# Supplementary material for: Integrated genetic and metabolic characterization of Latin American cassava (Manihot esculenta) germplasm
Source: Plant Physiol. 2023 May 6;192(4):2672–86. doi: 10.1093/plphys/kiad269 (PMC10400033; doi:10.1093/plphys/kiad269)
Supplement: kiad269_Supplementary_Data [file kiad269_supplementary_data.zip]

Archive with 10 entries (10 files):
- Suppl Dataset S1_Accessions data passport and Phenotypic records.xlsx
- Suppl Dataset S2_Areas of chemical features extracted in LEAF extracts TICs.xlsx
- Suppl Dataset S3_Areas of chemical features extracted in ROOT extracts TICs.xlsx
- Suppl Dataset S4_LM differentating chemical features pairwise comparison.xlsx
- Suppl Dataset S5_LEAF pathway enrichment analysis detailed results.xlsx
- Suppl Dataset S6_ROOT putative ID of most abundant metabolites per RM clade.xlsx
- Suppl Dataset S7_Phenotypes statistical comparative.xlsx
- Suppl Dataset S8 _Phenotype vs LeafMetabolome_CorrelSummary.xlsx
- Suppl Dataset S9_Phenotype vs RootMetabolome_CorrelSummary.xlsx
- Supplemental Data_Legends.pdf
