# Supplementary material for: Integrated genetic and metabolic characterization of Latin American cassava (Manihot esculenta) germplasm
Source: Plant Physiol. 2023 May 6;192(4):2672–86. doi: 10.1093/plphys/kiad269 (PMC10400033; doi:10.1093/plphys/kiad269)
Supplement: kiad269_Supplementary_Data [file kiad269_supplementary_data.zip › Suppl Dataset S1_Accessions data passport and Phenotypic records.xlsx]

## Sheet: With Data Passport
Supplementary Dataset S1.
		PHENOTYPIC RECORDS (average 2014-2018)					ACCESSIONS DATA PASSPORT
Genotype	NEW GENETIC GROUPS	Average Dry Matter (%)	AVERAGE HCN (ppm)	Average PPD (%)	AVERAGE Cooking Time (min)	Whitefly Nymphs count (2020)_Average leaf1 and leaf2 (# Nymphs)	ISO	Origin_Country	Origin	State_Province_Departament	City_Location	Location	Altitude	Latitude	Longitude	Biological_status	Core	Donor_person	Donor_institution	Donating_institution	Country	Received_date	Collection_date	Colector_person	Local_name	Synonyms	Synonyms_1	Synonyms_2	Parentals
BRA223	Amazon	37.0235	1225.31	77.963	60	2333.25	BRA	Brazil	GENEBANK-CIAT	Amapa	Macapa		16	-0.0333	-51.05	Landrace	Non-CORE	Ciatcas-0821	EMPRESABRASILEIRADEPESQUISAAGROPECUARIA/CENTRONACIONALDEPESQUISADEMANDIOCAEFRUTICULTURATROPICALEMBRAPA/CNPMF	EMBRAPA/CNPMF	Brazil	1-Aug-81			Vermelhao	BGM0880,BRA-002364	BGM0880	BRA-002364
BRA318	Amazon	38.1634	755.744	20.9714	60		BRA	Brazil	GENEBANK-CIAT	Amapa	Oiapoque		10	-3.8333	-51.8333	Landrace	Non-CORE	Ciatcas-0821	EMPRESABRASILEIRADEPESQUISAAGROPECUARIA/CENTRONACIONALDEPESQUISADEMANDIOCAEFRUTICULTURATROPICALEMBRAPA/CNPMF	EMBRAPA/CNPMF	Brazil	1-Sep-82			Galibi	BGM1196,BRA-001244	BGM1196	BRA-001244
BRA325	Amazon	36.4934	562.287	1.79	60		BRA	Brazil	GENEBANK-CIAT	Para	Belem		10	-1.45	-48.5	Landrace	CORE	Ciatcas-0821	EMPRESABRASILEIRADEPESQUISAAGROPECUARIA/CENTRONACIONALDEPESQUISADEMANDIOCAEFRUTICULTURATROPICALEMBRAPA/CNPMF	EMBRAPA/CNPMF	Brazil	1-Sep-82			Tapioqueira	BGM1165,BRA-002291	BGM1165	BRA-002291
BRA327	Amazon	34.7584	578.675	31.4286	40	3300.34	BRA	Brazil	GENEBANK-CIAT	Amapa	Oiapoque		10	3.8333	-51.8333	Landrace	Non-CORE	Ciatcas-0821	EMPRESABRASILEIRADEPESQUISAAGROPECUARIA/CENTRONACIONALDEPESQUISADEMANDIOCAEFRUTICULTURATROPICALEMBRAPA/CNPMF	EMBRAPA/CNPMF	Brazil	1-Sep-82			Wick	BGM0872,BRA-002381	BGM0872	BRA-002381
BRA335	Amazon	37.9031	1062.13	22.9524	49.3333	2839.34	BRA	Brazil	GENEBANK-CIAT	Amazonas	Labrea		75	-7.25	-64.7833	Landrace	CORE	Ciatcas-0821	EMPRESABRASILEIRADEPESQUISAAGROPECUARIA/CENTRONACIONALDEPESQUISADEMANDIOCAEFRUTICULTURATROPICALEMBRAPA/CNPMF	EMBRAPA/CNPMF	Brazil	1-Sep-82			JamamadiIi,JamamadiIii	BGM0886,BRA-001503	BGM0886	BRA-001503
BRA468	Amazon	33.3518	1285.33				BRA	Brazil	GENEBANK-CIAT	Amazonas	Manacapuru		60	-3.2833	-60.6167	Landrace	Non-CORE	Ciatcas-0138	UNIDADEDEEXPERIMENTACAOEPESQUISADEAMBITOESTADUALDOACREUEPAE	UEPAE	Brazil	1-Sep-82			AzulonaMacaxeira	BGM0945,BRA-059382	BGM0945	BRA-059382
BRA488	Amazon	37.9727	1262.67				BRA	Brazil	GENEBANK-CIAT	Amazonas	Autazes		36	-3.5667	-59.1167	Landrace	Non-CORE	Ciatcas-0138	UNIDADEDEEXPERIMENTACAOEPESQUISADEAMBITOESTADUALDOACREUEPAE	UEPAE	Brazil	1-Sep-82			CuruaI	BGM1133,BRA-058882	BGM1133	BRA-058882
BRA492	Amazon	34.9186	1321.11	5	40		BRA	Brazil	GENEBANK-CIAT	MatoGrosso	Aripuana		105	-10.1667	-59.45	Landrace	Non-CORE	Ciatcas-0138	UNIDADEDEEXPERIMENTACAOEPESQUISADEAMBITOESTADUALDOACREUEPAE	UEPAE	Brazil	1-Sep-82			BrotoRoxo,Brot.RoxoCuiabana	BGM0953,BRA-060330	BGM0953	BRA-060330
BRA502	Amazon	36.7752	1151.03				BRA	Brazil	GENEBANK-CIAT							Landrace	Non-CORE	Ciatcas-0138	UNIDADEDEEXPERIMENTACAOEPESQUISADEAMBITOESTADUALDOACREUEPAE	UEPAE	Brazil	1-Sep-82			Pirarucu	BRA-058980	BRA-058980
BRA512	Amazon	39.6046	1271.38	61.7891	60	909.57	BRA	Brazil	GENEBANK-CIAT	Amazonas	Tefe		75	-3.35	-64.7	Landrace	CORE	Ciatcas-0138	UNIDADEDEEXPERIMENTACAOEPESQUISADEAMBITOESTADUALDOACREUEPAE	UEPAE	Brazil	1-Sep-82			JoaoGoncalo	BGM0961,BRA-059064	BGM0961	BRA-059064
BRA1320	Amazon	41.5681	1037.19	37.9233	45	1031.28	BRA	Brazil	GENEBANK-CIAT	Amazonas	Itacoatiara		26	-3.1333	-58.4333	Landrace	Non-CORE	Ciatcas-0821	EMPRESABRASILEIRADEPESQUISAAGROPECUARIA/CENTRONACIONALDEPESQUISADEMANDIOCAEFRUTICULTURATROPICALEMBRAPA/CNPMF	EMBRAPA/CNPMF	Brazil	21-Mar-92			GreloRoxo	BGM0954,BRA-058866	BGM0954	BRA-058866
COL2315	Amazon	31.6573	1305.02			1289.14	COL	Colombia	GENEBANK-CIAT	Guainia	PuertoInirida	YuriCa#OBocon	220	3.8	-67.8333	Landrace	CORE	Ciatcas-0053	UNIVERSIDADNACIONALDECOLOMBIAUN	UNAL	Colombia	25-Feb-86	25-Feb-86	MarioMejiaGutierrez	BotearePuinave	50	50
COL2316	Amazon	25.353	920.661				COL	Colombia	GENEBANK-CIAT	Guainia	PuertoInirida	YuriCa#OBocon	220	3.8	-67.8333	Landrace	CORE	Ciatcas-0053	UNIVERSIDADNACIONALDECOLOMBIAUN	UNAL	Colombia	25-Feb-86	25-Feb-86	MarioMejiaGutierrez	CuroPuinave	51	51
COL2331	Amazon	32.7933	1031.64				COL	Colombia	GENEBANK-CIAT	Guainia	PuertoInirida	YuriCa#OBocon	220	3.8	-67.8333	Landrace	CORE	Ciatcas-0053	UNIVERSIDADNACIONALDECOLOMBIAUN	UNAL	Colombia	26-Feb-86	26-Feb-86	MarioMejiaGutierrez	JunandoPuinave	66	66
COL2353	Amazon	39.141	833.214	33		1352.72	COL	Colombia	GENEBANK-CIAT	Guainia	PuertoInirida	LaCeiba	220	3.13812	-68.654	Landrace	CORE	Ciatcas-0053	UNIVERSIDADNACIONALDECOLOMBIAUN	UNAL	Colombia	27-Feb-86	27-Feb-86	MarioMejiaGutierrez	CoupirrokiCurripa	88	88
COL2361	Amazon	32.8557	504.446	11.1		955	COL	Colombia	GENEBANK-CIAT	Guainia	PuertoInirida	Bellavista	180	3.8	-67.8333	Landrace	CORE	Ciatcas-0053	UNIVERSIDADNACIONALDECOLOMBIAUN	UNAL	Colombia	4-Mar-86	4-Mar-86	MarioMejiaGutierrez	SaikapeCurripaco	96	96
COL2387	Amazon	34.1682	644.77				COL	Colombia	GENEBANK-CIAT	Guainia	PuertoInirida	Sarrapio	180	3.71661	-67.9921	Landrace	CORE	Ciatcas-0053	UNIVERSIDADNACIONALDECOLOMBIAUN	UNAL	Colombia	6-Mar-86	6-Mar-86	MarioMejiaGutierrez	Tatsainesajue	122	122
COL2426	Amazon	38.6591	476.571			762.89	COL	Colombia	GENEBANK-CIAT	Vaupes	Yapu		300	0.4667	-70.4667	Landrace	CORE	Ciatcas-0053	UNIVERSIDADNACIONALDECOLOMBIAUN	UNAL	Colombia	13-Sep-86	13-Sep-86	DarnaDufour,P.Patmore,R.H.Wilshusen	BatiaRucu	3	3
COL2436	Amazon	27.6033	1744.38			1217.8	COL	Colombia	GENEBANK-CIAT	Vaupes	Yapu		300	0.4667	-70.4667	Landrace	Non-CORE	Ciatcas-0053	UNIVERSIDADNACIONALDECOLOMBIAUN	UNAL	Colombia	14-Sep-86	14-Sep-86	DarnaDufour,P.Patmore,R.H.Wilshusen	NeeRucu	13	13
COL2469	Amazon	37.8155	561.854	33	22.5		COL	Colombia	GENEBANK-CIAT	Vaupes	Yapu		300	0.4667	-70.4667	Landrace	CORE	Ciatcas-0053	UNIVERSIDADNACIONALDECOLOMBIAUN	UNAL	Colombia	13-Sep-86	13-Sep-86	DarnaDufour,P.Patmore	TaiRucuPuPaka	46	46
COL2485	Amazon	39.3493	290.1				COL	Colombia	GENEBANK-CIAT	Vaupes	Yapu	AltoPapuriKms:2	300	0.5	-70.5	Landrace	CORE	Ciatcas-0053	UNIVERSIDADNACIONALDECOLOMBIAUN	UNAL	Colombia	15-Nov-86	15-Nov-86	DarnaDufour,P.Patmore,R.H.Wilshusen	UneeRucu	59	59
COL2493	Amazon	31.6369	1144.49			751.62	COL	Colombia	GENEBANK-CIAT	Vaupes	Yapu	AltoPapuriKms:1	300	0.5	-70.5	Landrace	CORE	Ciatcas-0053	UNIVERSIDADNACIONALDECOLOMBIAUN	UNAL	Colombia	29-Nov-86	29-Nov-86	DarnaDufour,P.Patmore	BuuRucu	78	78
COL2510	Amazon	33.6296	933.564	28.8286		1725.5	COL	Colombia	GENEBANK-CIAT	Vaupes	Yapu	AltoPapuriKms:2	300	0.5	-70.5	Landrace	CORE	Ciatcas-0053	UNIVERSIDADNACIONALDECOLOMBIAUN	UNAL	Colombia	29-Nov-86	29-Nov-86	DarnaDufour,P.Patmore	RiaMakaRucu	91	91
COL2538	Amazon	36.815	780.493				COL	Colombia	GENEBANK-CIAT	Meta	PuertoGaitan	PlanasKms:200	200	4.3167	-72.0833	Landrace	CORE	Ciatcas-0053	UNIVERSIDADNACIONALDECOLOMBIAUN	UNAL	Colombia	10-Jan-87	10-Jan-87	MarioMejiaGutierrez	Kajuyialiaka_x0008_	176	176
VEN25	Amazon	39.1032	1172.07	41.3175	50.6667	1137.88	VEN	Venezuela	GENEBANK-CIAT		SnRafaelMaraimo			10.1026	-67.5038	Landrace	CORE		UNIVERSIDADCENTRALDEVENEZUELAUCV	UCV	Venezuela	28-Jan-71	26-Jul-60	O.Holmquist	QuerepaAmarga	UCV2076,025	UCV2076	25
COL2360	Amazon	33.5401	1363.96				COL	Colombia	GENEBANK-CIAT	Guainia	PuertoInirida	Bellavista	180	3.8	-67.8333	Landrace	CORE	Ciatcas-0053	UNIVERSIDADNACIONALDECOLOMBIAUN	UNAL	Colombia	1986-03-04	1986-03-04	MarioMejiaGutierrez	HaridarikiCurripa	95	95
COL304	Andean High-Lands	27.7933	140.271			601.43	COL	Colombia	GENEBANK-CIAT	Narino	PiedraAncha	LaChapira	1520	1.0667	-77.7667	Landrace	CORE					15-Jul-69	15-Jul-69	PabloEmilioDaza	Mayasquere#A	COL304,NAR-331	COL304	NAR-331
COL340	Andean High-Lands	33.294	142.653				COL	Colombia	GENEBANK-CIAT	Cauca	Paez(Belarcazar)	J.G.Viquez	1320	2.6167	-75.9	Landrace	Non-CORE					23-Jul-69	23-Jul-69	VictorManuelPatino	Chanchira	CAU-378,COL340	CAU-378	COL340
COL1357	Andean High-Lands	36.751	126.466			613.96	COL	Colombia	GENEBANK-CIAT	SantanderDelSur	Guepsa	ElPomaral	1460	6.0167	-73.5167	Landrace	CORE					15-Mar-70	15-Mar-70	PabloEmilioDaza	SataNegra	COL1357,SAN-421	COL1357	SAN-421
COL2019	Andean High-Lands	34.2151	26.8152	10.8571	23	1722.52	COL	Colombia	GENEBANK-CIAT	Huila	Pitalito	LaEsperanza	1320	1.8	-76.0333	Landrace	CORE							ClairH.Hershey,JoseCarlosLozano	Barona	COL2019,018	COL2019	18
ECU64	Andean High-Lands	33.7554					ECU	Ecuador	GENEBANK-CIAT	ElOro	Zaruma		600	-3.7667	-79.6167	Landrace	Non-CORE					4-Mar-70	4-Mar-70	Betancourt,VictorManuelPatino		64	64
ECU72	Andean High-Lands	35.6909	171.023	3.92857	27	850.98	ECU	Ecuador	GENEBANK-CIAT	ZamoraChinchipe	Zamora		950	-4.0667	-79.0167	Landrace	CORE					5-Mar-70	5-Mar-70	Betancourt,VictorManuelPatino	Injerta	72	72
ECU85	Andean High-Lands	36.6321	91.4693				ECU	Ecuador	GENEBANK-CIAT	Loja	Loja		1550	-4	-79.2	Landrace	CORE					6-Mar-70	6-Mar-70	Betancourt,VictorManuelPatino	Injerta	85	85
ECU104	Andean High-Lands	30.4534	100.74	4.95	60	585.19	ECU	Ecuador	GENEBANK-CIAT	Tungurahua	Ba#Os		1200	-1.3833	-78.4167	Landrace	CORE					8-Mar-70	8-Mar-70	Betancourt,VictorManuelPatino		104	104
ECU135	Andean High-Lands	40.0694	57.7731				ECU	Ecuador	GENEBANK-CIAT	LosRios	Quevedo	Lote10	100	-1.0333	-78.4833	Landrace	CORE					14-May-71	14-May-71	VictorHugoSantillanC.,VictorManuelPatino	Amarilla	135	135
ECU159	Andean High-Lands	36.0145	89.0568	3.57143			ECU	Ecuador	GENEBANK-CIAT	Azuay	Tenguel		20	-3	-79.8	Landrace	CORE					18-May-71	18-May-71	VictorHugoSantillanC.,VictorManuelPatino		159	159
ECU165	Andean High-Lands	39.0127	67.0352				ECU	Ecuador	GENEBANK-CIAT	ElOro	Pasaje	Casacay	100	-3.3167	-79.8167	Landrace	CORE					19-May-71	19-May-71	VictorHugoSantillanC.,VictorManuelPatino	PataDePaloma	165	165
CR51	Andean High-Lands	35.9364	82.0751	15.5952	15		JAM	Jamaica	GENEBANK-CIAT					18.0747	-76.5506	Landrace	Non-CORE		CENTROAGRONOMICOTROPICALDEINVESTIGACIONYENSENANZACATIE	CATIE	CostaRica	27-Feb-84	1-Jul-54		YucaWestumeland	CR3057	CR3057
MEX11	Andean High-Lands	25.3167					MEX	Mexico	GENEBANK-CIAT	Veracruz	Cosamalopan	Texas	100	18.3667	-95.8	Landrace	Non-CORE					29-Oct-70	29-Oct-70	Hernandez,VictorManuelPatino		11	11
PER183	Andean High-Lands	34.6078	143.941	7.64286	25.5		PER	Peru	GENEBANK-CIAT		CastilloGrande			-9.27354	-76.0154	Landrace	CORE	Ciatcas-0097	ESTACIONEXPERIMENTALAGRICOLADETULUMAYOEEAT	EEAT	Peru	1-Mar-77			Eeat1
PER196	Andean High-Lands	37.3452	119.198	40.444	36.6667		PER	Peru	GENEBANK-CIAT	SanMartin	Tarapoto			-6.5	-76.3667	Landrace	CORE	Ciatcas-0097	ESTACIONEXPERIMENTALAGRICOLADETULUMAYOEEAT	EEAT	Peru	1-Mar-77			PaloColoradoI
PER297	Andean High-Lands	36.8348	73.7231			2120.17	PER	Peru	GENEBANK-CIAT					-7.1476	-78.532	Landrace	CORE	Ciatcas-0093	CENTROREGIONALDEINVESTIGACIONAGRARIACRIA	CRIA	Peru
PER372	Andean High-Lands	36.5773	134.391	22.57			PER	Peru	GENEBANK-CIAT	SanMartin	SanMartin			-6.5167	-76.75	Landrace	CORE		UNIVERSIDADNACIONALPEDRORUIZGALLOUNPRG	UNPRG	Peru	1-Nov-83			UmishaRumoColora	UNPRG56	UNPRG56
PER385	Andean High-Lands	34.7311	130.11				PER	Peru	GENEBANK-CIAT	LaLibertad	Mache			-8.0333	-78.5167	Landrace	CORE		UNIVERSIDADNACIONALPEDRORUIZGALLOUNPRG	UNPRG	Peru	1-Nov-83			NegraMochera	UNPRG72	UNPRG72
PER390	Andean High-Lands	39.1414	98.1185				PER	Peru	GENEBANK-CIAT	Cajamarca	Cajamarca			-7.15	-78.5167	Landrace	CORE		UNIVERSIDADNACIONALPEDRORUIZGALLOUNPRG	UNPRG	Peru	1-Nov-83			Montu#Eracontumaza	UNPRG80	UNPRG80
PER403	Andean High-Lands	35.8842	113.851	21.0068	60		PER	Peru	GENEBANK-CIAT	Tumbes	Tumbes			-3.5833	-80.4667	Landrace	CORE		UNIVERSIDADNACIONALPEDRORUIZGALLOUNPRG	UNPRG	Peru	1-Nov-83			PataDePaloma	UNPRG98	UNPRG98
PER405	Andean High-Lands	40.5245	99.2834	20.5952	21	953	PER	Peru	GENEBANK-CIAT	SanMartín	JuanGuerra			-6.57769	-76.3307	Landrace	Non-CORE		UNIVERSIDADNACIONALPEDRORUIZGALLOUNPRG	UNPRG	Peru	1-Nov-83			MotelinaBlanca	UNPRG101	UNPRG101
PER418	Andean High-Lands	40.3863				2448.92	PER	Peru	GENEBANK-CIAT	Cuzco	Quillabamba			-12.9	-72.7333	Landrace	Non-CORE		UNIVERSIDADNACIONALPEDRORUIZGALLOUNPRG	UNPRG	Peru	1-Nov-83			Tanganero	UNPRG117	UNPRG117
PER484	Andean High-Lands	29.8063	87.1724			1321.84	PER	Peru	GENEBANK-CIAT	Pasco	SanFcoDePichanaz	Kms:23	500	-10.4833	-75.0667	Landrace	CORE	Ciatcas-0093	CENTROREGIONALDEINVESTIGACIONAGRARIACRIA	CRIA	Peru	1-Nov-86	2-Jul-86	MargaretJanSalick,SandraKnapp	Yets#Orroman	7437	7437
PER503	Andean High-Lands	34.5683	154.113	42.8185	20	861.78	PER	Peru	GENEBANK-CIAT	Pasco	NuevaAldea	Kms:15	450	-10.3333	-75.0667	Landrace	CORE	Ciatcas-0093	CENTROREGIONALDEINVESTIGACIONAGRARIACRIA	CRIA	Peru	1-Nov-86	5-Jul-86	MargaretJanSalick,SandraKnapp	Meretomuem	7476	7476
PER518	Andean High-Lands	36.7424	122.34	44.3492	37.5		PER	Peru	GENEBANK-CIAT	Pasco	Shiringamazu	Kms:15	380	-10.3167	-75.1167	Landrace	CORE	Ciatcas-0093	CENTROREGIONALDEINVESTIGACIONAGRARIACRIA	CRIA	Peru	1-Nov-86	10-Jul-86	EdwardCarey,MargaretJanSalick,SandraKnapp		7497	7497
PER556	Andean High-Lands	36.2594	140.947			1784	PER	Peru	GENEBANK-CIAT	Pasco	Tsachopen	Kms:3	1755	-10.5333	-75.45	Landrace	CORE	Ciatcas-0093	CENTROREGIONALDEINVESTIGACIONAGRARIACRIA	CRIA	Peru	1-Nov-86	19-Jul-86	EdwardCarey,MargaretJanSalick,SandraKnapp	Chebelhuamuem	7592	7592
PER560	Andean High-Lands	33.578					PER	Peru	GENEBANK-CIAT	Pasco	Tsachopen	Kms:3	1755	-10.5333	-75.45	Landrace	CORE	Ciatcas-0093	CENTROREGIONALDEINVESTIGACIONAGRARIACRIA	CRIA	Peru	1-Nov-86	19-Jul-86	EdwardCarey,MargaretJanSalick,SandraKnapp	Asponamuem	7596	7596
PER569	Andean High-Lands	33.1422	201.373				PER	Peru	GENEBANK-CIAT	Pasco	Azulis	Kms:8	500	-10.4833	-75.0833	Landrace	CORE	Ciatcas-0093	CENTROREGIONALDEINVESTIGACIONAGRARIACRIA	CRIA	Peru	1-Jan-87	3-Jul-86	MargaretJanSalick,SandraKnapp		7444	7444
PER612	Andean High-Lands	32.9174	121.61				PER	Peru	GENEBANK-CIAT	Piura	Ayabaca			-4.6333	-79.7167	Landrace	CORE		UNIVERSIDADNACIONALPEDRORUIZGALLOUNPRG	UNPRG	Peru	1-Nov-87			Victoria	UNPRG212	UNPRG212
PER613	Andean High-Lands	36.3951	64.4071				PER	Peru	GENEBANK-CIAT	Piura	Ayabaca			-4.6333	-79.7167	Landrace	CORE		UNIVERSIDADNACIONALPEDRORUIZGALLOUNPRG	UNPRG	Peru	1-Nov-87			PaloVerde	UNPRG214	UNPRG214
PTR1	Andean High-Lands	34.3757				1587.43	PRI	Puerto Rico	GENEBANK-CIAT	Mayaguez	Mayaguez		30	18.2016	-67.1279	Landrace	CORE					7-Oct-70	7-Oct-70	VictorManuelPatino	PanaDeCorozal	1	1
BOL3	Andean High-Lands	34.1763	104.473	47.9762	13		BOL	Bolivia	GENEBANK-CIAT					-11.7131	-68.5208	Landrace	CORE	Ciatcas-0097	ESTACIONEXPERIMENTALAGRICOLADETULUMAYOEEAT	EEAT	Peru	1977-03-01			RasadaDeBolivia
BRA97	Andean Low-Lands	38.9992	210.621	17.9655	45		BRA	Brazil	GENEBANK-CIAT	Bahia	CruzDasAlmas		220	-12.6667	-39.1	Landrace	Non-CORE	Ciatcas-0821	EMPRESABRASILEIRADEPESQUISAAGROPECUARIA/CENTRONACIONALDEPESQUISADEMANDIOCAEFRUTICULTURATROPICALEMBRAPA/CNPMF	EMBRAPA/CNPMF	Brazil	13-Oct-80			SaracuraIi	BGM0256,BRA-011053	BGM0256	BRA-011053
BRA138	Andean Low-Lands	39.9263	276.238	49.1262	37.5		BRA	Brazil	GENEBANK-CIAT	Sergipe	Lagarto		183	-10.9167	-37.65	Landrace	Non-CORE	Ciatcas-0821	EMPRESABRASILEIRADEPESQUISAAGROPECUARIA/CENTRONACIONALDEPESQUISADEMANDIOCAEFRUTICULTURATROPICALEMBRAPA/CNPMF	EMBRAPA/CNPMF	Brazil	13-Oct-80			Barrinha	BGM0117,BRA-006963	BGM0117	BRA-006963
BRA144	Andean Low-Lands	39.5472	181.492	29.7571	47.5	1555.94	BRA	Brazil	GENEBANK-CIAT	RioGrandeDoNorte	Tangara	HaciendaCatule	186	-6.1833	-35.8	Landrace	Non-CORE	Ciatcas-0821	EMPRESABRASILEIRADEPESQUISAAGROPECUARIA/CENTRONACIONALDEPESQUISADEMANDIOCAEFRUTICULTURATROPICALEMBRAPA/CNPMF	EMBRAPA/CNPMF	Brazil	13-Oct-80			Cambadinha	BGM0189,BRA-006025	BGM0189	BRA-006025
BRA158	Andean Low-Lands	37.2138	461.197				BRA	Brazil	GENEBANK-CIAT	Bahia	CruzDasAlmas		220	-12.6667	-39.1	Landrace	CORE	Ciatcas-0821	EMPRESABRASILEIRADEPESQUISAAGROPECUARIA/CENTRONACIONALDEPESQUISADEMANDIOCAEFRUTICULTURATROPICALEMBRAPA/CNPMF	EMBRAPA/CNPMF	Brazil	13-Oct-80			Graveto	BGM0135,BRA-005673	BGM0135	BRA-005673
BRA255	Andean Low-Lands	37.0689	299.677	46.6865	60		BRA	Brazil	GENEBANK-CIAT	Pernambuco				-7.96605	-34.9509	Landrace	Non-CORE	Ciatcas-0821	EMPRESABRASILEIRADEPESQUISAAGROPECUARIA/CENTRONACIONALDEPESQUISADEMANDIOCAEFRUTICULTURATROPICALEMBRAPA/CNPMF	EMBRAPA/CNPMF	Brazil	1-Aug-81			EnganaLadrao	BGM0080,BRA-005819	BGM0080	BRA-005819
BRA842	Andean Low-Lands	37.7378	604.684				BRA	Brazil	GENEBANK-CIAT	Sergipe	Lagarto		183	-10.9167	-37.65	Landrace	Non-CORE					1-Oct-80			BarraDaCosta	BGM0119,BRA-006955	BGM0119	BRA-006955
BRA846	Andean Low-Lands	41.6247	100.734	83.5397	60		BRA	Brazil	GENEBANK-CIAT	Bahia	DomMacedoCosta	HaciendaGuandu	192	-12.9	-39.1833	Landrace	Non-CORE					1-Oct-80			Cacau	BGM0063,BRA-007226	BGM0063	BRA-007226
BRA882	Andean Low-Lands	35.2676	553.108	32.4449	23.3333		BRA	Brazil	GENEBANK-CIAT	Sergipe	Araua		109	-11.25	-37.6167	Landrace	CORE	Ciatcas-0821	EMPRESABRASILEIRADEPESQUISAAGROPECUARIA/CENTRONACIONALDEPESQUISADEMANDIOCAEFRUTICULTURATROPICALEMBRAPA/CNPMF	EMBRAPA/CNPMF	Brazil	1-Jul-83			MariaPau	BGM0118,BRA-006980	BGM0118	BRA-006980
BRA885	Andean Low-Lands						BRA	Brazil	GENEBANK-CIAT	Bahia	DomMacedoCosta	HaciendaGandu	192	-12.9	-39.1833	Landrace	CORE	Ciatcas-0821	EMPRESABRASILEIRADEPESQUISAAGROPECUARIA/CENTRONACIONALDEPESQUISADEMANDIOCAEFRUTICULTURATROPICALEMBRAPA/CNPMF	EMBRAPA/CNPMF	Brazil	1-Mar-88			Jabaru	BGM0187,BRA-006297	BGM0187	BRA-006297
BRA888	Andean Low-Lands	37.4967	583.635	33.4854	45		BRA	Brazil	GENEBANK-CIAT	Ceara	Pacatuba		65	-3.9833	-38.6167	Landrace	Non-CORE	Ciatcas-0821	EMPRESABRASILEIRADEPESQUISAAGROPECUARIA/CENTRONACIONALDEPESQUISADEMANDIOCAEFRUTICULTURATROPICALEMBRAPA/CNPMF	EMBRAPA/CNPMF	Brazil	1-Mar-88			Buja	BGM0379,BRA-000205	BGM0379	BRA-000205
BRA897	Andean Low-Lands	38.7692	67.7634	93.2653	37.5		BRA	Brazil	GENEBANK-CIAT							Landrace	CORE
BRA974	Andean Low-Lands	33.5553	139.385	31.3265	37.5	1923.67	BRA	Brazil	GENEBANK-CIAT	SaoPaulo	Campinas		854	-22.9	-47.05	Landrace	Non-CORE	Ciatcas-0821	EMPRESABRASILEIRADEPESQUISAAGROPECUARIA/CENTRONACIONALDEPESQUISADEMANDIOCAEFRUTICULTURATROPICALEMBRAPA/CNPMF	EMBRAPA/CNPMF	Brazil	24-Apr-91			Mantiqueira	BGM0211,BRA-008648,IAC24-2	BGM0211	BRA-008648
BRA988	Andean Low-Lands	30.5722	416.193	71.6667	45		BRA	Brazil	GENEBANK-CIAT	Ceara	Pentecoste		45	-3.7833	-39.2667	Landrace	Non-CORE	Ciatcas-0821	EMPRESABRASILEIRADEPESQUISAAGROPECUARIA/CENTRONACIONALDEPESQUISADEMANDIOCAEFRUTICULTURATROPICALEMBRAPA/CNPMF	EMBRAPA/CNPMF	Brazil	24-Apr-91			Guarani	BGM0638,BRA-058467	BGM0638	BRA-058467
BRA1016	Andean Low-Lands	41.1511	87.6888	49.1429	12		BRA	Brazil	GENEBANK-CIAT	Alagoas	Penedo		27	-10.2833	-36.5833	Landrace	Non-CORE	Ciatcas-0821	EMPRESABRASILEIRADEPESQUISAAGROPECUARIA/CENTRONACIONALDEPESQUISADEMANDIOCAEFRUTICULTURATROPICALEMBRAPA/CNPMF	EMBRAPA/CNPMF	Brazil	24-Apr-91			BrancaI	BGM0817,BRA-057444	BGM0817	BRA-057444
BRA1032	Andean Low-Lands	36.3316	460.333	15	20		BRA	Brazil	GENEBANK-CIAT	Amazonas	Manaus		92	-3.1	-60.0167	Landrace	Non-CORE	Ciatcas-0821	EMPRESABRASILEIRADEPESQUISAAGROPECUARIA/CENTRONACIONALDEPESQUISADEMANDIOCAEFRUTICULTURATROPICALEMBRAPA/CNPMF	EMBRAPA/CNPMF	Brazil	24-Apr-91			Im-215	BGM0989,BRA-101711	BGM0989	BRA-101711
BRA1092	Andean Low-Lands	38.0611	262.25				BRA	Brazil	GENEBANK-CIAT	Ceara	Redencao		88	-4.2167	-38.7167	Landrace	Non-CORE	Ciatcas-0821	EMPRESABRASILEIRADEPESQUISAAGROPECUARIA/CENTRONACIONALDEPESQUISADEMANDIOCAEFRUTICULTURATROPICALEMBRAPA/CNPMF	EMBRAPA/CNPMF	Brazil	2-Aug-91			JoaoGrande	BGM0606,BRA-062481	BGM0606	BRA-062481
BRA1132	Andean Low-Lands	37.9683	236.391	43.9667	27.3333	1225.43	BRA	Brazil	GENEBANK-CIAT	EspirituSanto	Linhares	H.LagoaDourada	33	-19.3833	-40.0667	Landrace	Non-CORE	Ciatcas-0821	EMPRESABRASILEIRADEPESQUISAAGROPECUARIA/CENTRONACIONALDEPESQUISADEMANDIOCAEFRUTICULTURATROPICALEMBRAPA/CNPMF	EMBRAPA/CNPMF	Brazil	2-Aug-91			Lisona	BGM0733,BRA-056600	BGM0733	BRA-056600
BRA1172	Andean Low-Lands	38.8496	491.161	32	60		BRA	Brazil	GENEBANK-CIAT	RioGrandeDoNorte	Pureza		40	-5.4667	-35.55	Landrace	Non-CORE	Ciatcas-0821	EMPRESABRASILEIRADEPESQUISAAGROPECUARIA/CENTRONACIONALDEPESQUISADEMANDIOCAEFRUTICULTURATROPICALEMBRAPA/CNPMF	EMBRAPA/CNPMF	Brazil	2-Aug-91		Werneck,AntonioC.Allem	Alagoana	BGM1071,BRA-073440,3182	BGM1071	BRA-073440
BRA1177	Andean Low-Lands	39.917	186.32	35.0521	46.6667	2298.91	BRA	Brazil	GENEBANK-CIAT	RioGrandeDoNorte	NisiaFloresta		20	-6.1	-35.2	Landrace	Non-CORE	Ciatcas-0821	EMPRESABRASILEIRADEPESQUISAAGROPECUARIA/CENTRONACIONALDEPESQUISADEMANDIOCAEFRUTICULTURATROPICALEMBRAPA/CNPMF	EMBRAPA/CNPMF	Brazil	2-Aug-91		Werneck,AntonioC.Allem	Domiciana	BGM1091,BRA-074799,3198	BGM1091	BRA-074799
BRA1274	Andean Low-Lands	38.0955	159.976	17.781	40		BRA	Brazil	GENEBANK-CIAT	Bahia	VitoriaDaConquista		923	-14.85	-40.8333	Landrace	Non-CORE	Ciatcas-0821	EMPRESABRASILEIRADEPESQUISAAGROPECUARIA/CENTRONACIONALDEPESQUISADEMANDIOCAEFRUTICULTURATROPICALEMBRAPA/CNPMF	EMBRAPA/CNPMF	Brazil	11-Sep-91			Malacaxeta	BGM0939,BRA-078255	BGM0939	BRA-078255
BRA1310	Andean Low-Lands	34.7993	396.526				BRA	Brazil	GENEBANK-CIAT	Bahia	CruzDasAlmas		220	-12.6667	-39.1	Landrace	Non-CORE	Ciatcas-0821	EMPRESABRASILEIRADEPESQUISAAGROPECUARIA/CENTRONACIONALDEPESQUISADEMANDIOCAEFRUTICULTURATROPICALEMBRAPA/CNPMF	EMBRAPA/CNPMF	Brazil	21-Mar-92			GravetoPreto	BGM0068,BRA-006912	BGM0068	BRA-006912
BRA1411	Andean Low-Lands	39.1553	268.981				BRA	Brazil	GENEBANK-CIAT	Pernambuco	Itambe		179	-7.4	-35.1	Landrace	Non-CORE	Ciatcas-0821	EMPRESABRASILEIRADEPESQUISAAGROPECUARIA/CENTRONACIONALDEPESQUISADEMANDIOCAEFRUTICULTURATROPICALEMBRAPA/CNPMF	EMBRAPA/CNPMF	Brazil	19-Oct-93			Cuma	BGM0590,BRA-004413	BGM0590	BRA-004413
COL1468	Andean Low-Lands	33.8487	145.143	18.4516	29	2954.55	BRA	Brazil	GENEBANK-CIAT					-13.6089	-39.6753	Landrace	CORE		INSTITUTOCOLOMBIANOAGROPECUARIOICA	ICA	Colombia	3-Apr-70			Mantiqueira,Sip24-2mantiqueira	BRA-000965,CMC40	BRA-000965	CMC40
COL148	Andean Low-Lands	35.449	114.736				COL	Colombia	GENEBANK-CIAT	ValleDelCauca	Riofrio	ElRemolino	1000	4.1167	-76.25	Landrace	CORE					17-Jun-69	17-Jun-69	PabloEmilioDaza	SeisMeses	COL148,VAL-366	COL148	VAL-366
COL844	Andean Low-Lands	39.3716	113.868	40.3929	31		COL	Colombia	GENEBANK-CIAT	Cundinamarca	LaPe#A	ElParamo	1000	5.1667	-74.35	Landrace	CORE					13-Nov-69	13-Nov-69	PabloEmilioDaza	Chamiza	COL844,CUN-371	COL844	CUN-371
COL986	Andean Low-Lands	35.5091	146.889			1031	COL	Colombia	GENEBANK-CIAT	Atlantico	Baranoa	ElPaisano	10	10.7	-74.85	Landrace	CORE					4-Dec-69	4-Dec-69	VictorManuelPatino	Blanquita	ATL-319,COL986	ATL-319	COL986
COL1489	Andean Low-Lands	37.7091	610.652	19.6429	19.5	2649.67	COL	Colombia	GENEBANK-CIAT	Caldas	Chinchina			4.9167	-75.55	Landrace	CORE		INSTITUTOCOLOMBIANOAGROPECUARIOICA	ICA	Colombia	8-Apr-70	1-Aug-67	FranciscoGarcia	LaH-34Brava	CMC60	CMC60
COL1667	Andean Low-Lands	37.6797	80.4233				COL	Colombia	GENEBANK-CIAT	Caqueta	Florencia			1.5667	-75.5667	Landrace	CORE		INSTITUTOCOLOMBIANOAGROPECUARIOICA	ICA	Colombia	10-Apr-70	20-Jan-69	LuisLopez	Barejona	CMC146	CMC146
COL1684	Andean Low-Lands	35.7812	1036.94	2.38095	43.5		COL	Colombia	GENEBANK-CIAT	Amazonas	Leticia	CaserioArara		-4.1667	-69.95	Landrace	CORE		INSTITUTOCOLOMBIANOAGROPECUARIOICA	ICA	Colombia	10-Apr-70	28-Jan-69		Charay	CMC163	CMC163
COL1780	Andean Low-Lands	35.6069	193.402	6.24083	55		COL	Colombia	GENEBANK-CIAT	Caqueta	Florencia		250	1.5667	-75.5667	Landrace	CORE					24-Jun-70	24-Jun-70	VictorManuelPatino	VarejonaNo.2	CAQ-315,COL1780	CAQ-315	COL1780
COL1786	Andean Low-Lands	37.0931	238.383			1646.8	COL	Colombia	GENEBANK-CIAT	Caqueta	ElPaujil		300	1.5667	-75.2667	Landrace	CORE					25-May-70	25-Jun-70	VictorManuelPatino		CAQ-321,COL1786	CAQ-321	COL1786
COL1795	Andean Low-Lands	36.7443	77.7725	27.4422	38.5		COL	Colombia	GENEBANK-CIAT	Magdalena	Salamina	LaMicaela	40	10.4167	-74.7	Landrace	CORE					5-Sep-70	5-Sep-70	PabloEmilioDaza	Sucundina	COL1795,MAG-305	COL1795	MAG-305
COL2089	Andean Low-Lands	34.1096	655.281	2.57398	60		COL	Colombia	GENEBANK-CIAT	Amazonas	SantaSofia(Leticia)	Kms:1		-3.8667	-70.1667	Landrace	CORE					15-Nov-79	15-Nov-79	AlvaroAmaya,ClairH.Hershey,PabloEmilioDaza,YoshikiUmemura	Yacare	COL2089,27	COL2089	27
COL2173	Andean Low-Lands	34.6282	191.405	3	19		COL	Colombia	GENEBANK-CIAT	Amazonas	ElEncanto	ElEncantoKms:1		-1.6	-73.3167	Landrace	CORE					22-Nov-79	22-Nov-79	AlvaroAmaya	Ingana	COL2173,124	COL2173	124
COL2182	Andean Low-Lands	35.2217	185.694	19.0476	18.5	1793.6	COL	Colombia	GENEBANK-CIAT	Amazonas	ElEncanto	ElEncantoKms:1		-1.6	-73.3167	Landrace	CORE					22-Nov-79	22-Nov-79	AlvaroAmaya	YucaGuacamaya	COL2182,133	COL2182	133
COL2212	Andean Low-Lands	38.3513	199.273	11.4286	33.3333		COL	Colombia	GENEBANK-CIAT	Amazonas	SanJuanDeAtacuari	Kms:120		-3.7833	-70.7333	Landrace	CORE					18-Nov-79	18-Nov-79	AlvaroAmaya,ClairH.Hershey,PabloEmilioDaza	CarapaRosada	COL2212,60	COL2212	60
COL2564	Andean Low-Lands	35.521	93.2297	42.6429	15		COL	Colombia	GENEBANK-CIAT	Putumayo	LaHormiga	SanAntonioDelKms:10		0.5167	-76.5167	Landrace	CORE	Ciatcas-0053	UNIVERSIDADNACIONALDECOLOMBIAUN	UNAL	Colombia	26-Mar-87	19-Mar-87	MarioMejiaGutierrez	Amarilla	202	202
COL2627	Andean Low-Lands	37.8469	72.6999				COL	Colombia	GENEBANK-CIAT	Meta	Villavicencio	LaLibertad-Ica		4.1167	-73.6167	Landrace	CORE					11-Sep-89	11-Sep-89	FernandoCalleC.	ChirozaMorada	COL2627	COL2627
CR63	Andean Low-Lands	36.051	174.401	20.3381	25		CRI	Costarica	GENEBANK-CIAT	Alajuela	SanJosecito			10.6167	-84.7667	Landrace	CORE		CENTROAGRONOMICOTROPICALDEINVESTIGACIONYENSENANZACATIE	CATIE	CostaRica	27-Feb-84	1-Apr-61		Y.BrasilValencia	CR4220A	CR4220A
CUB5	Andean Low-Lands	31.0168	150.916	16	60		CUB	Cuba	GENEBANK-CIAT					22.8535	-80.2103	Landrace	CORE		CENTRODEMEJORAMIENTODESEMILLASAGAMICASFRUCTOSOSCEMSA	CEMSA	Cuba	5-Jul-79			Japonesa
CUB32	Andean Low-Lands	39.3658	103.257	19.219	40		CUB	Cuba	GENEBANK-CIAT					22.8541	-80.355	Landrace	CORE		CENTRODEMEJORAMIENTODESEMILLASAGAMICASFRUCTOSOSCEMSA	CEMSA	Cuba	5-Jul-79			SraEstaEnlaMesa
CUB65	Andean Low-Lands	40.706	84.4441	14.2381	30	1639.38	CUB	Cuba	GENEBANK-CIAT					20.2028	-76.633	Landrace	Non-CORE		CENTRODEMEJORAMIENTODESEMILLASAGAMICASFRUCTOSOSCEMSA	CEMSA	Cuba	5-Jul-79			Se#OraEmbargue
CUB74	Andean Low-Lands	39.5392	111.141	26.1241	24.3333		CUB	Cuba	GENEBANK-CIAT					22.4062	-79.9673	Landrace	CORE		CENTRODEMEJORAMIENTODESEMILLASAGAMICASFRUCTOSOSCEMSA	CEMSA	Cuba	1-Mar-81			Senorita
ECU31	Andean Low-Lands	37.3825	80.625	13.375	30	580.46	ECU	Ecuador	GENEBANK-CIAT	Pichincha	SantoDomingo		500	-0.25	-79.1667	Landrace	CORE					27-Feb-70	27-Feb-70	Betancourt,VictorManuelPatino	Algodona	31	31
ECU71	Andean Low-Lands	34.7637	81.239			1118.69	ECU	Ecuador	GENEBANK-CIAT	ZamoraChinchipe	Zamora		950	-4.0667	-79.0167	Landrace	CORE					5-Mar-70	5-Mar-70	Betancourt,VictorManuelPatino	Puchuela	71	71
ECU82	Andean Low-Lands	37.743	183.622	4.2381	50		ECU	Ecuador	GENEBANK-CIAT	Loja	Loja		1600	-4	-79.2	Landrace	CORE					6-Mar-70	6-Mar-70	Betancourt,VictorManuelPatino	Blanca	82	82
GUA81	Andean Low-Lands	40.9445	127.072	30.7143	15		GTM	Guatemala	GENEBANK-CIAT	Escuintla	Cuyuta	ClleCentralY7Kms:5	25	14.0833	-90.85	Landrace	Non-CORE	Ciatcas-0120	INSTITUTODECIENCIAYTECNOLOGIAAGROPECUARIAICTA.FA	ICTA	Guatemala	9-Sep-84	14-Jul-84		YucaJaponesa	889	889
MEX2	Andean Low-Lands	38.5357	97.4989	13.7078	26.25		MEX	Mexico	GENEBANK-CIAT	Veracruz	TierraBlanca		50	18.45	-96.35	Landrace	CORE					28-Oct-70	28-Oct-70	Hernandez,VictorManuelPatino		2	2
CR37	Andean Low-Lands	34.7294	209.036	2.80952	40		NIC	Nicaragua	GENEBANK-CIAT	Managua	SanRafaelDelSur			11.85	-86.45	Landrace	Non-CORE		CENTROAGRONOMICOTROPICALDEINVESTIGACIONYENSENANZACATIE	CATIE	CostaRica	27-Feb-84	1-Aug-53		YucaBlanca	CR2780	CR2780
PAN51	Andean Low-Lands	40.1099	118.676	6.0381	21.3333		PAN	Panama	GENEBANK-CIAT	Ocu	Ocu		80	7.9333	-80.7833	Landrace	CORE					29-Jul-70	29-Jul-70	I.DePolanco,VictorManuelPatino		51	51
PER232	Andean Low-Lands	38.3838	149.393	86.7143	46.6667		PER	Peru	GENEBANK-CIAT	Loreto	SanLorenzo			-4.6833	-76.6833	Landrace	CORE	Ciatcas-0097	ESTACIONEXPERIMENTALAGRICOLADETULUMAYOEEAT	EEAT	Peru	1-Mar-77			Eeat14
PER234	Andean Low-Lands	38.6716	121.775	60.7857	30	580.43	PER	Peru	GENEBANK-CIAT	Loreto	Pucallpa			-8.3833	-74.5167	Landrace	CORE	Ciatcas-0097	ESTACIONEXPERIMENTALAGRICOLADETULUMAYOEEAT	EEAT	Peru	1-Mar-77			LaNegra
PER328	Andean Low-Lands	36.62	142.108	36.5536	30		PER	Peru	GENEBANK-CIAT	Loreto	Pucallpa			-8.3833	-74.5167	Landrace	CORE							WillianRoca
PER347	Andean Low-Lands	35.7631	79.4273	2.37952	22.5		PER	Peru	GENEBANK-CIAT	Lambayeque	Chiclayo			-6.7667	-79.7167	Landrace	CORE		UNIVERSIDADNACIONALPEDRORUIZGALLOUNPRG	UNPRG	Peru	1-Nov-83			CogolloMorado	UNPRG27	UNPRG27
PER349	Andean Low-Lands	41.4057	108.81	57.9524	36.5	2035.72	PER	Peru	GENEBANK-CIAT	Lambayeque	Chiclayo	Amazonas		-6.7667	-79.7167	Landrace	CORE		UNIVERSIDADNACIONALPEDRORUIZGALLOUNPRG	UNPRG	Peru	1-Nov-83			PicoDeOro	UNPRG29	UNPRG29
PER368	Andean Low-Lands	37.0993	119.171	38.7687	25		PER	Peru	GENEBANK-CIAT	Amazonas	Nazareth			-5.15	-78.3333	Landrace	CORE		UNIVERSIDADNACIONALPEDRORUIZGALLOUNPRG	UNPRG	Peru	1-Nov-83			Imacita-T.4	UNPRG50	UNPRG50
PER419	Andean Low-Lands	40.7053					PER	Peru	GENEBANK-CIAT	Huanuco	TingoMaria			-9.15	-75.9333	Landrace	Non-CORE		UNIVERSIDADNACIONALPEDRORUIZGALLOUNPRG	UNPRG	Peru	1-Nov-83			NegraWo	UNPRG118	UNPRG118
PER489	Andean Low-Lands	39.403	165.784	49.1199	25		PER	Peru	GENEBANK-CIAT	Pasco	Azulis	Kms:1	500	-10.4833	-75.0667	Landrace	CORE	Ciatcas-0093	CENTROREGIONALDEINVESTIGACIONAGRARIACRIA	CRIA	Peru	1-Nov-86	3-Jul-86	MargaretJanSalick,SandraKnapp	Cocheman	7446	7446
PER496	Andean Low-Lands	40.2514	82.2276	14.9167	21.5		PER	Peru	GENEBANK-CIAT	Pasco	SanFcoDePichanaz		500	-10.4833	-75.0667	Landrace	CORE	Ciatcas-0093	CENTROREGIONALDEINVESTIGACIONAGRARIACRIA	CRIA	Peru	1-Nov-86	4-Jul-86	MargaretJanSalick,SandraKnapp	Yetsnorromam	7464	7464
PER546	Andean Low-Lands	37.1195	140.786	59.8545	23.5		PER	Peru	GENEBANK-CIAT	Pasco	VillaAmerika	Kms:15	360	-10.15	-75.2333	Landrace	CORE	Ciatcas-0093	CENTROREGIONALDEINVESTIGACIONAGRARIACRIA	CRIA	Peru	1-Nov-86	14-Jul-86	MargaretJanSalick,SandraKnapp	Yets$Orromuem	7570	7570
PER584	Andean Low-Lands	40.8963	119.475	85.7672	34	461.54	PER	Peru	GENEBANK-CIAT	Pasco	Shiringamazu	Kms:8	380	-10.25	-75.0667	Landrace	CORE	Ciatcas-0093	CENTROREGIONALDEINVESTIGACIONAGRARIACRIA	CRIA	Peru	1-Jan-87	10-Jul-86	EdwardCarey,MargaretJanSalick,SandraKnapp	Tsecanomuem	7514	7514
PER593	Andean Low-Lands	38.2744	144.252	63.8946	32		PER	Peru	GENEBANK-CIAT	Pasco	Shiringamazu	Kms:5	380	-10.25	-75.45	Landrace	CORE	Ciatcas-0093	CENTROREGIONALDEINVESTIGACIONAGRARIACRIA	CRIA	Peru	1-Jan-87	10-Jul-86	EdwardCarey,MargaretJanSalick,SandraKnapp	Chebehuamuem	7543	7543
PER597	Andean Low-Lands	40.9608	136.574	49.8148	23		PER	Peru	GENEBANK-CIAT	Pasco	VillaAmerika	Kms:5	360	-10.15	-75.2333	Landrace	CORE	Ciatcas-0093	CENTROREGIONALDEINVESTIGACIONAGRARIACRIA	CRIA	Peru	1-Jan-87	14-Jul-86	MargaretJanSalick,SandraKnapp		7564	7564
PTR19	Andean Low-Lands	35.435	178.172	12.5612	18		PRI	Puertorico	GENEBANK-CIAT					18.247	-65.7879	Landrace	CORE					1-Oct-70	1-Oct-70	VictorManuelPatino	No.9588	19	19
PAR98	Andean Low-Lands	37.3895	187.842	4.25714	18.5		PRY	Paraguay	GENEBANK-CIAT	Canendiyu	Cerrito	CuruguatyKms:13		-24.4667	-55.6333	Landrace	CORE		MINISTERIODEAGRICULTURAYGANADERIAMAG	MAG	Paraguay	1-Nov-83	4-Apr-83	J.GerardoVieira,MarioSanabriaL.,TomasMayeregger	MandiocaBrasil	M181,181	M181	181
USA5	Andean Low-Lands	37.3811	267.565	11.2245	40	2775	USA	Unitedstates	GENEBANK-CIAT	Maryland	Beltsville			39.0333	-76.9167	Landrace	CORE		UNITEDSTATESDEPARTMENTOFAGRICULTUREUSDA	USDA	UnitedStates	1-Apr-86			Balinghay	Q23024	Q23024
VEN210	Andean Low-Lands	35.6392	149.321	11.7857	31		VEN	Venezuela	GENEBANK-CIAT	Cojedes	ElPao			9.6333	-68.1667	Landrace	CORE					8-Feb-71	8-Feb-71	JairoQuintero,VictorManuelPatino	Cubana	210	210
BRA5	Andean Low-Lands	39.4055	320.565	27.0171	31		BRA	Brazil	GENEBANK-CIAT					-12.9609	-40.6507	Landrace	Non-CORE
BRA20	Andean Low-Lands	35.7073	559.661	14.2619	15		BRA	Brazil	GENEBANK-CIAT					-12.4771	-39.3691	Landrace	Non-CORE
BRA1167	Andean Low-Lands	38.3434	101.954	69.7024	36.6667		BRA	Brazil	GENEBANK-CIAT	Goias	Tuguatinga	Uganda	599	-12.4	-46.4333	Landrace	Non-CORE	Ciatcas-0821	EMPRESABRASILEIRADEPESQUISAAGROPECUARIA/CENTRONACIONALDEPESQUISADEMANDIOCAEFRUTICULTURATROPICALEMBRAPA/CNPMF	EMBRAPA/CNPMF	Brazil	1991-08-02		Webster,Werneck,AntonioC.Allem	Gaiera	BGM1036,BRA-072133,3047	BGM1036	BRA-072133
BRA1421	Andean Low-Lands	36.2192	127.998	79.5833	48.5		BRA	Brazil	GENEBANK-CIAT	Para	Santarem		51	-2.4333	-54.7	Landrace	Non-CORE	Ciatcas-0821	EMPRESABRASILEIRADEPESQUISAAGROPECUARIA/CENTRONACIONALDEPESQUISADEMANDIOCAEFRUTICULTURATROPICALEMBRAPA/CNPMF	EMBRAPA/CNPMF	Brazil	1993-10-19			Santarem	BGM0896,BRA-002097	BGM0896	BRA-002097
PER226	Andean Low-Lands	37.8233	149.462	10.5595	38.5	2385.43	PER	Peru	GENEBANK-CIAT	DNABANK	Tocache			-8.1833	-73.1833	Landrace	CORE	Ciatcas-0097	ESTACIONEXPERIMENTALAGRICOLADETULUMAYOEEAT	EEAT	Peru	1977-03-01			Eeat12
USA8	Andean Low-Lands	38.0701	447.78	9.07143	25		USA	UnitedStates	GENEBANK-CIAT	Maryland	Beltsville			39.0333	-76.9167	Landrace	CORE		UNITEDSTATESDEPARTMENTOFAGRICULTUREUSDA	USDA	UnitedStates	1986-04-01			Hawaiian4	Q23014	Q23014
VEN77	Andean Low-Lands	38.8585	190.545	59.2837	27.25		VEN	Venezuela	GENEBANK-CIAT					9.41904	-70.1769	Landrace	CORE		UNIVERSIDADCENTRALDEVENEZUELAUCV	UCV	Venezuela	1971-01-28	1966-08-10	RubenD.Guillen		UCV2180,077	UCV2180	77
ARG20	Dry Atlantic Forest	37.849	192.246	11.254	25		ARG	Argentina	GENEBANK-CIAT	Corrientes	MonteCaseros	MonteCaserosKms:9	53	-30.25	-57.6667	Landrace	Non-CORE					8-Apr-94	7-May-93	CarlosIglesias,IrlandLuisGnoato,MiguelElechosa		IGE006,6	IGE006	6
ARG49	Dry Atlantic Forest	37.4886	251.567	13.5	30		ARG	Argentina	GENEBANK-CIAT	Misiones	Lib.GralSanMartin	PuertoRicoKms:12	160	-26.9333	-55.0667	Landrace	Non-CORE					8-Apr-94	11-May-93	CarlosIglesias,IrlandLuisGnoato,MiguelElechosa		IGE095,95	IGE095	95
ARG55	Dry Atlantic Forest	38.5409	147.232	38.1905	19.6667	863.83	ARG	Argentina	GENEBANK-CIAT	Formosa	Pirane	Inta-ElColoradoKms:2	80	-26.3	-59.3667	Landrace	Non-CORE					8-Apr-94	12-May-93	CarlosIglesias,IrlandLuisGnoato,MiguelElechosa	ColoradaGrande	IGE123,123	IGE123	123
ARG73	Dry Atlantic Forest	40.3094	135.944	14.8921	35		ARG	Argentina	GENEBANK-CIAT	Misiones	Candelaria	Candelaria-R.12Kms:2	120	-27.4667	-55.7333	Landrace	Non-CORE					28-Jul-95	9-May-93	CarlosIglesias,IrlandLuisGnoato,MiguelElechosa	Amarilla	IGE033,33	IGE033	33
ARG94	Dry Atlantic Forest	37.3716	257.326	48.5159	60		ARG	Argentina	GENEBANK-CIAT	Formosa	Pirane	Inta-ElColoradoKms:2	80	-26.3	-59.3667	Improved-Line	Non-CORE					28-Jul-95	12-May-93	CarlosIglesias,IrlandLuisGnoato,MiguelElechosa	Ca6-3	IGE118,118	IGE118	118
BOL2	Dry Atlantic Forest	25.8888	179.467	0.833333	12		BOL	Bolivia	GENEBANK-CIAT					-14.0301	-68.3841	Landrace	CORE	Ciatcas-0097	ESTACIONEXPERIMENTALAGRICOLADETULUMAYOEEAT	EEAT	Peru	1-Mar-77			BlancaDeBolivia
BRA12	Dry Atlantic Forest	29.6715	260.351	7.97619	33.5		BRA	Brazil	GENEBANK-CIAT					-27.7483	-49.9436	Landrace	CORE	Ciatcas-0821	EMPRESABRASILEIRADEPESQUISAAGROPECUARIA/CENTRONACIONALDEPESQUISADEMANDIOCAEFRUTICULTURATROPICALEMBRAPA/CNPMF	EMBRAPA/CNPMF	Brazil		1-Apr-75			BGM1008,BRA12,BRA-077950,102	BGM1008	BRA12
BRA191	Dry Atlantic Forest	34.6098	199.605	11.2698	27		BRA	Brazil	GENEBANK-CIAT					-19.464	-44.2648	Landrace	CORE	Ciatcas-0821	EMPRESABRASILEIRADEPESQUISAAGROPECUARIA/CENTRONACIONALDEPESQUISADEMANDIOCAEFRUTICULTURATROPICALEMBRAPA/CNPMF	EMBRAPA/CNPMF	Brazil	1-Aug-81			AmarelaCascaRoxa	BGM0420,BRA-000108	BGM0420	BRA-000108
BRA254	Dry Atlantic Forest	29.9707	151.266	19.1524		2657.58	BRA	Brazil	GENEBANK-CIAT	MinasGerais	SeteLagoas		761	-19.45	-44.2333	Landrace	Non-CORE	Ciatcas-0821	EMPRESABRASILEIRADEPESQUISAAGROPECUARIA/CENTRONACIONALDEPESQUISADEMANDIOCAEFRUTICULTURATROPICALEMBRAPA/CNPMF	EMBRAPA/CNPMF	Brazil	1-Aug-81			Riqueza	BGM0043,BRA-005801	BGM0043	BRA-005801
BRA274	Dry Atlantic Forest	31.8257	264.992				BRA	Brazil	GENEBANK-CIAT	Parana	Paranauai			-23.0333	-52.6	Landrace	Non-CORE	Ciatcas-0821	EMPRESABRASILEIRADEPESQUISAAGROPECUARIA/CENTRONACIONALDEPESQUISADEMANDIOCAEFRUTICULTURATROPICALEMBRAPA/CNPMF	EMBRAPA/CNPMF	Brazil	1-Aug-81			VassourinhaIi	BGM0573,BRA-009016	BGM0573	BRA-009016
BRA334	Dry Atlantic Forest	40.3989	108.857	42.2357	27	1264.55	BRA	Brazil	GENEBANK-CIAT	Amazonas	Labrea		75	-7.25	-64.7833	Landrace	Non-CORE	Ciatcas-0821	EMPRESABRASILEIRADEPESQUISAAGROPECUARIA/CENTRONACIONALDEPESQUISADEMANDIOCAEFRUTICULTURATROPICALEMBRAPA/CNPMF	EMBRAPA/CNPMF	Brazil	1-Sep-82			Jamamadi	BGM0886,BRA-001503	BGM0886	BRA-001503
BRA384	Dry Atlantic Forest	38.459	171.687	45.7583	20		BRA	Brazil	GENEBANK-CIAT					-25.0449	-52.4645	Landrace	Non-CORE	Ciatcas-0106	EMPRESAGOIANADEPESQUISAAGROPECUARIAEMGOPA	EMGOPA	Brazil	1-Sep-82			Cacau4	BRA-061531	BRA-061531
BRA847	Dry Atlantic Forest	38.7034	239.336				BRA	Brazil	GENEBANK-CIAT	MinasGerais	Alagoa		1132	-22.1667	-44.6333	Landrace	CORE					1-Oct-80			Embuzeiro	BGM0128,BRA-006882	BGM0128	BRA-006882
BRA975	Dry Atlantic Forest	35.4998	211.962				BRA	Brazil	GENEBANK-CIAT	Pernambuco	Araripina		622	-7.5667	-40.4833	Landrace	Non-CORE	Ciatcas-0821	EMPRESABRASILEIRADEPESQUISAAGROPECUARIA/CENTRONACIONALDEPESQUISADEMANDIOCAEFRUTICULTURATROPICALEMBRAPA/CNPMF	EMBRAPA/CNPMF	Brazil	24-Apr-91			Quebradinha	BGM0570,BRA-004308	BGM0570	BRA-004308
BRA1003	Dry Atlantic Forest	37.3501	137.512	47.483	30		BRA	Brazil	GENEBANK-CIAT	Maranhao	SantaInes		24	-3.6667	-45.3667	Landrace	Non-CORE	Ciatcas-0821	EMPRESABRASILEIRADEPESQUISAAGROPECUARIA/CENTRONACIONALDEPESQUISADEMANDIOCAEFRUTICULTURATROPICALEMBRAPA/CNPMF	EMBRAPA/CNPMF	Brazil	24-Apr-91			Curtinha	BGM0695,BRA-057967	BGM0695	BRA-057967
BRA1031	Dry Atlantic Forest	35.2208	121.965	23.25	25		BRA	Brazil	GENEBANK-CIAT	Amazonas	Manaus	Km32DaRod-Am	92	-3.1	-60.0167	Landrace	Non-CORE	Ciatcas-0821	EMPRESABRASILEIRADEPESQUISAAGROPECUARIA/CENTRONACIONALDEPESQUISADEMANDIOCAEFRUTICULTURATROPICALEMBRAPA/CNPMF	EMBRAPA/CNPMF	Brazil	24-Apr-91			Branquinha,Branquinha(Im-189)	BGM0969,BRA-101435	BGM0969	BRA-101435
BRA1036	Dry Atlantic Forest	35.6434	299.911	37.3333	50		BRA	Brazil	GENEBANK-CIAT	Piauri	CristianoCastro	Uganda	239	-8.8167	-44.2167	Landrace	Non-CORE	Ciatcas-0821	EMPRESABRASILEIRADEPESQUISAAGROPECUARIA/CENTRONACIONALDEPESQUISADEMANDIOCAEFRUTICULTURATROPICALEMBRAPA/CNPMF	EMBRAPA/CNPMF	Brazil	24-Apr-91		Werneck,AntonioC.Allem	Castelana	BGM1043,BRA-072796,3117	BGM1043	BRA-072796
BRA1168	Dry Atlantic Forest	30.3056	220.811	1.35714	43.5		BRA	Brazil	GENEBANK-CIAT	Goias	AuroraDoNorte		468	-12.7	-46.4	Landrace	Non-CORE	Ciatcas-0821	EMPRESABRASILEIRADEPESQUISAAGROPECUARIA/CENTRONACIONALDEPESQUISADEMANDIOCAEFRUTICULTURATROPICALEMBRAPA/CNPMF	EMBRAPA/CNPMF	Brazil	2-Aug-91		Webster,Werneck,AntonioC.Allem	CascoDeBurro	BGM1037,BRA-072206,3061	BGM1037	BRA-072206
BRA1169	Dry Atlantic Forest	35.924	420.811	21.627	33.3333		BRA	Brazil	GENEBANK-CIAT	Piauri	CristianoCastro	Uganda	239	-8.8167	-44.2167	Landrace	Non-CORE	Ciatcas-0821	EMPRESABRASILEIRADEPESQUISAAGROPECUARIA/CENTRONACIONALDEPESQUISADEMANDIOCAEFRUTICULTURATROPICALEMBRAPA/CNPMF	EMBRAPA/CNPMF	Brazil	2-Aug-91		Werneck,AntonioC.Allem	AmangaBurro,AmansaBurro	BGM1041,BRA-072621,3112	BGM1041	BRA-072621
BRA1305	Dry Atlantic Forest	35.2327	243.978	39.744	35		BRA	Brazil	GENEBANK-CIAT	MinaGerais	SeteLagoas		761	-19.45	-44.2333	Landrace	Non-CORE	Ciatcas-0821	EMPRESABRASILEIRADEPESQUISAAGROPECUARIA/CENTRONACIONALDEPESQUISADEMANDIOCAEFRUTICULTURATROPICALEMBRAPA/CNPMF	EMBRAPA/CNPMF	Brazil	21-Mar-92			VassourinhaIpeaco	BGM0005,BRA-004740	BGM0005	BRA-004740
BRA1306	Dry Atlantic Forest	34.6741	228.523	3.14286	51		BRA	Brazil	GENEBANK-CIAT	MinaGerais	BeloHorizonte		858	-19.8167	-43.95	Landrace	Non-CORE	Ciatcas-0821	EMPRESABRASILEIRADEPESQUISAAGROPECUARIA/CENTRONACIONALDEPESQUISADEMANDIOCAEFRUTICULTURATROPICALEMBRAPA/CNPMF	EMBRAPA/CNPMF	Brazil	21-Mar-92			VassourinhaDMina	BGM0006,BRA-009920	BGM0006	BRA-009920
BRA1375	Dry Atlantic Forest	35.8992	167.531	59.1746	60		BRA	Brazil	GENEBANK-CIAT	Piauri	CristinoCastro	Km30DaPi257	239	-8.8167	-44.2167	Landrace	Non-CORE	Ciatcas-0821	EMPRESABRASILEIRADEPESQUISAAGROPECUARIA/CENTRONACIONALDEPESQUISADEMANDIOCAEFRUTICULTURATROPICALEMBRAPA/CNPMF	EMBRAPA/CNPMF	Brazil	21-May-92		Werneck,AntonioC.Allem	Mineira	BGM1040,BRA-072605,3111	BGM1040	BRA-072605
BRA1381	Dry Atlantic Forest	37.2611	215.92	55.7143	30		BRA	Brazil	GENEBANK-CIAT	Paraiba	Remigio		680	-6.95	-35.7167	Landrace	Non-CORE	Ciatcas-0821	EMPRESABRASILEIRADEPESQUISAAGROPECUARIA/CENTRONACIONALDEPESQUISADEMANDIOCAEFRUTICULTURATROPICALEMBRAPA/CNPMF	EMBRAPA/CNPMF	Brazil	21-May-92		Werneck,AntonioC.Allem	Cedinha	BGM1065,BRA-073326,3233	BGM1065	BRA-073326
BRA1444	Dry Atlantic Forest	33.95	376.384				BRA	Brazil	GENEBANK-CIAT	EspirituSanto	SaoMateus		36	-18.7	-39.85	Landrace	Non-CORE	Ciatcas-0821	EMPRESABRASILEIRADEPESQUISAAGROPECUARIA/CENTRONACIONALDEPESQUISADEMANDIOCAEFRUTICULTURATROPICALEMBRAPA/CNPMF	EMBRAPA/CNPMF	Brazil	12-Oct-93			RoxinhaIii	BGM0752,BRA-056791	BGM0752	BRA-056791
PER239	Dry Atlantic Forest	39.9265	94.1334	9.86111	37.6667		PER	Peru	GENEBANK-CIAT	SanMartin	Tarapoto			-6.5068	-76.3758	Landrace	Non-CORE	Ciatcas-0097	ESTACIONEXPERIMENTALAGRICOLADETULUMAYOEEAT	EEAT	Peru	1-Mar-77			LlanoHuato
PAR5	Dry Atlantic Forest	39.134	86.4198	22.2143	60		PRY	Paraguay	GENEBANK-CIAT	SanPedro	FelipeMatiauda	MargenIzq.ViaKms:2		-24.8333	-56.3667	Landrace	CORE		MINISTERIODEAGRICULTURAYGANADERIAMAG	MAG	Paraguay	1-Nov-83	5-Mar-83	AlvaroAmaya,J.GerardoVieira,LuisCaceresAlvarez	Canoi	M001,001	M001	1
PAR15	Dry Atlantic Forest	33.0383	86.5491				PRY	Paraguay	GENEBANK-CIAT	SanPedro	SanPedro	SanPedroKms:7		-24.0833	-57.0667	Landrace	CORE		MINISTERIODEAGRICULTURAYGANADERIAMAG	MAG	Paraguay	1-Nov-83	7-Mar-83	AlvaroAmaya,J.GerardoVieira,LuisCaceresAlvarez	Yu-Bucu	M025,025	M025	25
PAR18	Dry Atlantic Forest	37.8434	205.551	27.8972	60		PRY	Paraguay	GENEBANK-CIAT	Amambay	CapitanBado	AralMoreiraKms:2		-23.2333	-55.7	Landrace	CORE		MINISTERIODEAGRICULTURAYGANADERIAMAG	MAG	Paraguay	1-Nov-83	8-Mar-83	AlvaroAmaya,J.GerardoVieira,LuisCaceresAlvarez	Vasurinha	M035,035	M035	35
PAR23	Dry Atlantic Forest	38.1385	149.452	68.3333	40	1858.2	PRY	Paraguay	GENEBANK-CIAT	Amambay	PedroJuanCaballero	PedroJCaballer		-22.4833	-55.7	Landrace	CORE		MINISTERIODEAGRICULTURAYGANADERIAMAG	MAG	Paraguay	1-Nov-83	9-Mar-83	AlvaroAmaya,J.GerardoVieira,LuisCaceresAlvarez		M043,043	M043	43
PAR32	Dry Atlantic Forest	35.4217	168.491	72.3946	60		PRY	Paraguay	GENEBANK-CIAT	Amambay	BellaVista	Kms:41		-22.1167	-56.4667	Landrace	CORE		MINISTERIODEAGRICULTURAYGANADERIAMAG	MAG	Paraguay	1-Nov-83	11-Mar-83	AlvaroAmaya,J.GerardoVieira,LuisCaceresAlvarez		M065,065	M065	65
PAR36	Dry Atlantic Forest	38.2821	193.166	20.0741	25	2021.84	PRY	Paraguay	GENEBANK-CIAT	Amambay	BellaVista	Kms:41		-22.1167	-56.4667	Landrace	CORE		MINISTERIODEAGRICULTURAYGANADERIAMAG	MAG	Paraguay	1-Nov-83	11-Mar-83	AlvaroAmaya,J.GerardoVieira,LuisCaceresAlvarez	MandioJhu	M072,072	M072	72
PAR38	Dry Atlantic Forest	37.2627	243.511	92.9603	27		PRY	Paraguay	GENEBANK-CIAT	Concepcion	YaguariGuazu	YaguariGuazuKms:0		-25.1333	-56.65	Landrace	CORE		MINISTERIODEAGRICULTURAYGANADERIAMAG	MAG	Paraguay	1-Nov-83	11-Mar-83	AlvaroAmaya,J.GerardoVieira,LuisCaceresAlvarez,MarioSanabriaL.	Toli	M074,074	M074	74
PAR41	Dry Atlantic Forest	39.3999	127.292	80.5357	35	2610.43	PRY	Paraguay	GENEBANK-CIAT	Concepcion	ColoniaYbyYau	CanadaSanJuanKms:43		-22.9833	-57.6167	Landrace	CORE		MINISTERIODEAGRICULTURAYGANADERIAMAG	MAG	Paraguay	1-Nov-83	11-Mar-83	AlvaroAmaya,J.GerardoVieira,LuisCaceresAlvarez,MarioSanabriaL.	Sauyu,SayYu	M077,077	M077	77
PAR51	Dry Atlantic Forest	37.5793	165.713	18.2222	26		PRY	Paraguay	GENEBANK-CIAT	Misiones	SanMiguel	SanMiguelKms:2		-26.5333	-56.9667	Landrace	CORE		MINISTERIODEAGRICULTURAYGANADERIAMAG	MAG	Paraguay	1-Nov-83	17-Mar-83	AlvaroAmaya,J.GerardoVieira,LuisCaceresAlvarez,MarioSanabriaL.	RamaAzucar	M099,099	M099	99
PAR57	Dry Atlantic Forest	38.7768	193.561	0.333333	30		PRY	Paraguay	GENEBANK-CIAT	Itapua	CapitanMiranda	CriaKms:12		-27.2	-55.7833	Landrace	CORE		MINISTERIODEAGRICULTURAYGANADERIAMAG	MAG	Paraguay	1-Nov-83	19-Mar-83	AlvaroAmaya,J.GerardoVieira,LuisCaceresAlvarez,MarioSanabriaL.	TapoyoaPyta	M110,110	M110	110
PAR68	Dry Atlantic Forest	38.6333	120.723	7.97619	28.3333		PRY	Paraguay	GENEBANK-CIAT	Central	FernandoDeLaMora	Kms:1	150	-25.25	-57.5667	Landrace	CORE		MINISTERIODEAGRICULTURAYGANADERIAMAG	MAG	Paraguay	1-Nov-83	6-Apr-83	LuisCaceresAlvarez,MarioSanabriaL.	MandioAva-Azuca,MandioAvaazuca	M130,130	M130	130
PAR69	Dry Atlantic Forest	39.209	157.271	41.1429	35		PRY	Paraguay	GENEBANK-CIAT	Central	Luque	JuguaDeSedaKms:4	120	-25.1667	-57.4667	Landrace	CORE		MINISTERIODEAGRICULTURAYGANADERIAMAG	MAG	Paraguay	1-Nov-83	6-Apr-83	LuisCaceresAlvarez	Cano	M133,133	M133	133
PAR71	Dry Atlantic Forest	36.147	300.313	14	60		PRY	Paraguay	GENEBANK-CIAT	Central	Luque	IslaArandaKms:9	100	-25.1667	-57.4667	Landrace	CORE		MINISTERIODEAGRICULTURAYGANADERIAMAG	MAG	Paraguay	1-Nov-83	6-Apr-83	LuisCaceresAlvarez,MarioSanabriaL.	MitaMi-Concepcion,Mita-Mi/Concepcion	M136,136	M136	136
PAR75	Dry Atlantic Forest	38.085	119.361	12.4405	46.6667		PRY	Paraguay	GENEBANK-CIAT	Paraguari	Acahay	IsleriaKms:2	150	-25.9	-57.05	Landrace	CORE		MINISTERIODEAGRICULTURAYGANADERIAMAG	MAG	Paraguay	1-Nov-83	7-Apr-83	LuisCaceresAlvarez,MarioSanabriaL.	Senorita,Se#Orita	M143,143	M143	143
PAR81	Dry Atlantic Forest	39.1646	153.336	10.8762	40	1845.13	PRY	Paraguay	GENEBANK-CIAT	Central	Ita	PostaGaonaKms:1	150	-25.4167	-57.3167	Landrace	CORE		MINISTERIODEAGRICULTURAYGANADERIAMAG	MAG	Paraguay	1-Nov-83	14-Apr-83	LuisCaceresAlvarez,MarioSanabriaL.		M153,153	M153	153
PAR100	Dry Atlantic Forest	37.574	488.355			1730.08	PRY	Paraguay	GENEBANK-CIAT	Canendiyu	YJhovy			-24.3333	-54.9167	Landrace	CORE		MINISTERIODEAGRICULTURAYGANADERIAMAG	MAG	Paraguay	1-Nov-83	5-Apr-83	J.GerardoVieira,MarioSanabriaL.,TomasMayeregger	Seda	M183,183	M183	183
PAR105	Dry Atlantic Forest	37.5202	108.529	11.9262	35		PRY	Paraguay	GENEBANK-CIAT	SanPedro	FelipeMatiauda	MargenIzq.ViaKms:2		-24.8333	-56.3667	Landrace	CORE		MINISTERIODEAGRICULTURAYGANADERIAMAG	MAG	Paraguay	1-Nov-85	5-Mar-83	AlvaroAmaya,J.GerardoVieira,LuisCaceresAlvarez	Caballero-I	M004,004	M004	4
PAR109	Dry Atlantic Forest	35.5395	156.584				PRY	Paraguay	GENEBANK-CIAT	SanPedro	CruceLiberacion	Kms:3		-24.1667	-56.6167	Landrace	CORE		MINISTERIODEAGRICULTURAYGANADERIAMAG	MAG	Paraguay	1-Nov-85	6-Mar-83	AlvaroAmaya,J.GerardoVieira,LuisCaceresAlvarez	MandioSauyu,MandioSayyu	M020,020	M020	20
PAR119	Dry Atlantic Forest	37.6993	160.46	4.0969	60		PRY	Paraguay	GENEBANK-CIAT	Amambay	PedroJuanCaballero	PedroJCaballer		-22.4833	-55.7	Landrace	CORE		MINISTERIODEAGRICULTURAYGANADERIAMAG	MAG	Paraguay	1-Nov-85	10-Mar-83	AlvaroAmaya,J.GerardoVieira,LuisCaceresAlvarez	YerutiPyta	M053,053	M053	53
PAR135	Dry Atlantic Forest	36.8934	157.928	3.3244	60		PRY	Paraguay	GENEBANK-CIAT	Central	FernandoDeLaMora	Kms:1	150	-25.25	-57.5667	Landrace	CORE		MINISTERIODEAGRICULTURAYGANADERIAMAG	MAG	Paraguay	1-Nov-85	6-Apr-83	LuisCaceresAlvarez,MarioSanabriaL.	Yeruti	M132,132	M132	132
BRA600	Dry Atlantic Forest	34.1096	130.079				BRA	Brazil	GENEBANK-CIAT	RioGrandeDoSur	SaoSebastiaoDoCai		17	-29.5833	-51.3667	Landrace	Non-CORE	Ciatcas-0128	INSTITUTODEPESQUISAAGRONOMICADOESTADODORIOGRANDEDOSULIPAGRO	IPAGRO	Brazil	1982-09-01			ParaguaioBranco	BGM0596,BRA-012343	BGM0596	BRA-012343
BRA1001	Dry Atlantic Forest	38.769	319.184	22.8333	45		BRA	Brazil	GENEBANK-CIAT	EspirituSanto	Castelo		100	-20.6	-41.1833	Landrace	Non-CORE	Ciatcas-0821	EMPRESABRASILEIRADEPESQUISAAGROPECUARIA/CENTRONACIONALDEPESQUISADEMANDIOCAEFRUTICULTURATROPICALEMBRAPA/CNPMF	EMBRAPA/CNPMF	Brazil	1991-04-24			VaraSo,Vara-So	BGM0686,BRA-056545	BGM0686	BRA-056545
PAR35	Dry Atlantic Forest	37.0927	166.574	52.1296	45		PRY	Paraguay	GENEBANK-CIAT	Amambay	BellaVista	Kms:41		-22.1167	-56.4667	Landrace	CORE		MINISTERIODEAGRICULTURAYGANADERIAMAG	MAG	Paraguay	1983-11-01	1983-03-11	AlvaroAmaya,J.GerardoVieira,LuisCaceresAlvarez		M069,069	M069	69
BRA73	Humid Atlantic Forrest	37.7355	219.603	39.9932	40		BRA	Brazil	GENEBANK-CIAT	Bahia	CruzDasAlmas		220	-12.6667	-39.1	Landrace	CORE	Ciatcas-0821	EMPRESABRASILEIRADEPESQUISAAGROPECUARIA/CENTRONACIONALDEPESQUISADEMANDIOCAEFRUTICULTURATROPICALEMBRAPA/CNPMF	EMBRAPA/CNPMF	Brazil	13-Oct-80			Canario	BGM0266,BRA-007439	BGM0266	BRA-007439
BRA93	Humid Atlantic Forrest	37.214	463.391	25.6085	60	2503.89	BRA	Brazil	GENEBANK-CIAT	Bahia	DomMacedoCosta		192	-12.9	-39.1833	Landrace	Non-CORE	Ciatcas-0821	EMPRESABRASILEIRADEPESQUISAAGROPECUARIA/CENTRONACIONALDEPESQUISADEMANDIOCAEFRUTICULTURATROPICALEMBRAPA/CNPMF	EMBRAPA/CNPMF	Brazil	13-Oct-80			CascoRoxo	BGM0047,BRA-006238	BGM0047	BRA-006238
BRA96	Humid Atlantic Forrest	32.5634	718.591				BRA	Brazil	GENEBANK-CIAT	Pernambuco	Cachoeirinha		536	-8.4833	-36.2167	Landrace	Non-CORE	Ciatcas-0821	EMPRESABRASILEIRADEPESQUISAAGROPECUARIA/CENTRONACIONALDEPESQUISADEMANDIOCAEFRUTICULTURATROPICALEMBRAPA/CNPMF	EMBRAPA/CNPMF	Brazil	13-Oct-80			Salgueiro	BGM0230,BRA-003701	BGM0230	BRA-003701
BRA105	Humid Atlantic Forrest	32.4719	944.075	9	46		BRA	Brazil	GENEBANK-CIAT	RioGrandeDoNorte	Tangara	HaciendaCatule		-27.1833	-51.2333	Landrace	Non-CORE	Ciatcas-0821	EMPRESABRASILEIRADEPESQUISAAGROPECUARIA/CENTRONACIONALDEPESQUISADEMANDIOCAEFRUTICULTURATROPICALEMBRAPA/CNPMF	EMBRAPA/CNPMF	Brazil	13-Oct-80			CidadeRica	BGM0032,BRA-006068	BGM0032	BRA-006068
BRA108	Humid Atlantic Forrest	38.4545	546.254	15.4286		1446	BRA	Brazil	GENEBANK-CIAT	RioGrandeDoNorte	Tangara	HaciendaCatule	186	-6.1833	-35.8	Landrace	Non-CORE	Ciatcas-0821	EMPRESABRASILEIRADEPESQUISAAGROPECUARIA/CENTRONACIONALDEPESQUISADEMANDIOCAEFRUTICULTURATROPICALEMBRAPA/CNPMF	EMBRAPA/CNPMF	Brazil	13-Oct-80			CanelaDeJacu	BGM0191,BRA-006033	BGM0191	BRA-006033
BRA110	Humid Atlantic Forrest	38.9475	331.638				BRA	Brazil	GENEBANK-CIAT	Sergipe	Araua		109	-11.25	-37.6167	Landrace	CORE	Ciatcas-0821	EMPRESABRASILEIRADEPESQUISAAGROPECUARIA/CENTRONACIONALDEPESQUISADEMANDIOCAEFRUTICULTURATROPICALEMBRAPA/CNPMF	EMBRAPA/CNPMF	Brazil	13-Oct-80			Pangola	BGM0071,BRA-007005	BGM0071	BRA-007005
BRA117	Humid Atlantic Forrest	36.4103	514.691				BRA	Brazil	GENEBANK-CIAT	RioGrandeDoNorte	Tangara	HaciendaCatule		-27.1833	-51.2333	Landrace	Non-CORE	Ciatcas-0821	EMPRESABRASILEIRADEPESQUISAAGROPECUARIA/CENTRONACIONALDEPESQUISADEMANDIOCAEFRUTICULTURATROPICALEMBRAPA/CNPMF	EMBRAPA/CNPMF	Brazil	13-Oct-80			OlhoRoxo	BGM0036,BRA-006050	BGM0036	BRA-006050
BRA125	Humid Atlantic Forrest	39.7319	465.437	44.619	20		BRA	Brazil	GENEBANK-CIAT	Bahia	Valenca		39	-13.3667	-39.0667	Landrace	CORE	Ciatcas-0821	EMPRESABRASILEIRADEPESQUISAAGROPECUARIA/CENTRONACIONALDEPESQUISADEMANDIOCAEFRUTICULTURATROPICALEMBRAPA/CNPMF	EMBRAPA/CNPMF	Brazil	13-Oct-80			AipinzinhoI,AipinzinhoI-Aipim	BGM0281,BRA-008516	BGM0281	BRA-008516
BRA130	Humid Atlantic Forrest	39.4004	952.179			1435.27	BRA	Brazil	GENEBANK-CIAT	Bahia	Irara		283	-12.05	-38.7667	Landrace	CORE	Ciatcas-0821	EMPRESABRASILEIRADEPESQUISAAGROPECUARIA/CENTRONACIONALDEPESQUISADEMANDIOCAEFRUTICULTURATROPICALEMBRAPA/CNPMF	EMBRAPA/CNPMF	Brazil	13-Oct-80			PalmeiraPretaI	BGM0134,BRA-009652	BGM0134	BRA-009652
BRA132	Humid Atlantic Forrest	36.6851	1214.39	17.5	37.3333		BRA	Brazil	GENEBANK-CIAT	Bahia	CruzDasAlmas		220	-12.6667	-39.1	Landrace	CORE	Ciatcas-0821	EMPRESABRASILEIRADEPESQUISAAGROPECUARIA/CENTRONACIONALDEPESQUISADEMANDIOCAEFRUTICULTURATROPICALEMBRAPA/CNPMF	EMBRAPA/CNPMF	Brazil	13-Oct-80			Mendubi	BGM0186,BRA-006670	BGM0186	BRA-006670
BRA147	Humid Atlantic Forrest	38.3457	692.966	32.1662	40	1545.5	BRA	Brazil	GENEBANK-CIAT	Sergipe	NossaSenhoraDasDores		204	-10.4833	-37.1833	Landrace	Non-CORE	Ciatcas-0821	EMPRESABRASILEIRADEPESQUISAAGROPECUARIA/CENTRONACIONALDEPESQUISADEMANDIOCAEFRUTICULTURATROPICALEMBRAPA/CNPMF	EMBRAPA/CNPMF	Brazil	13-Oct-80			MariaPau	BGM0087,BRA-005924	BGM0087	BRA-005924
BRA163	Humid Atlantic Forrest	39.1992	303.669	48.5429	60	2079.2	BRA	Brazil	GENEBANK-CIAT	RioDeJaneiro	Seropedica		26	-22.7333	-43.7	Improved-Line	Non-CORE	Ciatcas-0821	EMPRESABRASILEIRADEPESQUISAAGROPECUARIA/CENTRONACIONALDEPESQUISADEMANDIOCAEFRUTICULTURATROPICALEMBRAPA/CNPMF	EMBRAPA/CNPMF	Brazil	13-Oct-80			Clone448-54-1	BGM0110,BRA-006173	BGM0110	BRA-006173
BRA179	Humid Atlantic Forrest	28.2613	1328.23	14.5068	45		BRA	Brazil	GENEBANK-CIAT	SantaCatarina	VoltaGrande		395	-27.45	-51.8667	Landrace	Non-CORE	Ciatcas-0821	EMPRESABRASILEIRADEPESQUISAAGROPECUARIA/CENTRONACIONALDEPESQUISADEMANDIOCAEFRUTICULTURATROPICALEMBRAPA/CNPMF	EMBRAPA/CNPMF	Brazil	13-Oct-80			BrancaDeStaCat.	BGM0082,BRA-007161	BGM0082	BRA-007161
BRA190	Humid Atlantic Forrest	38.5843	454.077	29	55	1942	BRA	Brazil	GENEBANK-CIAT	Ceara	Pacatuba		65	-3.9833	-38.6167	Landrace	CORE	Ciatcas-0821	EMPRESABRASILEIRADEPESQUISAAGROPECUARIA/CENTRONACIONALDEPESQUISADEMANDIOCAEFRUTICULTURATROPICALEMBRAPA/CNPMF	EMBRAPA/CNPMF	Brazil	1-Aug-81			AguaMorna	BGM0365,BRA-000086	BGM0365	BRA-000086
BRA219	Humid Atlantic Forrest	34.1196	655.348				BRA	Brazil	GENEBANK-CIAT	RioDeJaneiro	Itaguari		13	-22.85	-43.7667	Improved-Line	Non-CORE	Ciatcas-0821	EMPRESABRASILEIRADEPESQUISAAGROPECUARIA/CENTRONACIONALDEPESQUISADEMANDIOCAEFRUTICULTURATROPICALEMBRAPA/CNPMF	EMBRAPA/CNPMF	Brazil	1-Aug-81			Sfg379	BGM0486,BRA-002186	BGM0486	BRA-002186
BRA222	Humid Atlantic Forrest	34.095	782.108	40	60	1724.4	BRA	Brazil	GENEBANK-CIAT					-25.3161	-54.0851	Landrace	Non-CORE	Ciatcas-0821	EMPRESABRASILEIRADEPESQUISAAGROPECUARIA/CENTRONACIONALDEPESQUISADEMANDIOCAEFRUTICULTURATROPICALEMBRAPA/CNPMF	EMBRAPA/CNPMF	Brazil	1-Aug-81			Verdinha	BGM0374,BRA-002356	BGM0374	BRA-002356
BRA304	Humid Atlantic Forrest	38.618	462.072	70.5619	60		BRA	Brazil	GENEBANK-CIAT	MinasGerais	Vicosa		648	-20.75	-42.8667	Landrace	Non-CORE	Ciatcas-0821	EMPRESABRASILEIRADEPESQUISAAGROPECUARIA/CENTRONACIONALDEPESQUISADEMANDIOCAEFRUTICULTURATROPICALEMBRAPA/CNPMF	EMBRAPA/CNPMF	Brazil	1-Aug-81			LagoaI	BGM0513,BRA-013153	BGM0513	BRA-013153
BRA522	Humid Atlantic Forrest	36.6428	185.598	44.4195	44.3333		BRA	Brazil	GENEBANK-CIAT	Amazonas	Itacoatiara			-3.1333	-58.4333	Landrace	CORE	Ciatcas-0138	UNIDADEDEEXPERIMENTACAOEPESQUISADEAMBITOESTADUALDOACREUEPAE	UEPAE	Brazil	1-Sep-82			GaviaoI	BGM0950,BRA-059561	BGM0950	BRA-059561
BRA533	Humid Atlantic Forrest	34.3793	101.302	88.2	40		BRA	Brazil	GENEBANK-CIAT	Paraiba	LagoaSeca		634	-7.1667	-35.85	Landrace	Non-CORE	Ciatcas-0105	EMPRESAESTADUALDEPESQUISAAGROPECUARIADAPARAIBAS/AEMEPA	EMEPA	Brazil	1-Sep-82			Cedinha	BGM0858,BRA-061212	BGM0858	BRA-061212
BRA538	Humid Atlantic Forrest	37.7413	284.081			1530.37	BRA	Brazil	GENEBANK-CIAT	RioGrandeDoSur	SaoSebastiaoDoCai		17	-29.5833	-51.3667	Landrace	Non-CORE	Ciatcas-0128	INSTITUTODEPESQUISAAGRONOMICADOESTADODORIOGRANDEDOSULIPAGRO	IPAGRO	Brazil	1-Sep-82			Paraguaiana-R18,ParaguaianaR-18	BGM0095,BRA-006408	BGM0095	BRA-006408
BRA563	Humid Atlantic Forrest	38.6268	350.43	52.9048	16	1666.43	BRA	Brazil	GENEBANK-CIAT	RioGrandeDoSur	Taquari		54	-29.7833	-51.85	Improved-Line	Non-CORE	Ciatcas-0128	INSTITUTODEPESQUISAAGRONOMICADOESTADODORIOGRANDEDOSULIPAGRO	IPAGRO	Brazil	1-Sep-82			Esperanca(S2-901)	BGM0591,BRA-010235	BGM0591	BRA-010235
BRA707	Humid Atlantic Forrest	30.6117	596.84			912.35	BRA	Brazil	GENEBANK-CIAT	SantaCatarina	Tijucas		2	-27.2333	-48.6333	Landrace	Non-CORE	Ciatcas-0107	EMPRESAESTADUALDEPESQUISAAGROPECUARIADESANTACATARINAEMPASC	EMPASC	Brazil	1-Jul-83			Prata	BGM1015,BRA-068691	BGM1015	BRA-068691
BRA769	Humid Atlantic Forrest	29.545	1074.9	23.3333	30		BRA	Brazil	GENEBANK-CIAT	SantaCatarina	Itajai		1	-26.9	-48.65	Landrace	CORE	Ciatcas-0107	EMPRESAESTADUALDEPESQUISAAGROPECUARIADESANTACATARINAEMPASC	EMPASC	Brazil	1-Jul-83			MadimBranca	BGM1013,BRA-069477	BGM1013	BRA-069477
BRA787	Humid Atlantic Forrest	34.8319	659.113	9.58333		1278	BRA	Brazil	GENEBANK-CIAT	EspirituSanto	SaoMateus		36	-18.7	-39.85	Landrace	Non-CORE		EMPRESABRASILEIRADEPESQUISAAGROPECUARIA/CENTRODEPESQUISAAGROPECUARIADOSCERRADOSEMBRAPA/CPAC	EMBRAPA/CPAC	Brazil	1-Jul-83			MandiocaOsso	BGM0458,BRA-013196	BGM0458	BRA-013196
BRA872	Humid Atlantic Forrest	28.9164	579.074	10.2917	39	2429.84	BRA	Brazil	GENEBANK-CIAT	SantaCatarina	Itajai		1	-26.9	-48.65	Landrace	Non-CORE					1-Jul-83			Mico	BGM0595,BRA-008842	BGM0595	BRA-008842
BRA887	Humid Atlantic Forrest	36.7591	315.105	23.2	27.5		BRA	Brazil	GENEBANK-CIAT	SaoPaulo	Campinas		854	-22.9	-47.05	Improved-Line	CORE	Ciatcas-0821	EMPRESABRASILEIRADEPESQUISAAGROPECUARIA/CENTRONACIONALDEPESQUISADEMANDIOCAEFRUTICULTURATROPICALEMBRAPA/CNPMF	EMBRAPA/CNPMF	Brazil	1-Mar-88			Caapora	BGM0354,BRA-005193,IAC105-66	BGM0354	BRA-005193
BRA890	Humid Atlantic Forrest	37.4723	606.058	59.2286	41.5		BRA	Brazil	GENEBANK-CIAT	Ceara	Pentecoste		45	-3.7833	-39.2667	Landrace	CORE	Ciatcas-0821	EMPRESABRASILEIRADEPESQUISAAGROPECUARIA/CENTRONACIONALDEPESQUISADEMANDIOCAEFRUTICULTURATROPICALEMBRAPA/CNPMF	EMBRAPA/CNPMF	Brazil	1-Mar-88			FioDeOuro	BGM0382,BRA-001228	BGM0382	BRA-001228
BRA893	Humid Atlantic Forrest	32.2182	565.095	3.33333	52.5		BRA	Brazil	GENEBANK-CIAT	SantaCatarina	Itajai		1	-26.9	-48.65	Landrace	Non-CORE	Ciatcas-0107	EMPRESAESTADUALDEPESQUISAAGROPECUARIADESANTACATARINAEMPASC	EMPASC	Brazil	1-Jul-88			Mico	BGM0595,BRA-008842	BGM0595	BRA-008842
BRA894	Humid Atlantic Forrest	33.3028	802.683	34.8333	52.5	2727.6	BRA	Brazil	GENEBANK-CIAT	SantaCatarina	Tijucas		2	-27.2333	-48.6333	Landrace	CORE	Ciatcas-0107	EMPRESAESTADUALDEPESQUISAAGROPECUARIADESANTACATARINAEMPASC	EMPASC	Brazil	1-Jul-88			Prata	BGM1015,BRA-068691	BGM1015	BRA-068691
BRA966	Humid Atlantic Forrest	31.8107	947.529	25.2211	45.3333		BRA	Brazil	GENEBANK-CIAT	SaoPaulo	Campinas		854	-22.9	-47.05	Landrace	Non-CORE	Ciatcas-0821	EMPRESABRASILEIRADEPESQUISAAGROPECUARIA/CENTRONACIONALDEPESQUISADEMANDIOCAEFRUTICULTURATROPICALEMBRAPA/CNPMF	EMBRAPA/CNPMF	Brazil	24-Apr-91			Iac-Yara	BGM0440,BRA-002615	BGM0440	BRA-002615
BRA977	Humid Atlantic Forrest	38.2433	661.711				BRA	Brazil	GENEBANK-CIAT	Alagoas	UniaoDosPalmares		155	-9.15	-36.0167	Landrace	Non-CORE	Ciatcas-0821	EMPRESABRASILEIRADEPESQUISAAGROPECUARIA/CENTRONACIONALDEPESQUISADEMANDIOCAEFRUTICULTURATROPICALEMBRAPA/CNPMF	EMBRAPA/CNPMF	Brazil	24-Apr-91			Ipeane	BGM0583,BRA-004251	BGM0583	BRA-004251
BRA1173	Humid Atlantic Forrest	35.7263	1073.78	11	40		BRA	Brazil	GENEBANK-CIAT	Paraiba	Mamanguape		35	-6.8333	-35.1167	Landrace	Non-CORE	Ciatcas-0821	EMPRESABRASILEIRADEPESQUISAAGROPECUARIA/CENTRONACIONALDEPESQUISADEMANDIOCAEFRUTICULTURATROPICALEMBRAPA/CNPMF	EMBRAPA/CNPMF	Brazil	2-Aug-91		Werneck,AntonioC.Allem	OioVerde	BGM1077,BRA-073571,3262	BGM1077	BRA-073571
BRA1181	Humid Atlantic Forrest	37.4158	384.534	22.6759	28		BRA	Brazil	GENEBANK-CIAT	SaoPaulo	Campinas		854	-22.9	-47.05	Landrace	Non-CORE	Ciatcas-0821	EMPRESABRASILEIRADEPESQUISAAGROPECUARIA/CENTRONACIONALDEPESQUISADEMANDIOCAEFRUTICULTURATROPICALEMBRAPA/CNPMF	EMBRAPA/CNPMF	Brazil	11-Sep-91			Iac7-127	BGM0020,BRA-005797	BGM0020	BRA-005797
BRA1230	Humid Atlantic Forrest	36.603	331.174				BRA	Brazil	GENEBANK-CIAT	RioDeJaneiro	Seropedica		26	-22.7333	-43.7	Improved-Line	Non-CORE	Ciatcas-0821	EMPRESABRASILEIRADEPESQUISAAGROPECUARIA/CENTRONACIONALDEPESQUISADEMANDIOCAEFRUTICULTURATROPICALEMBRAPA/CNPMF	EMBRAPA/CNPMF	Brazil	11-Sep-91			Clone452-54-6	BGM0472,BRA-000400	BGM0472	BRA-000400
BRA1243	Humid Atlantic Forrest	38.6793	349.271	24.7857	60		BRA	Brazil	GENEBANK-CIAT	RioGrandeDoSur	SaoSebastiaoDoCai		17	-29.5833	-51.3667	Landrace	Non-CORE	Ciatcas-0821	EMPRESABRASILEIRADEPESQUISAAGROPECUARIA/CENTRONACIONALDEPESQUISADEMANDIOCAEFRUTICULTURATROPICALEMBRAPA/CNPMF	EMBRAPA/CNPMF	Brazil	11-Sep-91			Sapa,SapaR-16	BGM0598,BRA-012319	BGM0598	BRA-012319
BRA1255	Humid Atlantic Forrest	28.5218	732.04	3.66071	51.5		BRA	Brazil	GENEBANK-CIAT	Maranhao	Codo		47	-4.45	-43.8833	Landrace	Non-CORE	Ciatcas-0821	EMPRESABRASILEIRADEPESQUISAAGROPECUARIA/CENTRONACIONALDEPESQUISADEMANDIOCAEFRUTICULTURATROPICALEMBRAPA/CNPMF	EMBRAPA/CNPMF	Brazil	11-Sep-91			BranquinhaIv	BGM0699,BRA-057932	BGM0699	BRA-057932
BRA1261	Humid Atlantic Forrest	36.5107	611.489				BRA	Brazil	GENEBANK-CIAT	Alagoas	Arapiraca	Rodovia-P.2indio	264	-9.75	-36.65	Landrace	Non-CORE	Ciatcas-0821	EMPRESABRASILEIRADEPESQUISAAGROPECUARIA/CENTRONACIONALDEPESQUISADEMANDIOCAEFRUTICULTURATROPICALEMBRAPA/CNPMF	EMBRAPA/CNPMF	Brazil	11-Sep-91			Catirina	BGM0812,BRA-057398	BGM0812	BRA-057398
BRA1282	Humid Atlantic Forrest	35.4763	638.095	16.7941	43.3333		BRA	Brazil	GENEBANK-CIAT	Goias	Cavalcante		823	-13.7833	-47.45	Landrace	Non-CORE	Ciatcas-0821	EMPRESABRASILEIRADEPESQUISAAGROPECUARIA/CENTRONACIONALDEPESQUISADEMANDIOCAEFRUTICULTURATROPICALEMBRAPA/CNPMF	EMBRAPA/CNPMF	Brazil	11-Sep-91		Webster,Werneck,AntonioC.Allem	Palma	BGM1039,BRA-072281,3085	BGM1039	BRA-072281
BRA1391	Humid Atlantic Forrest	32.2442	951.537	15.5357	22		BRA	Brazil	GENEBANK-CIAT	SantaCatarina	Itajai		1	-26.9	-48.65	Landrace	Non-CORE	Ciatcas-0821	EMPRESABRASILEIRADEPESQUISAAGROPECUARIA/CENTRONACIONALDEPESQUISADEMANDIOCAEFRUTICULTURATROPICALEMBRAPA/CNPMF	EMBRAPA/CNPMF	Brazil	15-Feb-93			MandimBranca	BGM1013,BRA-069477	BGM1013	BRA-069477
BRA1394	Humid Atlantic Forrest	36.3552	733.596	64.5317	22.6667		BRA	Brazil	GENEBANK-CIAT	Pernambuco	Petrolina		400	-9.3833	-40.4667	Landrace	Non-CORE	Ciatcas-0821	EMPRESABRASILEIRADEPESQUISAAGROPECUARIA/CENTRONACIONALDEPESQUISADEMANDIOCAEFRUTICULTURATROPICALEMBRAPA/CNPMF	EMBRAPA/CNPMF	Brazil	15-Feb-93		IvoRobertoCostaSias,ValdemarDeSousaSilva	EnganaLadrao	BGM1269,BRA-080560,548	BGM1269	BRA-080560
BRA1410	Humid Atlantic Forrest	36.0586	271.136	0.333333	60	1563.23	BRA	Brazil	GENEBANK-CIAT	MinasGerais	Vicosa		648	-20.75	-42.8667	Landrace	Non-CORE	Ciatcas-0821	EMPRESABRASILEIRADEPESQUISAAGROPECUARIA/CENTRONACIONALDEPESQUISADEMANDIOCAEFRUTICULTURATROPICALEMBRAPA/CNPMF	EMBRAPA/CNPMF	Brazil	19-Oct-93			RioVerde	BGM0524,BRA-003026	BGM0524	BRA-003026
COL1490	Humid Atlantic Forrest	33.704	223.1	17	40	2717.29	COL	Colombia	GENEBANK-CIAT	Caldas	Chinchina			4.9167	-75.55	Landrace	CORE		INSTITUTOCOLOMBIANOAGROPECUARIOICA	ICA	Colombia	8-Apr-70	1-Aug-67	FranciscoGarcia	Guajira	CMC61	CMC61
COL1493	Humid Atlantic Forrest	27.6897	450.77	2.28571	45		COL	Colombia	GENEBANK-CIAT	Caldas	Chinchina			4.9167	-75.55	Landrace	CORE		INSTITUTOCOLOMBIANOAGROPECUARIOICA	ICA	Colombia	8-Apr-70	1-Aug-67	FranciscoGarcia	BlancaNo.1	CMC64	CMC64
COL1495	Humid Atlantic Forrest	40.1901	672.283				COL	Colombia	GENEBANK-CIAT	Caldas	Chinchina			4.9167	-75.55	Landrace	Non-CORE		INSTITUTOCOLOMBIANOAGROPECUARIOICA	ICA	Colombia	8-Apr-70	1-Aug-67	FranciscoGarcia	SantaCatarina,Sta.CatalinaBrava	CMC66	CMC66
COL1910	Humid Atlantic Forrest	27.9638	807.659	9.40476	52.5		COL	Colombia	GENEBANK-CIAT					9.03769	-83.5426	Landrace	Non-CORE		INSTITUTOCOLOMBIANOAGROPECUARIOICA	ICA	Colombia	14-Mar-75			Ucv2141	CMC206,UCV2141	CMC206	UCV2141
COL1912	Humid Atlantic Forrest	30.6284	821.928				COL	Colombia	GENEBANK-CIAT					8.96303	-82.8607	Landrace	Non-CORE		INSTITUTOCOLOMBIANOAGROPECUARIOICA	ICA	Colombia	14-Mar-75			Ucv2171	CMC208,UCV2171	CMC208	UCV2171
GUA24	Humid Atlantic Forrest	33.2947	82.5914	11.6944	15.5		GTM	Guatemala	GENEBANK-CIAT	Jutiapa	Jalpatagua	ElTempizqueKms:15	500	14.05	-89.95	Landrace	Non-CORE	Ciatcas-0120	INSTITUTODECIENCIAYTECNOLOGIAAGROPECUARIAICTA.FA	ICTA	Guatemala	9-Sep-84	9-Dec-82		Yuca	332	332
GUA43	Humid Atlantic Forrest	36.4078	141.804				GTM	Guatemala	GENEBANK-CIAT	AltaVerapaz	Panzos	Canlum(Teleman)Kms:10	22	15.2833	-89.7833	Landrace	CORE	Ciatcas-0120	INSTITUTODECIENCIAYTECNOLOGIAAGROPECUARIAICTA.FA	ICTA	Guatemala	9-Sep-84	2-Jun-83		YucaMorada	485	485
GUA44	Humid Atlantic Forrest	34.3642	121.386	14	38.3333		GTM	Guatemala
MEX80	Humid Atlantic Forrest	33.9031	678.707	18.5	21	2011.67	MEX	Mexico	GENEBANK-CIAT	Tabasco	Huimanguillo		50	17.8167	-93.4	Landrace	CORE		INSTITUTONACIONALDEINVESTIGACIONESFORESTALESYAGROPECUARIASINIFAP	INIFAP	Mexico	1-Dec-87
PAR101	Humid Atlantic Forrest	35.9368	369.074			1636.11	PRY	Paraguay	GENEBANK-CIAT	Canendiyu	YJhovy			-24.3333	-54.9167	Landrace	CORE		MINISTERIODEAGRICULTURAYGANADERIAMAG	MAG	Paraguay	1-Nov-83	5-Apr-83	J.GerardoVieira,MarioSanabriaL.,TomasMayeregger	Peruchi	M184,184	M184	184
USA2	Humid Atlantic Forrest	34.3037	147.714	6.44048	45	2638.8	USA	United States	GENEBANK-CIAT	Maryland	Beltsville			39.0333	-76.9167	Landrace	Non-CORE		UNITEDSTATESDEPARTMENTOFAGRICULTUREUSDA	USDA	UnitedStates	1-Apr-86			Iacx352-1-IacJaca	Q23828	Q23828
BRA162	Humid Atlantic Forrest	38.3398	729.779			3157.8	BRA	Brazil	GENEBANK-CIAT	Bahia	Muritiba		213	-12.6167	-38.9833	Landrace	CORE	Ciatcas-0821	EMPRESABRASILEIRADEPESQUISAAGROPECUARIA/CENTRONACIONALDEPESQUISADEMANDIOCAEFRUTICULTURATROPICALEMBRAPA/CNPMF	EMBRAPA/CNPMF	Brazil	1980-10-13			SalangorBranca	BGM0115,BRA-005703	BGM0115	BRA-005703
BRA242	Humid Atlantic Forrest	32.2943	955.461				BRA	Brazil	GENEBANK-CIAT	Pernambuco	Itapissuma		7	-7.7667	-34.8833	Landrace	CORE	Ciatcas-0821	EMPRESABRASILEIRADEPESQUISAAGROPECUARIA/CENTRONACIONALDEPESQUISADEMANDIOCAEFRUTICULTURATROPICALEMBRAPA/CNPMF	EMBRAPA/CNPMF	Brazil	1981-08-01			Itapissuma	BGM0554,BRA-004430	BGM0554	BRA-004430
BRA1A	MesoAmerica	40.3898	204.349	7.14286	23	2258.8	BRA	Brazil	GENEBANK-CIAT					-4.61256	-69.8772	Landrace	Non-CORE
BRA71	MesoAmerica	34.8631	149.933			1276.3	BRA	Brazil	GENEBANK-CIAT	Bahia	CruzDasAlmas		220	-12.6667	-39.1	Improved-Line	CORE	Ciatcas-0821	EMPRESABRASILEIRADEPESQUISAAGROPECUARIA/CENTRONACIONALDEPESQUISADEMANDIOCAEFRUTICULTURATROPICALEMBRAPA/CNPMF	EMBRAPA/CNPMF	Brazil	13-Oct-80			Sipeal2,Sipeal02	BGM0010,BRA-005584	BGM0010	BRA-005584
BRA136	MesoAmerica	34.9776	425.865			3707.84	BRA	Brazil	GENEBANK-CIAT	SaoPaulo	Campinas		854	-22.9	-47.05	Improved-Line	Non-CORE	Ciatcas-0821	EMPRESABRASILEIRADEPESQUISAAGROPECUARIA/CENTRONACIONALDEPESQUISADEMANDIOCAEFRUTICULTURATROPICALEMBRAPA/CNPMF	EMBRAPA/CNPMF	Brazil	13-Oct-80			Mantiqueira	BGM0211,BRA-008648,IAC24-2	BGM0211	BRA-008648
COL22	MesoAmerica	37.829	308.44	22.0476	27.6667	1974.43	COL	Colombia	GENEBANK-CIAT	Cordoba	Ayapel	CasaDeHabitac.	130	8.2833	-75.1167	Landrace	CORE					15-May-69	15-May-69	VictorManuelPatino	Uvita	COL22,COR-313	COL22	COR-313
COL32	MesoAmerica	38.5521	234.295	15.5625	40	1713.84	COL	Colombia	GENEBANK-CIAT	Cordoba	Ayapel	JusaDLasCatas	150	8.2833	-75.1167	Landrace	CORE					15-May-69	15-May-69	VictorManuelPatino	Sardina	COL32,COR-323	COL32	COR-323
COL40	MesoAmerica	35.5188	137.105	40.1389	33.5	1565.17	COL	Colombia	GENEBANK-CIAT	Cordoba	CienagaDeOro	SantaFe	50	8.7833	-75.5833	Landrace	CORE					17-May-69	17-May-69	VictorManuelPatino	Blanca	COL40,COR-331	COL40	COR-331
COL40C	MesoAmerica	37.1731	241.244				COL	Colombia	GENEBANK-CIAT	Cordoba	CienagaDeOro	SantaFe	50	8.7833	-75.5833	Landrace	CORE					17-May-69	17-May-69		Blanca	COL40C,COR-331	COL40C	COR-331
COL72	MesoAmerica	37.9607	112.596				COL	Colombia	GENEBANK-CIAT	Sucre	SanPedro	FelixRomero	150	9.35	-75.0333	Landrace	CORE					19-May-69	19-May-69	VictorManuelPatino	Ramirana	COL72,SUC-310	COL72	SUC-310
COL113	MesoAmerica	33.5026	225.593			1004.14	COL	Colombia	GENEBANK-CIAT	ValleDelCauca	Zarzal	BellaVista	950	4.35	-76.05	Landrace	Non-CORE					9-Jun-69	9-Jun-69	PabloEmilioDaza	Negra	COL113,VAL-336	COL113	VAL-336
COL144	MesoAmerica	36.477	215.588	17.43	20		COL	Colombia	GENEBANK-CIAT	Cordoba		SantaFe		10.0833	-84.25	Landrace	Non-CORE		CENTROAGRONOMICOTROPICALDEINVESTIGACIONYENSENANZACATIE	CATIE	CostaRica	27-Feb-84	1-Feb-77		YucaPoas	CR6407	CR6407
COL198	MesoAmerica	40.7923	61.654				COL	Colombia	GENEBANK-CIAT	SantanderDelSur	Piedecuesta	SantaAna	1750	6.9	-73.05	Landrace	CORE					19-Jun-69	19-Jun-69	VictorManuelPatino	Rosegallo	COL198,SAN-332	COL198	SAN-332
COL262	MesoAmerica	34.9943	206.346				COL	Colombia	GENEBANK-CIAT	Cauca	Patia	EmeterioReyes	770	2.0833	-76.9167	Landrace	CORE					2-Jul-69	2-Jul-69	VictorManuelPatino	YemaDeLusor	CAU-355,COL262	CAU-355	COL262
COL282	MesoAmerica	28.7505	85.6484			682	COL	Colombia	GENEBANK-CIAT	Narino	Consaca	ElCaracol	1800	1.1833	-77.4	Landrace	Non-CORE					12-Jul-69	12-Jul-69	PabloEmilioDaza	Marquesa	COL282,NAR-309	COL282	NAR-309
COL299	MesoAmerica	31.5558	90.0584				COL	Colombia	GENEBANK-CIAT	Narino	SotoMayor	Travesia	1620	1.4667	-77.4667	Landrace	CORE					14-Jul-69	14-Jul-69	PabloEmilioDaza	Amarilla	COL299,NAR-326	COL299	NAR-326
COL317	MesoAmerica	32.3884	248.825				COL	Colombia	GENEBANK-CIAT	Narino	SanJoseDeAlban	ElGuadual	1650	1.4167	-77.05	Landrace	CORE					17-Jul-69	17-Jul-69	PabloEmilioDaza	Conga	COL317,NAR-344	COL317	NAR-344
COL346	MesoAmerica	31.9263	212.599				COL	Colombia	GENEBANK-CIAT	Huila	Pital	H.Betancur	1740	2.2333	-75.75	Landrace	CORE					24-Jul-69	24-Jul-69	VictorManuelPatino	PatojitaAmarilla	COL346,HUI-305	COL346	HUI-305
COL490	MesoAmerica	38.8836	119.568	10	32		COL	Colombia	GENEBANK-CIAT							Landrace
COL508	MesoAmerica	42.0681	152.343	52.0714	17	1176.13	COL	Colombia	GENEBANK-CIAT	Tolima	Suarez	BrisasDelMagd.	322	4.0333	-74.7667	Landrace	Non-CORE					22-Sep-69	22-Sep-69	PabloEmilioDaza	AguaAbajo	COL508,TOL-394	COL508	TOL-394
COL511	MesoAmerica	39.9388	98.6035				COL	Colombia	GENEBANK-CIAT	Tolima	ElEspinal	ElOriente	380	4.1167	-74.8333	Landrace	CORE					24-Sep-69	24-Sep-69	PabloEmilioDaza	Aparecida	COL511,TOL-397	COL511	TOL-397
COL601	MesoAmerica	37.7126	125.794	15.119	60		COL	Colombia	GENEBANK-CIAT	Caldas	Arma	JoseAgudelo	680	5.5667	-75.0167	Landrace	CORE					18-Oct-69	18-Oct-69	VictorManuelPatino		CAL-338,COL601	CAL-338	COL601
COL764	MesoAmerica	37.3543	114.263				COL	Colombia	GENEBANK-CIAT	Antioquia	Urrao	F.Cardona	1780	6.2833	-76.1167	Landrace	CORE					15-Nov-69	15-Nov-69	VictorManuelPatino	Blanca	ANT-327,COL764	ANT-327	COL764
COL856	MesoAmerica	36.1663	142.111	69.2857	20		COL	Colombia	GENEBANK-CIAT	Antioquia	Sevilla	ElPalon	1680	6.2667	-75.7	Landrace	CORE					28-Nov-69	28-Nov-69	PabloEmilioDaza	Palmire#A	ANT-371,COL856	ANT-371	COL856
COL890	MesoAmerica	38.6451	176.424	11.05	45		COL	Colombia	GENEBANK-CIAT	Antioquia	Chigorodo	Esc.Vocacional	160	7.6167	-76.6333	Landrace	CORE					3-Dec-69	3-Dec-69	PabloEmilioDaza	Blanca	ANT-405,COL890	ANT-405	COL890
COL912B	MesoAmerica	40.4941	153.853				COL	Colombia	GENEBANK-CIAT	Bolivar	SanJacinto	SanPedro	200	9.75	-75.1	Landrace	CORE					3-Dec-69	3-Dec-69	VictorManuelPatino	BlancaMona	BOL-322,COL912B	BOL-322	COL912B
COL955	MesoAmerica	41.8757	347.865				COL	Colombia	GENEBANK-CIAT	Cordoba	Lorica	RigobertoLopez	10	9.2	-75.75	Landrace	CORE					2-Dec-69	2-Dec-69	VictorManuelPatino	Ligerita	COL955,COR-370	COL955	COR-370
COL965	MesoAmerica	41.8065	260.803	47.0079	28		COL	Colombia	GENEBANK-CIAT	Cordoba	Chima	CascoUrbano	10	9.1167	-75.5667	Landrace	CORE					2-Dec-69	2-Dec-69	VictorManuelPatino	BlancaMona	COL965,COR-380	COL965	COR-380
COL1030	MesoAmerica	29.4143	190.042			1408.6	COL	Colombia	GENEBANK-CIAT	Antioquia	Remedios	SantaCruz	865	7.0167	-74.6333	Landrace	CORE					16-Dec-69	16-Dec-69	AlbertoAngel	Palmire#A	ANT-455,COL1030	ANT-455	COL1030
COL1055	MesoAmerica	35.1898	91.4638	25.7381	35		COL	Colombia	GENEBANK-CIAT	Antioquia	SanRoque	JuanMeza	1205	6.45	-75	Landrace	CORE					18-Dec-69	18-Dec-69	AlbertoAngel	Casposa	ANT-480,COL1055	ANT-480	COL1055
COL1084B	MesoAmerica	41.4754	213.495	56.2937	30		COL	Colombia	GENEBANK-CIAT	Tolima	Ambalema	Cuchinima	300	4.8167	-74.8	Landrace	CORE						6-Jan-70	PabloEmilioDaza	Arbolona	COL1084B,TOL-401	COL1084B	TOL-401
COL1107	MesoAmerica	32.1602	144.9	28.7412	60		COL	Colombia	GENEBANK-CIAT	Cundinamarca	LaVega	LaRosita	1300	5	-74.3	Landrace	CORE					9-Jan-70	9-Jan-70	PabloEmilioDaza	Chirosa	COL1107,CUN-399	COL1107	CUN-399
COL1108	MesoAmerica	30.0628	198.028	9.84609	46.6667		COL	Colombia	GENEBANK-CIAT	Cundinamarca	LaVega	LaRosita	1300	5	-74.3	Landrace	CORE					9-Jan-70	9-Jan-70	PabloEmilioDaza	Algodona	COL1108,CUN-400	COL1108	CUN-400
COL1137	MesoAmerica	34.5441	175.582	25.8389	47		COL	Colombia	GENEBANK-CIAT	Boyaca	Maripi	LasMercedes	1000	5.5167	-74	Landrace	CORE					12-Jan-70	12-Jan-70	PabloEmilioDaza	LaChira	BOY-305,COL1137	BOY-305	COL1137
COL1185	MesoAmerica	33.4131	73.2937	12.2857	60	3513.84	COL	Colombia	GENEBANK-CIAT	SantanderDelSur	Cimitarra	LasBrisas	500	6.2833	-73.8667	Landrace	CORE					16-Jan-70	16-Jan-70	PabloEmilioDaza	Arbolona	COL1185,SAN-357	COL1185	SAN-357
COL1398	MesoAmerica	39.708	65.9615	79		1955.21	COL	Colombia	GENEBANK-CIAT	SantanderDelSur	SanVicenteDeChucuri	LaFortuna	620	6.8167	-73.35	Landrace	CORE					18-Mar-70	18-Mar-70	PabloEmilioDaza	Patatortola	COL1398,SAN-462	COL1398	SAN-462
COL1522	MesoAmerica	29.1709	269.424	1.5873	28		COL	Colombia	GENEBANK-CIAT	Cauca	Morales	Vered.Carpintero		2.7	-76.5833	Landrace	CORE		INSTITUTOCOLOMBIANOAGROPECUARIOICA	ICA	Colombia	10-Apr-70	15-Oct-67	LuisAlbertoVaron	Algodoneraamarilla	CMC92	CMC92
COL1535	MesoAmerica	39.4617	181.196	33	30	2185.2	COL	Colombia	GENEBANK-CIAT	Cundinamarca	Melgar	ViaFusagasugaKms:1		4.2	-74.65	Landrace	CORE		INSTITUTOCOLOMBIANOAGROPECUARIOICA	ICA	Colombia	10-Apr-70	15-Jun-68	LuisLopez		CMC107	CMC107
COL1722	MesoAmerica	39.2002	185.565	28.1254	24.5	2242.34	COL	Colombia	GENEBANK-CIAT	Guajira	Maicao		110	11.35	-72.2	Landrace	CORE					16-May-70	16-May-70	VictorManuelPatino	Blanca	COL1722,GUA-319	COL1722	GUA-319
COL1734	MesoAmerica	40				1313.77	COL	Colombia	GENEBANK-CIAT	Guajira	Uribia		10	11.6833	-72.2333	Landrace	CORE					18-May-70	18-May-70	VictorManuelPatino	Negra	COL1734,GUA-331	COL1734	GUA-331
COL1752	MesoAmerica	43.1898	126.491			1645.79	COL	Colombia	GENEBANK-CIAT	Cesar	Valledupar	Esc.Vocacional	1070	10.4167	-73.2333	Landrace	CORE					14-May-70	14-May-70	VictorManuelPatino	Pb-2	CES-348,COL1752	CES-348	COL1752
COL1805	MesoAmerica	41.4183	241.899	63.51	36.3333		COL	Colombia	GENEBANK-CIAT	Magdalena	Pivijay	LaFortuna	50	10.4	-74.5667	Landrace	CORE					6-Sep-70	6-Sep-70	PabloEmilioDaza	Botoncito	COL1805,MAG-315	COL1805	MAG-315
COL2014	MesoAmerica	26.6802	222.103				COL	Colombia	GENEBANK-CIAT	Huila	SanAgustin	Higuerona	1800	1.8167	-76.25	Landrace	Non-CORE							ClairH.Hershey,JoseCarlosLozano	Hemeterio	COL2014,013	COL2014	13
COL2017	MesoAmerica	31.7508	336.002				COL	Colombia	GENEBANK-CIAT	Huila	SanAgustin	Higuerona	1800	1.8167	-76.25	Landrace	Non-CORE							ClairH.Hershey,JoseCarlosLozano	Verdina	COL2017,016	COL2017	16
COL2144	MesoAmerica	42.0906	152.147	32.9307	42.5	2835.34	COL	Colombia	GENEBANK-CIAT	Amazonas	PuertoNari$O	IslaFtePnari$OKms:75		-3.7667	-70.3833	Landrace	CORE					20-Nov-79	20-Nov-79	AlvaroAmaya,ClairH.Hershey,PabloEmilioDaza	VacaMarina	COL2144,93	COL2144	93
COL2253	MesoAmerica	40.3247	381.642	73.4286	26	3062.5	COL	Colombia	GENEBANK-CIAT	Magdalena	Pivijay	MediaLuna		10.4667	-74.6167	Landrace	Non-CORE					1-Jan-82	1-Jan-82	ErnestoCellis	BlancaMona	COL2253	COL2253
COL226B	MesoAmerica	35.8644	181.048			3728.17	COL	Colombia	GENEBANK-CIAT	Cauca	PuertoTejada	LaCarolina	1050	3.2	-76.35	Landrace	CORE						3-Jul-69	PabloEmilioDaza	DeA#O	CAU-319,COL226B	CAU-319	COL226B
CR28	MesoAmerica	38.3507	150.749	57.8401	60	917.45	CRI	Costarica	GENEBANK-CIAT	Limon	Siquirres			10.0861	-83.5197	Landrace	CORE		CENTROAGRONOMICOTROPICALDEINVESTIGACIONYENSENANZACATIE	CATIE	CostaRica	27-Feb-84	1-Sep-50		YucaHiguerilla	CR1619	CR1619
CR29	MesoAmerica	29.8884	114.123				CRI	Costarica	GENEBANK-CIAT	Limon	Siquirres			10.1	-83.5167	Landrace	CORE		CENTROAGRONOMICOTROPICALDEINVESTIGACIONYENSENANZACATIE	CATIE	CostaRica	27-Feb-84	1-Sep-50		YucaCamotaCorrte	CR1624	CR1624
CR59	MesoAmerica	41.9239	103.913				CRI	Costarica	GENEBANK-CIAT	Alajuela	SanJosecito			10.6167	-84.7667	Landrace	CORE		CENTROAGRONOMICOTROPICALDEINVESTIGACIONYENSENANZACATIE	CATIE	CostaRica	27-Feb-84	1-Apr-61		YucaZopilota	CR4214	CR4214
CR61	MesoAmerica	37.2991	228.597	38.4656	60		CRI	Costarica	GENEBANK-CIAT	Alajuela	SanJosecito			10.6167	-84.7667	Landrace	CORE		CENTROAGRONOMICOTROPICALDEINVESTIGACIONYENSENANZACATIE	CATIE	CostaRica	27-Feb-84	1-Apr-61		YucaBlanca	CR4218	CR4218
CR77	MesoAmerica	36.5772	525.953	14.8074	33.3333	820.38	CRI	Costarica	GENEBANK-CIAT	Guanacaste	Tilaran			10.4667	-84.9667	Landrace	CORE		CENTROAGRONOMICOTROPICALDEINVESTIGACIONYENSENANZACATIE	CATIE	CostaRica	27-Feb-84	1-Feb-77		YucaAmarilla	CR6388	CR6388
CR87	MesoAmerica	40.3111					CRI	Costarica	GENEBANK-CIAT	Heredia	PuertoViejoDeSarapiqi			10.4667	-84.0167	Landrace	Non-CORE		CENTROAGRONOMICOTROPICALDEINVESTIGACIONYENSENANZACATIE	CATIE	CostaRica	27-Feb-84	1-Feb-77		YucaPto.Viejo-5	CR6403	CR6403
ECU21	MesoAmerica	39.9375	164.588	67.3095	50		ECU	Ecuador	GENEBANK-CIAT	Esmeraldas	Esmeraldas	ElAchiote	150	-0.9667	-79.6667	Landrace	CORE					26-Feb-70	26-Feb-70	Betancourt,VictorManuelPatino	Negra	21	21
ECU43	MesoAmerica	39.421	125.299			1251	ECU	Ecuador	GENEBANK-CIAT	Manabi	Chone		50	-0.7	-80.1	Landrace	CORE					28-Feb-70	28-Feb-70	Betancourt,VictorManuelPatino	EspadaBlanca	43	43
ECU141	MesoAmerica	40.1377	42.4797	44.619	18		ECU	Ecuador	GENEBANK-CIAT	Manabi	Portoviejo	LaCantera	80	-1.05	-80.45	Landrace	CORE					15-May-71	15-May-71	VictorHugoSantillanC.,VictorManuelPatino	Blanca	141	141
ECU144	MesoAmerica	37.1888	66.6884				ECU	Ecuador	GENEBANK-CIAT	Manabi	Portoviejo	ElCade	20	-1.05	-80.45	Landrace	CORE					15-May-71	15-May-71	VictorHugoSantillanC.,VictorManuelPatino		144	144
ECU150	MesoAmerica	32.0366	106.682				ECU	Ecuador	GENEBANK-CIAT	Guayas	Naranjal		30	-2.7167	-79.6333	Landrace	CORE					18-May-71	18-May-71	VictorHugoSantillanC.,VictorManuelPatino		150	150
ECU166	MesoAmerica	34.3453	174.828	14	40		ECU	Ecuador	GENEBANK-CIAT	ElOro	Pasaje	Casacay	100	-3.3167	-79.8167	Landrace	CORE					19-May-71	19-May-71	VictorHugoSantillanC.,VictorManuelPatino	Blanca	166	166
ECU183	MesoAmerica	38.2194	67.2057				ECU	Ecuador	GENEBANK-CIAT	Guayas	Yaguachi		10	-2.1	-79.7	Landrace	CORE					21-May-71	21-May-71	VictorHugoSantillanC.,VictorManuelPatino	Amarillo	183	183
ECU187	MesoAmerica	32.345	156.245				ECU	Ecuador	GENEBANK-CIAT	LosRios	Babahoyo		10	-1.8833	-79.5167	Landrace	CORE					21-May-71	21-May-71	VictorHugoSantillanC.,VictorManuelPatino		187	187
GUA10	MesoAmerica	40.87					GTM	Guatemala	GENEBANK-CIAT	ElProgreso	Sansare	LasPalmasKms:4	790	14.7333	-90.1167	Landrace	Non-CORE	Ciatcas-0120	INSTITUTODECIENCIAYTECNOLOGIAAGROPECUARIAICTA.FA	ICTA	Guatemala	9-Sep-84	26-Sep-82		YucaCogolloTrist	147	147
GUA29	MesoAmerica	42.7113					GTM	Guatemala	GENEBANK-CIAT	Peten	SanAntonio-SanBenito	CacerioElDoceKms:3	130	16.8833	-90	Landrace	Non-CORE	Ciatcas-0120	INSTITUTODECIENCIAYTECNOLOGIAAGROPECUARIAICTA.FA	ICTA	Guatemala	9-Sep-84	18-Mar-83		YucaMorada	385	385
GUA32	MesoAmerica	36.9609	164.933	30.3714	37.5	1333.29	GTM	Guatemala	GENEBANK-CIAT	Peten	MelchorDeMencos	Melchor	90	17.05	-89.1333	Landrace	CORE	Ciatcas-0120	INSTITUTODECIENCIAYTECNOLOGIAAGROPECUARIAICTA.FA	ICTA	Guatemala	9-Sep-84	20-Mar-83		YucaBlanca	401	401
GUA41	MesoAmerica	36.7314	68.045	23	60		GTM	Guatemala	GENEBANK-CIAT	AltaVerapaz	Panzos	CarabajalKms:10	110	15.4167	-89.75	Landrace	CORE	Ciatcas-0120	INSTITUTODECIENCIAYTECNOLOGIAAGROPECUARIAICTA.FA	ICTA	Guatemala	9-Sep-84	2-Jun-83		YucaMorada	478	478
GUA52	MesoAmerica	40.0566	56.1458				GTM	Guatemala	GENEBANK-CIAT	Peten	MelchorDeMencos	ElNaranjoKms:7	220	16.6667	-89.2833	Landrace	Non-CORE	Ciatcas-0120	INSTITUTODECIENCIAYTECNOLOGIAAGROPECUARIAICTA.FA	ICTA	Guatemala	9-Sep-84	23-Aug-83		YucaAmarilla	582	582
GUA58	MesoAmerica	36.6479	175.398			1863.4	GTM	Guatemala	GENEBANK-CIAT	Peten	Dolores	Kms:20	420	16.5167	-89.4	Landrace	CORE	Ciatcas-0120	INSTITUTODECIENCIAYTECNOLOGIAAGROPECUARIAICTA.FA	ICTA	Guatemala	9-Sep-84	27-Aug-83		YucaBlanca	611	611
GUA62	MesoAmerica	39.6816	170.973	24.5714	60		GTM	Guatemala	GENEBANK-CIAT	Izabal	Amates	MontufarKms:30	60	15.3667	-88.9667	Landrace	CORE	Ciatcas-0120	INSTITUTODECIENCIAYTECNOLOGIAAGROPECUARIAICTA.FA	ICTA	Guatemala	9-Sep-84	30-Aug-83		YucaPapa	630	630
GUA63	MesoAmerica	39.5987	135.421				GTM	Guatemala	GENEBANK-CIAT	Izabal	Amates	MontufarKms:30	60	15.3667	-88.9667	Landrace	CORE	Ciatcas-0120	INSTITUTODECIENCIAYTECNOLOGIAAGROPECUARIAICTA.FA	ICTA	Guatemala	9-Sep-84	30-Aug-83		YucaCogolloMorad	632	632
GUA67	MesoAmerica	36.7279	124.776			1772.94	GTM	Guatemala	GENEBANK-CIAT	Guatemala	SanBventuraChuarrancho	Kms:20	500	14.9167	-90.4167	Landrace	Non-CORE	Ciatcas-0120	INSTITUTODECIENCIAYTECNOLOGIAAGROPECUARIAICTA.FA	ICTA	Guatemala	9-Sep-84	26-Oct-83		YucaBlanca	689	689
CR44	MesoAmerica	34.6231					JAM	Jamaica	GENEBANK-CIAT					17.9045	-77.3192	Landrace	Non-CORE		CENTROAGRONOMICOTROPICALDEINVESTIGACIONYENSENANZACATIE	CATIE	CostaRica	27-Feb-84	1-Jul-54		YucaIngram	CR3038	CR3038
CR46	MesoAmerica	40.5414					JAM	Jamaica	GENEBANK-CIAT					18.3922	-77.7357	Landrace	Non-CORE		CENTROAGRONOMICOTROPICALDEINVESTIGACIONYENSENANZACATIE	CATIE	CostaRica	27-Feb-84	1-Jul-54		AgriculturalPortl	CR3042	CR3042
MEX27	MesoAmerica	40.389					MEX	Mexico	GENEBANK-CIAT	Tabasco	Jalapa	Tequita	100	17.7	-92.8	Landrace	CORE					1-Nov-70	1-Nov-70	Xolocotzi,VictorManuelPatino		27	27
MEX43	MesoAmerica	37.1327	129.178	21.4345	24		MEX	Mexico	GENEBANK-CIAT	Yucatan	Valladolid		50	20.7	-88.2	Landrace	CORE					4-Nov-70	4-Nov-70	Xolocotzi,VictorManuelPatino	Dzin	43	43
MEX83	MesoAmerica	36.9984	322.905	75.8024	50		MEX	Mexico	GENEBANK-CIAT	Tabasco	Huimanguillo		50	17.8167	-93.4	Landrace	CORE		INSTITUTONACIONALDEINVESTIGACIONESFORESTALESYAGROPECUARIASINIFAP	INIFAP	Mexico	1-Dec-87
MEX96	MesoAmerica	33.9753	259.431	46.7333	24		MEX	Mexico	GENEBANK-CIAT	Tabasco	Huimanguillo		50	17.8167	-93.4	Landrace	CORE		INSTITUTONACIONALDEINVESTIGACIONESFORESTALESYAGROPECUARIASINIFAP	INIFAP	Mexico	1-Dec-87
PAN7	MesoAmerica	38.9394	112.516	68.1852	40		PAN	Panama	GENEBANK-CIAT	Panama	Chepo			9.1667	-79.1	Landrace	CORE					25-Jul-70	25-Jul-70	I.DePolanco,VictorManuelPatino		7	7
PAN12B	MesoAmerica	40.7175				1525.57	PAN	Panama	GENEBANK-CIAT	Panama	AlcaldeDiaz	LasCumbres	180	9.1333	-79.55	Landrace	Non-CORE					26-Jul-70	26-Jul-70			12	12
PAN90	MesoAmerica	39.6463	139.678				PAN	Panama	GENEBANK-CIAT	Chiriqui	Alonje	CampoExp.		8.38777	-82.5503	Landrace	Non-CORE					31-Jul-70	31-Jul-70	I.DePolanco,VictorManuelPatino	ChiriquiCol23	90	90
PAN100	MesoAmerica	36.4553	53.2755				PAN	Panama	GENEBANK-CIAT	Chiriqui	Alonje	CampoExp.		8.3833	-82.55	Landrace	CORE					31-Jul-70	31-Jul-70	JoseCarlosLozano,VictorManuelPatino	Col1Chiriqui	100	100
PTR11	MesoAmerica	40.8008		41.3492	25		PRI	Puerto Rico	GENEBANK-CIAT	Mayaguez	Mayaguez		30	18.2083	-67.1379	Landrace	Non-CORE					7-Oct-70	7-Oct-70	VictorManuelPatino	No.2862	11	11
VEN52	MesoAmerica	37.6719	106.264				VEN	Venezuela	GENEBANK-CIAT							Landrace	Non-CORE		UNIVERSIDADCENTRALDEVENEZUELAUCV	UCV	Venezuela	28-Jan-71	10-Aug-66	RubenD.Guillen		UCV2186,052	UCV2186	52
VEN163	MesoAmerica						VEN	Venezuela	GENEBANK-CIAT	Tachira	Abejales		300	7.6	-71.5167	Landrace	CORE					5-Feb-71	5-Feb-71	JairoQuintero,VictorManuelPatino	Inviernera	163	163
VEN183	MesoAmerica	36.7485	120.51				VEN	Venezuela	GENEBANK-CIAT	Barinas	SantaRosa			8.5	-69.6167	Landrace	CORE					6-Feb-71	6-Feb-71	JairoQuintero,VictorManuelPatino	Sardina	183	183
COL191	MesoAmerica	31.2497	116.417			1697	COL	Colombia	GENEBANK-CIAT	SantanderDelSur	SanGil	Versalles	1700	6.5	-73.1	Landrace	CORE					1969-06-18	1969-06-18	VictorManuelPatino	Cogollimorada	COL191,SAN-325	COL191	SAN-325
COL451	MesoAmerica	36.7705	84.8662				COL	Colombia	GENEBANK-CIAT	Tolima	Falan	LaPalma	850	5.0833	-74.8667	Landrace	CORE					1969-09-18	1969-09-18	VictorManuelPatino	ChamizaOPlayera	COL451,TOL-342	COL451	TOL-342
COL474	MesoAmerica	40.449	161.608	20.299	44.25		COL	Colombia	GENEBANK-CIAT	Tolima	Purificacion	ElCoto(M.Lemus)	440	3.7833	-74.8667	Landrace	CORE					1969-09-17	1969-09-17	PabloEmilioDaza	Conejita	COL474,TOL-360	COL474	TOL-360
COL634	MesoAmerica	32.7362	174.132				COL	Colombia	GENEBANK-CIAT	Meta	Villavicencio	CanoGrande	520	4.1167	-73.6167	Landrace	CORE					1969-10-14	1969-10-14	PabloEmilioDaza	LenguaDePisco	COL634,MET-301	COL634	MET-301
GUA35	MesoAmerica	35.5673	167.385				GTM	Guatemala	GENEBANK-CIAT	Peten	Poptun	Sabaneta-TanjocKms:10	450	16.45	-89.2833	Landrace	CORE	Ciatcas-0120	INSTITUTODECIENCIAYTECNOLOGIAAGROPECUARIAICTA.FA	ICTA	Guatemala	1984-09-09	1983-03-21		YucaBlanca	410	410
BRA294	Savanna	37.6397	225.138				BRA	Brazil	GENEBANK-CIAT	Alagoas	IniaoDosPalmares		155	-9.15	-36.0167	Landrace	Non-CORE	Ciatcas-0821	EMPRESABRASILEIRADEPESQUISAAGROPECUARIA/CENTRONACIONALDEPESQUISADEMANDIOCAEFRUTICULTURATROPICALEMBRAPA/CNPMF	EMBRAPA/CNPMF	Brazil	1-Aug-81			Guatiru	BGM0540,BRA-012637	BGM0540	BRA-012637
CHN2	Savanna	31.6386	316.443	15.1679	29		CHN	China	GENEBANK-CIAT	Guangxi	Nanning					Landrace	CORE					3-Sep-90	1-Sep-90	ClairH.Hershey	SouthChina201
COL638	Savanna	34.6864	217.691	16.3363	26		COL	Colombia	GENEBANK-CIAT	Meta	Villavicencio	MiraLindo	500	4.1167	-73.6167	Landrace	CORE					14-Oct-69	14-Oct-69	PabloEmilioDaza	Chiros.Yemadehuevo	COL638,MET-305	COL638	MET-305
COL688	Savanna	32.974	225.222	30.8294	22.6667		COL	Colombia	GENEBANK-CIAT	Meta	PuertoLopez	Angostura	300	4.0667	-72.8667	Landrace	Non-CORE					18-Oct-69	18-Oct-69	PabloEmilioDaza	Algodona	COL688,MET-355	COL688	MET-355
COL1292	Savanna	38.7264	80.1822	39.4276	45.3333	2082	COL	Colombia	GENEBANK-CIAT	Boyaca	SanLuisDeGaceno	ElCable	460	4.7167	-73.2333	Landrace	Non-CORE					5-Feb-70	5-Feb-70	PabloEmilioDaza	Llanera	BOY-351,COL1292	BOY-351	COL1292
COL1389	Savanna	36.9301	161.752	36.1905	36	2662.6	COL	Colombia	GENEBANK-CIAT	SantanderDelSur	Galan	ElHobo	660	6.5833	-73.25	Landrace	CORE					18-Mar-70	18-Mar-70	PabloEmilioDaza	Banguera	COL1389,SAN-453	COL1389	SAN-453
COL1516	Savanna	38.8182	155.976	29.7012	19	2004.84	COL	Colombia	GENEBANK-CIAT	Cesar	AguaChica	Becerril		8.2833	-73.5667	Landrace	CORE		INSTITUTOCOLOMBIANOAGROPECUARIOICA	ICA	Colombia	10-Apr-70	1-Aug-67	NelsonEstrada	N.EstradaNo.3	CMC87	CMC87
COL1517	Savanna	41.0484	219.546	7		1180.84	COL	Colombia	GENEBANK-CIAT	NorteDeSantander	Cucuta	ElTriunfo	49	7.8167	-72.4667	Landrace	CORE		INSTITUTOCOLOMBIANOAGROPECUARIOICA	ICA	Colombia	10-Apr-70	1-Sep-67	LuisAlbertoVaron	RosadaTemprana	CMC88	CMC88
COL1566	Savanna	38.5575	149.932	75	30		COL	Colombia	GENEBANK-CIAT	ValleDelCauca	Palmira	Rozo		3.5333	-76.25	Landrace	CORE		INSTITUTOCOLOMBIANOAGROPECUARIOICA	ICA	Colombia	10-Apr-70				CMC139	CMC139
COL1823	Savanna	39.5242	271.429	29.3321	19.6667		COL	Colombia	GENEBANK-CIAT	Arauca	Saravena	LaUnion	150	6.9	-71.8667	Landrace	Non-CORE					30-Jan-71	30-Jan-71	PabloEmilioDaza	Tempranera	ARA-302,COL1823	ARA-302	COL1823
COL2032	Savanna	35.8644	157.137	16.9405	37.5		COL	Colombia	GENEBANK-CIAT	Casanare	Yopal	ElBejuco		5.3167	-72.35	Landrace	Non-CORE					19-Apr-79	19-Apr-79	OctavioVargas,PedroMillan,RafaelLaberry	Cachicama	CAS-9,COL2032	CAS-9	COL2032
COL2057	Savanna	35.5096	170.898	33.4833	43.5		COL	Colombia	GENEBANK-CIAT	Casanare	Yopal	ElReposo		5.3167	-72.35	Landrace	Non-CORE					21-Apr-79	21-Apr-79	OctavioVargas,PedroMillan,RafaelLaberry	LaBlanca	CAS-34,COL2057	CAS-34	COL2057
COL2215	Savanna	40.6463	157.198	40.8095	24		COL	Colombia	GENEBANK-CIAT	Magdalena	Pivijay	MediaLuna		10.4667	-74.6167	Landrace	CORE					1-May-82	1-May-82	ClairH.Hershey	Venezolana1	COL2215	COL2215
COL2246	Savanna	38.1686	98.9739	22.8568	23.5		COL	Colombia	GENEBANK-CIAT	Tolima	Honda			5.1833	-74.7	Landrace	Non-CORE					15-Sep-81	15-Sep-81	OctavioVargas	LenguaDePisco	COL2246	COL2246
ECU33	Savanna	36.1138	304.487	34.131	44.6667		COL	Colombia	GENEBANK-CIAT	Cauca			500			Landrace									CremaVarejona
CUB21	Savanna	39.3948	202.639	10	41.5		CUB	Cuba	GENEBANK-CIAT					20.1109	-75.1228	Landrace	Non-CORE		CENTRODEMEJORAMIENTODESEMILLASAGAMICASFRUCTOSOSCEMSA	CEMSA	Cuba	5-Jul-79			PtoPlatoOriental
CUB23	Savanna	39.9325	264.351	24.2483	33.5		CUB	Cuba	GENEBANK-CIAT					20.9652	-76.9513	Landrace	CORE		CENTRODEMEJORAMIENTODESEMILLASAGAMICASFRUCTOSOSCEMSA	CEMSA	Cuba	5-Jul-79			Negroncita3
CUB29	Savanna	40.3447	157.422	39.2306	30	1296	CUB	Cuba	GENEBANK-CIAT					20.1106	-75.2533	Landrace	CORE		CENTRODEMEJORAMIENTODESEMILLASAGAMICASFRUCTOSOSCEMSA	CEMSA	Cuba	5-Jul-79			Agria
CUB30	Savanna	38.8496	316.06	25.11	35		CUB	Cuba	GENEBANK-CIAT					21.0868	-78.1106	Landrace	Non-CORE		CENTRODEMEJORAMIENTODESEMILLASAGAMICASFRUCTOSOSCEMSA	CEMSA	Cuba	5-Jul-79			BalajaIi
CUB36	Savanna	39.1395	225.158	44.619	28		CUB	Cuba	GENEBANK-CIAT					20.0469	-75.2101	Landrace	CORE		CENTRODEMEJORAMIENTODESEMILLASAGAMICASFRUCTOSOSCEMSA	CEMSA	Cuba	5-Jul-79			Princesa
CUB46	Savanna	38.119	120.935	22.1738	40		CUB	Cuba	GENEBANK-CIAT					20.0683	-76.5394	Landrace	CORE		CENTRODEMEJORAMIENTODESEMILLASAGAMICASFRUCTOSOSCEMSA	CEMSA	Cuba	5-Jul-79			Papa
CUB56	Savanna	38.8001	206.411	60.7211	42.6667	2550.43	CUB	Cuba	GENEBANK-CIAT					20.2028	-76.633	Landrace	CORE		CENTRODEMEJORAMIENTODESEMILLASAGAMICASFRUCTOSOSCEMSA	CEMSA	Cuba	5-Jul-79			MalungaVueltabaje
DOM3	Savanna	38.3068	106.804			850.67	DOM	Dominicanrepublic	GENEBANK-CIAT					19.6699	-71.1469	Landrace	CORE					1-Jul-75			CogolloMorado
ECU3	Savanna	37.839	85.4707	32.1429	45	1347.8	ECU	Ecuador	GENEBANK-CIAT	LosRios	Quevedo		80	-1.0333	-79.4667	Landrace	CORE					25-Feb-70	25-Feb-70	Betancourt,VictorManuelPatino		3	3
GUA6	Savanna	35.7665	281.518	2.53061			GTM	Guatemala	GENEBANK-CIAT	ElProgreso	Sansare	LasPalmasKms:1	790	14.7333	-90.1167	Landrace	CORE	Ciatcas-0120	INSTITUTODECIENCIAYTECNOLOGIAAGROPECUARIAICTA.FA	ICTA	Guatemala	9-Sep-84	26-Sep-82		YucaChilca	141	141
GUA66	Savanna	41.5306	171.718	69.4762	45		GTM	Guatemala	GENEBANK-CIAT	Sacatepequez	StaCatarinaBarahona	SnAntonioKms:10	1500	14.5333	-90.7833	Landrace	Non-CORE	Ciatcas-0120	INSTITUTODECIENCIAYTECNOLOGIAAGROPECUARIAICTA.FA	ICTA	Guatemala	9-Sep-84	27-Sep-83		Yuca	651	651
CR127	Savanna	42.0409	117.008				HND	Honduras	GENEBANK-CIAT		Guaimillas					Landrace	Non-CORE		CENTROAGRONOMICOTROPICALDEINVESTIGACIONYENSENANZACATIE	CATIE	CostaRica	27-Feb-84	1-Mar-77		YucaCm-139	CR6501	CR6501
CR138	Savanna	37.6953	190.667	42.8214	40		HND	Honduras	GENEBANK-CIAT	Intibuca	MarcalaDeEsperanza			14.4383	-88.2244	Landrace	Non-CORE		CENTROAGRONOMICOTROPICALDEINVESTIGACIONYENSENANZACATIE	CATIE	CostaRica	27-Feb-84	1-Mar-80		Yuca	CR11024	CR11024
MEX86	Savanna	39.807	290.642	73.0571			MEX	Mexico	GENEBANK-CIAT	Tabasco	Huimanguillo		50	17.8166	-93.4238	Landrace	CORE		INSTITUTONACIONALDEINVESTIGACIONESFORESTALESYAGROPECUARIASINIFAP	INIFAP	Mexico	1-Dec-87
MEX95	Savanna	35.5853	528.83			1594.93	MEX	Mexico	GENEBANK-CIAT	Tabasco	Huimanguillo		50	17.8349	-93.3512	Landrace	CORE		INSTITUTONACIONALDEINVESTIGACIONESFORESTALESYAGROPECUARIASINIFAP	INIFAP	Mexico	1-Dec-87
PAN135	Savanna	38.218	216.3	30.6156	46.6667		PAN	Panama	GENEBANK-CIAT					8.95847	-78.8425	Landrace	Non-CORE		INSTITUTODEINVESTIGACIONESAGROPECUARIASDEPANAMAIDIAP	IDIAP	Panama	12-Jun-85			Acv2096
PAN139	Savanna	37.6267	159.804	20.4077	30		PAN	Panama	GENEBANK-CIAT					8.56655	-80.7264	Landrace	Non-CORE		INSTITUTODEINVESTIGACIONESAGROPECUARIASDEPANAMAIDIAP	IDIAP	Panama	27-Apr-87			Dayana
PER534	Savanna	38.1207	188.179	53.3744	43.3333	1268.34	PER	Peru	GENEBANK-CIAT	Pasco	BuenosAires	Kms:3	360	-10.1333	-75.1667	Landrace	CORE	Ciatcas-0093	CENTROREGIONALDEINVESTIGACIONAGRARIACRIA	CRIA	Peru	1-Nov-86	10-Jul-86	EdwardCarey,MargaretJanSalick,SandraKnapp	Sheperamuem?	7537	7537
COL1505	Savanna	38.7559	222.961	35.2383	32.6		VEN	Venezuela	GENEBANK-CIAT					7.56726	-72.3365	Landrace	CORE		INSTITUTOCOLOMBIANOAGROPECUARIOICA	ICA	Colombia	10-Apr-70	1-Aug-67		Ucv2096	BRA-001007,CMC76	BRA-001007	CMC76
VEN29	Savanna	37.3741	614.11	27.7067	36.6667		VEN	Venezuela	GENEBANK-CIAT							Landrace	Non-CORE		UNIVERSIDADCENTRALDEVENEZUELAUCV	UCV	Venezuela	28-Jan-71	10-Aug-66	RubenD.Guillen		UCV2204,029	UCV2204	29
VEN117B	Savanna	35.9494	76.2377	14.5556	28.3333		VEN	Venezuela	GENEBANK-CIAT	Yaracuy	Nirgua		600	10.15	-68.5667	Landrace	CORE					31-Jan-71	31-Jan-71		LenguaDCulebra2	117	117
VEN128	Savanna	39.9823	78.6807	66.4857	37.5	1737.82	VEN	Venezuela	GENEBANK-CIAT	Trujillo	Pompan		500	9.45	-70.3	Landrace	CORE					31-Jan-71	30-Jan-71	JairoQuintero,VictorManuelPatino	Llanera	128	128
VEN169	Savanna	38.2557	149.099	57.9333	34		VEN	Venezuela	GENEBANK-CIAT	Barinas	SantaBarbara			7.8167	-71.1833	Landrace	Non-CORE					5-Feb-71	5-Feb-71	JairoQuintero,VictorManuelPatino		169	169
VEN180	Savanna	42.275	136.14	2	30	1394.75	VEN	Venezuela	GENEBANK-CIAT	Barinas	Barinitas		800	8.7667	-70.4167	Landrace	CORE					6-Feb-71	6-Feb-71	JairoQuintero,VictorManuelPatino		180	180
VEN200	Savanna	41.689	109.957	59.1878	35		VEN	Venezuela	GENEBANK-CIAT	Portuguesa	Guanare			9.05	-69.75	Landrace	CORE					7-Feb-71	7-Feb-71	JairoQuintero,VictorManuelPatino		200	200
VEN204	Savanna	42.169	102.693	52.019			VEN	Venezuela	GENEBANK-CIAT	Portuguesa	Ospino			9.3	-69.45	Landrace	CORE					7-Feb-71	7-Feb-71	JairoQuintero,VictorManuelPatino		204	204
VEN208	Savanna	37.5635	147.061	34.3958	25	1594.11	VEN	Venezuela	GENEBANK-CIAT	Cojedes	Tinaco			9.6833	-68.4333	Landrace	CORE					8-Feb-71	8-Feb-71	JairoQuintero,VictorManuelPatino		208	208
VEN270	Savanna	40.6674	152.887	14.4048	30		VEN	Venezuela	GENEBANK-CIAT					9.21169	-70.836	Landrace	Non-CORE
VEN309	Savanna	40.1548	115.699	95.4762	25		VEN	Venezuela	GENEBANK-CIAT					8.75649	-71.3304	Landrace	CORE
COL1736	Savanna	41.4718	221.571	33.3821	24.5		COL	Colombia	GENEBANK-CIAT	Guajira	Uribia		10	11.6833	-72.2333	Landrace	CORE					1970-05-18	1970-05-18	VictorManuelPatino	Maracucha	COL1736,GUA-333	COL1736	GUA-333
CUB39	Savanna	31.665	178.289	47.037	30.6667		CUB	Cuba	GENEBANK-CIAT							Landrace	CORE		CENTRODEMEJORAMIENTODESEMILLASAGAMICASFRUCTOSOSCEMSA	CEMSA	Cuba	1979-07-05			Coloradita
VEN164	Savanna	38.115	154.355	30.6905	43.5		VEN	Venezuela	GENEBANK-CIAT	Barinas	SantaBarbara			7.8167	-71.1833	Landrace	CORE					1971-02-05	1971-02-05	JairoQuintero,VictorManuelPatino		164	164
BRA135	#N/A						BRA	Brazil	GENEBANK-CIAT	Bahia	CruzDasAlmas		220	-12.6667	-39.1	Landrace	Non-CORE	Ciatcas-0821	EMPRESABRASILEIRADEPESQUISAAGROPECUARIA/CENTRONACIONALDEPESQUISADEMANDIOCAEFRUTICULTURATROPICALEMBRAPA/CNPMF	EMBRAPA/CNPMF	Brazil	13-Oct-80			SaoJoaoIi,SaoJoaoIi(Aipim)	BGM0258,BRA-009601	BGM0258	BRA-009601
BRA174	#N/A	33.8543	594.783	4.28571	28.5		BRA	Brazil	GENEBANK-CIAT	Bahia	SaoFelipe		195	-12.8333	-39.0833	Landrace	Non-CORE	Ciatcas-0821	EMPRESABRASILEIRADEPESQUISAAGROPECUARIA/CENTRONACIONALDEPESQUISADEMANDIOCAEFRUTICULTURATROPICALEMBRAPA/CNPMF	EMBRAPA/CNPMF	Brazil	13-Oct-80			PeruBranca	BGM0152,BRA-006696	BGM0152	BRA-006696
BRA225	#N/A	32.017	87.6995	22.9365	15		BRA	Brazil	GENEBANK-CIAT							Landrace	Non-CORE	Ciatcas-0821	EMPRESABRASILEIRADEPESQUISAAGROPECUARIA/CENTRONACIONALDEPESQUISADEMANDIOCAEFRUTICULTURATROPICALEMBRAPA/CNPMF	EMBRAPA/CNPMF	Brazil	1-Aug-81			Pereirinha	BGM0424,BRA-002488	BGM0424	BRA-002488
BRA475	#N/A	26.8266	1135.81				BRA	Brazil	GENEBANK-CIAT	Amazonas	NovoAirao		45	-2.6167	-60.9333	Landrace	CORE	Ciatcas-0138	UNIDADEDEEXPERIMENTACAOEPESQUISADEAMBITOESTADUALDOACREUEPAE	UEPAE	Brazil	1-Sep-82			Jau(Im-087)	BGM0946,BRA-059510	BGM0946	BRA-059510
BRA1000	#N/A	38.9638	707.567	33.8571	35		BRA	Brazil	GENEBANK-CIAT	Maranhoa	Coroata		35	-4.1167	-44.1167	Landrace	Non-CORE	Ciatcas-0821	EMPRESABRASILEIRADEPESQUISAAGROPECUARIA/CENTRONACIONALDEPESQUISADEMANDIOCAEFRUTICULTURATROPICALEMBRAPA/CNPMF	EMBRAPA/CNPMF	Brazil	24-Apr-91			NajaGrande	BGM0685,BRA-058050	BGM0685	BRA-058050
BRA1442	#N/A	39.832	785.226	85.2381	60		BRA	Brazil	GENEBANK-CIAT	Maranhao	Moncao		14	-3.4833	-45.25	Landrace	Non-CORE	Ciatcas-0821	EMPRESABRASILEIRADEPESQUISAAGROPECUARIA/CENTRONACIONALDEPESQUISADEMANDIOCAEFRUTICULTURATROPICALEMBRAPA/CNPMF	EMBRAPA/CNPMF	Brazil	12-Oct-93			PacificaPato	BGM0660,BRA-058262	BGM0660	BRA-058262
CG1118-118	#N/A	27.763	132.843				COL	Colombia	GENEBANK-CIAT	ValleDelCauca	Palmira	CiatKms:17	915	3.5333	-76.25	Improved-Line	Non-CORE									CG1118-118	CG1118-118		COL2017xCOL2060
CG1139-2	#N/A	32.8894	274.043				COL	Colombia	GENEBANK-CIAT	ValleDelCauca	Palmira	CiatKms:17	915	3.5333	-76.25	Improved-Line	Non-CORE									CG1139-2	CG1139-2		BRA5xECU82
CG1231-3	#N/A	31.9702	113.723				COL	Colombia	Breedingprogram
CG1320-10	#N/A	40.4851	151.517				COL	Colombia	GENEBANK-CIAT	ValleDelCauca	Palmira	CiatKms:17	915	3.5333	-76.25	Improved-Line	Non-CORE									CG1320-10	CG1320-10		MEX1xPAN51
CG1372-5	#N/A	33.5182	112.236	35.1769			COL	Colombia	GENEBANK-CIAT	ValleDelCauca	Palmira	CiatKms:17	915	3.5333	-76.25	Improved-Line	CORE									CG1372-5	CG1372-5		BRA12xMAL3
CG354-2	#N/A	32.8177	127.51	35.9921	60		COL	Colombia	GENEBANK-CIAT	ValleDelCauca	Palmira	CiatKms:17	915	3.5333	-76.25	Improved-Line	Non-CORE									CG354-2	CG354-2		COL309xCOL1468
CG402-11	#N/A	32.3132	158.709	9.43			COL	Colombia	GENEBANK-CIAT	ValleDelCauca	Palmira	CiatKms:17	915	3.5333	-76.25	Improved-Line	CORE									CG402-11	CG402-11		COL1522xCOL647
CG406-6	#N/A	30.4762	983.838				COL	Colombia	GENEBANK-CIAT	ValleDelCauca	Palmira	CiatKms:17	915	3.5333	-76.25	Improved-Line	Non-CORE									CG406-6	CG406-6		COL1522xECU169
CG489-34	#N/A	35.76	113.57	1.78571	15		COL	Colombia	GENEBANK-CIAT	ValleDelCauca	Palmira	CiatKms:17	915	3.5333	-76.25	Improved-Line	Non-CORE									CG489-34	CG489-34
CG501-1	#N/A	30.6302	288.337	55.7483	35		COL	Colombia	GENEBANK-CIAT	ValleDelCauca	Palmira	CiatKms:17	915	3.5333	-76.25	Improved-Line	Non-CORE									CG501-1	CG501-1		ECU169xCOL2060
CG501-2	#N/A	31.5549	159.958				COL	Colombia	GENEBANK-CIAT	ValleDelCauca	Palmira	CiatKms:17	915	3.5333	-76.25	Improved-Line	Non-CORE									CG501-2	CG501-2		ECU169xCOL2060
CG915-1	#N/A	24.606	1019.94				COL	Colombia	GENEBANK-CIAT	ValleDelCauca	Palmira	CiatKms:17	915	3.5333	-76.25	Improved-Line	CORE									CG915-1	CG915-1		BRA12xCOL1643
CM1015-42	#N/A	36.5462	722.901	10.9137	37.5		COL	Colombia	GENEBANK-CIAT	ValleDelCauca	Palmira	CiatKms:17	915	3.5333	-76.25	Improved-Line	Non-CORE									CM1015-42	CM1015-42		COL22xCOL1684
CM2174-7	#N/A						COL	Colombia	GENEBANK-CIAT	ValleDelCauca	Palmira	CiatKms:17	915	3.5333	-76.25	Improved-Line	Non-CORE									CM2174-7	CM2174-7		CM430-37xCM523-7
CM3320-4	#N/A	33.387	269.569				COL	Colombia	GENEBANK-CIAT	ValleDelCauca	Palmira	CiatKms:17	915	3.5333	-76.25	Improved-Line	Non-CORE									CM3320-4	CM3320-4		BRA12xCM523-7
CM3320-8	#N/A	34.0034	315.049	14.9286	23		COL	Colombia	GENEBANK-CIAT	ValleDelCauca	Palmira	CiatKms:17	915	3.5333	-76.25	Improved-Line	Non-CORE									CM3320-8	CM3320-8		BRA12xCM523-7
CM3372-4	#N/A	39.4193	161.654	17.0159	32.5		COL	Colombia	GENEBANK-CIAT	ValleDelCauca	Palmira	CiatKms:17	915	3.5333	-76.25	Improved-Line	CORE									CM3372-4	CM3372-4		CM517-1xCM840-31
CM3992-9	#N/A	37.8071	103.551	34.1562	45		COL	Colombia	GENEBANK-CIAT	ValleDelCauca	Palmira	CiatKms:17	915	3.5333	-76.25	Improved-Line	Non-CORE									CM3992-9	CM3992-9		CM681-2xCOL1468
CM4181-1	#N/A	41.3157	268.285	34.0476	40		COL	Colombia	GENEBANK-CIAT	ValleDelCauca	Palmira	CiatKms:17	915	3.5333	-76.25	Improved-Line	Non-CORE									CM4181-1	CM4181-1		CM847-1xCR2
CM516-5	#N/A	29.6558	482.088	32.9365	30		COL	Colombia	GENEBANK-CIAT	ValleDelCauca	Palmira	CiatKms:17	915	3.5333	-76.25	Improved-Line	Non-CORE									CM516-5	CM516-5
CM5253-1	#N/A	32.4996	236.571	43.6905	22.6667		COL	Colombia	GENEBANK-CIAT	ValleDelCauca	Palmira	CiatKms:17	915	3.5333	-76.25	Improved-Line	Non-CORE									CM5253-1	CM5253-1		CM1223-11xCM523-7
CM5655-4	#N/A	36.8715	131.437	27.8401	30		COL	Colombia	GENEBANK-CIAT	ValleDelCauca	Palmira	CiatKms:17	915	3.5333	-76.25	Improved-Line	Non-CORE									CM5655-4	CM5655-4		CM1203-13xCM91-3
CM5948-1	#N/A	36.8424	126.238	21.2679	21.6667		COL	Colombia	GENEBANK-CIAT	ValleDelCauca	Palmira	CiatKms:17	915	3.5333	-76.25	Improved-Line	Non-CORE									CM5948-1	CM5948-1		CM1335-4xSG107-35
CM6370-2	#N/A	33.6056	210.163	17.2857	27.5		COL	Colombia	GENEBANK-CIAT	ValleDelCauca	Palmira	CiatKms:17	915	3.5333	-76.25	Improved-Line	Non-CORE									CM6370-2	CM6370-2		CM1286-7xCM2174-7
CM723-3	#N/A	34.7659	229.045	6.14286	37.5		COL	Colombia	GENEBANK-CIAT	ValleDelCauca	Palmira	CiatKms:17	915	3.5333	-76.25	Improved-Line	Non-CORE									CM723-3	CM723-3		CM180-4xCOL647
CM7436-7	#N/A	36.2912	153.6	45.6231	40		COL	Colombia	Colombiafarmersfield	Cauca	Morales	MartinMoreno	1690	2.76786	-76.605	Improved-line								Ovalle,CalleandDufour
CM8296-4	#N/A	38.1607	122.646	4.71	60		COL	Colombia	GENEBANK-CIAT	Cauca						Improved-Line	Non-CORE					12-Jun-07
CM91-3	#N/A	36.9987	141.273	16.4281	36.6667		COL	Colombia	GENEBANK-CIAT	ValleDelCauca	Palmira	CiatKms:17	915	3.5333	-76.25	Improved-Line	Non-CORE					1-Dec-83				CM91-3	CM91-3		COL688xCOL1438
CM976-15	#N/A	35.1646	436.218	16.0325	45		COL	Colombia	GENEBANK-CIAT	ValleDelCauca	Palmira	CiatKms:17	915	3.5333	-76.25	Improved-Line	Non-CORE									CM976-15	CM976-15		CM321-160xCOL1684
COL337	#N/A	40.5473	82.1905	85.1786	36.6667		COL	Colombia	GENEBANK-CIAT	Cauca	Inza	EmilioVargas	1400	2.5	-76.05	Landrace	CORE					23-Jul-69	23-Jul-69	VictorManuelPatino	Blanca	CAU-375,COL337	CAU-375	COL337
COL674	#N/A	34.5372	348.376				COL	Colombia	GENEBANK-CIAT	Meta	Acacias	SanAntonio	510	3.9167	-73.7	Landrace	Non-CORE					17-Oct-69	17-Oct-69	PabloEmilioDaza	ChirosaGrande	COL674,MET-341	COL674	MET-341
COL1178	#N/A	40.1052	120.6	19			COL	Colombia	GENEBANK-CIAT	SantanderDelSur	Velez	Urbano(F.Duran)	800	6	-73.6167	Landrace	CORE					15-Jan-70	15-Jan-70	PabloEmilioDaza	Negrita	COL1178,SAN-350	COL1178	SAN-350
COL2177	#N/A	40.5212	214.496	5	45		COL	Colombia	GENEBANK-CIAT							Landrace
SG104-74	#N/A	36.7058	413.319	16.881	45		COL	Colombia	GENEBANK-CIAT	ValleDelCauca	Palmira	CiatKms:17	915	3.5333	-76.25	Improved-Line	Non-CORE									SG104-74	SG104-74		VAR2
SG106-59	#N/A	35.2192	257.078				COL	Colombia	GENEBANK-CIAT	ValleDelCauca	Palmira	CiatKms:17	915	3.5333	-76.25	Improved-Line	Non-CORE									SG106-59	SG106-59		VAR4
SG107-35	#N/A	40.811					COL	Colombia	GENEBANK-CIAT	ValleDelCauca	Palmira	CiatKms:17	915	3.5333	-76.25	Improved-Line	CORE									SG107-35	SG107-35		VAR5
SG427-64	#N/A	38.1198	372.271				COL	Colombia	GENEBANK-CIAT	ValleDelCauca	Palmira	CiatKms:17	915	3.5333	-76.25	Improved-Line	Non-CORE									SG427-64	SG427-64		COL2060
SG638-6	#N/A	29.5155	777.832	7.97619	27.5		COL	Colombia	GENEBANK-CIAT	ValleDelCauca	Palmira	CiatKms:17	915	3.5333	-76.25	Improved-Line	Non-CORE									SG638-6	SG638-6		COL2061
SM1053-23	#N/A	26.9586	252.274	1.42857	24		COL	Colombia	GENEBANK-CIAT	Cauca						Improved-Line	Non-CORE					12-Jun-07
SM1219-9	#N/A	31.4702		3	15		COL	Colombia	GENEBANK-CIAT							Improved-Line	Non-CORE
SM1498-4	#N/A	24.9671	243.189				COL	Colombia	GENEBANK-CIAT	Cauca						Improved-Line	Non-CORE					12-Jun-07
SM1703-22	#N/A	34.3506	243.498				COL	Colombia	GENEBANK-CIAT	Cauca						Improved-Line	Non-CORE					12-Jun-07
SM1713-26	#N/A	31.9606	130.578				COL	Colombia	GENEBANK-CIAT	Cauca						Improved-Line	Non-CORE					12-Jun-07
SM1942-17	#N/A						COL	Colombia	GENEBANK-CIAT	Cauca						Improved-Line	Non-CORE					12-Jun-07
SM494-2	#N/A	32.9131	209.013	4.96968	27.3333		COL	Colombia	GENEBANK-CIAT	ValleDelCauca	Palmira	CiatKms:17	915	3.5333	-76.25	Improved-Line	Non-CORE									SM494-2	SM494-2		PER245
SM593-5	#N/A	35.8165	162.244	29.844	27.5		COL	Colombia	GENEBANK-CIAT	ValleDelCauca	Palmira	CiatKms:17	915	3.5333	-76.25	Improved-Line	Non-CORE									SM593-5	SM593-5		CM2298-3
SM653-14	#N/A	35.7018	129.325	25.2381	60		COL	Colombia	GENEBANK-CIAT	ValleDelCauca	Palmira	CiatKms:17	915	3.5333	-76.25	Improved-Line	Non-CORE									SM653-14	SM653-14		CM1890-2
SM825-9	#N/A	36.7466	141.946	6.79762	47.5		COL	Colombia	GENEBANK-CIAT	ValleDelCauca	Palmira	CiatKms:17	915	3.5333	-76.25	Improved-Line	Non-CORE									SM825-9	SM825-9		CM849-9
SM890-9	#N/A	36.7278	547.52	34.519	41		COL	Colombia	GENEBANK-CIAT	ValleDelCauca	Palmira	CiatKms:17	915	3.5333	-76.25	Improved-Line	Non-CORE									SM890-9	SM890-9		CM1533-19
SM1712-10	#N/A	39.3277	369.32				COL	Colombia	CIAT-Breedingprogram	Cauca						Improved-line
CUB25	#N/A	34.0235	1032.83	11.4881	25		CUB	Cuba	GENEBANK-CIAT							Landrace	Non-CORE		CENTRODEMEJORAMIENTODESEMILLASAGAMICASFRUCTOSOSCEMSA	CEMSA	Cuba	5-Jul-79			Meri#O2
ECU23	#N/A	36.413	70.1225				ECU	Ecuador	GENEBANK-CIAT	Esmeraldas	Esmeraldas	Marujita	120	-0.9667	-79.6667	Landrace	CORE					26-Feb-70	26-Feb-70	Betancourt,VictorManuelPatino	YucaDeCunda	23	23
GUA51	#N/A	38.6917	293.809				GTM	Guatemala	GENEBANK-CIAT	Peten	Flores	LosTulipanesKms:4	250	17	-89.4667	Landrace	Non-CORE	Ciatcas-0120	INSTITUTODECIENCIAYTECNOLOGIAAGROPECUARIAICTA.FA	ICTA	Guatemala	9-Sep-84	22-Aug-83		YucaBlanca	574	574
IND16	#N/A	32.04	222.185	67.1429	52.5		IDN	Indonesia	GENEBANK-CIAT	Java	Bogor			-6.5667	106.75	Landrace	Non-CORE	Ciatcas-0619	CENTRALRESEARCHINSTITUTEFORFOODCROPSCRIFC	CRIFC	Indonesia	10-Mar-86			B18-1	B18-1,UJF87	B18-1	UJF87
IND17	#N/A	34.8194	469.621				IDN	Indonesia	GENEBANK-CIAT	Java	Bogor			-6.5667	106.75	Landrace	Non-CORE	Ciatcas-0619	CENTRALRESEARCHINSTITUTEFORFOODCROPSCRIFC	CRIFC	Indonesia	10-Mar-86			Sl26	SL26,UJF97	SL26	UJF97
IND21	#N/A	34.6584	612.221	8.50476	38.3333		IDN	Indonesia	GENEBANK-CIAT	Java	Bogor			-6.5667	106.75	Landrace	Non-CORE	Ciatcas-0619	CENTRALRESEARCHINSTITUTEFORFOODCROPSCRIFC	CRIFC	Indonesia	10-Mar-86			W1672	UJF24,W1672	UJF24	W1672
IND29	#N/A	36.2198	665.882	14.9365	35		IDN	Indonesia	GENEBANK-CIAT	Java	Bogor			-6.5667	106.75	Landrace	Non-CORE	Ciatcas-0619	CENTRALRESEARCHINSTITUTEFORFOODCROPSCRIFC	CRIFC	Indonesia	10-Mar-86			W1166	UJF16,W1166	UJF16	W1166
IND39	#N/A	38.2909	171.52	76.5306	45		IDN	Indonesia	GENEBANK-CIAT	Java	Bogor			-6.5667	106.75	Improved-Line	Non-CORE	Ciatcas-0619	CENTRALRESEARCHINSTITUTEFORFOODCROPSCRIFC	CRIFC	Indonesia	10-Mar-86				CM4031-10UJF	CM4031-10UJF
IND90	#N/A	37.2857	143.574	11.9312	30		IDN	Indonesia	GENEBANK-CIAT	Java	Garut					Landrace	Non-CORE		CENTRALRESEARCHINSTITUTEFORFOODCROPSCRIFC	CRIFC	Indonesia	13-Apr-05			SampeWalanda
IND91	#N/A	38.1523	126.544	41.7857	25		IDN	Indonesia	GENEBANK-CIAT	Java	Garut					Landrace	Non-CORE		CENTRALRESEARCHINSTITUTEFORFOODCROPSCRIFC	CRIFC	Indonesia	13-Apr-05			Kawangi
IND102	#N/A	38.4745	106.42	58.2313	15		IDN	Indonesia	GENEBANK-CIAT		Kediri					Landrace	Non-CORE		CENTRALRESEARCHINSTITUTEFORFOODCROPSCRIFC	CRIFC	Indonesia	23-Aug-05			Manthik
IND104	#N/A	39.644	88.1251	48.4	24		IDN	Indonesia	GENEBANK-CIAT	Java	Lamongan					Landrace	Non-CORE		CENTRALRESEARCHINSTITUTEFORFOODCROPSCRIFC	CRIFC	Indonesia	23-Aug-05			Mantri
IND125	#N/A	33.7314	151.57	6.08844	45		IDN	Indonesia	GENEBANK-CIAT	Java	Grobogan					Improved-Line	Non-CORE		CENTRALRESEARCHINSTITUTEFORFOODCROPSCRIFC	CRIFC	Indonesia	23-Aug-05			Maura
IND135	#N/A	40.0874	136.783	63.5952	21.3333		IDN	Indonesia	GENEBANK-CIAT	Java	Garut					Landrace	Non-CORE		CENTRALRESEARCHINSTITUTEFORFOODCROPSCRIFC	CRIFC	Indonesia	23-Aug-05			SampeRandu
MEX36	#N/A	38.4105	215.871				MEX	Mexico	GENEBANK-CIAT	Yucatan	SanBernardino	Tzeye	30	20.8833	-89.4	Landrace	CORE					1-Nov-70	1-Nov-70	Xolocotzi,VictorManuelPatino	MayaTzin	36	36
MEX55	#N/A	35.4161	344.724				MEX	Mexico	GENEBANK-CIAT	Tabasco	Jalapa	EjidoPteGrande	150	17.7	-92.8	Landrace	CORE					5-Nov-70	5-Nov-70	Xolocotzi,VictorManuelPatino	Castillo	55	55
MAL2	#N/A	34.4202	228.405	50	55		MYS	Malaysia	GENEBANK-CIAT	Selangor	Perak					Landrace	CORE		MALAYSIANAGRICULTURALRESEARCHANDDEVELOPMENTINSTITUTEMARDI	MARDI	Malaysia	1-Feb-81	1-Jan-55		BlackTwig
MAL3	#N/A	36.1818	159.661	64.3519	20.5		MYS	Malaysia	GENEBANK-CIAT	Selangor	Serdang			2.99228	101.715	Improved-Line	Non-CORE		MALAYSIANAGRICULTURALRESEARCHANDDEVELOPMENTINSTITUTEMARDI	MARDI	Malaysia	1-Feb-81			C5
MAL35	#N/A	32.0826	65.1625				MYS	Malaysia	GENEBANK-CIAT	Selangor	Kuala-Lumpur			3.1333	101.7	Landrace	CORE		MALAYSIANAGRICULTURALRESEARCHANDDEVELOPMENTINSTITUTEMARDI	MARDI	Malaysia	10-Mar-86	1-Jan-69		VarietyD	MM146	MM146
NGA1	#N/A	37.2448	206.222	21.0667	27.5		NGA	Nigeria	GENEBANK-CIAT		Ibadan			7.3833	3.9333	AfricanImproved-Line	CORE		INTERNATIONALINSTITUTEOFTROPICALAGRICULTUREIITA	IITA	Nigeria	14-May-86			Tms30001	TMS30001	TMS30001
NGA2	#N/A	39.5363	270.518	26.0036	50		NGA	Nigeria	GENEBANK-CIAT		Ibadan			7.3833	3.9333	AfricanImproved-Line	CORE		INTERNATIONALINSTITUTEOFTROPICALAGRICULTUREIITA	IITA	Nigeria	14-May-86			Tms30572	TMS30572	TMS30572
NGA19	#N/A	33.8316	311.191	35.1743	50		NGA	Nigeria	GENEBANK-CIAT							AfricanImproved-Line	Non-CORE		INTERNATIONALINSTITUTEOFTROPICALAGRICULTUREIITA	IITA	Nigeria	1-Jun-88			Tms91934	TMS91934	TMS91934
TME3	#N/A	40.3228	233.609	15.381	47.5		NGA	Nigeria	IITACASSBREEDUNIT	ONDO	OWO					Landrace									2NDAGRIC
TMS60444	#N/A	34.4799	244.239	7.92857	60		NGA	Nigeria	FieldCollected-InternationalInstituteofTropicalAgriculture (IITA)							Improved-line
PER542	#N/A	39.7083	108.335				PER	Peru	GENEBANK-CIAT	Pasco	VillaAmerika	Kms:15	360	-10.15	-75.2333	Landrace	CORE	Ciatcas-0093	CENTROREGIONALDEINVESTIGACIONAGRARIACRIA	CRIA	Peru	1-Nov-86	14-Jul-86	MargaretJanSalick,SandraKnapp	Nahuehuamuem	7557	7557
CT5-5	#N/A	35.1626	628.615	0	28.5		THA	Thailand	GENEBANK-CIAT							Improved-Line	Non-CORE		FIELDCROPRESEARCHINSTITUTE-DEPARTMENTOFAGRICULTURE(CIATREGIONALOFFICE)FCRI	FCRI	Thailand					CMR29-59(5)	CMR29-59(5)		CMR24-63-43x27-77-10
TAI1	#N/A	34.9192	203.202	21.8214	24.3333		THA	Thailand	GENEBANK-CIAT	Bangkhen	Bangkok			13.7333	100.5	Improved-Line	CORE		DPTOAGRICBANGKHEN-BANGKOK	DOA-BANGKHEN	Thailand	1-Feb-81			Rayong1
TAI3	#N/A	37.6338	267.236	12.4762	34		THA	Thailand	GENEBANK-CIAT	Bangkhen	Bangkok			13.7333	100.5	Improved-Line	CORE		DPTOAGRICBANGKHEN-BANGKOK	DOA-BANGKHEN	Thailand	1-Jan-86			Rayong3
TAI8	#N/A	35.1991	570.93	30.8571	44.25		THA	Thailand	GENEBANK-CIAT	Bangkhen	Bangkok			13.7333	100.5	Improved-Line	CORE		DPTOAGRICBANGKHEN-BANGKOK	DOA-BANGKHEN	Thailand	1-Jan-86			Cmr246343(Ryg.60)
TAI16	#N/A	39.491	473.917	47.1362	34.25		THA	Thailand	GENEBANK-CIAT							Improved-Line	Non-CORE		DPTOAGRICBANGKHEN-BANGKOK	DOA-BANGKHEN	Thailand	19-Feb-90			Mkuc28-77-3
CG487-47	#N/A	27.3541	101.73				COL	Colombia	GENEBANK-CIAT	ValleDelCauca	Palmira	CiatKms:17	915	3.5333	-76.25	Improved-Line	Non-CORE									CG487-47	CG487-47		COL2061xCOL2060
CG489-23	#N/A	35.8632	351.819	14.8333	36.6667		COL	Colombia	GENEBANK-CIAT	ValleDelCauca	Palmira	CiatKms:17	915	3.5333	-76.25	Improved-Line	Non-CORE									CG489-23	CG489-23
CG7-64	#N/A	30.5674	413.372	8.95	30		COL	Colombia	GENEBANK-CIAT	ValleDelCauca	Palmira	CiatKms:17	915	3.5333	-76.25	Improved-Line	CORE									CG7-64	CG7-64		COL113xCOL22
CM311-69	#N/A	38.6123	182.862				COL	Colombia	GENEBANK-CIAT	ValleDelCauca	Palmira	CiatKms:17	915	3.5333	-76.25	Improved-Line	Non-CORE									CM311-69	CM311-69
COL497	#N/A	36.8895	258.272				COL	Colombia	GENEBANK-CIAT	Tolima	VillaRica	SantaBarbara	1200	3.8667	-74.5667	Landrace	CORE					1969-09-19	1969-09-19	PabloEmilioDaza	Cundayuna	COL497,TOL-383	COL497	TOL-383
GUA25	#N/A	26.9778	173.897	10.4762	13
GUA42	#N/A	35.0969	152.494				GTM	Guatemala	GENEBANK-CIAT	AltaVerapaz	Panzos	CarabajalKms:10	110	15.4333	-89.75	Landrace	Non-CORE	Ciatcas-0120	INSTITUTODECIENCIAYTECNOLOGIAAGROPECUARIA				1983-02-06
IND2	#N/A	29.2753	2033.72	7	27.5		IDN	Indonesia	GENEBANK-CIAT	Java	Bogor			-6.5667	106.75	Landrace	Non-CORE	Ciatcas-0619	CENTRALRESEARCHINSTITUTEFORFOODCROPSCRIFC	CRIFC	Indonesia	1986-03-10			W1435-83	UJF21,W1453-83	UJF21	W1453-83
IND27	#N/A	35.4496	323.066	36.25	24.3333		IDN	Indonesia	GENEBANK-CIAT	Java	Bogor			-6.5667	106.75	Landrace	CORE	Ciatcas-0619	CENTRALRESEARCHINSTITUTEFORFOODCROPSCRIFC	CRIFC	Indonesia	1986-03-10			Faroka	FAROKA,UJF6	FAROKA	UJF6
IND127	#N/A	39.2196	156.883	2.39	60		IDN	Indonesia	GENEBANK-CIAT	Java	Blora					Improved-Line	Non-CORE		CENTRALRESEARCHINSTITUTEFORFOODCROPSCRIFC	CRIFC	Indonesia	2005-08-23			Sumatra
IND129	#N/A	38.8384	156.152	40.4738	39.6667		IDN	Indonesia	GENEBANK-CIAT		GunungKidul					Landrace	Non-CORE		CENTRALRESEARCHINSTITUTEFORFOODCROPSCRIFC	CRIFC	Indonesia	2005-08-23			Jrapah
KU50	#N/A	38.8057	445.958	26	60											Improved-Line
MAL13	#N/A	38.3858	86.9804	31.6929	40		MYS	Malaysia	GENEBANK-CIAT	Selangor	Kuala-Lumpur			3.1333	101.7	Landrace	CORE		MALAYSIANAGRICULTURALRESEARCHANDDEVELOPMENTINSTITUTEMARDI	MARDI	Malaysia	1986-03-10	1969-01-01		Betawi	MM104	MM104
MAL59	#N/A	35.6807	275.524	9.98148	60		MYS	Malaysia	GENEBANK-CIAT	Selangor	Kuala-Lumpur			3.1333	101.7	Landrace	CORE		MALAYSIANAGRICULTURALRESEARCHANDDEVELOPMENTINSTITUTEMARDI	MARDI	Malaysia	1986-03-10	1969-01-01		Kerdil	MM118	MM118
MAL60	#N/A	37.8881	548.38	30.4603	52.5		MYS	Malaysia	GENEBANK-CIAT	Selangor	Kuala-Lumpur			3.1333	101.7	Landrace	CORE		MALAYSIANAGRICULTURALRESEARCHANDDEVELOPMENTINSTITUTEMARDI	MARDI	Malaysia	1986-03-10	1969-01-01		Keriting	MM119	MM119
MEX6	#N/A	35.1699	43.112	10.7407	20		MEX	Mexico	GENEBANK-CIAT	Oaxaca	Tuxtepec	LasAnimas		18.0833	-96.1333	Landrace	CORE					1970-10-29	1970-10-29	Hernandez,VictorManuelPatino		6	6
PAN127	#N/A	35.3556	200.554	11.7857	26		PAN	Panama	GENEBANK-CIAT							Landrace	CORE		INSTITUTODEINVESTIGACIONESAGROPECUARIASDEPANAMAIDIAP	IDIAP	Panama	1985-06-12			Morada
PAR59	#N/A	35.1791	193.805	8.61111	30		PRY	Paraguay	GENEBANK-CIAT	Itapua	CapitanMiranda	CriaKms:12		-27.2	-55.7833	Landrace	Non-CORE		MINISTERIODEAGRICULTURAYGANADERIAMAG	MAG	Paraguay	1983-11-01	1983-03-19	AlvaroAmaya,J.GerardoVieira,LuisCaceresAlvarez,MarioSanabriaL.	TapoyoaMoroti	M113,113	M113	113
PAR128	#N/A	30.2542	695.04			581.8	PRY	Paraguay	GENEBANK-CIAT	Misiones	SantaMaria	Kms:4		-26.75	-56.8333	Landrace	CORE		MINISTERIODEAGRICULTURAYGANADERIAMAG	MAG	Paraguay	1985-11-01	1983-03-18	AlvaroAmaya,J.GerardoVieira,LuisCaceresAlvarez,MarioSanabriaL.	MandioRubicha	M104,104	M104	104
PSEXXX-1	#N/A	35.7732	254.78	2.53079	22.5		BRA	Brazil	GENEBANK-CIAT							Wild	Non-CORE
SG424-19	#N/A	24.9514	141.53	11.8733			COL	Colombia	GENEBANK-CIAT	ValleDelCauca	Palmira	CiatKms:17	915	3.5333	-76.25	Improved-Line	Non-CORE									SG424-19	SG424-19		COL1552
SG427-87	#N/A	33.2399	154.584				COL	Colombia	GENEBANK-CIAT	ValleDelCauca	Palmira	CiatKms:17	915	3.5333	-76.25	Improved-Line	Non-CORE									SG427-87	SG427-87		COL2060
SM1940-12	#N/A	32.4059	109.272				COL	Colombia	GENEBANK-CIAT	Cauca						Improved-Line	Non-CORE					2007-06-12
SM643-17	#N/A	41.3633	395.692	29.4524	25		COL	Colombia	GENEBANK-CIAT	ValleDelCauca	Palmira	CiatKms:17	915	3.5333	-76.25	Improved-Line	Non-CORE									SM643-17	SM643-17		CM922-2
SM719-6	#N/A	37.4067	170.371	32.7183	27		COL	Colombia	GENEBANK-CIAT	ValleDelCauca	Palmira	CiatKms:17	915	3.5333	-76.25	Improved-Line	Non-CORE									SM719-6	SM719-6		CUB65
TAI5	#N/A	39.8502	110.422	68.5714	46		THA	Thailand	GENEBANK-CIAT	Bangkhen	Bangkok			13.7333	100.5	Improved-Line	Non-CORE		DPTOAGRICBANGKHEN-BANGKOK	DOA-BANGKHEN	Thailand	1986-01-01			Cmc76xv43(Ryg.5)	RAYONG90	RAYONG90
TMS30555	#N/A	36.465	374.012	30.6973	37.75		NGA	Nigeria	GENEBANK-CIAT							Improved-Line	Non-CORE

## Sheet: 2014-2018
Genotype	GENETIC GROUPS	GENETIC GROUPS	Dry Matter (%) 2018	Dry Matter (%) 2017	Dry Matter (%) 2016	Dry Matter (%) 2015	Dry Matter (%) 2014	Average Dry Matter (%)	HCN (ppm) 2018	HCN (ppm) 2017	HCN (ppm) 2016	HCN (ppm) 2015	HCN (ppm) 2014	AVERAGE HCN (ppm)	PPD (%) 2018	PPD (%) 2017	PPD (%) 2016	PPD (%) 2015	PPD (%) 2014	Average PPD (%)	Cooking Time (min) 2018	Cooking Time (min) 2017	Cooking Time (min) 2016	Cooking Time (min) 2015	Cooking Time (min) 2014	AVERAGE Cooking Time (min)
ARG20	LACLR-DAF	Dry Atlantic Forest	36.924	36.6864	39.9992	37.7865		37.849		154.8	201.657	220.28		192.246		11.254				11.254		30	20			25
ARG49	LACLR-DAF	Dry Atlantic Forest			37.4886			37.4886			251.567			251.567			13.5			13.5			30			30
ARG55	LACLR-DAF	Dry Atlantic Forest			36.9151	38.4777	40.23	38.5409			154.024	140.439		147.232				38.1905		38.1905			32	13	14	19.6667
ARG73	LACLR-DAF	Dry Atlantic Forest	40.4516	41.6295	38.847			40.3094	166.692	74.3704	166.77			135.944	2.07	27.7143				14.8921	35	35				35
ARG94	LACLR-DAF	Dry Atlantic Forest	36.6069	40.0029	35.5049			37.3716	278.342	109.799	383.836			257.326		48.5159				48.5159			60			60
BOL2	LACLR-DAF	Dry Atlantic Forest	28.7905				22.987	25.8888	201.61				157.325	179.467					0.833333	0.833333					12	12
BOL3	LACLR-AHL	Andean High-Lands	37.2119				31.1406	34.1763	104.473					104.473					47.9762	47.9762					13	13
BRA1000	#N/A	#N/A	34.283	43.6446				38.9638	862.761	552.372				707.567		33.8571				33.8571		35				35
BRA1001	LACLR-DAF	Dry Atlantic Forest	35.4372	42.0848	38.785			38.769	461.59	170.322	325.64			319.184		22.8333				22.8333		30	60			45
BRA1003	LACLR-DAF	Dry Atlantic Forest	33.0905	40.7134	38.2463			37.3501	114.479	183.27	114.787			137.512		47.483				47.483			30			30
BRA1016	LACLR-ALL	Andean Low-Lands	38.6371	40.9221	43.894			41.1511	122.564	71.9841	68.5187			87.6888		66.2857	32			49.1429		12				12
BRA1031	LACLR-DAF	Dry Atlantic Forest	33.6336	37.1837	34.8452			35.2208	161.622	146.28	57.9932			121.965		23.25				23.25	20	30				25
BRA1032	LACLR-ALL	Andean Low-Lands	28.0813	39.1964	41.7173			36.3316		442.695	477.972			460.333			15			15		20				20
BRA1036	LACLR-DAF	Dry Atlantic Forest	33.1524	37.5382	36.2395			35.6434	382.946	58.2686	458.519			299.911		37.3333				37.3333	45	45	60			50
BRA105	LACLR-HAF	Humid Atlantic Forrest	23.1889	37.394	36.8327			32.4719	1304.1	498.852	1029.28			944.075			9			9		32	60			46
BRA108	LACLR-HAF	Humid Atlantic Forrest	31.4689	42.4639	41.4308			38.4545		589.427	503.08			546.254		15.4286				15.4286
BRA1092	LACLR-ALL	Andean Low-Lands	36.3227	41.5303	36.3305			38.0611	332.631	150.344	303.774			262.25							25
BRA110	LACLR-HAF	Humid Atlantic Forrest		41.1115	36.7834			38.9475		382.923	280.353			331.638								27	60
BRA1132	LACLR-ALL	Andean Low-Lands	36.8529	39.6976	37.3544			37.9683	364.615	274.488	70.0714			236.391		43.9667				43.9667	30	22	30			27.3333
BRA1167	LACLR-ALL	Andean Low-Lands	35.8464	40.1558	39.0281			38.3434	166.265	72.824	66.7736			101.954		81.4048	58			69.7024	20	30	60			36.6667
BRA1168	LACLR-DAF	Dry Atlantic Forest			29.738	30.8733		30.3056			111.178	330.443		220.811			2	0.714286		1.35714			60	27		43.5
BRA1169	LACLR-DAF	Dry Atlantic Forest	33.9499	41.8471	31.9749			35.924	371.794	301.089	589.551			420.811		21.627				21.627	20	20	60			33.3333
BRA117	LACLR-HAF	Humid Atlantic Forrest	36.9527	30.7379	39.4416	38.5089		36.4103	574.154	192.797	457.135	834.678		514.691									35
BRA1172	LACLR-ALL	Andean Low-Lands	35.919	41.6094	39.0206			38.8496	738.676	311.112	423.695			491.161			32			32			60			60
BRA1173	LACLR-HAF	Humid Atlantic Forrest		36.6185	38.4991	32.0614		35.7263		619.582	254.224	2347.53		1073.78			11			11			60	20		40
BRA1177	LACLR-ALL	Andean Low-Lands	38.5858	40.2451	40.92			39.917	217.355	170.509	171.095			186.32		35.1042	35			35.0521	35	45	60			46.6667
BRA1181	LACLR-HAF	Humid Atlantic Forrest	34.0174	39.8908	38.339			37.4158	271.209	232.158	650.234			384.534		18.3519	27			22.6759	30	22	32			28
BRA12	LACLR-DAF	Dry Atlantic Forest	27.3436		28.8485	31.8514	30.6423	29.6715	465.207		253.208	158.41	164.581	260.351				13.5714	2.38095	7.97619	60		30	30	14	33.5
BRA1230	LACLR-HAF	Humid Atlantic Forrest	35.0115	41.9464	32.8511			36.603	417.159	272.368	303.995			331.174							30		60
BRA1243	LACLR-HAF	Humid Atlantic Forrest	33.6801	41.6179	40.74			38.6793	485.919	320.559	241.336			349.271		23.5714	26			24.7857		60	60			60
BRA125	LACLR-HAF	Humid Atlantic Forrest		39.7319				39.7319		465.437				465.437		44.619				44.619		20				20
BRA1255	LACLR-HAF	Humid Atlantic Forrest	27.9239	33.4312	24.2104			28.5218	942.018	355.407	898.694			732.04		3.66071				3.66071		43	60			51.5
BRA1261	LACLR-HAF	Humid Atlantic Forrest	30.0867	42.8626	36.5827			36.5107	1157.91	478.45	198.106			611.489
BRA1274	LACLR-ALL	Andean Low-Lands	33.6668	41.1687	39.4511			38.0955	193.663	40.6673	245.597			159.976		17.781				17.781		20	60			40
BRA1282	LACLR-HAF	Humid Atlantic Forrest	30.1806	35.247	40.8898	35.5878		35.4763	749.022	260.015	434.916	1108.43		638.095	9.43	25.9524		15		16.7941		40	30	60		43.3333
BRA130	LACLR-HAF	Humid Atlantic Forrest		39.0064	38.6702	40.5246		39.4004		525.156	953.59	1377.79		952.179
BRA1305	LACLR-DAF	Dry Atlantic Forest	28.9029	40.9014	35.894			35.2327	231.2	166.34	334.394			243.978		39.744				39.744		35				35
BRA1306	LACLR-DAF	Dry Atlantic Forest	26.351	38.0463	39.6249			34.6741	220.593	210.992	253.983			228.523		3.14286				3.14286		42	60			51
BRA1310	LACLR-ALL	Andean Low-Lands	37.1324	40.8858	26.3797			34.7993	600.603	295.12	293.857			396.526								30
BRA132	LACLR-HAF	Humid Atlantic Forrest	28.5507	40.5709	38.4305	39.1885		36.6851	1081.84	851.746	989.656	1934.32		1214.39				17.5		17.5		60	32	20		37.3333
BRA1320	LACLR-AMZ	Amazon		41.2512	41.885			41.5681		769.476	1304.91			1037.19		37.9233				37.9233		60	30			45
BRA135	#N/A	#N/A
BRA136	LACLR-MAM	MesoAmerica	26.7629	41.9544	36.2156			34.9776		392.851	458.879			425.865							50	25	60
BRA1375	LACLR-DAF	Dry Atlantic Forest	30.0496	41.2055	36.4425			35.8992	248.149	61.9968	192.447			167.531		59.1746				59.1746	60	60				60
BRA138	LACLR-ALL	Andean Low-Lands	36.8918	44.0622	38.825			39.9263	205.943	130.377	492.396			276.238		79.2524	19			49.1262		35	40			37.5
BRA1381	LACLR-DAF	Dry Atlantic Forest	28.0187	41.463	42.3014			37.2611		73.46	358.381			215.92		55.7143				55.7143		30				30
BRA1391	LACLR-HAF	Humid Atlantic Forrest	32.3377	36.4068	27.9881			32.2442	1337.06	604.171	913.375			951.537		15.5357				15.5357		22				22
BRA1394	LACLR-HAF	Humid Atlantic Forrest		38.1591	39.5739	31.3325		36.3552		117.276		1349.92		733.596		64.5317				64.5317		27	25	16		22.6667
BRA1410	LACLR-HAF	Humid Atlantic Forrest	29.9403	38.9277	39.3079			36.0586		271.136				271.136		0.333333				0.333333		60				60
BRA1411	LACLR-ALL	Andean Low-Lands	37.0529	40.6076	39.8056			39.1553	477.319	207.073	122.551			268.981								40	60
BRA1421	LACLR-ALL	Andean Low-Lands	33.6909	41.5257	33.4409			36.2192		66.6694	189.327			127.998		79.5833				79.5833		37	60			48.5
BRA144	LACLR-ALL	Andean Low-Lands		41.9713	37.1232			39.5472		114.179	248.805			181.492		29.7571				29.7571		60	35			47.5
BRA1442	#N/A	#N/A	36.1362	42.7251	40.6348			39.832	1071.71	391.627	892.34			785.226		85.2381				85.2381		60	60			60
BRA1444	LACLR-DAF	Dry Atlantic Forest	34.8086		33.0913			33.95	456.869		295.898			376.384									60
BRA147	LACLR-HAF	Humid Atlantic Forrest	35.8686	41.7983	37.3702			38.3457	1044.56	477.477	556.858			692.966	26.48	37.8524				32.1662		20	60			40
BRA158	LACLR-ALL	Andean Low-Lands	32.5627	41.2823	37.7965			37.2138	584.568	260.007	539.016			461.197									60
BRA162	LACLR-HAF	Humid Atlantic Forrest	33.3295	43.3501				38.3398	907.264	552.294				729.779
BRA163	LACLR-HAF	Humid Atlantic Forrest	37.0311	36.0232	42.4458	41.2967		39.1992	282.137	177.775	186.674	568.091		303.669		77.0857		20		48.5429			60	60		60
BRA174	#N/A	#N/A			35.5513	32.1573		33.8543			409.778	779.788		594.783				4.28571		4.28571			35	22		28.5
BRA179	LACLR-HAF	Humid Atlantic Forrest	31.2626	28.6287	24.8926			28.2613		747.075	1909.38			1328.23		14.5068				14.5068		30	60			45
BRA190	LACLR-HAF	Humid Atlantic Forrest	33.7195	41.7694	40.2638			38.5843	643.058	158.292	560.882			454.077			29			29		50	60			55
BRA191	LACLR-DAF	Dry Atlantic Forest	32.9938	38.2109	37.0697	30.1648		34.6098	199.553	48.5726	200.643	349.652		199.605				11.2698		11.2698		25	30	26		27
BRA1A	LACLR-MAM	MesoAmerica			40.5138	40.4956	40.16	40.3898			167.659	241.039		204.349				7.14286		7.14286				23		23
BRA20	LACLR-ALL	Andean Low-Lands					35.7073	35.7073					559.661	559.661					14.2619	14.2619					15	15
BRA219	LACLR-HAF	Humid Atlantic Forrest	30.5448	38.6854	33.1286			34.1196	1017.98	404.552	543.511			655.348									35
BRA222	LACLR-HAF	Humid Atlantic Forrest	31.5236	36.0691	34.6924			34.095	752.226	566.338	1027.76			782.108			40			40			60			60
BRA223	LACLR-AMZ	Amazon	33.9023	40.1446				37.0235	1883.18	567.436				1225.31		77.963				77.963		60				60
BRA225	#N/A	#N/A					32.017	32.017					87.6995	87.6995					22.9365	22.9365					15	15
BRA242	LACLR-HAF	Humid Atlantic Forrest	23.0187	36.6242	37.2399			32.2943	1040.7	792.792	1032.89			955.461
BRA254	LACLR-DAF	Dry Atlantic Forest	29.6105	30.6781	29.6235			29.9707	253.808	84.2114	115.779			151.266		19.1524				19.1524
BRA255	LACLR-ALL	Andean Low-Lands	29.8427	40.2772	40.8773	36.6436	37.7036	37.0689	543.309	146.892	212.957	286.409	308.818	299.677			60	33.373		46.6865		60	60	60		60
BRA274	LACLR-DAF	Dry Atlantic Forest			32.1423	31.5091		31.8257			208.411	321.573		264.992									28
BRA294	LACLR-SAV	Savanna	37.9317	38.28	36.7074			37.6397	341.132	170.862	163.42			225.138									60
BRA304	LACLR-HAF	Humid Atlantic Forrest	38.3327	40.3575	37.1637			38.618	811.5	118.037	456.679			462.072		65.1238	76			70.5619	60		60			60
BRA318	LACLR-AMZ	Amazon	34.6551	41.3218	38.5134			38.1634		605.963	905.525			755.744		20.9714				20.9714		60	60			60
BRA325	LACLR-AMZ	Amazon	30.0721	41.2854	38.1228			36.4934	621.063	352.261	713.539			562.287	1.79					1.79	60	60	60			60
BRA327	LACLR-AMZ	Amazon	32.2463	38.7938	33.235			34.7584	681.454	362.633	691.938			578.675		31.4286				31.4286		20	60			40
BRA334	LACLR-DAF	Dry Atlantic Forest	38.3904	41.8204	42.1103	39.2746		40.3989	101.671	104.607	109.951	119.2		108.857		65.4714	19			42.2357		20	34			27
BRA335	LACLR-AMZ	Amazon	32.2494	37.0979	42.5664	39.6987		37.9031		811.125	657.75	1717.53		1062.13		21.9048	24			22.9524		60	60	28		49.3333
BRA384	LACLR-DAF	Dry Atlantic Forest	33.7221	41.7289	39.9262			38.459	226.062	58.0334	230.966			171.687	34	57.5167				45.7583		20				20
BRA468	LACLR-AMZ	Amazon	28.8778	33.9083	37.2693			33.3518	1688.38	1160.8	1006.81			1285.33
BRA475	#N/A	#N/A	26.199	21.0768	33.2041			26.8266	1636.36	695.818	1075.26			1135.81
BRA488	LACLR-AMZ	Amazon	35.215	37.6559	41.047			37.9727	1586.6	795.286	1406.11			1262.67									60
BRA492	LACLR-AMZ	Amazon	33.6017	34.716	36.9743	34.3825		34.9186	1246.63	1127.65	829.925	2080.21		1321.11			5			5		40	40			40
BRA5	LACLR-ALL	Andean Low-Lands	36.2767	42.5781	42.0997	38.4798	37.5934	39.4055	360.965	273.848	332.247	383.909	251.854	320.565	12.48			56.1429	12.4286	27.0171			60	18	15	31
BRA502	LACLR-AMZ	Amazon	31.9755	35.1689	43.1813			36.7752	1732.6	1179.26	541.248			1151.03
BRA512	LACLR-AMZ	Amazon	34.6615	41.8388	42.3135			39.6046	1745.31	985.971	1082.85			1271.38		61.7891				61.7891		60	60			60
BRA522	LACLR-HAF	Humid Atlantic Forrest	34.6626	39.2446	36.0211			36.6428	208.859	48.1868	299.749			185.598	36.97	51.869				44.4195	40	33	60			44.3333
BRA533	LACLR-HAF	Humid Atlantic Forrest	30.8925	32.7532	39.4922			34.3793	116.634	63.2333	124.04			101.302		88.2				88.2	20		60			40
BRA538	LACLR-HAF	Humid Atlantic Forrest	35.7166	41.1467	36.3605			37.7413	606.433	121.77	124.039			284.081							45		60
BRA563	LACLR-HAF	Humid Atlantic Forrest		40.1126	37.141			38.6268		340.461	360.399			350.43		52.9048				52.9048		16				16
BRA600	LACLR-DAF	Dry Atlantic Forest	32.5315		35.6876			34.1096	130.079					130.079
BRA707	LACLR-HAF	Humid Atlantic Forrest	29.6655	25.2776	36.8919			30.6117	971.171	278.773	540.575			596.84								60
BRA71	LACLR-MAM	MesoAmerica		38.2197	31.5065			34.8631		125.712	174.154			149.933
BRA73	LACLR-HAF	Humid Atlantic Forrest		38.9821	36.4888			37.7355		53.0715	386.135			219.603		39.9932				39.9932		20	60			40
BRA769	LACLR-HAF	Humid Atlantic Forrest	28.2644	36.6179	23.7526			29.545	1361.02	471.893	1391.8			1074.9		23.3333				23.3333		30				30
BRA787	LACLR-HAF	Humid Atlantic Forrest			37.6019	32.062		34.8319			978.474	339.752		659.113				9.58333		9.58333
BRA842	LACLR-ALL	Andean Low-Lands	33.901	41.5746				37.7378	989.429	219.94				604.684
BRA846	LACLR-ALL	Andean Low-Lands		41.6247				41.6247		100.734				100.734		83.5397				83.5397		60				60
BRA847	LACLR-DAF	Dry Atlantic Forest	39.4418	39.6527	37.0159			38.7034	367.707	86.2628	264.039			239.336							60	40	60
BRA872	LACLR-HAF	Humid Atlantic Forrest	21.5955	32.5179	32.6357			28.9164	595.078	486.207	655.937			579.074		10.2917				10.2917		18	60			39
BRA882	LACLR-ALL	Andean Low-Lands	32.584	39.4082	33.8106			35.2676	716.175	349.563	593.585			553.108		41.8899	23			32.4449	20	20	30			23.3333
BRA885	LACLR-ALL	Andean Low-Lands
BRA887	LACLR-HAF	Humid Atlantic Forrest	36.3967	40.363	33.5178			36.7591	405.01	60.1787	480.125			315.105		23.2				23.2	35	20				27.5
BRA888	LACLR-ALL	Andean Low-Lands		39.8819	35.1116			37.4967		477.889	689.38			583.635		26.9709	40			33.4854		30	60			45
BRA890	LACLR-HAF	Humid Atlantic Forrest	36.2445	38.7001				37.4723	725.766	486.349				606.058		59.2286				59.2286	60	23				41.5
BRA893	LACLR-HAF	Humid Atlantic Forrest	27.979	39.2802	29.3954			32.2182	765.104	267.04	663.139			565.095		3.33333				3.33333		45	60			52.5
BRA894	LACLR-HAF	Humid Atlantic Forrest	27.7831	38.8447	33.2805			33.3028	895.063	778.14	734.844			802.683		34.8333				34.8333		45	60			52.5
BRA897	LACLR-ALL	Andean Low-Lands	35.0652	41.4876	39.7548			38.7692		56.5971	78.9298			67.7634		93.2653				93.2653		15	60			37.5
BRA93	LACLR-HAF	Humid Atlantic Forrest	33.3127	41.1154				37.214	638.135	288.648				463.391		25.6085				25.6085		60				60
BRA96	LACLR-HAF	Humid Atlantic Forrest	29.9265		35.2003			32.5634	863.771		573.41			718.591
BRA966	LACLR-HAF	Humid Atlantic Forrest	29.0712	34.8145	35.67	27.6872		31.8107	996.202	131.289	1021.38	1641.24		947.529		31.8707		18.5714		25.2211		45	31	60		45.3333
BRA97	LACLR-ALL	Andean Low-Lands	33.0612	42.778	41.8781	38.2793		38.9992	256.846	69.5035	234.384	281.751		210.621		34.5024		1.42857		17.9655	30	30	60	60		45
BRA974	LACLR-ALL	Andean Low-Lands	27.6825	39.4282				33.5553	191.797	86.9729				139.385		31.3265				31.3265	50	25				37.5
BRA975	LACLR-DAF	Dry Atlantic Forest	33.6659	36.0153	36.8182			35.4998	180.291		243.632			211.962								30	60
BRA977	LACLR-HAF	Humid Atlantic Forrest	32.1115	39.9587	42.6598			38.2433	752.277	265.907	966.948			661.711									26
BRA988	LACLR-ALL	Andean Low-Lands	22.877	36.7346	32.105			30.5722	671.644	360.395	216.539			416.193		71.6667				71.6667		30	60			45
CG1118-118	#N/A	#N/A	25.4394	37.237	20.6125			27.763		162.613	103.073			132.843
CG1139-2	#N/A	#N/A	32.8894					32.8894	274.043					274.043
CG1231-3	#N/A	#N/A	32.1542	33.0823	30.674			31.9702	251.221	59.7742	30.1744			113.723								60	60
CG1320-10	#N/A	#N/A	37.2165	43.5677	40.6711			40.4851	140.629	132.847	181.076			151.517								50	40
CG1372-5	#N/A	#N/A		37.0562	29.9801			33.5182		153.661	70.8104			112.236		35.1769				35.1769
CG354-2	#N/A	#N/A		36.3901	29.2453			32.8177		104.987	150.033			127.51		35.9921				35.9921		60				60
CG402-11	#N/A	#N/A	31.3617	34.1861	31.3919			32.3132	278.447	17.0742	180.606			158.709	9.43					9.43
CG406-6	#N/A	#N/A	31.1541	27.4084	33.3517	29.9907		30.4762	877.773	1131.31	367.885	1558.38		983.838										17
CG487-47	#N/A	#N/A	30.3494	24.3587				27.3541	149.247	54.2128				101.73							20
CG489-23	#N/A	#N/A	34.8685	37.9143	38.0168	32.6533		35.8632	334.588	123.693	260.826	688.167		351.819		26.5714		3.09524		14.8333		60	30	20		36.6667
CG489-34	#N/A	#N/A	33.1663	38.6002	35.5136			35.76	198.957	41.4117	100.343			113.57		1.78571				1.78571		15				15
CG501-1	#N/A	#N/A	31.1393	35.5345	25.2168			30.6302	437.959		138.714			288.337		55.7483				55.7483			35			35
CG501-2	#N/A	#N/A	28.0996	37.6923	28.8729			31.5549	217.041	146.399	116.433			159.958							30	60	40
CG7-64	#N/A	#N/A	32.8712		28.2637			30.5674	376.157		450.588			413.372	8.95					8.95	30					30
CG915-1	#N/A	#N/A	24.606					24.606	1019.94					1019.94							30
CHN2	LACLR-SAV	Savanna	33.1583	30.0364	33.0504	30.7471	31.2007	31.6386	415.057	407.565	240.585	245.8	273.209	316.443		4.46429		25.8714		15.1679	60	30	25	15	15	29
CM1015-42	#N/A	#N/A	36.2424	36.85				36.5462	833.923	611.879				722.901	2	19.8274				10.9137	45	30				37.5
CM2174-7	#N/A	#N/A
CM311-69	#N/A	#N/A	35.1742		42.0504			38.6123	259.546		106.179			182.862
CM3320-4	#N/A	#N/A	31.8726	34.9014				33.387	414.595	124.544				269.569								46
CM3320-8	#N/A	#N/A	30.1147	39.5241	33.183	33.1919		34.0034	289.074	172.552	395.444	403.127		315.049		27		2.85714		14.9286		22	32	15		23
CM3372-4	#N/A	#N/A	34.554	43.8887	39.8151			39.4193	227.916	71.216	185.829			161.654		26.0317	8			17.0159		30	35			32.5
CM3992-9	#N/A	#N/A	33.4709	41.0829	38.8675			37.8071	90.3003	44.1702	176.182			103.551		45.3125	23			34.1562		30	60			45
CM4181-1	#N/A	#N/A		42.1043	40.5271			41.3157		189.458	347.113			268.285		34.0476				34.0476			40			40
CM516-5	#N/A	#N/A	27.9875	33.5868	27.393			29.6558	564.495	237.437	644.332			482.088		32.9365				32.9365		20	40			30
CM5253-1	#N/A	#N/A	32.587	33.1882	32.4315	31.7918		32.4996	315.559	67.0992	243.682	319.944		236.571			79	8.38095		43.6905		18	32	18		22.6667
CM5655-4	#N/A	#N/A	32.8248	40.773	37.0166			36.8715	163.173	48.6582	182.479			131.437		26.6803	29			27.8401		25	35			30
CM5948-1	#N/A	#N/A	35.2507	38.5726	37.6283	35.918		36.8424		157.214	100.066	121.433		126.238		20.5357	22			21.2679		20	32	13		21.6667
CM6370-2	#N/A	#N/A	28.4263	36.9689	34.4836	34.5436		33.6056	181.635	47.701	363.617	247.697		210.163		25.619		8.95238		17.2857	30	30	30	20		27.5
CM723-3	#N/A	#N/A	35.1954		38.1405	30.9618		34.7659	197.043		160.742	329.349		229.045	8			4.28571		6.14286			60	15		37.5
CM7436-7	#N/A	#N/A	33.709	40.5439	34.6206			36.2912	257.738	88.9092	114.153			153.6	22.57	68.6762				45.6231		20	60			40
CM8296-4	#N/A	#N/A	39.2254	40.5158	34.741			38.1607	202.436	88.3792	77.1237			122.646	4.71					4.71	60		60			60
CM91-3	#N/A	#N/A	37.2481	41.135	32.6132			36.9987	130.239	154.121	139.46			141.273	1.43	31.4262				16.4281	60	20	30			36.6667
CM976-15	#N/A	#N/A	33.2672	34.4817	37.7451			35.1646	708.843	373.12	226.691			436.218	9.55	1.54762	37			16.0325	60	15	60			45
COL1030	LACLR-MAM	MesoAmerica	29.5896	35.4011	23.2522			29.4143	257.547	232.459	80.1209			190.042
COL1055	LACLR-MAM	MesoAmerica	35.9178	32.7119	36.9397			35.1898	179.39	28.9211	66.0801			91.4638		25.7381				25.7381		40	30			35
COL1084B	LACLR-MAM	MesoAmerica	39.904	42.1521	42.3701			41.4754	308.942	178.053	153.492			213.495		56.2937				56.2937		30				30
COL1107	LACLR-MAM	MesoAmerica	27.9199	36.1488	32.412			32.1602	276.792	91.6782	66.231			144.9	32.48	25.0024				28.7412	60		60			60
COL1108	LACLR-MAM	MesoAmerica	27.5452	31.5361	36.0944	25.0756		30.0628	213.596	56.251	204.126	318.14		198.028		12.2517		7.44048		9.84609		40	40	60		46.6667
COL113	LACLR-MAM	MesoAmerica			30.1412	36.8641		33.5026			194.375	256.81		225.593										60
COL1137	LACLR-MAM	MesoAmerica	32.4878	38.6381	36.5685	30.4821		34.5441	278.644	90.3579	150.513	182.815		175.582	17.62	53.8254		6.07143		25.8389	60	21		60		47
COL1178	#N/A	#N/A	40.1052					40.1052	120.6					120.6	19					19
COL1185	LACLR-MAM	MesoAmerica		39.3655	27.4607			33.4131		43.8875	102.7			73.2937		12.2857				12.2857			60			60
COL1292	LACLR-SAV	Savanna	36.5535	38.7245	41.6295	38.1354	38.5891	38.7264	136.514	140.705	65.9756	21.1067	36.6091	80.1822	8	55.4365	51		43.2738	39.4276		60	60		16	45.3333
COL1357	LACLR-AHL	Andean High-Lands	33.9376	39.3885	36.9269			36.751	231	21.932				126.466
COL1389	LACLR-SAV	Savanna	36.1927	37.6675				36.9301	233.585	89.9188				161.752		36.1905				36.1905	40	32				36
COL1398	LACLR-MAM	MesoAmerica	40.1046	41.6451	37.3744			39.708	68.3138	53.559	76.0117			65.9615			79			79
COL144	LACLR-MAM	MesoAmerica	36.0965	35.4255	37.9089			36.477	293.121	162.441	191.204			215.588	17.43					17.43	20	20				20
COL1468	LACLR-ALL	Andean Low-Lands	30.771	39.9988	32.0276	33.8688	32.5776	33.8487	177.275	86.3908	275.861	70.9644	115.222	145.143		2.7		27.3214	25.3333	18.4516			60	14	13	29
COL148	LACLR-ALL	Andean Low-Lands	33.0439		37.8541			35.449	98.5081		130.964			114.736							30
COL1489	LACLR-ALL	Andean Low-Lands	34.1836	41.3105	37.6331			37.7091	961.283	407.56	463.114			610.652		19.6429				19.6429		20	19			19.5
COL1490	LACLR-HAF	Humid Atlantic Forrest	32.4283	36.8213	35.4953	30.0713		33.704	274.794	119.575	347.298	150.734		223.1			17			17		30	30	60		40
COL1493	LACLR-HAF	Humid Atlantic Forrest		29.5349	25.8444			27.6897		358.407	543.134			450.77		2.28571				2.28571		30	60			45
COL1495	LACLR-HAF	Humid Atlantic Forrest					40.1901	40.1901					672.283	672.283											13
COL1505	LACLR-SAV	Savanna	38.1736	39.2752	38.1697	37.9707	40.1901	38.7559	370.999	114.252	184.235	197.113	248.209	222.961	26.31	38.6571	11	68.2857	31.9388	35.2383	60	15	28	30	30	32.6
COL1516	LACLR-SAV	Savanna	35.9589	37.838	42.6575			38.8182	157.209	100.482	210.237			155.976		22.4024	37			29.7012		18	20			19
COL1517	LACLR-SAV	Savanna			41.0484			41.0484			219.546			219.546			7			7
COL1522	LACLR-MAM	MesoAmerica			32.5403	25.8016		29.1709			190.568	348.279		269.424				1.5873		1.5873			28			28
COL1535	LACLR-MAM	MesoAmerica	38.4977	41.7631	38.1242			39.4617	196.703	134.458	212.425			181.196			33			33			30			30
COL1566	LACLR-SAV	Savanna	30.2688	43.0435	42.3601			38.5575		131.021	168.842			149.932			75			75		30				30
COL1667	LACLR-ALL	Andean Low-Lands	31.6055	41.5679	39.8657			37.6797		51.628	109.218			80.4233									20
COL1684	LACLR-ALL	Andean Low-Lands			33.8836	37.6788		35.7812			848.463	1225.41		1036.94				2.38095		2.38095			27	60		43.5
COL1722	LACLR-MAM	MesoAmerica	37.4015	41.5031	40.1869	37.7093		39.2002	147.845	138.576	140.776	315.063		185.565	19.7	51.5333		13.1429		28.1254	25	25	30	18		24.5
COL1734	LACLR-MAM	MesoAmerica					40	40
COL1736	LACLR-SAV	Savanna	40.8361	44.8855	41.5763	38.5892		41.4718	369.372	45.3285	145.832	325.753		221.571	27.57	59.9583	26	20		33.3821	30	20	30	18		24.5
COL1752	LACLR-MAM	MesoAmerica		41.6273	44.7523			43.1898		126.491				126.491
COL1780	LACLR-ALL	Andean Low-Lands	35.1081	38.587	33.1257			35.6069	258.389	133.904	187.914			193.402	3.69	8.79167				6.24083	50		60			55
COL1786	LACLR-ALL	Andean Low-Lands	35.2691	38.9472	37.0631			37.0931	252.387	119.074	343.687			238.383								15	25
COL1795	LACLR-ALL	Andean Low-Lands	33.1964	40.9492	36.0873			36.7443	105.396	34.6606	93.2607			77.7725		27.4422				27.4422		17	60			38.5
COL1805	LACLR-MAM	MesoAmerica	37.6824	41.9585	44.6141			41.4183	291.193	130.952	303.553			241.899	63.51					63.51	60	25	24			36.3333
COL1823	LACLR-SAV	Savanna	42.0382	40.9364	34.4595	39.3645	40.8225	39.5242	304.777	133.142	408.884	220.824	289.516	271.429	29.52		27		31.4762	29.3321	25		20		14	19.6667
COL191	LACLR-MAM	MesoAmerica	27.3294	34.5365	31.8831			31.2497	185.336	63.3217	100.594			116.417									60
COL1910	LACLR-HAF	Humid Atlantic Forrest	28.563	33.1972	27.4159	22.6792		27.9638	662.616	409.044	280.377	1878.6		807.659		10	10	8.21429		9.40476	30	60	60	60		52.5
COL1912	LACLR-HAF	Humid Atlantic Forrest	30.6284					30.6284	821.928					821.928
COL198	LACLR-MAM	MesoAmerica		43.1232	38.4614			40.7923		22.7131	100.595			61.654									60
COL2014	LACLR-MAM	MesoAmerica	21.3424	34.1399	24.5582			26.6802	404.81	39.3961				222.103								40
COL2017	LACLR-MAM	MesoAmerica	27.3726	37.6505	37.6791	24.3012		31.7508	559.665	113.119	324.008	347.217		336.002							30			30
COL2019	LACLR-AHL	Andean High-Lands					34.2151	34.2151					26.8152	26.8152					10.8571	10.8571					23	23
COL2032	LACLR-SAV	Savanna		36.9086	34.8202			35.8644		134.479	179.794			157.137		5.88095	28			16.9405		15	60			37.5
COL2057	LACLR-SAV	Savanna		38.2587	32.7604			35.5096		147.539	194.257			170.898		46.9667	20			33.4833		27	60			43.5
COL2089	LACLR-ALL	Andean Low-Lands	32.8697	35.3494				34.1096	751.422	559.141				655.281	1.25	3.89796				2.57398	60	60				60
COL2144	LACLR-MAM	MesoAmerica	40.9703	42.2482	43.0532			42.0906	159.794	91.7219	204.925			152.147	26.29	39.5714				32.9307	60	25				42.5
COL2173	LACLR-ALL	Andean Low-Lands	32.4802	35.4104	35.994			34.6282	189.933	148.402	235.881			191.405		3				3		20	18			19
COL2177	#N/A	#N/A	40.1877	41.9312	39.4447			40.5212	138.996	132.621	371.872			214.496		5				5		30	60			45
COL2182	LACLR-ALL	Andean Low-Lands	37.2316	37.5292	30.9043			35.2217	240.927	67.0755	249.081			185.694		19.0476				19.0476	20		17			18.5
COL22	LACLR-MAM	MesoAmerica	35.119		39.1749	39.1183	37.904	37.829	712.418		154.402	164.405	202.536	308.44	5			39.0952		22.0476			35	28	20	27.6667
COL2212	LACLR-ALL	Andean Low-Lands	35.75	40.3804	41.4973	35.7776		38.3513	320.294	70.7736	156.615	249.411		199.273				11.4286		11.4286	20		20	60		33.3333
COL2215	LACLR-SAV	Savanna					40.6463	40.6463					157.198	157.198					40.8095	40.8095					24	24
COL2246	LACLR-SAV	Savanna	35.4195	38.3103	37.6413	38.5398	40.9319	38.1686	208.737	68.6386	110.027	40.3356	67.1314	98.9739		34.9976	8	18.2143	30.2153	22.8568		20	40	16	18	23.5
COL2253	LACLR-MAM	MesoAmerica					40.3247	40.3247					381.642	381.642					73.4286	73.4286					26	26
COL226B	LACLR-MAM	MesoAmerica	30.9363	38.5866	38.0703			35.8644	242.624	80.2821	220.238			181.048
COL2315	LACLR-AMZ	Amazon	25.231	31.3418	32.4152	37.641		31.6573		532.738	826.705	2555.63		1305.02									28
COL2316	LACLR-AMZ	Amazon	27.2123	27.0685	21.7783			25.353		1211.64	629.679			920.661								60
COL2331	LACLR-AMZ	Amazon	26.446	37.1653	34.7686			32.7933	957.941	755.49	1381.49			1031.64								20
COL2353	LACLR-AMZ	Amazon			39.141			39.141			833.214			833.214			33			33
COL2360	LACLR-AMZ	Amazon	32.7263	31.9444	35.9496			33.5401	1395.84	1159.97	1536.06			1363.96
COL2361	LACLR-AMZ	Amazon	29.7809	36.2689	32.5172			32.8557	832.872	372.159	308.307			504.446	11.1					11.1
COL2387	LACLR-AMZ	Amazon	33.5447	32.5586	36.4012			34.1682	1211.26	671.002	52.0449			644.77
COL2426	LACLR-AMZ	Amazon	40.9986	40.6238	34.3548			38.6591	474.187	655.882	299.644			476.571								60
COL2436	LACLR-AMZ	Amazon	27.3072		28.0089	27.4938		27.6033	1615.42		1134.76	2482.94		1744.38										25
COL2469	LACLR-AMZ	Amazon	31.3051	41.3932	41.7038	36.8598		37.8155		506.508	402.821	776.233		561.854			33			33			30	15		22.5
COL2485	LACLR-AMZ	Amazon		38.0431	40.6555			39.3493		443.251	136.949			290.1
COL2493	LACLR-AMZ	Amazon		31.0364	36.1389	27.7353		31.6369		866.09	410.736	2156.65		1144.49								60	32	60
COL2510	LACLR-AMZ	Amazon	31.3843	36.8312	32.6733			33.6296	1073.6	693.408	1033.68			933.564		28.8286				28.8286
COL2538	LACLR-AMZ	Amazon	33.1473	38.6925	38.605			36.815	1262.39	422.369	656.723			780.493									60
COL2564	LACLR-ALL	Andean Low-Lands	34.9461	36.0959				35.521		93.2297				93.2297		42.6429				42.6429		15				15
COL262	LACLR-MAM	MesoAmerica	35.1486		34.84			34.9943	298.491		114.201			206.346									60
COL2627	LACLR-ALL	Andean Low-Lands	35.178	37.6465	40.7161			37.8469	103.628	43.2616	71.2104			72.6999							25	28
COL282	LACLR-MAM	MesoAmerica			28.7505			28.7505			85.6484			85.6484
COL299	LACLR-MAM	MesoAmerica		26.9817	36.1298			31.5558		71.9849	108.132			90.0584
COL304	LACLR-AHL	Andean High-Lands		32.6218	24.5254	26.2327		27.7933		229.451	94.1038	97.2586		140.271									60	17
COL317	LACLR-MAM	MesoAmerica	31.0106	33.7662				32.3884	319.591	178.058				248.825
COL32	LACLR-MAM	MesoAmerica	37.9232	41.4687	36.2644			38.5521	343.336	60.016	299.534			234.295		15.5625				15.5625	20		60			40
COL337	#N/A	#N/A	37.2246	42.6247	41.7927			40.5473	93.6359	37.8296	115.106			82.1905		85.1786				85.1786	50	20	40			36.6667
COL340	LACLR-AHL	Andean High-Lands	34.1226	36.0001	29.7592			33.294	182.84	82.7328	162.387			142.653								28
COL346	LACLR-MAM	MesoAmerica	33.9405	28.0843	33.7541			31.9263	344.812	119.62	173.366			212.599							25	60	60
COL40	LACLR-MAM	MesoAmerica	34.0034	37.5852	34.9679			35.5188	161.359	107.322	142.635			137.105		40.1389				40.1389		43	24			33.5
COL40C	LACLR-MAM	MesoAmerica		33.7404	40.6057			37.1731		90.4324	392.056			241.244									60
COL451	LACLR-MAM	MesoAmerica	35.8405	37.7004				36.7705	153.874	15.8578				84.8662
COL474	LACLR-MAM	MesoAmerica	38.1514	40.0575	44.7349	38.8523		40.449	237.111	68.4386	148.365	192.518		161.608	25.36			15.2381		20.299	60	25	32	60		44.25
COL490	LACLR-MAM	MesoAmerica	36.233	40.0479	43.1391	36.1144		38.8836	141.301	50.9621	109.418	176.592		119.568				10		10			32			32
COL497	#N/A	#N/A	33.0249	38.9025	38.7413			36.8895	395.876	85.5364	293.404			258.272								15
COL508	LACLR-MAM	MesoAmerica	40.0221	41.6989	44.4834			42.0681	183.214	44.7091	229.107			152.343		52.0714				52.0714		17				17
COL511	LACLR-MAM	MesoAmerica	38.3049	41.5727				39.9388	144.707	52.5005				98.6035								36
COL601	LACLR-MAM	MesoAmerica		38.0364	37.3888			37.7126		152.252	99.3359			125.794		15.119				15.119			60			60
COL634	LACLR-MAM	MesoAmerica	28.9386	36.3343	32.9356			32.7362		36.9362	311.327			174.132									60
COL638	LACLR-SAV	Savanna			39.9223	32.5968	31.5399	34.6864			184.441	207.5	261.133	217.691				15.0536	17.619	16.3363			32	28	18	26
COL674	#N/A	#N/A	37.6193		31.9049	34.0874		34.5372	274.725		236.962	533.441		348.376							30
COL688	LACLR-SAV	Savanna	31.1097	33.4507	35.7985	31.5371		32.974	319.077	132.829	120.894	328.087		225.222		55.0873		6.57143		30.8294		18	32	18		22.6667
COL72	LACLR-MAM	MesoAmerica					37.9607	37.9607					112.596	112.596											14
COL764	LACLR-MAM	MesoAmerica	33.337	42.0442	36.6817			37.3543	209.449	48.886	84.4536			114.263
COL844	LACLR-ALL	Andean Low-Lands	37.3563	41.3869				39.3716	180.844	46.8921				113.868		40.3929				40.3929	30	32				31
COL856	LACLR-MAM	MesoAmerica	28.1636	41.0518	39.2834			36.1663	228.442	36.4523	161.44			142.111		69.2857				69.2857		20				20
COL890	LACLR-MAM	MesoAmerica	37.6301	43.1888	34.172	39.5895		38.6451	384.91	141.043	96.5391	83.2019		176.424	11.05					11.05	45					45
COL912B	LACLR-MAM	MesoAmerica		42.8455	38.1427			40.4941		132.534	175.171			153.853								24	60
COL955	LACLR-MAM	MesoAmerica	41.7115	41.7502	42.1655			41.8757	456.284	191.966	395.345			347.865
COL965	LACLR-MAM	MesoAmerica	41.4719	41.7326	42.7618	41.2596		41.8065	371.924	75.328	145.71	450.252		260.803		97.119	22	21.9048		47.0079				28		28
COL986	LACLR-ALL	Andean Low-Lands	33.9196	36.5913	37.9164	33.6093		35.5091	141.938	77.6947	120.034	247.887		146.889									32	60
CR127	LACLR-SAV	Savanna		43.2849	40.7969			42.0409		133.044	100.973			117.008								30	40
CR138	LACLR-SAV	Savanna	31.7724	41.2934	40.0202			37.6953	228.065	75.0708	268.866			190.667		71.6429	14			42.8214		20	60			40
CR28	LACLR-MAM	MesoAmerica		36.3203	40.381			38.3507		65.0206	236.477			150.749		57.8401				57.8401		60				60
CR29	LACLR-MAM	MesoAmerica		29.8884				29.8884		114.123				114.123								60
CR37	LACLR-ALL	Andean Low-Lands	29.0332	41.2897	33.8653			34.7294	366.504	50.8718	209.731			209.036		2.80952				2.80952			40			40
CR44	LACLR-MAM	MesoAmerica					34.6231	34.6231
CR46	LACLR-MAM	MesoAmerica					40.5414	40.5414
CR51	LACLR-AHL	Andean High-Lands					35.9364	35.9364					82.0751	82.0751					15.5952	15.5952					15	15
CR59	LACLR-MAM	MesoAmerica	41.8232	41.3486	42.5998			41.9239	107.073	33.0705	171.595			103.913									60
CR61	LACLR-MAM	MesoAmerica	35.4157	41.4989	34.9828			37.2991	267.757	77.5965	340.437			228.597		38.4656				38.4656		60				60
CR63	LACLR-ALL	Andean Low-Lands	34.0313	41.6363	32.4853			36.051	212.238	121.774	189.192			174.401		20.3381				20.3381	20	30				25
CR77	LACLR-MAM	MesoAmerica	35.3436	37.7887	38.7446	34.4321		36.5772	307.448	111.752	595.308	1089.3		525.953	22.71	6.90476				14.8074		35	40	25		33.3333
CR87	LACLR-MAM	MesoAmerica					40.3111	40.3111
CT5-5	#N/A	#N/A	35.1809	38.4418	33.5398	33.4878		35.1626	390.533	358.692	334.34	1430.89		628.615				0		0			32	25		28.5
CUB21	LACLR-SAV	Savanna	38.6043	42.5561	40.3155	36.1033		39.3948	411.993	139.154	113.9	145.511		202.639			10			10	45	30	60	31		41.5
CUB23	LACLR-SAV	Savanna	39.0803	41.6102	41.7531	37.2866		39.9325	184.004	128.458	264.506	480.437		264.351	7.29	44.455	21			24.2483			40	27		33.5
CUB25	#N/A	#N/A			32.4617	35.5853		34.0235			403.129	1662.53		1032.83				11.4881		11.4881				25		25
CUB29	LACLR-SAV	Savanna	38.7946	40.8563	41.0364	40.8239	40.2124	40.3447	273.461	65.1596	386.638	26.9555	34.8963	157.422	9.46	47.7643	25	73.2143	40.7143	39.2306			40	25	25	30
CUB30	LACLR-SAV	Savanna	37.427		40.2723			38.8496	327.898		304.222			316.06	27.22		23			25.11	30		40			35
CUB32	LACLR-ALL	Andean Low-Lands	34.5996	42.3627	41.135			39.3658	93.9051	64.7834	151.083			103.257		17.4381	21			19.219		20	60			40
CUB36	LACLR-SAV	Savanna					39.1395	39.1395					225.158	225.158					44.619	44.619					28	28
CUB39	LACLR-SAV	Savanna	33.4163	28.4222	28.213	31.7932	36.4801	31.665	319.283	56.5539	203.877	116.105	195.625	178.289				47.037		47.037	30			30	32	30.6667
CUB46	LACLR-SAV	Savanna	33.231	41.8925	39.2335			38.119	113.912	199.59	49.3032			120.935		20.3476	24			22.1738		20	60			40
CUB5	LACLR-ALL	Andean Low-Lands	26.4235	37.9111	28.7159			31.0168	227.948	37.0722	187.729			150.916			16			16			60			60
CUB56	LACLR-SAV	Savanna	34.8069	41.1303	40.463			38.8001	266.3	69.6684	283.265			206.411		60.7211				60.7211	30	38	60			42.6667
CUB65	LACLR-ALL	Andean Low-Lands					40.706	40.706					84.4441	84.4441					14.2381	14.2381					30	30
CUB74	LACLR-ALL	Andean Low-Lands			38.9527	38.7348	40.9302	39.5392			97.446	124.949	111.028	111.141			11	31.1224	36.25	26.1241			22	26	25	24.3333
DOM3	LACLR-SAV	Savanna					38.3068	38.3068					106.804	106.804											24
ECU104	LACLR-AHL	Andean High-Lands	33.3338	34.3937	23.6328			30.4534	170.715	77.8652	53.6415			100.74	4.95					4.95			60			60
ECU135	LACLR-AHL	Andean High-Lands					40.0694	40.0694					57.7731	57.7731											18
ECU141	LACLR-MAM	MesoAmerica					40.1377	40.1377					42.4797	42.4797					44.619	44.619					18	18
ECU144	LACLR-MAM	MesoAmerica					37.1888	37.1888					66.6884	66.6884											17
ECU150	LACLR-MAM	MesoAmerica	28.4645	33.9736	33.6717			32.0366		47.833	165.532			106.682									60
ECU159	LACLR-AHL	Andean High-Lands					36.0145	36.0145					89.0568	89.0568					3.57143	3.57143
ECU165	LACLR-AHL	Andean High-Lands					39.0127	39.0127					67.0352	67.0352
ECU166	LACLR-MAM	MesoAmerica	25.513	35.4383	42.0847			34.3453	326.683	61.7286	136.072			174.828			14			14		20	60			40
ECU183	LACLR-MAM	MesoAmerica	32.9462	40.7011	41.0109			38.2194		60.4639	73.9476			67.2057								20	40
ECU187	LACLR-MAM	MesoAmerica		33.6914	30.9987			32.345			156.245			156.245									40
ECU21	LACLR-MAM	MesoAmerica	37.2194	41.6906	40.9024			39.9375	258.836	90.3098	144.62			164.588		67.3095				67.3095		60	40			50
ECU23	#N/A	#N/A	31.4079	41.4181				36.413		70.1225				70.1225
ECU3	LACLR-SAV	Savanna	33.9878	41.6901				37.839	134.988	35.9533				85.4707		32.1429				32.1429	30	60				45
ECU31	LACLR-ALL	Andean Low-Lands	34.0328	38.9746	39.1402			37.3825		81.2209	80.0291			80.625		13.375				13.375			30			30
ECU33	LACLR-SAV	Savanna	34.3122	40.5615	33.4678			36.1138	413.55	184.108	315.802			304.487		17.2619	51			34.131	45	29	60			44.6667
ECU43	LACLR-MAM	MesoAmerica	35.5037	41.3101	41.4492			39.421	208.15	77.4402	90.3068			125.299								22
ECU64	LACLR-AHL	Andean High-Lands					33.7554	33.7554
ECU71	LACLR-ALL	Andean Low-Lands	35.1687	39.4059	29.7165			34.7637	144.087	25.6767	73.9529			81.239									35
ECU72	LACLR-AHL	Andean High-Lands			36.296	29.8873	40.8895	35.6909			146.522	195.524		171.023				3.92857		3.92857				27		27
ECU82	LACLR-ALL	Andean Low-Lands	35.9996	41.9089	35.3203			37.743	182.837	127.191	240.839			183.622		4.2381				4.2381		40	60			50
ECU85	LACLR-AHL	Andean High-Lands		35.2563	38.0079			36.6321		114.269	68.6698			91.4693								30	60
GUA10	LACLR-MAM	MesoAmerica					40.87	40.87
GUA24	LACLR-HAF	Humid Atlantic Forrest	36.2275	33.2267	33.4666	30.2578		33.2947	83.3434	93.6366	87.5347	65.851		82.5914		6.64286		16.746		11.6944		15		16		15.5
GUA25	#N/A	#N/A			20.5358	33.4198		26.9778			120.116	227.678		173.897				10.4762		10.4762				13		13
GUA29	LACLR-MAM	MesoAmerica			42.7113			42.7113
GUA32	LACLR-MAM	MesoAmerica	34.6547	37.8501	38.3779			36.9609	176.005	161.87	156.925			164.933		30.3714				30.3714		15	60			37.5
GUA35	LACLR-MAM	MesoAmerica	33.8239		37.3108			35.5673	128.502		206.268			167.385									40
GUA41	LACLR-MAM	MesoAmerica		37.2325	36.2303			36.7314		78.7785	57.3115			68.045			23			23			60			60
GUA42	#N/A	#N/A				35.0969		35.0969				152.494		152.494
GUA43	LACLR-HAF	Humid Atlantic Forrest	32.3108	40.2492	36.6633			36.4078	178.974	69.3477	177.09			141.804								60	60
GUA44	LACLR-HAF	Humid Atlantic Forrest	35.5221	36.4613	31.109			34.3642	126.979	40.2198	196.961			121.386		20	8			14	40	15	60			38.3333
GUA51	#N/A	#N/A				38.6917		38.6917				293.809		293.809
GUA52	LACLR-MAM	MesoAmerica					40.0566	40.0566					56.1458	56.1458
GUA58	LACLR-MAM	MesoAmerica	38.7256	35.056	36.1622			36.6479	290.519	54.216	181.459			175.398							45	20	60
GUA6	LACLR-SAV	Savanna	37.5258	34.7402	35.0336			35.7665	350.381	123.408	370.765			281.518	2.53061					2.53061
GUA62	LACLR-MAM	MesoAmerica	37.093	40.4987	41.4532			39.6816	218.157	84.1856	210.576			170.973		24.5714				24.5714		60	60			60
GUA63	LACLR-MAM	MesoAmerica		40.5951	38.6023			39.5987		73.6763	197.166			135.421									60
GUA66	LACLR-SAV	Savanna	40.2084	42.6085	41.7748			41.5306	226.438	132.078	156.638			171.718		69.4762				69.4762		30	60			45
GUA67	LACLR-MAM	MesoAmerica		36.9273	36.5285			36.7279		165.541	84.0114			124.776
GUA81	LACLR-ALL	Andean Low-Lands					40.9445	40.9445					127.072	127.072					30.7143	30.7143					15	15
IND102	#N/A	#N/A	39.5108	39.1949	36.7179			38.4745	123.31	42.476	153.475			106.42		58.2313				58.2313		15				15
IND104	#N/A	#N/A	38.2071	41.081				39.644	94.4125	81.8376				88.1251		48.4				48.4		24				24
IND125	#N/A	#N/A	31.9061	35.0279	34.2603			33.7314	203.64	95.8942	155.177			151.57		6.08844				6.08844		30	60			45
IND127	#N/A	#N/A	40.9474	41.638	35.0735			39.2196	187.316	37.472	245.86			156.883	2.39					2.39			60			60
IND129	#N/A	#N/A	39.4806	41.7411	35.2935			38.8384	211.912	65.372	191.172			156.152	31.9	49.0476				40.4738	60	24	35			39.6667
IND135	#N/A	#N/A	38.4278	41.7632	40.0712			40.0874	167.006	78.7441	164.599			136.783		63.5952				63.5952	25	20	19			21.3333
IND16	#N/A	#N/A	27.686	32.1654	36.2687			32.04	322.926	246.636	96.9934			222.185		67.1429				67.1429		45	60			52.5
IND17	#N/A	#N/A	32.9581	36.7067	34.7934			34.8194	648.688	187.188	572.988			469.621
IND2	#N/A	#N/A		27.2678	31.6807	28.8774		29.2753		760.084	1458.18	3882.9		2033.72			7			7			40	15		27.5
IND21	#N/A	#N/A	32.9961	39.1822	31.7969			34.6584	721.902	478.492	636.267			612.221		8.50476				8.50476	25	30	60			38.3333
IND27	#N/A	#N/A	32.9573	38.4617	33.4158	36.9637		35.4496	406.179	70.1165	183.348	632.622		323.066		36.7857		35.7143		36.25		30	30	13		24.3333
IND29	#N/A	#N/A		37.8645	34.575			36.2198		434.598	897.166			665.882		10.873	19			14.9365			35			35
IND39	#N/A	#N/A	34.2854	41.4146	39.1727			38.2909	343.702	70.6804	100.178			171.52		76.5306				76.5306		30	60			45
IND90	#N/A	#N/A	35.3107	39.3354	37.2108			37.2857	181.911	99.7703	149.042			143.574		11.9312				11.9312			30			30
IND91	#N/A	#N/A	33.8327	40.8831	39.7412			38.1523	141.763	38.0217	199.847			126.544		41.7857				41.7857		25				25
KU50	#N/A	#N/A			38.8057			38.8057			445.958			445.958			26			26			60			60
MAL13	#N/A	#N/A	37.5853	39.5535	38.0187			38.3858	184.858	20.8862	55.1967			86.9804		31.6929				31.6929		20	60			40
MAL2	#N/A	#N/A	31.008	40.6797	31.573			34.4202	266.741	149.913	268.561			228.405		50				50		50	60			55
MAL3	#N/A	#N/A	32.4273	40.4946	33.541	36.8792	37.5669	36.1818	282.429	43.0491	226.906	76.9034	169.017	159.661		68.0238		66.7143	58.3175	64.3519		14	30	22	16	20.5
MAL35	#N/A	#N/A		33.8749	30.2902			32.0826		54.7596	75.5655			65.1625
MAL59	#N/A	#N/A		37.4494	33.912			35.6807		120.173	430.875			275.524		9.98148				9.98148			60			60
MAL60	#N/A	#N/A	33.553	40.9807	39.1305			37.8881	774.407	457.242	413.49			548.38		29.9206	31			30.4603		45	60			52.5
MEX11	LACLR-AHL	Andean High-Lands					25.3167	25.3167
MEX2	LACLR-ALL	Andean Low-Lands	30.1399	39.6604	42.6672	40.451	39.7599	38.5357		35.727	225.619	58.0047	70.6453	97.4989		5	10	37.7679	2.06349	13.7078		30	25	35	15	26.25
MEX27	LACLR-MAM	MesoAmerica					40.389	40.389
MEX36	#N/A	#N/A	33.084	41.5416	40.606			38.4105	213.192	52.8423	381.58			215.871							20
MEX43	LACLR-MAM	MesoAmerica		39.6175	34.648			37.1327		49.1055	209.251			129.178		21.4345				21.4345		18	30			24
MEX55	#N/A	#N/A	33.2478	37.568	35.4325			35.4161	634.043	124.692	275.436			344.724								60	60
MEX6	#N/A	#N/A	30.6268	39.713				35.1699		43.112				43.112		10.7407				10.7407		20				20
MEX80	LACLR-HAF	Humid Atlantic Forrest	29.8438	38.9841	32.6592	34.1254		33.9031	904.317	425.618	378.2	1006.69		678.707		25	12			18.5			28	14		21
MEX83	LACLR-MAM	MesoAmerica	32.8307	41.7796	36.3849			36.9984	358.538	158.805	451.372			322.905		75.8024				75.8024		40	60			50
MEX86	LACLR-SAV	Savanna	40.2256	41.2633	37.932			39.807	165.868	227.006	479.052			290.642		73.0571				73.0571
MEX95	LACLR-SAV	Savanna			35.5853			35.5853			528.83			528.83
MEX96	LACLR-MAM	MesoAmerica	33.7465	36.1563	33.1022	32.8964		33.9753	318.646	63.855	160.399	494.825		259.431		46.7333				46.7333		24				24
NGA1	#N/A	#N/A	32.9232	42.2857	36.5256			37.2448	304.3	137.189	177.177			206.222	8.1	34.0333				21.0667	25	30				27.5
NGA19	#N/A	#N/A	29.4872	37.5979	34.4098			33.8316	509.005	232.859	191.708			311.191	8.21	64.3129	33			35.1743	50	40	60			50
NGA2	#N/A	#N/A	38.5756	38.1263	41.9071			39.5363	301.192	158.353	352.009			270.518	3.5	48.5071				26.0036		40	60			50
PAN100	LACLR-MAM	MesoAmerica	35.9256	36.9241	36.5163			36.4553		53.2755				53.2755
PAN127	#N/A	#N/A	37.318		35.4674	36.4921	32.145	35.3556	368.867		181.116	51.6801		200.554	2			21.5714		11.7857			32	20		26
PAN12B	LACLR-MAM	MesoAmerica					40.7175	40.7175
PAN135	LACLR-SAV	Savanna	37.0367	37.8529	39.7644			38.218	364.08	147.319	137.5			216.3	21.43	35.4167	35			30.6156	60	20	60			46.6667
PAN139	LACLR-SAV	Savanna		39.4196	35.8337			37.6267		118.599	201.008			159.804		36.8155	4			20.4077			30			30
PAN51	LACLR-ALL	Andean Low-Lands		40.0039	41.9336	38.3847	40.1175	40.1099		114.149	185.964	63.1627	111.429	118.676			4	5.71429	8.4	6.0381			30	20	14	21.3333
PAN7	LACLR-MAM	MesoAmerica	35.065	41.2792	40.4738			38.9394		35.8444	189.187			112.516		68.1852				68.1852		20	60			40
PAN90	LACLR-MAM	MesoAmerica			37.9182	40.3033	40.7175	39.6463			208.414	78.0036	132.618	139.678
PAR100	LACLR-DAF	Dry Atlantic Forest	35.6561	39.7034	37.3625			37.574	596.293	321.029	547.744			488.355								20	60
PAR101	LACLR-HAF	Humid Atlantic Forrest	35.4953	40.0225	32.2925			35.9368	626.922	249.448	230.853			369.074							60	25	60
PAR105	LACLR-DAF	Dry Atlantic Forest	35.909	42.3119	34.3398			37.5202	89.8586	61.7065	174.021			108.529	8.21429	15.6381				11.9262	30	40				35
PAR109	LACLR-DAF	Dry Atlantic Forest	34.471	37.6408	34.5067			35.5395	155.232	88.1577	226.362			156.584
PAR119	LACLR-DAF	Dry Atlantic Forest	36.1571	39.2415				37.6993	227.154	93.7673				160.46	1.67	6.52381				4.0969	60	60				60
PAR128	WILD-OG	Out-Group	29.1509	27.2289	34.3829			30.2542	813.365	867.044	404.712			695.04									60
PAR135	LACLR-DAF	Dry Atlantic Forest	35.4005	37.2663	38.0133			36.8934	181.363	134.359	158.062			157.928		3.3244				3.3244	60	60				60
PAR15	LACLR-DAF	Dry Atlantic Forest	34.801	39.5107	24.8032			33.0383		49.1031	123.995			86.5491
PAR18	LACLR-DAF	Dry Atlantic Forest	35.9959	42.0118	35.5223			37.8434	199.714	182.378	234.563			205.551	7.78912	48.0053				27.8972		60				60
PAR23	LACLR-DAF	Dry Atlantic Forest	33.2881	41.8752	39.2522			38.1385		177.469	121.435			149.452		68.3333				68.3333		20	60			40
PAR32	LACLR-DAF	Dry Atlantic Forest	34.6442	36.1595	35.4615			35.4217	228.979	63.8484	212.646			168.491		72.3946				72.3946		60	60			60
PAR35	LACLR-DAF	Dry Atlantic Forest	34.4212	42.0136	34.8433			37.0927	231.917	54.868	212.939			166.574		52.1296				52.1296	60	30				45
PAR36	LACLR-DAF	Dry Atlantic Forest	36.5432	37.3515	37.6897	41.5441		38.2821	234.226	204.345	131.598	202.496		193.166		20.0741				20.0741		20	30	25		25
PAR38	LACLR-DAF	Dry Atlantic Forest		41.2397	36.7906	33.7579		37.2627		105.846	180.484	444.204		243.511		92.9603				92.9603		30	24			27
PAR41	LACLR-DAF	Dry Atlantic Forest	35.7541	43.0456				39.3999	185.464	69.1207				127.292		80.5357				80.5357		35				35
PAR5	LACLR-DAF	Dry Atlantic Forest	38.6222	41.1492	37.6307			39.134	102.484	37.2293	119.546			86.4198		22.2143				22.2143		60				60
PAR51	LACLR-DAF	Dry Atlantic Forest	34.0055	39.3585	39.3739			37.5793	134.906	188.342	173.893			165.713		18.2222				18.2222		20	32			26
PAR57	LACLR-DAF	Dry Atlantic Forest	36.1207	39.9819	40.2278			38.7768	266.591	78.5705	235.521			193.561		0.333333				0.333333		30				30
PAR59	#N/A	#N/A	34.6712	35.4879	35.3783			35.1791	329.793	132.4	119.221			193.805		8.61111				8.61111	20	40				30
PAR68	LACLR-DAF	Dry Atlantic Forest	38.5824	41.5787	35.7388			38.6333	235.989	61.2874	64.8924			120.723		7.97619				7.97619	25	20	40			28.3333
PAR69	LACLR-DAF	Dry Atlantic Forest	39.0351	41.6698	36.922			39.209	198.534	50.0111	223.269			157.271		41.1429				41.1429	40	30	35			35
PAR71	LACLR-DAF	Dry Atlantic Forest	32.0754	40.9543	35.4112			36.147	442.432	204.15	254.358			300.313		14				14		60	60			60
PAR75	LACLR-DAF	Dry Atlantic Forest	35.7987	42.9774	35.4789			38.085	94.1466	131.27	132.666			119.361		12.4405				12.4405	60	20	60			46.6667
PAR81	LACLR-DAF	Dry Atlantic Forest	34.3203	43.366	39.8076			39.1646	339.13	42.4935	78.3863			153.336		10.8762				10.8762		20	60			40
PAR98	LACLR-ALL	Andean Low-Lands	35.46	40.8521	35.8562			37.3895	176.999	189.358	197.17			187.842		4.25714				4.25714		17	20			18.5
PER183	LACLR-AHL	Andean High-Lands	31.6846	39.7241	36.2596	34.0488	31.3217	34.6078	160.908	66.5072	188.242	150.752	153.295	143.941				0	15.2857	7.64286	30	30	23	19		25.5
PER196	LACLR-AHL	Andean High-Lands	37.1725	40.85	34.013			37.3452	118.662	169.294	69.6382			119.198		60.8881	20			40.444	30	20	60			36.6667
PER226	LACLR-ALL	Andean Low-Lands	34.6039	42.0229	36.8429			37.8233	73.2866	134.348	240.752			149.462		10.5595				10.5595		17	60			38.5
PER232	LACLR-ALL	Andean Low-Lands	35.194	40.8091	39.1484			38.3838	126.654	178.13	143.396			149.393		86.7143				86.7143	60	20	60			46.6667
PER234	LACLR-ALL	Andean Low-Lands	35.6873	41.6559				38.6716	118.335	125.215				121.775		60.7857				60.7857	30	30				30
PER239	LACLR-DAF	Dry Atlantic Forest		40.6812	39.5972	39.1848	40.2429	39.9265		96.6742	154.965	60.6194	64.2748	94.1334				19.7222	0	9.86111			60	28	25	37.6667
PER297	LACLR-AHL	Andean High-Lands	34.0572	39.2812	40.4261	29.9031	40.5062	36.8348	66.2786	181.318	82.7848	19.4909	18.743	73.7231									37		20
PER328	LACLR-ALL	Andean Low-Lands	33.2896	36.9857	39.5848			36.62	215.961	79.6356	130.728			142.108		36.5536				36.5536			30			30
PER347	LACLR-ALL	Andean Low-Lands	36.6848	42.6872	27.9174			35.7631	93.6394	36.6257	108.017			79.4273	0.14	4.61905				2.37952	20		25			22.5
PER349	LACLR-ALL	Andean Low-Lands	40.1723	42.6391				41.4057	116.416	101.205				108.81		57.9524				57.9524	60	13				36.5
PER368	LACLR-ALL	Andean Low-Lands	37.2196	36.902	37.1763			37.0993	135.216	79.9625	142.333			119.171	46	31.5374				38.7687	20	20	35			25
PER372	LACLR-AHL	Andean High-Lands	34.0542	41.3744	34.3032			36.5773	264.864	34.2252	104.085			134.391	22.57					22.57
PER385	LACLR-AHL	Andean High-Lands		32.5075	36.9547			34.7311		188.486	71.733			130.11
PER390	LACLR-AHL	Andean High-Lands		40.7096	37.5732			39.1414		69.6024	126.634			98.1185								60	60
PER403	LACLR-AHL	Andean High-Lands		35.8842				35.8842		113.851				113.851		21.0068				21.0068		60				60
PER405	LACLR-AHL	Andean High-Lands					40.5245	40.5245					99.2834	99.2834					20.5952	20.5952					21	21
PER418	LACLR-AHL	Andean High-Lands					40.3863	40.3863																	14
PER419	LACLR-ALL	Andean Low-Lands					40.7053	40.7053																	14
PER484	LACLR-AHL	Andean High-Lands	25.8405	34.5045	29.074			29.8063	85.3405	27.5299	148.647			87.1724							20		60
PER489	LACLR-ALL	Andean Low-Lands	30.7777	43.6995	42.487	40.648		39.403		161.809	156.681	178.863		165.784		88.5661	49	9.79365		49.1199		25	33	17		25
PER496	LACLR-ALL	Andean Low-Lands		39.9604	40.5424			40.2514		46.7889	117.666			82.2276		14.9167				14.9167		15	28			21.5
PER503	LACLR-AHL	Andean High-Lands	26.9705	39.8544	36.8799			34.5683	259.634	66.8909	135.813			154.113		42.8185				42.8185			20			20
PER518	LACLR-AHL	Andean High-Lands	31.8648	42.4434	35.919			36.7424	196.166	100.922	69.9311			122.34		44.3492				44.3492		15	60			37.5
PER534	LACLR-SAV	Savanna	38.9039	41.9014	33.5569			38.1207	282.257	187.489	94.7914			188.179	64.29	51.8333	44			53.3744	60	45	25			43.3333
PER542	#N/A	#N/A		41.5399	37.8767			39.7083		118.305	98.3651			108.335									60
PER546	LACLR-ALL	Andean Low-Lands	33.3721	43.3673	34.6191			37.1195	110.275	164.904	147.179			140.786		59.8545				59.8545		20	27			23.5
PER556	LACLR-AHL	Andean High-Lands	30.1955	38.7351	39.8477			36.2594	144.604	192.91	85.3281			140.947								25	25
PER560	LACLR-AHL	Andean High-Lands			33.578			33.578
PER569	LACLR-AHL	Andean High-Lands	32.007	40.1107	27.3089			33.1422	317.729	160.24	126.151			201.373							30
PER584	LACLR-ALL	Andean Low-Lands	37.3293	41.8139	43.5456			40.8963	88.4802	95.7677	174.178			119.475		85.7672				85.7672	60	12	30			34
PER593	LACLR-ALL	Andean Low-Lands	34.4901	41.4523	42.2145	34.9406		38.2744		81.5294	162.509	188.718		144.252		63.8946				63.8946			32			32
PER597	LACLR-ALL	Andean Low-Lands	39.1827	42.739				40.9608	228.074	45.0742				136.574		49.8148				49.8148	30	16				23
PER612	LACLR-AHL	Andean High-Lands			32.9174			32.9174			121.61			121.61									20
PER613	LACLR-AHL	Andean High-Lands		34.7251	38.0651			36.3951		55.3663	73.4478			64.4071
PSEXXX-1	#N/A	#N/A	34.5137	38.8521	36.1161	32.6099	36.774	35.7732	396.529	160.192	350.911	111.489		254.78	2.14	5.45238		0		2.53079	20	25	30	15		22.5
PTR1	LACLR-AHL	Andean High-Lands					34.3757	34.3757
PTR11	LACLR-MAM	MesoAmerica					40.8008	40.8008											41.3492	41.3492					25	25
PTR19	LACLR-ALL	Andean Low-Lands	35.0158	41.6274	29.6619			35.435	258.616	63.8346	212.067			178.172		2.12245	23			12.5612			18			18
SG104-74	#N/A	#N/A	32.5863	40.8429	36.6883			36.7058	598.605	312.581	328.77			413.319		16.881				16.881	50		40			45
SG106-59	#N/A	#N/A	33.0079	37.4305				35.2192	323.301	190.856				257.078							45	20
SG107-35	#N/A	#N/A					40.811	40.811
SG424-19	#N/A	#N/A	26.5083	24.4457	23.9002			24.9514	288.812	87.8046	47.9718			141.53	12.48	11.2667				11.8733
SG427-64	#N/A	#N/A	36.9625	38.2087	39.1883			38.1198	474.362	283.783	358.668			372.271									60
SG427-87	#N/A	#N/A		32.9295	33.5503			33.2399		195.611	113.558			154.584								60	33
SG638-6	#N/A	#N/A	31.5307			27.5003		29.5155	253.734			1301.93		777.832				7.97619		7.97619	35			20		27.5
SM1053-23	#N/A	#N/A	29.3505		28.6881	22.8371		26.9586	230.008		185.932	340.883		252.274				1.42857		1.42857			30	18		24
SM1219-9	#N/A	#N/A					31.4702	31.4702											3	3					15	15
SM1498-4	#N/A	#N/A			20.7286	29.2056		24.9671				243.189		243.189
SM1703-22	#N/A	#N/A		36.7731	33.336	32.9427		34.3506		25.5239	82.984	621.987		243.498
SM1712-10	#N/A	#N/A	37.349	41.1334	38.5383	40.2902		39.3277	286.251	182.13	364.151	644.746		369.32										25
SM1713-26	#N/A	#N/A		27.9863	31.2146	36.681		31.9606		97.333	100.047	194.354		130.578										60
SM1940-12	#N/A	#N/A		33.788	34.5952	28.8345		32.4059		75.6131	145.894	106.308		109.272
SM1942-17	#N/A	#N/A
SM494-2	#N/A	#N/A	30.322	37.6909	32.8743	30.7652		32.9131	266.184	73.0061	137.473	359.389		209.013	3.29		11	0.619048		4.96968	30		35	17		27.3333
SM593-5	#N/A	#N/A	32.7306	36.5696	36.6547	37.3109		35.8165	292.57	41.7899	117.631	196.984		162.244		44.069		15.619		29.844			30	25		27.5
SM643-17	#N/A	#N/A	39.4113	40.4548	44.2238			41.3633	504.09	300.479	382.506			395.692		29.4524				29.4524		25				25
SM653-14	#N/A	#N/A	36.9822	39.2574	30.8657			35.7018	86.7559	166.365	134.854			129.325		25.2381				25.2381		60	60			60
SM719-6	#N/A	#N/A	37.8388	38.7844	37.5121	35.4917		37.4067	164.848	67.9805	110.937	337.72		170.371	58.29	40.1071	20	12.4762		32.7183		35	30	16		27
SM825-9	#N/A	#N/A	34.0117	38.1537	38.0746			36.7466	150.498	102.864	172.475			141.946		5.59524	8			6.79762		35	60			47.5
SM890-9	#N/A	#N/A	32.4648	40.4532	37.2654			36.7278	831.562	161.014	649.985			547.52		34.519				34.519		22	60			41
TAI1	#N/A	#N/A		41.2656	27.3768	34.9515	36.0828	34.9192		253.033	269.685	86.8873		203.202				39.6429	4	21.8214			28	30	15	24.3333
TAI16	#N/A	#N/A	39.3875	38.9366	38.5106	39.7889	40.8314	39.491	1031.36	293.443	305.396	168.813	570.574	473.917		59.7619		54.9206	26.7262	47.1362	25	20	32	60		34.25
TAI3	#N/A	#N/A	37.6035		36.6089	38.6891		37.6338	322.852		144.263	334.592		267.236				12.4762		12.4762	60		25	17		34
TAI5	#N/A	#N/A			40.0573	38.1824	41.3111	39.8502			123.359	81.9223	125.983	110.422				68.5714		68.5714			32	60		46
TAI8	#N/A	#N/A	36.0494	34.1588	31.3879	39.2019	35.1974	35.1991	679.414	223.804	1122.08	531.456	297.9	570.93				30.8571		30.8571	60		32	60	25	44.25
TME3	#N/A	#N/A	40.5837		41.7483	38.6364		40.3228	197.147		130.4	373.279		233.609	5		28	13.1429		15.381			35	60		47.5
TMS30555	#N/A	#N/A	39.6789	34.0071	37.8764	34.2978		36.465	301.577	184.254	269.628	740.591		374.012	44.44	29.2063	14	35.1429		30.6973	60	30	32	29		37.75
TMS60444	#N/A	#N/A			33.1575	35.8023		34.4799			138.017	350.461		244.239			5	10.8571		7.92857				60		60
USA2	LACLR-HAF	Humid Atlantic Forrest	29.8141	37.5328	35.564			34.3037	153.746	91.9661	197.431			147.714		6.44048				6.44048	60	30				45
USA5	LACLR-ALL	Andean Low-Lands	37.7989	40.6526	33.6918			37.3811	125.845	141.666	535.184			267.565		11.2245				11.2245		20	60			40
USA8	LACLR-ALL	Andean Low-Lands	35.8478	39.9346	38.4281			38.0701	717.838	261.821	363.682			447.78		2.14286	16			9.07143		25				25
VEN117B	LACLR-SAV	Savanna	32.5627	38.845	36.4405			35.9494	75.554	43.8863	109.273			76.2377		25.1111	4			14.5556	30	25	30			28.3333
VEN128	LACLR-SAV	Savanna	36.0673	41.5544	42.3253			39.9823	131.986	32.5765	71.4798			78.6807		66.4857				66.4857		15	60			37.5
VEN163	LACLR-MAM	MesoAmerica
VEN164	LACLR-SAV	Savanna	37.1478	37.3726	39.8247			38.115	314.622	90.4372	58.0043			154.355		30.6905				30.6905	60	27				43.5
VEN169	LACLR-SAV	Savanna	32.1044	40.8289	41.8337			38.2557	204.746	46.3935	196.158			149.099		75.8667	40			57.9333		28	40			34
VEN180	LACLR-SAV	Savanna	41.6859		42.8642			42.275	133.855		138.425			136.14	2					2			30			30
VEN183	LACLR-MAM	MesoAmerica	33.4764		40.0205			36.7485			120.51			120.51
VEN200	LACLR-SAV	Savanna	41.8319	42.7877	41.8404	40.2961		41.689	104.704	92.0514	126.958	116.116		109.957		49.6429	68	59.9206		59.1878	60		30	15		35
VEN204	LACLR-SAV	Savanna	40.7833	42.7273	42.9964			42.169	164.556	97.2608	46.2608			102.693	60	44.0381				52.019
VEN208	LACLR-SAV	Savanna	36.8824	38.0786	37.7295			37.5635	224.014	75.474	141.693			147.061		34.3958				34.3958	30	20	25			25
VEN210	LACLR-ALL	Andean Low-Lands	29.0387	42.7969	35.0821			35.6392	258.84	52.8416	136.281			149.321		11.7857				11.7857	30	28	35			31
VEN25	LACLR-AMZ	Amazon	38.5112	37.858	42.2709	37.7727		39.1032	652.049	953.567	723.679	2358.98		1172.07	28	54.6349				41.3175		60	32	60		50.6667
VEN270	LACLR-SAV	Savanna					40.6674	40.6674					152.887	152.887					14.4048	14.4048					30	30
VEN29	LACLR-SAV	Savanna	31.9738	41.0093	39.1392			37.3741	809.669	605.448	427.213			614.11	0.37	38.75	44			27.7067	30	45	35			36.6667
VEN309	LACLR-SAV	Savanna					40.1548	40.1548					115.699	115.699					95.4762	95.4762					25	25
VEN52	LACLR-MAM	MesoAmerica		37.6375	37.7063			37.6719			106.264			106.264									33
VEN77	LACLR-ALL	Andean Low-Lands	35.4428	42.9775	43.0576	38.1519	34.6626	38.8585		62.0176	236.014	179.994	284.152	190.545		86.9286	29	61.9226		59.2837		30	37	22	20	27.25
