# Supplementary material for: Integrated genetic and metabolic characterization of Latin American cassava (Manihot esculenta) germplasm
Source: Plant Physiol. 2023 May 6;192(4):2672–86. doi: 10.1093/plphys/kiad269 (PMC10400033; doi:10.1093/plphys/kiad269)
Supplement: kiad269_Supplementary_Data [file kiad269_supplementary_data.zip › Suppl Dataset S2_Areas of chemical features extracted in LEAF extracts TICs.xlsx]

## Sheet: Sheet1
Supplementary Dataset S2.
				Genetic Group (UPDATED)	Quality Control	N/D	Andean High-Lands	N/D	Andean Low-Lands	MesoAmerica Caribbean	N/D	Andean Low-Lands	N/D	Humid Atlantic Forest	Andean Low-Lands	Andean Low-Lands	Andean High-Lands	N/D	N/D	Humid Atlantic Forest	N/D	Savanna	Andean Low-Lands	Andean Low-Lands	Amazon	N/D	MesoAmerica Caribbean	N/D	Dry Atlantic Forest	N/D	Andean High-Lands	Andean Low-Lands	Savanna	Humid Atlantic Forest	Quality Control	Dry Atlantic Forest	Dry Atlantic Forest	MesoAmerica Caribbean	N/D	Amazon	MesoAmerica Caribbean	N/D	Andean Low-Lands	N/D	Humid Atlantic Forest	MesoAmerica Caribbean	MesoAmerica Caribbean	Humid Atlantic Forest	MesoAmerica Caribbean
				LEAF METABOTYPE CLADE	QC	LM_5	outlier excl	LM_8	outlier excl	LM_8	LM_5	LM_8	LM_8	LM_8	LM_5	LM_8	LM_8	LM_8	LM_6	LM_3	LM_6	LM_8	LM_5	outlier excl	LM_7	LM_8	outlier excl	LM_8	LM_5	LM_8	outlier excl	outlier excl	LM_8	LM_5	QC	LM_8	LM_4	LM_6	outlier excl	outlier excl	LM_6	LM_6	outlier excl	LM_5	LM_3	LM_6	outlier excl	LM_8	outlier excl
				Sample name code	0101-QC01	0102-COL337	0103-PER385	0104-MAL3	0105-COL1468	0106-COL299	0107-CG489-23	0108-BRA1167	0109-SM890-9	0110-BRA73	0111-COL1667	0112-BRA1016	0113-PER372	0114-CM8296-4	0115-CG1372-5	0116-COL1910	0117-SG427-64	0118-VEN164	0119-BRA988	0120-COL1780	0121-BRA502	0122-NGA19	0123-ECU166	0124-IND102	0125-BRA1381	0126-TAI1	0127-PER183	0128-PER347	0129-VEN117B	0130-BRA966c	0201-QC02	0202-PAR32	0203-PAR119	0204-COL1084B	0205-CM3992-9	0206-COL2469	0207-GUA62	0208-CG501-2	0209-CUB32	0210-IND104	0211-BRA966a	0212-COL2017	0213-ECU21	0214-GUA24	0215-COL764
Mass (avg)	RT (avg)	MFE (RT_mass)	Chemical class/pathway	ID metabolite	[Area] 0101-QC01	[Area] 0102-COL337	[Area] 0103-PER385	[Area] 0104-MAL3	[Area] 0105-COL1468	[Area] 0106-COL299	[Area] 0107-CG489-23	[Area] 0108-BRA1167	[Area] 0109-SM890-9	[Area] 0110-BRA73	[Area] 0111-COL1667	[Area] 0112-BRA1016	[Area] 0113-PER372	[Area] 0114-CM8296-4	[Area] 0115-CG1372-5	[Area] 0116-COL1910	[Area] 0117-SG427-64	[Area] 0118-VEN164	[Area] 0119-BRA988	[Area] 0120-COL1780	[Area] 0121-BRA502	[Area] 0122-NGA19	[Area] 0123-ECU166	[Area] 0124-IND102	[Area] 0125-BRA1381	[Area] 0126-TAI1	[Area] 0127-PER183	[Area] 0128-PER347	[Area] 0129-VEN117B	[Area] 0130-BRA966c	[Area] 0201-QC02	[Area] 0202-PAR32	[Area] 0203-PAR119	[Area] 0204-COL1084B	[Area] 0205-CM3992-9	[Area] 0206-COL2469	[Area] 0207-GUA62	[Area] 0208-CG501-2	[Area] 0209-CUB32	[Area] 0210-IND104	[Area] 0211-BRA966a	[Area] 0212-COL2017	[Area] 0213-ECU21	[Area] 0214-GUA24	[Area] 0215-COL764
495.191	3.43	3.43_495.191			21458	19281	17682	10487	1164	28932	28699	14471	20853	22046	19525	16447	22915	33435	18144	39169	21014	12722	38560	17682	52812	24788	2694	28971	17117	15488	2182	5588	10011	8368	18606	17344	31652	26019	3820	7391	16943	12587	17682	29942	13137	15923	17682	13911	17682
305.922	0.35	0.35_305.9216			24552	70594	34085	31631	40669	26833	19555	30949	22378	26626	18840	55684	17980	41031	29135	23615	47152	30850	81311	27691	50840	46320	18375	53091	20877	39025	35342	36240	46202	27897	39189	34947	27093	18005	48753	32573	35281	52045	48511	15610	16218	33317	41509	14172	48527
191.936	0.41	0.41_191.9358			9648	8111	6960	11949	2999	2928	10784	6043	11641	2615	11501	8840	3805	2862	10880	3876	7155	3185	19038	3712	9137	7059	5396	8376	10178	5659	5166	4511	291594	5161	6448	9601	161658	6167	175145	4927	12155	2192	5115	3680	5584	8071	4757	86952	5579
195.914	0.41	0.41_195.9136			20299	13600	23189	11135	24745	8920	13071	11944	19638	10885	13352	16194	13687	27550	14867	16233	23785	34699	40821	7066	38165	32720	27037	27857	36192	28755	30051	40461	73609	23467	31085	17039	36467	8013	42809	9158	7617	10839	11361	12473	36195	23487	18742	24648	8153
131.973	0.47	0.47_131.9734			138250	87857	50014	37949	54085	91307	237975	174666	45544	59108	122244	58687	46890	64898	125991	42032	132864	65288	57312	217174	165866	83829	111088	60723	55983	141377	87354	96369	195400	55013	221713	100309	139386	202047	54807	78446	104103	48945	261217	103233	72303	178294	223366	67767	85297
175.963	0.48	0.48_175.9634			373967	344817	234745	332177	370611	178598	316624	240716	234458	355557	126775	348319	148697	138313	215704	137436	118778	190343	621528	255684	418931	279081	366315	337012	171576	405692	259414	143979	282201	730716	442958	145364	413180	333314	211644	168651	305255	300466	259774	148801	118409	395789	327928	114936	202279
321.894	0.53	0.53_321.8941			12142	21820	23378	21041	53775	20201	26484	34571	15240	46548	42371	22752	41210	15015	25977	43597	21153	37111	33175	38321	32540	38724	35460	35608	36632	18309	28330	39715	182012	50940	9038	29899	43276	10424	34829	16269	9789	33664	37494	31527	60955	25631	16031	20875	45545
279.923	0.54	0.54_279.923			9322	32482	6447	9099	24914	5355	43633	7912	5251	3938	45433	5559	38985	13685	27430	38264	42476	8130	53269	32961	39774	42818	27763	3776	37876	41872	10525	6863	41568	36535	8201	44631	12921	4699	29730	3933	3260	7732	17065	34468	44489	32730	7735	7236	7089
245.973	0.55	0.55_245.9726			115175	36620	51074	140235	96691	97079	88907	146952	122802	97304	92839	95858	23891	137901	92839	63443	105713	115516	116084	95131	84076	130073	65421	122834	71416	153045	137650	102271	89466	18396	107932	113280	89239	103555	77958	72589	79263	155269	75832	97423	55853	112724	103294	172530	79542
289.945	0.55	0.55_289.9447			227927	265342	162309	269432	214350	325632	249063	247001	235744	303289	620142	232259	348607	249042	207478	536471	253407	206255	657641	185075	238625	221322	150796	201831	580262	244565	197046	164190	178748	511981	214955	221510	163852	256095	140100	201415	174583	253079	157328	339169	648482	246705	157823	400417	177047
419.897	0.55	0.55_419.8975			29249	73851	19782	34875	26801	56103	50883	33769	30467	38996	144037	39660	135093	30076	56168	172671	46738	32510	156008	25518	37112	35964	21077	23630	179259	35941	28532	23175	39299	217028	30107	30274	36530	38309	21801	33401	36417	38056	21050	45749	217946	36104	22342	55353	23884
357.929	0.55	0.55_357.9287			170919	48903	102198	208011	147004	224918	251132	211456	188091	195220	438532	232491	178845	189457	21780	280013	225737	183136	416879	118169	172130	186763	91758	151549	304894	197068	159491	106496	171384	223710	158210	158171	204240	206863	96762	131814	200256	223288	93077	217376	267793	180087	106879	312988	98145
387.948	0.55	0.55_387.9476			161485	40355	62411	208072	119336	78899	182170	245835	224888	116891	146965	170289	25093	186359	29753	51978	98061	186101	143582	107722	127353	169167	60811	157577	58963	212400	197381	115798	151730	24205	138660	128259	150976	181040	84223	84023	184695	263133	67392	150597	35717	135871	129605	309491	71870
305.919	0.55	0.55_305.9193			23453	158424	52162	48020	70235	114918	136155	42196	36822	89562	246976	88542	281656	62991	156797	317931	113129	71911	302969	17737	35504	122455	25903	39622	331030	91470	67623	56708	97651	571568	80008	81013	63014	69959	21649	104584	81363	96925	46393	124170	509663	79036	33862	114130	34253
403.925	0.55	0.55_403.9251			88270	110589	48309	110930	79252	115581	144539	108532	99169	104698	269569	126595	117907	105054	67738	189624	109194	94000	294556	62509	91353	91796	40412	76428	211582	93407	79890	56072	86373	146835	79425	79347	100642	114917	47779	72015	96441	108341	47654	133825	177938	86557	55886	181764	51253
533.882	0.55	0.55_533.8821			21137	35402	10105	25248	16123	27613	28205	23237	22492	26118	85530	26915	46603	25920	22544	64445	28429	19591	81680	13375	18650	26850	10662	18420	71847	23579	20776	13191	27278	75933	21856	25140	27244	25163	10956	16009	24587	32661	10446	29077	75167	20703	19121	44335	13481
471.906	0.55	0.55_471.906			79479	69109	56013	93582	67547	98235	112348	111279	78590	74945	170680	96379	70222	86919	45100	93681	96478	89441	163530	64995	66808	85461	42271	74198	104481	96691	76611	57375	76364	70142	75898	72058	103751	93333	38192	72839	102179	105940	54252	87202	88360	85140	58155	139974	44807
461.882	0.55	0.55_461.8822			26304	21327	21423	28662	23270	36454	35816	31525	24294	20475	47948	28699	32161	25022	19098	46963	37822	28485	58199	21929	19653	29572	19152	22402	53381	27874	29902	17800	29791	35322	28743	27979	31389	35611	22257	25521	36284	30843	18276	27375	55548	31001	23362	38343	17226
455.932	0.55	0.55_455.9317			19799	16839	7295	20129	13139	12733	19035	23530	18222	13975	22241	20005	11900	18746	6916	10915	16164	21108	26424	13596	13381	22683	9051	18474	11613	18674	19369	12427	19080	12449	17427	12729	22227	21651	10116	10575	30961	23996	10599	16380	7751	16760	12765	26953	10923
273.967	0.56	0.56_273.9674			1247601	9321	526605	1690556	1007893	630142	783996	1816645	1411720	1035307	1187081	857114	248906	1508469	203812	507836	666279	1062004	1137134	858740	1025939	1269090	437237	1338126	613775	1640928	1507466	959673	751467	306529	1186498	1086102	797580	1285179	726181	624289	620930	1990395	651029	1229555	452047	1087981	1017386	2188146	669931
159.987	0.56	0.56_159.9867			357285	119656	173927	495361	322576	239238	261373	342741	442222	491934	363598	285140	109952	641333	97377	198770	246863	375063	343099	374811	358314	466173	195440	283009	219870	533735	414778	464604	264741	106586	407233	256431	270488	266763	246613	274048	234469	393170	281644	306673	170380	427428	360208	835859	249594
115.996	0.56	0.56_115.9961			151170	60379	87860	116754	119303	104140	108884	129836	165752	218703	121905	123252	50419	265697	55236	80246	106744	146737	123859	120125	128040	198681	106043	116961	84060	217869	162054	210727	109498	46982	167372	113958	105701	115170	109666	123802	106236	152059	130833	119966	68362	185391	145133	326311	106840
555.873	0.56	0.56_555.8728			86048	63864	49339	101742	53327	86645	101906	121784	95257	59390	100592	103153	43870	94311	78728	76951	105684	94624	115823	51583	54553	110452	56703	70472	70198	115596	85566	45821	98852	38940	76090	79734	112771	95729	45476	59034	108251	136765	44120	63683	73691	91725	52733	142775	36953
293.94	0.56	0.56_293.9398			25591	24848	19132	27652	21555	20087	32780	34559	24438	20648	36011	28862	20969	27475	15013	24682	21292	27384	31959	21070	16224	28066	15569	22879	24169	30667	24666	14255	29471	20608	22625	25745	33535	27053	17693	21546	28076	37103	15656	23091	25338	33455	16124	40173	13593
316.018	0.57	0.57_316.0178			31173	21099.5	21874	38464	22120	6278	42016	36269	44347	14166	8890	6889	21099.5	24290	21099.5	2802	3902	37678	6284	24376	7330	29119	11329	22045	3534	32060	26220	27127	7515	5706	24312	35536	4673	32183	24303	19644	33985	36792	21305	37863	2672	35156	21760	68046	21099.5
242.09	0.57	0.57_242.0904			132452	35553	28082	185670	259719	17624	83715	79447	387429	189174	53218	23438	53192.5	141037	76471	27755	53192.5	71713	15334	130503	202654	23063	15557	236598	45486	67868	184771	226272	10846	13148	116031	93097	10394	9712	116577	34130	28313	23561	91014	207913	7962	21635	172505	14362	111430
227.973	0.57	0.57_227.9728			390918	61112	303267	290429	377675	373589	833207	888442	575583	146989	575904	665463	60332	153643	55087	83626	662412	491006	103269	129650	436981	94024	205382	600157	88308	161615	399232	146484	628640	60216	263349	526625	979565	692207	250804	212733	767226	394618	84275	514447	80988	245081	225819	176009	213589
525.856	0.57	0.57_525.8563			83125	190072	54052	84939	50629	124941	108469	116243	81501	62191	128952	104003	167532	86930	147827	127246	144282	86232	189504	49515	52282	115644	51096	58762	135892	111315	73492	41427	111515	115360	73120	85175	105081	94232	44298	62300	97921	120665	37934	64985	139679	107172	47185	126644	36848
639.83	0.57	0.57_639.8299			35702	76359	30604	39907	23938	52068	47485	51654	37289	27158	57028	44074	68947	42643	60843	51005	58525	38700	69220	24690	21947	49724	31192	32580	53108	51545	37166	21915	44532	53436	35999	38336	49078	41879	23070	24856	43860	56329	24472	26199	53656	45811	23007	64712	18782
207.977	0.58	0.58_207.9771			320013	135706	233046	362105	228829	39966	337793	462008	428818	260406	44496	332115	22506	357143	169550	60758	225531	328498	49522	200356	51085	420328	241878	328786	73285	388754	335100	188651	374509	45590	303415	329690	221965	308000	181608	204015	374099	443067	176305	253299	228036	364105	198903	354593	146137
207.974	0.58	0.58_207.9742			317829	19391	141905	362367	228829	42799	337793	453469	428818	260406	46894	23280	22506	357143	11930	60715	24223	326587	54612	200356	51085	419913	241878	328786	73150	388754	333453	189051	30711	45355	303415	327762	11776	308000	180298	203002	263402	440764	176760	252437	44079	361639	197030	422015	146991
441.894	0.58	0.58_441.8935			254456	99795	170044	305503	148671	256691	294306	409144	325708	165418	247284	290877	25421	296784	70507	29942	335166	281717	72216	145231	169869	379155	159773	223658	41909	366115	268587	133316	329170	35591	239730	268357	345123	282111	130114	155183	321657	455336	114992	167814	41350	312213	135883	403156	95206
327.915	0.58	0.58_327.9154			226187	214586	177712	237272	143678	276916	223584	325317	280557	164387	219723	243594	169234	252906	184936	147477	221471	219487	187153	126087	146683	317742	187088	211704	187652	276840	218761	114420	287110	112325	202102	243037	246091	224645	112327	136045	274770	320183	119929	153402	141933	287300	127795	255863	91599
327.924	0.58	0.58_327.9244			230630	229915	180732	240054	144508	281739	230237	326470	283146	166063	221921	249258	183271	256110	196154	157860	229659	223281	197121	128179	148335	320800	191282	213790	196141	278106	227984	119397	290082	124878	204551	245998	250783	230071	116917	142961	279808	326958	124294	155574	150765	294220	131414	256488	94790
609.816	0.58	0.58_609.816			49174	69077	41797	49514	23180	62075	55847	72471	50134	30461	48766	59085	57824	52060	69727	43052	76752	47918	68412	27727	22372	75905	48995	32881	50146	70052	48361	19245	67300	31546	42714	49550	59705	51785	25613	34106	65058	78728	25678	28099	48404	70627	24465	76023	16476
468.943	0.59	0.59_468.9431			22678	26676	12441	25651	13502	25487	35715	39702	18966	11036	25288	34215	27230	25035	22055	17023	37935	28800	22424	14509	10333	32926	2010	20548	19187	30744	17074	13771	31601	10379	22967	18123	22461	21487	10055	14063	32095	32011	11228	17087	15655	28502	12144	32482	10336
187.043	0.6	0.6_187.043			31708	62163	20059	31674	22985	15119	48186	9569	32222	28745	23739	38055	80349	10835	8149	25003	23736	31382	27904	54543	11493	35752	45034	25156	25003	33677	31326	17459	31003	25003	28293	17987	25003	18857	26942	21957	36352	32290	25003	16290	44130	12838	17459	26488	17058
129.968	0.6	0.6_129.9683			57317	7155	297513	131188	166532	399764	1527	15935	47092	652225	21604	1677	3018	953744	241756	2986	10271	809	17379	298940	402993	209166	562888	12059	1043	1126813	71487	481200	1476	5262	141441	424934	5234	391568	48351	61850	371507	24681	142408	22468	5058	225653	111991	1193356	239553
549.784	0.6	0.6_549.7838			29244	23553	58029	27265	15453	43667	27071	43439	28279	13343	20760	36798	25331	27364	47720	9553	46383	25482	20669	19251	6819	57208	65634	16067	18846	46808	31279	8702	46793	3433	23549	43529	35341	30618	20252	27127	41176	49684	19864	12474	20396	56065	14001	47937	10317
216.018	0.6	0.6_216.0182			159575	24195	39980	170380	73531	80712	141650	67293	154249	297155	190192	85422	13788	147919	12507	15450	71423	165753	99796	100678	217555	101005	65675	384264	13001	100713	90596	186245	113808	119296	146677	189133	88486	168235	70384	96508	178306	105523	148053	94567	11642	54498	168316	63693	132930
230.038	0.6	0.6_230.0378			193981	210433	125891	233171	169035	211032	204908	207828	228136	387050	217652	215278	163553	203996	206307	163473	143221	230633	145588	129142	262380	156054	145721	180557	150521	155014	112735	130806	162610	332585	186962	138086	146926	206524	101204	74504	155129	144932	100281	232926	88986	150847	153765	78039	140747
297.898	0.6	0.6_297.8983			140891	187103	190223	123878	96234	150489	132858	171444	144882	79473	100320	163050	205746	132023	204760	131423	180667	126581	145716	100637	53930	205549	199792	93269	156935	175670	143658	66611	187615	76429	123795	170216	156689	137579	100621	116415	169989	186446	99204	88324	175920	207157	76348	172471	66381
297.893	0.6	0.6_297.8931			144061	176516	183071	133253	92945	150489	132316	173592	142927	79473	100874	165503	194101	133073	197734	129578	182443	126581	147950	103540	54928	206257	200919	96923	137908	178177	146999	66769	188847	69305	123439	174498	159605	135668	102877	117142	175399	186446	102474	85881	169913	206546	77712	174822	67853
451.926	0.6	0.6_451.9263			34071	17835	20675	29233	21576	43766	29261	41901	26836	42018	31386	10021	17890	31498	25091	14276	10268	24738	30233	30165	26482	29165	13676	50916	15723	26754	22757	30450	24027	19598	28019	31981	20722	32931	18416	20771	32536	27352	26976	20222	6436	25072	28175	22149	18480
481.924	0.6	0.6_481.9238			31802	28149	37764	37179	29534	34132	33460	40039	31723	48548	24139	30541	32591	36671	32377	21720	24577	32142	22180	30945	24205	30887	40556	42067	22034	31707	29084	29497	31213	35743	28183	33581	20306	34834	23552	30401	25460	10293	17354	26828	17006	26843	28942	23078	22827
187.038	0.61	0.61_187.0384			20659	18457	11008	42632	10616	10661	5227	18501	37087	22928	19247	12844	10635	42256	7882	14556	16742	6030	25765	13525	22094	18223	42039	27484	16680	49423	18457	32463	21472	16190	14879	24788	15400	28016	18457	11322	18033	38256	12809	10974	18457	6932	23343	61932	14411
230.032	0.61	0.61_230.032			111690	10298	80312	240227	89117	67622	71338	76484	218014	476859	131711	81333	13797	230036	66502	63817	106354	67847	98104	52622	275396	57543	124675	186515	67268	166951	49812	154374	55239	201362	75433	96870	36322	140888	49755	58238	79604	153434	61913	72538	41927	55327	168034	92993	148510
448.054	0.61	0.61_448.0542			45703	39057	5917	65845	18318	18028	59469	31421	39818	25458	45527	72415	34596	53279	34428	53526	42294	74124	44254	8843	30697	61629	3700	21201	54589	64611	19105	20119	66096	27834	46504	53621	68023	59382	5633	9912	70286	75663	4096	61161	40939	40783	13684	86124	7511
203.022	0.61	0.61_203.022			63174	14851	44518	108108	44639	25722	2375	55384	110012	74709	74622	57826	10132	107841	41191	56583	55500	36344	84303	35226	73778	52253	63031	109798	5923	132363	45514	67210	2395	54675	37251	79986	42528	66037	31055	53005	57055	67008	44570	3306	39857	37562	55102	135813	60774
532.013	0.61	0.61_532.0126			37193	44038	6343	44048	12583	25554	45446	33505	36570	17525	43763	66485	38565	35594	35029	45564	37855	51535	34276	7911	24213	60601	3693	18574	42748	46115	7914	10558	39640	35686	33916	44309	57256	56482	8840	2763	49557	64305	5896	44889	43656	36770	8709	67981	7186
189.006	0.61	0.61_189.0055			50825	27614	54010	73968	42570	25553	24923	23296	83136	47735	66357	84072	10111	67913	5501	11053	100244	3093	46802	29430	63498	32436	51776	103283	61418	98750	95396	62040	25049	42718	28281	61206	18889	53570	33646	45964	55497	86249	43018	12119	9735	4666	67015	64194	72401
661.982	0.61	0.61_661.9816			29650	36447	4975	38018	4897	26838	35033	29648	24435	13842	33620	49726	33824	33617	34916	36354	30217	37108	33063	12663	14914	40296	4389	19554	33176	43414	17663	8313	36882	18767	24182	35829	38245	37612	15257	4691	43787	51735	5133	31381	37000	26398	3125	53604	11564
370.954	0.61	0.61_370.9536			27455	29017	22990	23804	19882	26042	31312	42213	37335	12708	19785	32693	26257	25829	27585	21302	30954	25634	29188	19828	14643	29776	24161	22025	24811	31238	21299	14595	26000	12879	24280	27864	28158	23201	16516	17453	31188	29745	12540	17870	19288	26292	16671	38563	13732
197.025	0.62	0.62_197.0246			26974	8430	10319	64041	15982	9026	17733	18836	41226	110938	26105	12764	9173	61745	8660	15829	11320	11081	20062	16402	53860	15622	17191	57805	9660	33029	17609	44404	20109	28226	15908	22114	18085	35128	13506	10042	21659	31443	13083	20566	7094	9127	49960	22202	40456
268.971	0.62	0.62_268.9715			61016	59834	58479	48258	55930	71027	56358	66219	62815	64392	54087	57374	59419	65210	74882	46152	46242	49344	72051	60393	34404	58954	86606	57439	54673	51585	68802	51964	51670	42549	50944	44202	48046	48842	32614	57709	46211	49660	50562	46727	24219	46716	58143	36417	60847
594.002	0.62	0.62_594.0024			58435	55196	17657	60841	31810	40203	51552	41983	47493	45648	50240	81303	64930	57342	65463	62775	50070	70550	43947	24734	42264	64793	6672	30533	62163	70507	11677	21667	59649	39096	47457	58390	57801	55308	17185	13794	64675	71346	9752	49694	66082	46884	23209	73162	27762
677.962	0.62	0.62_677.962			29787	39837	13773	33225	14516	22499	32108	25703	23274	22218	35249	44987	42256	34404	44400	41010	37378	30505	34926	5712	14283	44271	10520	17393	41347	41511	14412	12802	37691	22629	26209	39257	36337	36583	5891	12065	38947	48773	9195	24250	46366	35049	8001	45415	9370
645.977	0.63	0.63_645.9772			13941	16385	9229	8287	12686	16442	15002	13679	10262	13331	14788	15444	17322	17193	22403	8749	20147	11518	13842	5202	8464	18531	6209	8740	8351	26961	4179	3262	20002	6346	15534	13478	17341	14152	5438	6237	18774	25874	12686	13333	19559	23258	2600	28940	5936
369.039	0.63	0.63_369.0388			28396	9437	19652	28199	27932	27476	26158	30005	28377	51998	26752	25056	14492	27887	22782	15103	15759	26570	20920	20005	32859	16824	23890	24293	13043	18217	19105	26287	18908	24147	22150	14788	14651	26812	9432	13319	14557	14663	4079	26514	6566	13499	30362	7904	28573
510.042	0.63	0.63_510.0418			80842	97400	18168	87760	25166	60879	84551	58681	61927	42686	80193	118669	104790	85618	96085	114264	84154	94940	75860	19070	36921	98337	17867	40201	111350	109001	32102	13018	88969	69242	69230	91685	92496	86875	18741	23938	98549	118294	9154	80957	114965	81862	12365	113117	20517
303.086	0.63	0.63_303.0857			106203	18533	51516	117542	139747	71865	124244	105293	114216	193988	109123	97055	33906	101335	41029	47417	71067	114959	72219	117608	156498	62893	70099	133945	52011	77468	92105	144990	79265	88852	97678	80473	68846	84920	95496	71393	92483	62027	125552	89189	19472	80991	101742	64035	95033
426.081	0.63	0.63_426.0814			362134	342924	45075	434615	13357	238306	403163	216892	235842	131695	344167	609151	381687	370040	391296	452913	354132	464657	296174	41058	117151	449992	29608	82706	466460	510798	67438	19089	400321	236668	313262	446048	431182	475661	63989	27570	465081	574838	52783	410977	425854	328925	40350	550302	26890
132.054	0.63	0.63_132.054			266853	71781	253063	252393	412361	230669	191980	168361	162811	627714	279372	117446	99012	294244	106137	170699	72593	200741	162300	327441	429125	109547	231514	567361	119401	118822	205638	612710	130960	280785	222287	264708	118871	310999	240959	348884	238616	118919	444053	308029	93409	71673	481822	110764	465409
155.072	0.63	0.63_155.0717			83793	18039	61919	73544	219200	32437	35416	40742	126727	351730	68761	48012	21561	63480	19270	33650	18964	64511	43459	148926	264569	20135	53157	118876	49127	59575	104679	574308	47978	103023	66423	27689	19989	78914	106772	79814	37616	18273	96138	83490	23044	15994	178384	19811	198428
364.088	0.63	0.63_364.0883			103409	82380	65480	116501	16187	32879	104763	52066	63129	40657	76646	140011	68655	96468	76791	100915	80045	112543	79937	73721	46308	110535	68564	35309	96734	54721	17782	42286	107794	68976	87842	113243	118786	115148	41595	79989	124234	131348	58178	103439	67693	94269	11430	153985	38113
299.123	0.63	0.63_299.1228			87883	23503	111518	77276	125856	46236	94879	66073	80250	49314	68818	90050	54815	82018	43664	53116	56842	70947	69778	146462	63782	71241	128717	67395	51319	102448	155592	125623	61465	45697	80410	64436	63371	60878	115359	156832	76401	61902	129857	45667	48917	54226	108108	118518	114169
289.07	0.63	0.63_289.0695			79167	40184	50441	86396	81826	63304	92826	72349	76241	168761	107727	76030	40440	112183	118131	38909	85964	87426	48061	62077	121573	105520	26112	150992	34776	139299	70847	117133	82043	80184	85956	144489	79699	80139	46669	42313	226036	68942	82768	65901	26732	75735	73842	49636	78020
105.044	0.63	0.63_105.0442			69443	38413	102882	50963	103392	36286	57981	32715	43448	45911	62740	72910	43392	56890	43998	45664	53480	52785	37622	91749	56395	44994	83237	66531	51369	69347	82654	84480	39858	47909	57870	52568	57144	61721	102578	87451	71361	43016	100278	62600	45043	43366	88141	50067	113348
220	0.63	0.63_220.0005			77077	49178	64073	85830	41051	71690	81921	90239	96825	44440	82037	77484	81869	93630	86768	80767	88517	64085	98522	32148	43126	104981	55873	52640	99086	102317	52138	33246	97936	39430	51987	108314	85409	98507	36775	35154	93414	90779	33693	39269	77310	81359	30426	120851	24236
276.028	0.63	0.63_276.0283			51029	37282	31454	91226	26370	52962	57841	96145	72489	72773	80408	70706	37921	58990	64202	67722	94125	57051	87810	30303	63458	84116	46602	58064	68299	93976	42442	34807	105431	63399	56141	125463	123740	85850	26763	31871	103810	64434	42421	23518	47934	115249	35407	118863	31352
185.012	0.63	0.63_185.0115			54802	31357	72600	53159	56038	54744	45494	58381	68453	75967	60868	49837	76106	89946	56094	48798	43068	35892	72895	53449	45139	39208	113233	54133	68722	64329	65563	66970	44782	75291	44273	49250	34235	50110	33243	59762	41119	33180	43681	31965	44146	36326	87345	45565	86241
262.059	0.63	0.63_262.0593			16030	2981	10539	19545	17462	8887	30313	10727	19232	12793	24471	27539	8595	14518	9298	8830	22180	11362	12968	10155	21744	8561	8633	31838	9681	22528	20282	17959	17566	13374	10681	18153	16476	15453	13069	9950	22973	13448	16487	8395	5603	7891	14147	13439	17863
500.121	0.64	0.64_500.1208			28879	16363	107087	3397	59802	7883	17960	15311	9877	11830	11922	21355	3464	2548	10563	15036	7671	18650	14663	66782	11522	7691	69787	9927	13843	16408	51302	39290	16457	10667	24127	18551	18330	21702	60512	46367	14437	17430	35392	24265	19565	10655	40406	20748	57446
282.003	0.64	0.64_282.0028			39520	15154	48178	33700	59559	37118	40573	25607	27198	99996	42456	23167	18909	29745	32342	13541	35257	26125	20408	53239	60136	23029	55758	46018	10488	32899	38482	66063	20477	36538	32858	20819	21141	23318	43760	32201	27926	26920	54817	30246	15560	37746	74362	19821	53647
146.071	0.64	0.64_146.0709			554479	175174	620123	607029	755139	354536	428458	317673	420055	1582187	488774	404766	260808	708516	278638	283441	211809	382328	320330	728986	940341	189754	745949	489680	245572	414691	431507	953481	235902	868704	474069	294646	248426	596402	516853	514691	302740	208140	567807	551994	226408	206554	957420	232434	863688
388.122	0.64	0.64_388.1218	Disaccharide	Sucrose-FA	768797	677242	160552	290755	124673	553402	264271	371462	544150	298174	829314	1472285	958930	948726	977329	1288791	812234	1215250	755127	222928	176934	997954	77198	59648	1172099	1112211	116261	107894	908615	829103	628592	946512	1001944	1153605	130049	217642	1001617	1269111	136313	1211122	1165456	620985	190410	1148357	154058
239.102	0.64	0.64_239.1024			214342	39372	137327	69295	185181	53438	96459	50085	92621	75403	110032	96295	58661	70830	47053	46766	240279	122165	114025	176966	56199	81581	119141	92274	44182	76868	148440	138964	85686	37589	115971	380206	381705	79757	180012	191941	120627	53664	160552	46054	39571	63395	161271	69326	145008
326.135	0.64	0.64_326.1345			71841	14243	127421	58685	156382	61987	67878	49391	55205	148688	54176	51812	31776	66248	36379	23216	30204	43340	44360	171392	99303	30415	187876	52431	21425	50755	105097	168895	34073	76918	73241	29482	34333	51786	120475	123386	40358	33734	130182	56930	27615	35003	207689	27246	155865
119.059	0.64	0.64_119.0594			159330	57296	170711	152186	189190	97317	156403	108586	115811	145373	142853	159582	108914	158841	75683	107719	102454	127241	131962	233759	131221	102999	203580	166594	97686	205139	210852	223337	104724	125650	139049	135799	98028	131779	178901	227396	138943	102456	210103	137727	104305	86891	191111	196167	239057
133.075	0.64	0.64_133.0752			88573	60254	99490	77906	105331	68610	75043	38754	65750	44957	53237	71767	50480	57734	69954	60280	234500	75754	91486	83617	29627	86233	74234	57345	37508	142355	133183	88515	70825	45289	76664	62417	63834	57102	109380	74312	99733	140000	141773	53869	62924	120807	136071	53957	76812
306.051	0.64	0.64_306.0509			68059	28022	37481	80440	61435	63582	87978	76643	94085	92393	80173	57160	36864	90642	42651	66644	72575	64105	57461	32457	103347	60517	34302	97584	47998	51797	44605	48608	69581	37516	44584	79958	57750	83572	33983	31499	72205	65712	50076	68265	34248	52173	54063	62088	46857
562.011	0.64	0.64_562.0107			33584	29667	20962	27797	4549	33291	44822	18630	18821	19330	35283	29064	27219	25459	44018	20659	43132	30758	23307	15010	10074	35940	15704	13570	17958	46546	7115	3315	34159	18360	32922	14304	32650	24491	9900	12894	42144	53063	4292	28066	40043	51530	5414	47793	9967
349.08	0.64	0.64_349.0798			42940	20725	19378	52521	24311	31043	35129	56862	38833	24833	48497	46109	17396	25434	22812	33349	43157	33831	37072	18918	37890	43024	30853	38322	22965	46523	41881	27714	45842	21410	29417	52635	39524	40085	30223	15245	45057	20129	20842	22768	18239	42150	60644	57585	30302
293.054	0.64	0.64_293.054			33426	10049	22755	32351	21624	24512	46390	41515	41683	19627	36330	33409	24784	29094	17413	21982	29128	37899	28915	19710	25118	35958	18995	30689	26512	31989	27812	19730	37025	14883	27803	38794	25957	28729	14704	15675	29577	18169	19307	20640	11542	21264	15656	39709	19406
545.138	0.64	0.64_545.1382			26641	11605	6703	27900	9119	12202	27836	13663	15092	5982	20090	35520	15352	20573	13515	25769	18828	31615	19368	9629	10375	25901	2589	7778	22314	29724	8314	3050	20859	15683	18487	20321	19306	23395	16168	5900	20710	22933	11022	25320	12087	13111	9336	32577	3500
304.074	0.65	0.65_304.0739			56665	33313	11930	53721	33904	56099	56405	51550	46139	46791	32580	42373	25312	38667	37383	57467	30713	52586	35414	35113	45226	48610	30842	15267	80605	27464	28913	35172	53331	54343	23461	52269	47409	42804	46151	13418	53285	29757	27286	29320	12762	32859	30436	38062	41683
572.142	0.65	0.65_572.142			28986	19159	3382	50850	11650	15989	26680	17928	17912	26659	33074	48707	20649	31181	23139	31934	16298	31314	21089	13446	10756	40078	3505	15430	21256	43315	5434	5456	21895	38667	25888	38915	36105	46837	5177	11101	40752	31926	2993	38627	23007	15307	5768	54401	6545
461.175	0.65	0.65_461.1752			225279	130681	16751	390025	8896	101177	405831	111129	148118	99536	247044	568097	247652	261934	164041	385176	204612	431315	179384	23614	117047	237026	6466	51575	315261	407530	11894	16738	218187	313116	191864	243375	213646	300647	18006	10605	277376	319480	10609	426511	250460	126202	14641	399801	8279
254.102	0.65	0.65_254.1022			52811	34308	210726	55930	79742	46600	16687	16233	36047	81013	49291	37686	32969	52076	22500	57963	41211	79273	50382	81431	14355	46947	165785	99572	43808	39779	82266	93579	21214	29167	45066	52507	54513	75893	113452	51628	41803	42596	95404	19586	91461	56056	60987	45089	38614
372.129	0.65	0.65_372.129			90324	56344	117091	76410	100628	65308	52085	120150	60759	48497	70485	68818	35955	55611	79007	45613	76323	47535	94833	132933	66595	89591	135173	66476	50309	103579	136940	142681	83985	34206	77043	84486	96213	70144	113818	150222	97411	53950	158838	40453	55791	106101	90504	110457	95385
422.086	0.65	0.65_422.0855			206942	254929	88455	321443	26009	150776	240737	290616	190679	86841	215155	349924	165720	232331	253283	298863	243843	290032	228482	112211	154975	329282	49444	97855	234117	308464	70940	103180	305718	132454	180047	375048	388638	279340	107087	37947	316544	273424	111054	198885	253462	262414	19923	356741	41370
270.094	0.65	0.65_270.0941			68735	33935	131732	45392	91429	59078	69574	78257	58208	49031	41879	41738	56234	53632	57840	36819	44223	35888	55672	100445	38199	54298	128631	50178	39991	54638	130735	75952	51449	22005	52805	51217	42531	41078	101559	91338	55032	34670	92492	68033	41595	46586	87301	57549	92051
526.136	0.65	0.65_526.1356			57295	35491	6510	73687	7925	31558	55137	28869	39349	43303	52812	81877	43175	44283	52144	62549	34227	71702	34212	12041	28533	58211	10806	10990	52684	57598	4742	7008	48684	61754	45006	51205	53834	80484	6118	5000	50952	52783	7715	77106	41003	41863	6616	47780	7462
610.103	0.65	0.65_610.1026			79074	51442	4752	71842	8929	47506	67753	44324	16388	52768	73727	75913	58243	52763	53424	62132	49457	69895	44175	14942	43451	59978	4677	15132	47851	82562	8766	13719	53811	54582	62468	65083	55847	69592	10630	8092	68604	64315	12648	63055	45305	38492	9139	65512	14091
342.119	0.66	0.66_342.119			6494837	5177581	512015	8706626	241729	3837625	8210831	2996822	3567291	1741509	6338164	12535418	7026148	7410897	6896750	10020604	6113467	10094905	5509816	526972	2616271	7553796	193219	1110781	8613098	9095327	258514	389489	6852419	7285511	5994449	7590372	8210005	9714574	589627	266335	8089504	10511450	76698	10220892	9343549	5452445	139261	9150800	184119
488.187	0.66	0.66_488.187			518754	250234	38249	824261	30162	251447	694832	179965	291903	573216	528068	948771	349519	604584	386619	556331	253955	824980	281445	45628	405400	322928	14426	89871	436445	498476	14307	45315	317617	1147108	447639	336116	363997	716131	45045	13018	387964	471419	15417	1147239	359609	185565	33641	266565	59047
416.158	0.66	0.66_416.1581			172949	53330	714274	3794	435431	21834	18422	48915	22934	46951	28805	12952	25328	2957	12030	13948	27020	9000	38348	563987	33431	30631	427909	36581	4136	4910	288733	247542	31259	14439	160599	43975	35617	49869	362885	338825	5444	8796	202822	76780	61083	61039	242831	23492	543416
133.039	0.66	0.66_133.0392	Amino acid	Aspartic acid	299785	121224	186864	267668	381582	344634	297461	277310	332070	677600	284590	330185	175006	377545	234524	207334	190121	276953	239208	333568	479196	206085	467712	432860	230281	190862	228998	437143	178651	295927	273465	255187	241880	339560	208314	462369	171712	174343	362322	300108	129697	133678	349694	130127	528155
174.102	0.66	0.66_174.1019			391021	322078	453424	317299	550678	464047	431542	385634	323508	235150	357067	326850	411509	404327	304880	302065	390609	427895	319750	409268	231382	405112	353250	278329	322052	327200	431053	390825	426176	62070	341809	298488	279120	352634	435825	513289	420979	285677	423133	240350	154215	309117	433299	392579	575829
446.134	0.66	0.66_446.1343			206594	179186	5840	220607	10994	88674	297289	91701	114942	62256	192247	414456	194662	173354	197452	275515	164512	345029	121245	37146	13404	170976	5135	12044	254047	240028	16374	6696	170754	199328	185955	171464	203823	218030	38428	7145	236410	259626	10749	345934	232957	117847	20617	217053	47222
129.044	0.66	0.66_129.0439			139925	62525	110724	139108	213534	111980	120502	111780	168329	129109	113296	115963	99912	123138	109699	110451	92596	109456	82273	200802	166966	97409	132402	84482	104298	114323	150328	221515	120335	119555	117925	122374	109778	123976	163750	156074	111055	83992	162808	138264	86935	101744	235151	109824	228651
310.033	0.66	0.66_310.0325			91987	61012	84341	77730	55585	101990	127611	151094	134244	50435	84994	72643	75544	92187	79322	62246	107014	99165	91598	51927	85396	125963	36121	90450	97978	75041	90905	16261	128398	45851	69853	120709	96512	89053	50856	37042	94193	66170	45155	51534	63855	102598	32032	89021	30772
310.024	0.66	0.66_310.0244			82382	61324	83853	79016	54802	102014	130391	140647	134244	49122	84994	72643	72879	92187	78082	63545	100077	99165	93416	51086	83868	126542	46448	83179	97695	75041	88366	11318	130974	41226	70179	110263	97796	90725	51162	37042	94986	66170	42652	50357	59676	95819	30075	89021	30772
192.066	0.67	0.67_192.0662			9360392	11031107	7393183	10551975	6489254	6653371	6561833	10669438	6369426	6713407	9147722	8692268	4058496	6325906	8502460	9141671	7992947	6802330	9319186	10936743	9678570	10085267	6339067	6907866	5732255	9508204	6974621	11909693	9264027	5875326	8590657	12393902	14535587	11096919	9591078	10627075	12602159	5176217	10866657	5597375	7708626	10851496	7271690	11270232	9324590
136.038	0.67	0.67_136.0377	Nucleobase, purine	Hypoxanthine/purinol	2448449	2114052	1700396	2723521	1594739	2308159	3174761	2205521	2741977	1576692	2311243	3058145	2599412	2431173	2952274	2708999	2544020	2914586	2186675	1554397	2339101	2563331	1622811	1670239	2703664	2538717	1656557	1337300	2531593	2147796	2245387	2391304	2507313	2725819	1561971	1430968	2513809	2183029	1223447	2809899	2634605	2151693	1305657	2670422	1423281
478.154	0.67	0.67_478.154			695791	539031	455990	951837	268797	334832	1034226	312082	433292	238301	616474	1270232	679037	758003	617392	1091501	522786	1240007	503767	389265	284382	776704	298400	115847	1008967	869803	228686	229179	712978	570125	606142	783404	836868	1128921	345674	340506	753555	824087	218400	1329164	899846	413904	261815	942906	346130
147.055	0.67	0.67_147.0546	Amino acid	Glutamic acid	604692	307184	623844	580062	694565	477128	581864	310169	365507	865755	492439	657291	383446	781846	463254	549362	291196	557753	489173	750310	480705	382073	709878	570618	445235	473605	498113	815300	315009	594128	548179	380304	388855	721021	404101	701075	391583	405192	588538	861089	469018	241907	885184	301110	1041337
120.044	0.67	0.67_120.0436			858963	765545	838938	978760	722244	741133	867613	733828	799723	645348	780194	1007440	812943	781197	799036	957766	710189	884967	870025	926467	681101	843269	776295	706890	778599	870236	654178	684679	909844	654225	815965	928133	906321	1034511	795287	799355	861139	699063	764817	939581	1009031	751623	681219	955922	772606
106.028	0.67	0.67_106.0282			27840	29738	31734	23177	44266	12290	42900	20033	116895	8343	18679	67688	38191	18460	36739	51863	19081	44106	21431	17749	16517	43759	17891	6452	44669	38237	20495	19018	41286	29260	23193	30440	35546	61908	14208	34358	40903	53740	15173	44817	72170	44518	15095	49844	9823
281.113	0.67	0.67_281.1127			48340	20285	142337	31655	97777	14051	22361	11266	7561	32380	19554	61221	17765	55328	14639	44561	10470	24353	40167	178743	14313	21393	132125	30578	22297	52006	82717	103699	11919	13833	56102	34181	19071	50638	116277	112383	22684	24844	99952	30883	61362	24540	136936	45315	182299
162.054	0.67	0.67_162.0544			50529	32221	122858	42787	27247	34395	51560	27697	30756	50324	30777	56989	33733	34452	25527	47221	39705	53769	47422	47256	56461	28372	106593	46159	29371	33956	13890	73784	42252	17019	27421	69112	21274	65135	60119	52929	36674	63722	61390	61610	46056	17533	25555	101688	72355
221.093	0.67	0.67_221.0927			158168	50055	173438	101590	125392	26068	108360	39125	44179	22538	74136	147701	50505	94761	39008	46606	69771	102693	96884	224842	49479	108268	147890	40095	50323	108290	132578	153591	54323	85585	114235	165728	138621	91802	177829	167072	83972	89805	151469	207834	90691	93829	151527	86985	164032
443.125	0.68	0.68_443.1253			29851	11936	9823	11691	3478	5229	32881	10165	12704	4093	17520	24581	15911	20180	18398	34341	14679	30781	14256	1306	11771	13831	4976	14976	17296	25602	3450	3503	14201	32245	27610	10752	11720	19405	5503	1622	23619	25171	14976	28452	18349	5857	5381	23439	7995
320.016	0.68	0.68_320.0164			14140	108895	5703	15525	3666	57841	3918	58437	14952	56595	41633	24559	43999	62743	73978	65084	48994	14578	98699	1530	45253	18971	5726	51156	65104	26931	9960	8547	22612	97004	17682	64415	41781	58127	12828	10474	61671	27945	4611	5279	56065	45466	15062	4581	4609
263.99	0.68	0.68_263.9905			12492	74215	11892	4378	12189	60771	2442	44226	18908	45364	30157	21146	114104	66162	73791	86866	46412	16737	90649	15367	35502	32610	11849	35405	94203	35560	25016	9714	16483	99817	18630	24329	25334	39982	10509	14182	51228	29171	15932	9148	88412	29056	13096	10503	13267
150.055	0.68	0.68_150.0546	Monosaccharide	Pentose	1473594	1285384	2201488	1158867	1327840	1255084	1063523	938733	1031654	1356266	1308745	1366418	1383659	1735105	1170259	1494112	838275	1511215	1370730	2977866	1311434	1188771	1909475	1116263	1020693	1450045	1693645	1967638	1373425	967787	1384420	1377561	1317199	2366318	2158101	2014571	1485731	832059	2050690	1548234	1943218	1283048	2139854	1446127	1868087
180.065	0.68	0.68_180.0649	Monosaccharide	Hexose	832494	901215	1932801	1123953	837363	736026	869532	690328	747735	668218	596805	966448	811287	851575	904873	927408	665186	769144	868183	948084	768606	812117	881484	605165	763604	1052301	714593	653413	920072	569249	820428	1074257	744261	1067674	895796	651704	952786	568252	1238240	807417	774237	754643	757300	1097907	998248
506.158	0.68	0.68_506.158			99266	79980	8151	157529	6316	45321	129394	46945	62594	36944	85339	192400	106568	94751	84179	156215	67348	161634	85398	5732	31290	109688	7849	9306	141852	132833	3415	6005	105750	87549	86753	119832	126369	168820	13685	5475	104693	122576	2245	177831	144579	55835	2691	134429	5245
285.133	0.68	0.68_285.1333			80695	34704	79158	32902	46296	52535	43656	62485	27935	79305	51251	39383	35626	24560	51218	14909	18182	38712	21603	90113	83119	37229	62239	26903	27358	47051	11470	105913	27459	65127	64141	61299	75679	34685	81051	95368	33106	16722	92967	18803	13457	73223	90557	83719	105745
303.145	0.68	0.68_303.1448			39514	34338	64207	38817	50827	53796	86915	38545	30143	40652	46199	34781	61846	24305	16138	33412	29351	43223	35527	75388	93549	47033	38719	52747	29874	41487	58327	67517	67017	39435	48106	69185	57724	28923	41442	60888	67318	53328	77693	32091	62846	63794	40547	64917	46574
820.159	0.69	0.69_820.159			84569	83909	3971	106463	2296	28264	176258	12242	22443	33344	93975	76753	98066	62994	139962	49539	112411	105133	31871	2154	38344	95980	2598	4845	26781	126909	2232	2004	77994	50072	75134	46225	78995	33221	1892	4130	109172	196473	2279	117462	94628	104590	3467	142823	1870
217.948	0.69	0.69_217.9483			6807	138196	6338	3537	4499	75158	2715	15393	11397	107041	19891	7663	221584	122742	64525	128845	44592	8007	133860	2792	26746	25626	3433	56720	117764	10485	20997	7668	4403	245129	10953	11987	13886	39875	12118	8962	50595	27722	3019	3419	57344	21835	21548	1733	3454
210.075	0.69	0.69_210.0749			342460	267036	334345	246696	224323	360765	290806	234297	208129	360208	411397	302643	352324	357882	488725	252539	441398	396338	228058	263305	258819	513078	254683	191365	175571	442946	59444	204351	301000	337409	323908	371628	395788	343320	263771	244966	796754	345842	171857	327131	287044	695980	201778	348718	286115
232.105	0.69	0.69_232.105			385886	265409	378895	322380	439100	244473	400575	392671	350825	320275	322212	344565	299874	252967	229237	478771	268349	439744	269626	612669	429718	367576	363859	313362	230042	358266	321007	337865	398000	52907	351296	329803	356920	382105	499917	668145	520842	248755	444836	449281	309641	264893	483566	328590	523677
282.096	0.69	0.69_282.0963			199506	109887	71873	98323	125072	66034	280231	155131	137605	146410	178895	129140	187831	91586	173610	261065	158994	265203	86002	185026	164638	195515	76865	84499	92616	215502	126204	62947	211000	74718	176855	183905	195044	241133	121596	83581	260795	165143	80750	273402	189327	162960	130222	198866	88451
327.991	0.69	0.69_327.991			81571	97093	56084	68823	52942	116276	35465	46851	46847	76884	118474	25683	14445	35037	109146	26208	142020	18535	30355	38400	109396	55949	65692	88053	14349	44130	56604	69553	63483	38794	65849	42802	79966	31317	52101	63537	62359	43861	81840	30168	18804	177462	48806	80410	55000
522.181	0.69	0.69_522.1807			59834	41793	28124	84674	31337	25853	53863	24778	27880	21835	41980	88828	48682	57623	43217	71056	33910	65672	47468	34817	16219	53331	13664	16074	63813	70911	22703	16216	56220	43177	50010	73682	47756	91501	43597	23204	54626	50750	34450	73839	56646	24184	24783	85606	66644
957.204	0.7	0.7_957.2039			23344	15126	18015	35561	18015	11940	31253	4190	6242	8580	28694	14914	12450	9904	42168	20443	27550	24348	7992	18015	10968	37221	18015	18015	8450	31904	18015	18015	12919	7218	24121	14261	31100	10606	18015	18015	32505	40135	18015	24278	9047	35772	4295	35864	3745
588.095	0.7	0.7_588.0945			319023	302545	17648	520687	5712	113200	484873	304621	331395	112002	307571	818772	511191	363593	473608	496243	354190	533878	358096	15969	148656	454814	8879	28344	666671	520515	5258	19775	478403	428450	286743	533774	428481	511974	31403	6102	459352	524340	2009	392944	485571	225605	6411	541493	10731
499.152	0.7	0.7_499.1523			79880	18193	152940	29320	37379	14134	24587	12396	2032	60015	15284	62352	22651	119315	5860	57011	2832	12698	24862	240992	11763	12137	190365	31454	10471	29794	43203	70237	7800	4372	80088	39111	22602	48796	216707	107552	31117	10872	118773	41097	112732	23973	161585	76511	158658
725.143	0.7	0.7_725.1429			60864	55340	8523	106710	3910	39580	59984	67052	84072	17902	54681	92436	81482	56914	86183	84623	56192	91782	61542	5284	12703	101981	5035	5737	112950	80871	55472	3616	90778	60733	55831	87173	91290	53850	3162	4267	86045	55472	3284	68555	65897	48132	3464	75904	3615
418.132	0.7	0.7_418.1322			483487	453681	60085	567878	77985	335908	492760	222318	196551	428923	539258	640313	411166	697523	368335	612782	227265	622894	413718	93143	221522	385646	38333	121392	470402	635708	29783	106351	443231	625181	452775	427510	459941	811250	73600	23106	468377	494680	75892	966725	1215233	277192	75536	610765	78280
309.109	0.7	0.7_309.1089			180418	70974	442755	84264	260152	50512	44064	36139	12192	152302	42276	145642	45392	265958	18699	84236	20871	36724	175765	432527	52690	47082	617476	50325	35759	155583	311802	269802	55294	55933	164910	59041	96439	312558	206221	412230	53442	32035	225786	233621	352101	36062	370690	74418	557446
624.211	0.71	0.71_624.2111			12554	12143	3784	22182	6200	7996	28500	4332	6102	9380	14973	14951	14333	13496	6482	27738	6993	29969	6291	4194	11204	16014	2787	11025	9347	12041	11025	11025	19823	9561	16611	19395	14808	20679	3464	2763	24252	13506	2447	16119	24510	3385	11025	22147	3290
716.045	0.71	0.71_716.0446			11984	32526	1639	5660	4944	16145	10525	25088	18102	9280	15069	15337	74594	38553	24720	54877	28380	20284	44268	2791	7966	28392	16259.5	8842	67117	26071	16259.5	2750	22519	61619	14434	18789	18860	15776	3961	16259.5	32681	37563	5582	2634	35663	13418	16259.5	4193	16259.5
416.117	0.71	0.71_416.1171			11528	31236	11773	19966	13725	13595	8084	11755	6720	8753	30132	8292	15694	16431	31957	37990	14305	8149	27938	5065	27113	5719	15614	10514	13675	6831	22441	7650	25848	43266	11312	16625	7850	26213	11773	8854	14245	7608	4179	11369	18275	10471	11163	14792	5157
724.028	0.71	0.71_724.0279			68203	88633	6335	93451	2416	90263	124285	89134	87417	50041	46734	114559	111589	72625	144890	59839	137038	88846	84422	4594	27090	103275	64240.5	27348	67948	120976	3663	3917	109831	37899	82170	94357	88214	66905	7143	7177	108586	115439	3644	67483	92724	87186	2567	105670	5285
210.039	0.71	0.71_210.039			382588	339110	533005	312650	403652	439960	532631	302176	349095	500832	345299	263115	394441	370944	359394	343188	442108	328946	339918	486665	166264	402165	461242	458742	310092	408045	351373	461060	327741	290415	371824	423578	324477	311547	507704	505979	480450	393558	379917	321384	311330	476102	390118	285939	355047
245.981	0.71	0.71_245.9808			137730	177357	53790	258622	143403	116647	131092	398218	382561	113681	62237	296165	295118	196119	174360	134923	272525	150209	259495	104695	85703	270912	68094	129470	330161	254506	48722	81421	308672	244374	134777	328579	154494	136415	37035	69110	177857	229626	16404	108114	227422	121880	26196	258288	68609
238.07	0.71	0.71_238.0701			403849	273349	258398	461835	295385	358416	481539	290535	348540	456639	482325	454533	390589	454822	348504	415755	309977	412065	449656	401019	311702	345679	334193	315930	476250	471931	284805	157653	394783	371495	384480	428190	450249	413489	268147	260983	345634	415656	119851	614693	614753	307052	219276	514917	181348
178.044	0.71	0.71_178.0441			233546	102598	265717	250469	282912	234560	87052	175061	225546	193528	201533	184190	326662	179471	169162	78762	129135	169699	227482	352586	209436	126366	419104	310760	221694	156041	225449	242214	61198	128028	193068	166660	168656	241918	275543	278384	94450	289845	304558	304235	93783	269228	313088	48429	314282
238.065	0.71	0.71_238.0648			404182	273145	258398	460971	290977	355651	481185	290623	348242	458329	483105	454289	391020	455336	348657	415924	310161	412495	449923	398326	318325	348061	247483	315679	479209	468466	294243	120759	394783	363387	384374	429283	449956	412611	267270	259404	343568	417344	125688	615306	615402	310316	217965	513013	60258
528.148	0.71	0.71_528.1476			87663	67790	40761	63130	22401	73445	66051	18229	36545	12901	90921	122606	130058	108530	117032	101150	74787	124793	54578	44822	36071	118204	34203	11784	84263	135020	12112	23685	109673	92247	73060	94969	97521	127634	17546	15235	217489	137276	16219	146884	58180	95822	15665	107951	35684
552.189	0.71	0.71_552.1894			126796	123801	105987	105931	71973	47684	108484	44226	52050	58294	99475	88726	171588	141318	76414	155746	101080	169802	50463	21427	65245	151682	43521	22728	48603	159504	19748	87375	118294	176502	99805	131482	141668	173167	48614	82579	189553	156782	100643	90036	177345	140657	31573	130231	84452
175.05	0.71	0.71_175.05			10050	336183	71473	18902	9270	18265	46667	23254	6729	23409	142683	18929	259443	28990	126173	330151	53318	16017	116916	8733	41280	10790	23751	905	265640	38868	29484	37574	61863	6808	24151	14483	7578	64697	21194	18299	10521	17356	12325	75499	12831	24822	42501	32925	33786
114.034	0.71	0.71_114.0342			29981	49764	39958	49958	30738	24187	56062	32387	26328	9780	19152	56350	33449	42311	50645	27748	19723	58107	45721	55640	26491	29725	28226	16998	17129	54004	28964	56627	49782	54191	40352	43399	57881	46995	64088	74579	67544	32740	21042	67837	28266	32404	26578	59547	46904
271.967	0.71	0.71_271.9669			30770	47139	71837	46584	66432	151570	139855	34651	116113	31002	75721	27972	31108	24167	156276	26196	151561	19416	24338	37342	117357	55308	50624	89406	19484	39672	50976	20518	58052	33893	80854	47093	64708	7642	46014	44774	42898	54033	60849	32145	33441	153820	43511	75956	17300
405.112	0.71	0.71_405.112			254725	331599	149360	511476	103277	251334	432575	92339	55997	242175	438357	521856	305447	364497	430869	383406	384017	538793	261694	203768	246480	365548	71173	22473	233672	533320	73572	81670	110143	392815	422430	276759	406503	397318	153369	67369	440670	240452	109395	269805	575620	316225	152736	391720	181693
640.206	0.71	0.71_640.2062			16533	21056	9335	14423	10673	18295	13626	8525	7311	9711	23002	36146	23186	22122	33006	23059	24631	28313	10316	12310	3885	29217	5433	3215	13467	46655	12436	4890	9042	32632	10808	27076	22728	31803	18118	8881	61985	17398	8643	24656	18496	15091	12206	44968	12006
590.038	0.71	0.71_590.038			62623	53210	21974	49478	3954	28592	50086	39770	36208	66162	60367	36790	41857	58637	31614	37149	41741	51291	48462	13682	31790	22628	4076	25066	23472	62168	10980	6275	30501	46312	52903	47590	47308	53452	12424	6735	48164	47453	4156	61711	83234	39330	5571	47855	16151
118.028	0.71	0.71_118.0278			69172	76845	84720	130944	53583	77574	168709	37072	25740	39034	112497	70935	82323	85202	133201	201530	68570	68987	73385	66006	86987	150647	99636	109212	58721	46675	37566	62943	46097	159197	158312	169721	158641	189700	79185	52544	114703	77553	85083	69382	128321	44442	61377	154397	63922
1066.14	0.72	0.72_1066.1352			16138	17433	4132	33508	4332	17534	34820	9440	19102	11739	15166	49691	24265	26314	37641	12358	28660	21953	27107	2234	3754	29540	16502	3724	12353	38272	3620	2833	20722	19900	14972	28412	30717	27427	1188	1344	30039	25497	2776	10104	36257	8627	3056	21257	2912
584.135	0.72	0.72_584.1351			87242	37173	3011	108615	66017.5	74400	108272	16846	34835	36989	92129	119247	53262	135088	68181	146425	24364	120640	94055	5583	39649	85980	4623	17888	82135	130050	6687	5704	91736	44538	80325	97135	123534	143163	5030	4107	70264	53395	4092	131009	182527	62974	2419	146770	5114
823.116	0.72	0.72_823.116			17230	30440	2506	35610	4212	25770	17484	22354	35182	12607	32755	29396	32952	18732	47217	16018	33589	19157	28042	20525	22541	35759	20525	4667	21229	36286	3209	3439	37697	28242	30467	25972	34426	24671	2623	2655	37845	24653	3651	28129	18404	29784	1963	18881	3674
713.069	0.72	0.72_713.0689			37643	36906	8284	27624	6658	18778	30703	7667	24129	18207	35164	6801	12909	13567	48723	9592	43840	16719	7310	12016	31582	30800	9390	10101	3131	28312	4802	3524	23741	12650	20860	7287	11850	8726	7413	10279	15740	23850	3865	23629	8151	53370	3636	17387	4635
739.189	0.72	0.72_739.189			18214	16139	4259	35005	5419	7855	17626	9051	5912	11797	15674	26617	13435	11207	22842	26203	14347	29155	16169	3044	14751	32398	3794	2599	20839	30058	2060	2893	20637	11304	13684	10599	33766	34267	4644	2973	27541	18531	3541	21851	19429	20375	4217	28632	6798
162.018	0.72	0.72_162.0182			1563527	1439841	951717	1690014	1261378	1703052	1662808	1367711	2027656	1230474	1157179	1671214	1422143	1086960	2125799	1302424	1772729	1530334	1245368	987654	1920455	1507906	1128388	1012533	1284473	1574174	886003	1006567	1544947	1385074	1463717	1260654	1388297	1334971	1171012	1239971	1746999	1216951	926175	1242629	1380295	1480452	1098401	1357547	917711
298.092	0.72	0.72_298.0925			339688	476888	513700	318647	260254	770030	91055	103857	179480	730392	728004	372813	371956	562859	953948	267224	941224	496595	98273	310530	252793	1360265	533631	177996	127689	897050	371729	319370	652979	593828	485421	756980	685399	445851	277719	298774	1642022	425168	112225	465216	376897	1911549	152373	640535	270749
242.022	0.72	0.72_242.0223			309430	210610	237374	291687	194585	430444	299440	232709	98098	264997	321575	238521	234478	406910	107017	303405	103549	261279	329339	249214	297876	269236	106644	331381	314003	151517	217393	267400	200716	133629	263377	280342	171216	168428	202445	192390	121630	238008	107255	258179	360938	299920	77445	395093	190919
430.134	0.72	0.72_430.1335			166643	94857	10937	224658	27359	57360	160918	125820	129252	79323	162055	243149	94875	169440	48199	152143	88196	224640	126343	22157	52092	185893	17904	29872	209093	197695	21972	10461	177469	108049	105900	196599	197356	226533	11923	12551	133050	173345	13609	273870	37141	133739	47673	214737	16224
436.062	0.72	0.72_436.0624			77560	76067	9349	41488	12914	44848	79828	13124	21124	69171	69484	102018	63934	86916	88048	64588	79362	73286	50992	3812	42982	63584	11427	8751	41488	116469	9757	11482	56551	71518	69895	38712	76821	40215	10348	6723	80317	44431	4837	99985	131360	58649	10901	30031	16799
576.026	0.72	0.72_576.026			195523	144364	70814	120602	36487	138289	168921	64442	31455	170476	165882	131353	94345	110753	205381	61717	197865	37984	88328	65700	57624	109555	51169	60466	26992	201441	47340	48673	115504	111073	180152	80593	128845	82387	66455	53860	156903	176442	26145	105200	199427	159846	47700	119084	50475
577.139	0.72	0.72_577.139			135715	118640	15608	159694	5958	82331	110047	22287	68179	68314	116929	147942	103320	88783	157641	121029	109907	145806	67916	19221	81900	137721	8730	18951	77356	159188	8067	3762	103937	97870	129526	62654	148724	110526	17242	15899	138383	145990	8057	184787	146159	126627	8930	126562	20222
336.156	0.72	0.72_336.1555			107103	10615	176559	9152	152966	75356	4125	11196	6215	66986	76204	4387	3731	10040	81136	7061	2521	6192	16873	197467	4496	102128	188265	9572	6199	19578	10667	193851	8734	42362	20169	5930	12014	36307	31793	228077	99218	50952	24261	7946	14017	103372	135312	126613	44221
308.016	0.72	0.72_308.0157			35949	34471	72795	40248	39113	47852	36077	100712	94191	30080	59040	22221	24623	15163	22880	17346	48443	28261	65458	60651	76478	58552	57254	59541	46836	55492	82229	48004	54386	20566	60331	71150	64489	24466	31971	27096	32513	25140	58167	44674	32101	24402	56221	35232	29230
782.207	0.73	0.73_782.2071			72897	51644	51867	89405	2216	15288	64524	17974	13097	27315	54052	176766	60659	80347	59297	103430	47919	108238	45685	2957	18684	64331	1700	3108	72933	141555	51867	3360	57476	100464	66069	63275	98912	117258	3297	51867	29437	109948	2587	161900	175084	19798	51867	96165	3041
1162.27	0.73	0.73_1162.2704			49304	55910	1805	100874	46318	24448	118991	5263	6434	13069	61886	191041	78251	50827	96072	72344	71346	99736	32691	46318	8807	68750	1564	3547	23332	55711	4188	46318	59071	52578	47015	37023	68321	54825	2943	46318	78090	208591	46318	117594	89413	48108	46318	69931	46318
919.136	0.73	0.73_919.1364			32085	27363	2776	30669	3985	13098	34352	8417	12192	15961	26779	39204	27663	26833	38384	12826	31487	31987	18308	14478	9061	19266	3197	1632	12974	13911	2605	2004	24593	27607	29976	22741	30230	8146	2924	14478	30007	44380	3082	36385	45190	10321	2796	28185	1745
569.158	0.73	0.73_569.1576			19819	55696	26830	25330	26830	12933	6791	6984	9060	26300	16185	40829	64806	32994	44188	107047	19132	36104	41550	5242	16501	41924	3307	5958	86995	33191	26830	3952	23363	78343	23850	17704	36815	67073	6543	1443	34392	31345	4347	12270	35268	11496	3605	14711	6132
720.064	0.73	0.73_720.0637			13248	7735	3928	35255	3319	32496	15276	6075	8638	17046	13989	7873	32268	23952	17274	23527	12514	13789	13473	5336	10840	14869	3029	9136	22277	19548	2629	4989	11865	10565	15687	16569	17802	43841	1940	2598	16766	22862	1978	21378	18103	13845	13578	13233	3754
550.139	0.73	0.73_550.1393			59030	51793	3644	100201	3108	14913	79824	26435	41558	27527	49393	150837	71331	60224	78229	100739	48576	96565	43497	46092	29904	65985	3114	4240	89270	98228	2252	2940	57772	86149	55639	58603	70775	91514	12741	46092	79531	91988	46092	112987	114298	28994	3441	89238	2594
465.103	0.73	0.73_465.1032			42619	46944	14608	63002	31567	12066	43627	20814	24263	10640	20638	112192	36864	55163	50748	80789	31015	48511	12632	15810	19480	49287	13124	6608	71772	59781	5711	7465	12948	55127	12878	55745	37545	20123	10127	7988	49748	61417	26424	83390	73618	18707	6726	54429	14506
626.093	0.73	0.73_626.0932			40002	23162	6429	22218	4849	35900	71213	18746	11678	6919	60755	50765	20121	43791	64789	27664	60448	58159	45926	5992	18337	29573	6091	8520	25736	76705	6233	8543	54329	14655	49865	43014	54073	15774	7957	3261	48358	91632	3400	23403	26510	25792	9046	64090	3589
260.032	0.73	0.73_260.0318	Sugar metabolism	Hexose phosphate	827726	498286	361185	842248	257810	752091	637666	705523	635152	942057	636169	640324	594543	790472	826821	610628	608816	695856	766564	393255	737477	739005	477063	673886	255714	776582	247085	157193	685023	229211	632418	774974	879791	862379	116011	275568	747569	544281	218970	725500	606414	771026	233331	801029	219161
516.17	0.73	0.73_516.1703			165065	84004	63219	225594	113952	74168	170958	76538	135156	107400	124553	245980	147536	179004	140954	105877	134021	194768	152125	63094	66426	162081	53515	38322	166089	206395	29763	54789	160409	172422	159558	246732	203126	186638	93058	78430	176356	218452	25531	104163	152379	68954	79973	211765	88160
235.016	0.73	0.73_235.0164			104149	99909	3040	123462	50172	113364	114000	69314	127353	79926	102740	104316	100835	75383	152705	29237	107048	106475	43865	66904	133411	118101	8221	33292	42214	94856	23802	22123	67589	50429	53083	61728	101421	44882	35267	66472	113481	106134	21792	101793	31285	144963	32691	69784	18815
602.144	0.73	0.73_602.1443			191109	147660	80058	244510	41934	122620	209993	94714	109879	125528	156776	329168	191050	216654	239129	200564	169424	281995	152370	73748	117140	241879	55823	54899	169112	305713	52284	8757	176101	194936	175132	209251	285140	291522	55654	19747	264839	247343	16810	267178	228724	200387	52155	309236	71079
343.953	0.73	0.73_343.9527			134209	45104	60930	63713	43113	139020	152339	150339	167268	84684	131288	137058	143969	102515	185944	87683	56309	43405	70217	86329	122104	130317	35735	85341	108860	80646	59875	96738	143009	118495	117771	119641	68682	96884	94719	79229	129405	125181	52938	46410	133455	140315	85565	115954	85601
386.072	0.73	0.73_386.0724			31571	28814	63544	13434	21937	20276	54535	13254	24556	31555	20911	12758	51858	38274	63910	46319	46144	10326	10792	47324	20194	26263	48079	23601	27690	15104	27545	38984	32507	14970	13929	60580	21865	13038	39923	27663	32752	11227	27618	22069	26196	29628	41612	26445	35743
338.086	0.74	0.74_338.0864			229444	161338	136837	178702	157817	47278	127749	111522	96211	75703	182258	112754	127261	86594	135725	135775	173089	40490	65189	105934	37449	143119	55129	92948	69403	217628	195015	59276	49063	110325	227326	134958	119433	119792	291838	215623	268687	69391	125814	47811	106722	114811	248852	237991	248590
185.994	0.74	0.74_185.9941			49153	29730	23755	41175	18622	43456	28790	67055	36440	48461	40786	60749	104666	35433	130350	26568	85356	55341	37719	8205	48968	86761	36517	107182	63372	25662	19739	4629	49198	31800	48788	46216	142745	79786	11113	21630	65566	29875	6906	59651	11617	117132	15945	66700	8391
278.048	0.74	0.74_278.0477			176705	186429	69125	85658	211589	190088	116951	103893	89480	163423	102595	94767	134957	84709	135138	92416	227571	97746	91949	140575	50847	158132	125130	108118	71408	97039	189720	118175	144074	183555	164556	88025	171331	82950	115994	171350	207001	70308	133923	71563	146047	168876	96544	93724	111749
171.978	0.74	0.74_171.9785			108041	161007	72762	159262	78792	170087	183457	191174	205378	83274	162176	166936	203505	82469	215194	119360	139756	150575	97922	70465	159198	103802	71995	109366	153755	173710	67744	123473	177895	142802	150293	153289	154509	118710	76546	53633	152848	153906	59769	59145	129819	173590	108668	147788	105876
173.064	0.74	0.74_173.0639			159248	95956	136572	54242	67943	102671	136942	93940	59863	134621	122325	151057	125071	127343	145134	155764	146272	61631	170342	271883	82654	130131	68292	134542	27221	151016	89340	220212	93116	27727	150245	76790	17986	99540	169164	184796	138667	88477	133265	114080	82794	247016	95857	162490	276469
248.058	0.74	0.74_248.0578			141900	17251	42130	21831	66599	37616	78877	15653	57080	55176	31992	56643	61384	66266	36914	152671	48280	85211	39911	90541	9306	29260	100969	12906	106500	37901	88674	40184	57973	30367	141887	35312	93327	34723	137218	35740	79474	105599	48386	78198	106851	148941	64401	104408	37924
244.071	0.74	0.74_244.0708			38642	24292	65327	32615	33429	32805	71454	34345	56957	20842	43681	27974	53854	59601	88152	57768	14336	35264	12962	58111	35898	13430	48959	39558	122442	27390	559081	80064	27124	71775	44368	47629	12595	23424	70398	42348	6510	92759	25926	35300	56654	15298	48262	85666	213905
442.09	0.74	0.74_442.0903			148741	204510	47308	191419	87128	177449	230283	50659	95643	171296	185180	196305	146656	172211	193393	148071	188598	181542	104938	24595	113944	161957	42359	80432	112303	206509	21538	16845	150828	130869	120905	88001	89204	187538	72593	38516	165213	215545	13172	227684	246753	180264	34667	180597	80718
265.083	0.74	0.74_265.0833			34717	36659	96991	52842	81878	40408	22051	20604	41615	44545	55390	31099	15851	46039	34062	48504	41236	22555	24687	37951	31012	26904	73710	43093	22883	24170	90729	40737	38314	18935	45664	31185	43335	25317	56857	106158	43968	23141	75481	19451	24209	35512	48547	56902	22489
561.156	0.75	0.75_561.1556			14426	39008	4050	22079	16070.5	7683	52400	2928	2708	11789	15564	22589	6211	3092	8268	25640	15692	37834	11848	4571	5112	32470	4670	3859	12317	27541	6112	3664	7298	46228	18447	32006	27480	12055	4242	4471	32898	56232	16070.5	21398	22750	8635	3380	43270	5379
134.023	0.75	0.75_134.023	Organic acid, TCA cycle	Malic acid	2692141	1083435	2052371	2899747	2363663	2428963	2423559	2853752	2707257	1303591	2940386	3637130	1474774	2545103	2247685	2197517	2406126	3166756	2374698	1794189	2222456	2947441	892227	2175514	3311759	3100998	2565515	1925505	3058569	1651507	2549182	3229443	3069770	3186364	1523869	1172618	1929414	2937030	2026187	3522547	2287040	2333826	1715380	3291366	1671537
566.057	0.75	0.75_566.0565	Nucleotide sugar	UDP-hexose	861318	718245	34872	1352852	12392	1123778	1041147	862982	984439	971906	1014499	1069136	879771	848987	1355952	686760	972727	916778	851569	35987	1340536	948574	17608	562891	586841	1049390	25160	35659	1025791	1011148	771129	945740	1170131	700859	26838	21639	1200476	638510	7150	611171	610386	991627	11120	876371	9758
276.032	0.75	0.75_276.0318			877369	593884	368148	844887	727855	695834	783984	631670	259799	544286	659606	1131645	795378	625933	786534	689386	996073	864344	563771	337727	486423	979195	492732	380041	910300	892369	654969	395055	969317	753857	802505	875861	910368	783667	258574	351671	994769	824053	405493	640663	719697	613308	313705	967491	238811
592.186	0.75	0.75_592.1859			18366	30720	26014	35677	11538	22272	35209	13060	27603	12978	25109	65329	70394	55033	54692	49357	29058	28307	51920	17973	23954	57329	6712	16851	66594	58361	19194	12256	36189	54948	22169	50864	40513	44598	15123	13534	45549	62352	9573	48222	89790	15866	11549	70685	31337
229.063	0.75	0.75_229.0634			20562	21315	50368	60219	40148	30025	28764	52778	13069	16379	24122	18408	11760	14593	24943	42759	9679	26897	21119	26025	20083	22743	26158	12485	38187	47838	44638	22308	29916	34737	15862	44833	13367	21608	11207	18383	92590	22956	39545	19163	41666	43589	17924	29629	14893
485.026	0.75	0.75_485.0262			18135	33203	6138	8698	5791	8251	5489	5581	12860	6878	17932	27031	14793	29079	7824	51970	13999	7428	19844	5865	11936	21502	3457	8106	32129	9063	6394	1811	8432	7839	17137	10305	14159	31001	6071	5149	28751	11661	6286	7422	8389	4920	2421	7363	2354
564.156	0.76	0.76_564.1558			31521	18375	18375	42732	18375	2472	34574	8614	46898	2116	11316	67702	77690	15607	29114	59560	9015	48178	12309	2705	9141	20916	3808	18375	56375	44803	18375	2959	16379	92486	30774	36177	36020	9368	3767	18375	60655	77340	1829	26384	13708	15513	18375	54413	2290
116.012	0.76	0.76_116.0119	Organic acid, TCA cycle	Fumaric acid	155850	167169	360321	210739	379634	223097	378089	242606	407850	102285	238359	255991	385767	121772	190719	227268	346467	320302	254032	331725	356592	375877	175235	128704	406319	390349	177747	397943	359297	291804	349137	187078	390748	264441	444558	253066	294101	419607	375923	287774	143074	294951	436988	442727	88592
320.037	0.76	0.76_320.0367			157795	218739	112879	188536	174054	98548	194493	422658	146707	22842	294431	141251	101873	162868	183461	72364	320032	192553	96288	376634	28635	194719	165906	24243	88560	111853	151865	302524	415206	180544	102224	104196	208900	223044	375281	176330	188931	211433	259155	60624	312868	199487	259259	337771	219154
174.056	0.76	0.76_174.0564			531465	765393	3740526	460692	2390429	669305	3038491	496530	512285	821555	738065	420882	246868	257062	197825	286260	2673717	468274	494807	816387	304762	680624	2325831	2521179	550971	1455684	655324	754199	490115	1716849	407922	1899408	558832	591010	1945041	873198	1748323	2385250	1860062	683222	1211683	695259	752339	1693535	2710865
559.073	0.76	0.76_559.073			164112	182554	13175	232223	30773	132677	178851	184792	134502	216438	90730	108232	145453	147488	256128	85969	178035	162265	150786	21345	230528	94801	8595	78123	55119	141521	8329	13590	199322	151451	85357	172690	143130	51775	12774	19536	269750	144904	7631	70186	86750	208403	7776	133745	8526
760.075	0.76	0.76_760.0752			40315	26563	9852	47977	27772	28338	19005	16422	52542	47034	31421	28414	13771	8346	33607	8043	42373	20326	33601	8625	36707	41743	18397	34259	31462	42423	10671	16114	14415	12166	8641	37499	32297	26643	6380	6712	27467	11630	27860	38732	39248	27227	23680	35605	4093
710.121	0.76	0.76_710.1206			162257	171319	93155	12768	209134	10386	32171	14315	6672	205174	20001	8007	18713	17177	20797	7932	17795	22889	12043	168062	21640	10372	191932	197645	3971	107727	166029	10827	12428	12925	16326	5584	8436	4810	12831	151964	110733	194580	98633	153689	121532	24627	1450	15192	3452
1005.22	0.77	0.77_1005.2214			16682	15872	2285	18396	6292	11515	8913	6333	15178	6552	9634	22884	11103	20519	6448	21482	9249	10257	13866	1716	3329	13256	6946	3267	16822	14921	9634	9634	6722	38596	8114	7348	25039	24106	2139	1716	9434	13544	9634	41471	20636	3731	9634	25626	1827
598.115	0.77	0.77_598.1153			110682	50726	64988	39226	214005	17912	99051	37913	16151	29918	34891	14159	34047	10669	23248	30447	85918	32688	39995	60490	22490	46525	165202	18228	10132	47772	65802	145462	11750	67110	43971	84269	48839	27222	162450	127909	111698	104270	203477	36008	162483	30815	93725	93722	257179
172.04	0.77	0.77_172.0399			49224	19929	13179	19205	18662	15272	35165	73949	18156	17344	31660	31153	79662	60283	71611	43794	31299	27127	94860	10569	76178	31116	47788	65547	54873	28307	78405	20955	27034	70223	42887	43649	18202	27649	42795	34770	43673	57064	26930	25535	26354	13606	36028	62108	113093
769.145	0.78	0.78_769.1453			4719	25799	2277	26542	2438	27430	12075	12085	8608	28806	26368	22672	36458	53134	20034	44393	16833	66044	25337	3454	10473	42440	5718	5211	54528	33681	2073	2735	27237	17406	27340	34183	64717	83539	7686	2085	37604	48077	2825	58034	13759	19671	27252	35760	1786
708.047	0.78	0.78_708.0466			29446	6730	3297	39690	3718	10292	53730	28187	31535	12434	30321	25768	22655	23125	30353	15203	22275	5207	25243	2823	17362	26082	2577	4880	19803	36686	17387	4582	44317	6252	18287	24180	32187	17333	2321	3799	11734	20732	17387	22191	10619	32164	7187	26774	2553
580.038	0.78	0.78_580.0377	Nucleotide sugar	UDP-glucuronic acid	30432	12322	4810	48747	6058	48870	24234	44591	35701	74686	39535	24515	15009	17980	14361	6725	58487	23248	40134	3190	27635	56486	5221	29538	34702	37007	9112	2472	15764	33899	36916	33699	13110	39008	3172	1954	27063	16267	3112	44029	20410	13853	2720	15050	4753
306	0.78	0.78_305.9997			183841	52892	227615	120573	261103	134839	159255	326020	298795	138420	211940	151942	70950	137351	160229	28537	184237	159781	161165	167783	208410	186784	143606	201951	104197	91150	312658	188284	225035	90552	164724	99434	176264	90146	148410	119872	96111	85426	206249	138172	94104	186488	171495	107385	128282
644.181	0.78	0.78_644.1813			34786	35967	19257	42277	32143	19287	13681	37793	18774	34454	40600	39700	60511	14641	73586	14332	64569	16958	30047	69117	14399	24628	43332	52006	50691	12096	36648	25781	74129	19556	33945	56228	59128	25690	42819	40205	9237	14178	21200	59942	22260	40604	33814	20402	15494
697.088	0.78	0.78_697.0879			32994	52316	8708	22853	6939	21878	48700	9710	4365	29896	21863	14877	8660	5138	21347	15376	46523	16906	6431	7992	10521	35452	8023	9582	5634	34292	3760	3107	16054	17308	15287	25909	24940	3069	6428	7288	28640	51251	5087	14948	29080	22860	4421	34964	8834
761.084	0.78	0.78_761.0837			38360	29954	18892	40388	39248	21975	33708	20843	21905	41632	35071	12789	40859	15483	59939	9396	48052	12696	44100	22367	47339	13644	25708	32696	10944	36976	14468	23412	24383	29259	27583	12055	25273	8117	15669	28926	18308	33207	42527	18099	38910	35712	26574	18470	37864
807.113	0.79	0.79_807.1126			7831	6412	4296	18677	4370	18883	6122	12794	19267	13391	12906	23899	22396	16834	18541	28139	9480	25530	30137	3069	3462	32037	13487	8256	12350	31948	17169	5233	31543	17758	14995	16465	9538	30378	1866	3025	8257	15185	3103	13639	22542	11253	17169	22676	4444
1011	0.79	0.79_1010.9995			17580	121677	3578	5702	7409	24561	8642	26298	28827	80836	20072	14708	30681	19988	62524	111771	32846	20205	66578	14313	28873	39657	19635	44540	31938	26112	9973	10234	14701	109168	37868	30798	34807	38214	13330	21708	63643	28174	8679	10671	58600	27963	16531	5716	12981
173.035	0.79	0.79_173.0346			398161	247864	807783	178328	672788	228749	573401	254462	219580	579438	547722	120304	427752	109500	627944	304361	807475	541979	181055	281727	333609	559266	563834	512125	139512	368889	566845	579976	82735	432108	375394	642574	218317	95692	376607	578283	745870	1043298	406734	237755	330033	522543	651178	429319	887107
339.998	0.79	0.79_339.9979			86682	87382	45977	165049	22050	94909	170677	431226	192085	154973	163701	71902	54438	125067	179938	318238	279040	244847	62938	52661	100805	336903	40034	155838	74563	170706	56101	76405	188907	110863	323573	279117	235279	225468	45867	41688	416490	290217	182784	199015	24806	432317	100948	147934	15376
230.004	0.79	0.79_230.0037			17535	40305	36045	11485	20657	23023	26990	82003	53201	14459	32379	23332	65938	32713	58644	25549	43932	16103	15131	13007	16285	28948	24258	8039	54157	35154	15755	13358	18825	35635	26063	50055	53841	56089	10167	36284	50201	37383	18545	33725	20634	16960	8024	43689	17609
670.078	0.8	0.8_670.0778			30418	24259	2691	47516	4063	4938	14960	29171	25000	9581	43018	38296	35223	50973	25774	28553	29032	48682	46179	5409	5413	39034	4480	2632	53201	62607	6378	2014	48984	29359	36503	26441	27580	22307	2888	2210	7336	42049	5973	59509	53779	13563	2995	55831	2370
324.039	0.8	0.8_324.0386			46950	18955	184057	199114	242746	282135	9792	12824	127127	37272	19234	194327	14883	125197	147066	9882	80074	7090	12577	192995	172465	70972	175949	58323	8677	72978	145766	132291	6487	8861	59128	198255	184305	298218	173771	141176	175094	8047	134788	10116	5785	21842	198151	122201	364307
290.032	0.81	0.81_290.0318			95184	17268	193677	44665	123658	92175	60520	117181	108181	43341	88286	87129	58400	69206	58710	50805	80754	34413	35680	129562	77171	92174	162768	88519	104683	66340	141516	126275	107119	23039	83865	131732	88761	71250	108872	57916	35692	43493	106458	64620	47698	83260	108688	104839	91624
429.036	0.81	0.81_429.0358			22956	117107	25071	24965	45956	65668	116152	80186	26866	39393	55289	22867	35976	24174	68191	35517	76471	68541	54622	23045	21864	103984	18837	29419	40350	31636	21584	12751	42948	100563	59826	39852	25563	38197	34063	8664	70790	100720	14727	37341	52751	26273	21045	91480	45290
791.13	0.82	0.82_791.1301			7554	5988	2568	10858	4523	4015	10861	6968	3210	8137.5	13432	13808	5314	8968	10860	22397	6150	15612	12092	8137.5	2692	3595	2245	4971	14427	9503	4049	2316	17634	18476	5577	12341	9625	14027	2765	8137.5	12939	10674	2011	10348	10802	2298	8137.5	6249	3991
391.016	0.82	0.82_391.0157			13682	23599	53512	4005	30880	14400	28564	8174	2578	17603	18992	5256	5928	2451	14991	6446	32093	14727	5433	19856	4757	24793	31260	20168	3762	12750	17089	11450	6313	15788	14073	11224	9448	2082	20605	8111	13721	17613	26021	3827	9333	11267	8004	9963	28842
404.005	0.82	0.82_404.0045			226003	56633	54284	202350	71170	502669	315276	387873	241190	748894	310111	335857	211532	247915	226122	398064	365028	575931	395001	13757	482590	483578	47903	382657	306240	378258	63300	41132	579722	298079	381857	178936	442525	436842	43412	37375	316823	172849	15103	268039	90592	552773	40976	452042	66004
743.076	0.82	0.82_743.0759			62413	19129	22033	79388	32258	89387	95746	135328	41372	36663	23982	86347	86204	55648	47360	30804	88071	143617	83083	83818	42785	48871	16300	85042	13050	108515	19917	54416	46518	59535	48916	76786	91653	132344	18570	31916	120018	77855	10509	79592	52658	37601	11189	114532	17452
256.995	0.82	0.82_256.9949			43420	58050	147022	20697	65630	20021	91514	44617	9034	53385	37196	3589	25661	15003	23249	15102	101115	36774	22248	42628	14635	65638	78710	85451	6074	36687	18888	26819	10703	62521	42311	65482	30476	4806	56188	18238	39990	71224	47565	4505	30376	28788	25799	49299	106431
229.061	0.83	0.83_229.0614			28766	13951	15829	12380	15179	23110	27646	7385	25092	15353	20458	9441	20396	21076	19743	31828	17677	17536	6775	8836	6510	10829	18815	12544	15791	18975	12767	12590	18765	18158	16730	14454	21770	31699	10251	15580	29271	11783	24975	14148	55825	20715	17880	13994	23523
317.999	0.83	0.83_317.9994			60718	17916	52705	64629	71241	62544	72581	109924	85678	63741	81777	86612	62001	62487	23688	20839	70574	61206	71118	44266	68620	65695	68616	72282	85140	60726	76505	63923	73867	42685	31996	65458	79386	55246	55172	23628	47400	40819	61585	59284	27036	23633	49877	66669	26406
349.038	0.83	0.83_349.0377			38669	33899	15109	27800	14893	29396	25074	38634	43945	27515	40622	52141	32529	52107	35040	28588	44694	58571	47868	32273	18166	25822	8314	31215	52724	52901	25405	35186	60908	36255	33038	41626	53528	92812	19281	10683	19632	41065	7596	42929	22269	37164	22230	57717	11993
438.001	0.84	0.84_438.0011			38558	12484	13548	61004	10975	15767	31494	87630	36916	23044	50232	55604	97995	45006	28456	63752	13025	21526	46800	11184	41548	43395	20896	19513	105655	51156	30705	30831	57233	65118	21307	46566	36545	47808	28377	11077	55396	37841	21135	43489	45123	41046	18927	56430	11523
204.029	0.84	0.84_204.0292			1556970	740767	1523386	1146461	1337611	2104181	1561491	836818	1155646	1164468	824139	1514228	1522799	1604600	1789899	1301485	1889135	1717251	1153317	1476987	789529	1406791	1600678	1203946	1084365	1347513	1553354	1663578	1266545	1231409	1433345	1921806	1607512	1318222	935259	1940893	1867217	1717900	1534271	1092805	1127745	2011862	1428681	1427031	1285224
461.021	0.84	0.84_461.0209			27040	54316	71791	13590	44058	28613	45964	24242	7702	41650	13895	8426	14705	6861	22566	9818	65960	26188	12485	28766	5195	35558	47007	26097	3464	28343	27476	33433	4473	41302	26342	44196	26338	25106	35659	26014	42322	54640	51186	4557	12479	30418	27585	33325	67918
129.044	0.84	0.84_129.0444			1057539	249843	3152957	634803	2095853	880072	2483831	870824	279087	1330796	986984	253639	529762	279260	920042	454949	2193826	893808	637208	1308049	362690	1444058	2056527	2105613	158547	965773	1041407	1083143	376014	578512	1039408	1291823	718237	165632	1444426	839305	1178461	1762619	1564683	279026	872289	976709	804903	1310335	2398583
158.023	0.84	0.84_158.0225			1585144	747088	1545589	1167906	1364257	2141327	1570406	863983	1204694	316497	253161	1536218	1595442	1663839	1830436	1347706	1895608	1771665	1218919	1488304	738122	1353563	1608612	1201372	1119787	1403609	1570305	1685474	1314614	1238571	1478111	1986538	1628859	1348230	953716	1958553	1904366	1752628	1540934	1121967	1211639	2040689	1459784	1460145	1291207
278.061	0.84	0.84_278.0611			8929	91314	14055	19271	9966	13074	12522	10102	14516	10316	13004	30023	23851	18505	21136	46703	31278	42000	12597	14443	8238	11894	8944	4444	21490	17263	22412	13808	10957	22589	10043	22310	15017	29024	17102	27200	12689	21926	13799	33212	39989	6635	18185	22242	22682
294.997	0.84	0.84_294.997			23104	24441	70204	28878	19914	15483	58500	30442	4683	41779	21360	13588	7098	8452	19377	6979	45735	10944	8768	30527	19447	21567	52126	77013	4901	34349	16836	8399	10407	9250	21867	14872	36678	12387	26927	25617	23615	65056	49008	9556	4311	30463	11616	33357	15805
584.952	0.85	0.85_584.9516			19133	24287	25384	15337	28956	21963	23572	23488	7673	27293	23872	6095	10619	14113	19089	14113	36055	12553	14113	16075	10227	25037	27697	36959	14113	23013	25950	16370	7929	19346	18650	17101	9903	14113	14790	6386	10754	34741	19731	14113	10994	20654	14580	25133	9912
486.98	0.85	0.85_486.9797			35785	59874	17523	25889	46500	24430	54986	63485	20544	43264	37944	11787	26042	18856	26921	13115	60119	15941	40443	25379	12736	60719	36510	63960	7085	39807	36460	26258	15975	58467	35804	58286	28445	10060	29204	11418	34111	64034	30455	10879	26156	27677	25976	55963	31394
776.116	0.86	0.86_776.1163			5305	5793	2796	11028	3454	3262	4284	4800	6632	7080	6634	18260	14298	10916	6576	23285	6589	15362	13548	1862	3082	10379	2201	2701	18620	9505	2958	3945	12612	11544	6627	15254	11911	18754	1678	4842	9760	14867	1530	10788	16504	9960	4277	16365	3664
291.095	0.86	0.86_291.0947			158447	33586	86950	44033	122543	178660	67192	50901	24159	410095	42594	89476	22627	282140	83884	100607	39765	24695	33546	268761	115128	32998	299969	99853	30564	57275	99083	121806	29435	54428	136359	12027	22725	422706	100320	164384	90412	51997	113951	207403	405162	102010	256239	29617	214182
403.017	0.86	0.86_403.0173			209503	323736	214884	188796	223724	152969	316795	296379	140442	277103	226563	112896	143645	109132	180218	120591	301153	198275	213870	134498	135510	289488	184602	389840	75057	237385	177847	161326	115807	324104	229630	293030	174554	88800	177258	71380	210880	340059	166079	103365	148493	179102	125539	326244	147214
621.033	0.86	0.86_621.0326			49936	88181	19438	55100	29065	90574	69655	188715	168068	103925	66515	146243	134685	187338	130013	111461	69304	209060	88160	15172	137183	78599	26454	66055	167239	155784	32025	43381	106300	43853	84707	87259	147404	185323	13662	29370	86330	34305	23332	76081	20633	85810	18619	69309	9243
327.954	0.86	0.86_327.9538			51845	35060	29433	140856	27959	42344	47164	22040	150888	59880	158889	115468	61754	80143	108911	58563	67685	22388	43718	23942	117983	32445	68732	49832	15509	131278	99602	56650	109617	12988	89371	18316	72866	47489	22777	38570	91898	155093	42689	33919	64894	96942	74100	30837	12157
296.112	0.86	0.86_296.1122			72520	52121	160454	88743	171760	208023	108471	42895	28864	69608	66746	68071	94658	54682	110208	50747	311512	89092	64961	116088	68008	89209	119308	28500	60111	92602	82481	96356	39804	51318	84779	60943	45697	114806	84114	123313	72750	59487	131177	42432	102642	226655	167666	53473	104207
786.102	0.87	0.87_786.1019			3945	9181	10299.5	22421	1944	2664	9549	23526	11265	2403	6918	20512	14097	10653	3456	19218	10891	15579	16146	4811	2708	5600	4790	7906	46843	12997	4613	7483	7072	5769	8296	19640	5614	33377	10299.5	3143	15367	5291	5206	16366	11833	10275	2431	13054	2523
869.14	0.87	0.87_869.1402			15698	23249	18384	8949	23897	7381	24672	13771	6544	23683	14950	3596	9086	8223	12467	9744	17824	17240	8890	15457	8833	17742	17849	26562	3091	13159	13874	13171	6691	26619	14497	11966	9052	6872	18901	7444	9269	22479	15143	8150	14399	12259	13394	18472	11616
387.042	0.87	0.87_387.0423			118731	143669	128760	89949	122232	52408	201604	130253	59181	141843	107672	20326	65909	53456	69928	66895	161991	100272	95263	69836	43550	146904	80124	196301	35766	116270	86431	93177	37376	165875	111864	152796	73939	35532	94933	33215	84513	181271	98344	55122	69789	76474	68710	163229	88309
418.036	0.87	0.87_418.0359			68425	58255	44294	75789	47010	80405	65137	73771	72902	56632	59962	85459	68731	92279	58980	68377	66932	93966	75735	55294	42465	70972	39968	59801	82593	70140	75689	94646	78865	58333	72616	110189	85877	83884	44856	49020	59499	73326	63682	61157	50290	81693	55090	80344	32197
435.025	0.87	0.87_435.025			20298	51681	60321	43909	28135	38053	88042	90223	14671	65954	39239	10709	15602	10703	25613	17256	30162	59107	46812	35572	39212	75116	32727	97288	10374	49573	15186	30167	26314	85695	64199	92432	20861	10401	44642	11532	31536	67680	31208	9895	44418	16983	32111	85049	39866
679	0.87	0.87_679.0004			25555	30006	9951	20958	20629	18335	29605	50660	17176	28014	37249	11153	20595	13649	19840	19588	26298	31792	42140	15188	17021	37817	11606	35884	10233	33852	23009	16082	19393	40571	27008	32679	26281	5372	14852	3204	18560	37337	13575	4909	6806	20140	13574	41721	3780
409.023	0.87	0.87_409.0228			20558	16294	20770	7023	14261	9120	34367	17011	12467	24520	7646	9524	14308	11505	13540	20256	22752	11279	28800	8913	20927	25794	9833	17100	7592	23652	7826	16959	10715	24680	31088	17979	13091	12297	18272	3069	11617	9321	10793	10073	6607	14251	8262	21190	9368
855.136	0.87	0.87_855.1363			29982	25710	17931	38320	17312	11842	25157	33538	38676	27122	29096	18002	23402	27071	17679	23286	17068	32396	39715	12096	26745	27888	13958	24949	32414	22112	20703	13884	21702	41754	20860	25966	22028	20597	17515	10078	10896	26022	19787	33212	26490	23775	17302	23663	11278
192.029	0.88	0.88_192.0291	Organic acid, TCA cycle	Citric/Isocitric acid	10259271	1018705	5112487	13230049	9940401	8156994	7842296	13278720	15881372	7834726	12616971	10735778	9184474	11822023	7615761	9662037	6340137	11143351	14635239	5820344	11936032	9469570	6689001	9882156	12719043	12584534	12171826	10331555	12208830	10081694	9882302	9533300	8870053	9880257	5885791	1913277	7990229	11423658	5543592	12547223	8561248	7978796	9519650	12695680	2839439
764.115	0.88	0.88_764.1155			8425	6814	2951	9953	3596	4934	8900	5974	17908	4486	8739	41115	19468	12039	3659	34713	5212	14069	7761	2325	14271	6618	2781	2472	21003	11180	2674	3692	7410	34144	9172	16165	19357	14055	4592	1537	7911	8310	3905	33804	28303	8988	2114	16278	2395
612.153	0.88	0.88_612.1527	Glutathion metabolism	Glutathione disulfide; GSSG; Oxiglutatione; Oxidized glutathione	938978	993628	589501	944488	1451668	710063	1149406	733632	726732	1357664	1190001	761586	1079480	1135019	945780	815358	737253	1624677	806422	1115554	874310	907915	981033	1151908	346512	729940	1061208	1138270	860253	1113614	975408	531555	780938	772474	1321181	803454	629700	990356	779266	1240530	1289610	841390	1460371	981083	430291
174.016	0.88	0.88_174.0164			298827	41085	250564	279901	388808	405513	458685	649330	383539	323630	602971	476869	456052	248885	322535	405024	317961	548740	668644	268649	541909	458194	278889	466393	574773	208951	472031	213607	239891	240504	443194	485528	451744	459679	241530	192265	404220	542138	237260	561528	389217	406059	351952	609554	130179
283.067	0.88	0.88_283.0671			1104799	1057196	792475	967512	1677535	766694	1128625	748617	770678	1433961	1247010	836627	1147742	1269399	982538	939217	769689	1685426	817185	1485474	940823	920785	1194947	1187148	381970	825954	1187386	1359896	914099	1153117	1091055	585216	805700	911796	1566206	1082589	664451	1005429	991693	1362415	1466212	905921	1683971	1065933	639623
710.12	0.88	0.88_710.12			194143	224214	116779	173719	261819	195201	293274	81569	153140	272732	265228	107502	173436	108323	209525	75223	171663	191619	92914	212756	224505	140360	248497	269988	20178	117810	218677	141268	120337	84913	164650	36727	93009	48923	161038	191346	132745	226747	109793	180931	141577	216701	219010	196420	32092
376.005	0.88	0.88_376.0049			381089	281596	18663	676713	332120	22150	281664	817912	861859	330897	607568	555101	431214	588612	288892	467137	293750	533312	833244	232905	475295	457953	220739	385169	912358	644880	553902	432063	652512	520587	411200	476865	439157	555637	193269	134815	281934	15203	258783	608342	356474	309790	326634	648630	18815
459.967	0.88	0.88_459.9668			93012	75468	36845	160720	76509	96440	67161	229442	219939	89080	149570	155380	122853	165144	84115	112896	68593	118074	219564	57481	119602	119135	65317	99060	240038	177885	148474	105436	175728	131058	57645	63835	113585	155599	63537	41959	83874	127341	59934	134608	89903	83178	96564	97880	24102
283.07	0.88	0.88_283.0705			830791	1015036	684826	814571	1399851	659865	914705	611833	580437	1183056	1018223	697057	945722	1054801	815180	775901	639390	134071	741405	1175805	769019	761368	1031843	971986	318606	694204	1001609	1125040	678381	918797	902426	498013	650777	755021	1315465	930322	553988	868740	817810	1137181	1146660	702026	1413384	877388	634077
650.108	0.88	0.88_650.1082			84481	89689	53949	83697	113362	68516	85471	83612	73864	133004	119329	87125	111822	119988	98600	72962	75097	146118	86989	86160	82915	87674	100255	99403	41760	74291	100491	110327	84782	121667	90183	55702	75298	91079	100985	73951	75894	94236	82270	121817	134324	88561	124202	103441	44770
265.117	0.88	0.88_265.1166			38177	21513	4059	21277	2645	72993	37053	17862	23545	57626	39795	26004	41178	51030	44909	61479	48838	34607	41071	3697	71876	60631	8372	57076	18061	26561	4742	5246	28497	13363	32170	44045	60824	68461	3520	11017	35710	26238	4416	46214	32600	64502	3614	12914	6966
634.134	0.88	0.88_634.134			78869	76669	50033	69308	86753	53198	89736	75606	51905	94538	96180	64039	92215	96383	68893	78999	56212	132165	68764	90856	64454	75974	64540	90356	35966	55083	65249	100524	73104	84668	73283	50948	58397	77792	88108	58829	44217	65168	57832	96113	91809	64052	89984	75596	42903
511.931	0.88	0.88_511.9306			38965	30774	4166	19667	29711	37858	23739	36412	76474	31706	58328	46498	38224	28932	32551	25361	27303	35342	63527	23935	53024	38320	15176	34359	37043	51972	63620	39189	56958	18704	29454	14148	35073	28751	19419	14992	28099	45309	23274	48873	29838	30490	36851	32252	7212
748.078	0.88	0.88_748.0776			54395	51337	34306	47718	72981	45464	67272	32620	53288	70009	71736	33124	46872	44381	66818	29393	41976	55063	33580	56077	59631	45072	77583	63217	9318	36924	68384	57736	38372	30719	45663	13639	33912	23183	48412	57648	44250	56463	41015	51577	46281	56888	73208	47500	17724
732.102	0.88	0.88_732.1024			32380	35202	23835	35651	39904	28654	54233	25350	31304	39436	39944	18510	26897	28482	34424	19227	28322	40672	17689	31885	31458	26767	35496	37679	5440	22728	33447	33311	23748	22093	30780	14437	25691	18602	31519	36418	25327	29833	24855	33613	24499	34404	48991	32891	11218
842.132	0.88	0.88_842.1324			18224	19851	10246	28096	20358	13996	19238	24301	24642	23148	30810	23838	29760	32307	19913	24640	13991	36942	33695	16047	21260	21011	14568	22180	20484	21947	24441	24840	24174	29779	24381	13709	16785	25673	17092	8909	14059	23751	12863	31141	28921	16815	21669	30150	5780
598.054	0.89	0.89_598.0537			7714	7528	1636	21380	5481	4326	4135	25243	30284	2712	13091	15627	3443	13405	9704.5	10026	6634	14444	27523	9704.5	10321	9680	9704.5	8330	23355	14745	13499	8406	8156	13199	8121	9800	8409	14744	2122	9704.5	4041	12266	3137	20471	3014	4652	3180	20845	9704.5
872.173	0.89	0.89_872.1727			18137	15342	19625	10947	27142	11848	17252	7668	6684	20823	17037	13272	13447	14500	9968	13350	5776	11417	11819	38801	9546	10029	63502	9941	10276	15573	32344	12751	10076	7195	17882	5046	12410	11817	22956	31390	14136	13787	14362	19743	24537	11001	25883	19460	8075
673.976	0.89	0.89_673.9758			17103	15030	2428	14995	9448	14551	10381	30174	43238	11728	25893	19321	22824	28118	8153	20091	12028	20764	47626	6407	25921	21856	3633	10768	52010	27432	19846	14360	37176	20266	18765	20805	19561	29966	6653	18551.5	8491	19117	9130	16642	13487	12625	11456	28544	1957
651.988	0.89	0.89_651.9883			30319	23977	4613	68346	18390	24542	17429	90942	91509	20731	60183	53976	41872	57329	19185	45516	16608	43579	99823	11418	43068	33758	9037	28474	62096	58667	44146	30478	67851	53718	29735	40478	35823	52622	13694	4904	19033	40049	14133	54946	30540	21460	21091	58418	34640
112.017	0.89	0.89_112.0172			4091507	850635	2004294	5363815	3864903	3259584	3414909	5045708	5869644	3085149	5108031	4333885	3661471	4612022	2907677	3904175	2652569	4529703	5816358	2477905	4429847	3949724	2712062	3882732	4921280	4992293	4758098	4045884	4935549	2863817	3999807	3770161	3570364	4034522	2545146	1728212	3190570	4913988	2286221	5011909	3514073	3371577	3806840	5449566	1184427
406.036	0.89	0.89_406.0358			479282	320401	114422	933396	321443	306314	368686	993586	1006339	326022	748042	716796	434702	717279	256225	600604	287105	714787	982612	242225	592985	543365	153451	464581	1113800	720797	575400	555795	842678	567797	491623	565347	521268	708579	211103	87527	228990	557667	224756	789115	376209	307823	324801	810405	67776
422.009	0.89	0.89_422.009			336286	255300	83004	644672	281620	256028	232656	763642	796561	286754	555438	515682	392061	540627	220312	430334	222281	475900	807094	187220	449296	401033	154607	342505	879334	602341	485274	367825	588294	491919	360730	396347	376809	518372	197959	80665	224863	453384	196085	570684	328598	231603	280726	601150	66263
141.043	0.89	0.89_141.0432			89960	70091	110529	60336	115192	31283	128808	38806	26686	48485	114687	27908	205081	38924	187905	191101	27169	71173	19761	25738	152786	23385	96903	27297	81978	108816	77239	81512	89469	68901	149313	79641	70059	55159	21508	46366	214537	24102	29627	139163	238899	53481	133532	61594	39706
774.204	0.89	0.89_774.204			87059	69648	106326	44740	130574	39132	44753	34587	12644	77208	54307	58369	53697	109238	28434	65708	13835	49593	69639	213719	24134	45855	289268	47936	30729	68801	139508	87500	36426	29119	77700	26909	57568	116347	181334	146791	2504	34137	78150	100200	197765	34557	128827	96428	72786
437.977	0.89	0.89_437.9766			49709	30391	9906	89618	29007	41334	23281	87425	87403	38670	72402	66188	47505	67753	29055	55530	30160	57581	116943	22174	50837	50509	11104	44034	104667	63272	48676	45119	94475	46812	48977	45836	43586	62528	15658	9850	11028	60324	18732	68762	26487	31168	29656	73623	4885
614.028	0.89	0.89_614.0282			50262	41488	7834	134000	30129	34225	32797	143919	151927	30202	109201	88614	66162	90246	22949	94395	25217	85677	177923	16556	75447	59998	9025	48562	215308	90831	66330	56819	110981	103624	52114	58282	55380	86297	19525	7219	18243	72567	18727	99436	50823	30529	29501	115481	4403
130.026	0.89	0.89_130.0258			79328	101569	132999	774303	306174	191331	235645	284059	1697899	253170	439685	1649702	162533	242769	1175721	350859	125887	1181437	342921	52655	277523	146679	103996	261432	1524217	1422981	262174	102018	155518	173484	172724	165818	33331	183288	253575	301493	1000275	1678965	311354	163715	118333	157734	108717	294025	173833
636.016	0.89	0.89_636.0164			31251	21127	6860	75958	19909	22460	21121	96546	89630	24427	60056	58981	37507	57949	21865	51211	18272	53805	99264	13780	46194	41821	6308	30843	117439	58146	39949	34527	67815	48006	33186	46323	38608	55769	15411	2687	15999	43856	13274	56404	26270	21187	19534	66765	3356
956.247	0.89	0.89_956.247			24070	19184	9659	35269	16987	11492	31376	39350	60738	5113	20148	46537	37144	13274	17392	31571	30144	38641	20121	15451	25272	44895	14005	15563	43255	41008	23838	26681	58493	33176	27003	35477	36224	22653	20336	10197	21973	31710	18005	19518	15056	28449	14961	49556	7148
862.191	0.89	0.89_862.1909			38845	15970	37630	21291	30668	15984	66373	12175	53045	11955	24526	39354	23915	11543	41423	22281	39318	15177	7907	16857	30391	37689	36158	20219	6276	34279	27944	25230	37196	19877	33132	16364	13915	15141	29103	22127	59281	39698	28389	13411	11592	51948	24943	34732	15836
519.976	0.89	0.89_519.9756			45043	42950	11242	77239	30869	42341	39759	51096	82178	33435	41325	48462	47553	38237	34547	39533	29149	43192	71174	26604	65470	36340	18696	42909	44068	49209	55727	43085	60549	42196	37971	23396	30153	28597	21372	14117	23425	55184	24738	52102	37814	38359	32575	61135	2624
641.04	0.89	0.89_641.0402			21613	31223	6873	47981	7762	32305	27892	58714	51437	41506	19588	44629	33569	46507	28561	33881	13997	44982	55818	8927	39241	42233	4916	37270	43452	43861	11859	12579	47440	43119	35192	26931	44951	49194	9244	3791	19281	22015	5365	27042	15180	29844	2802	49630	4290
443.993	0.9	0.9_443.9926			105938	75414	31691	179741	73911	90212	79937	242810	222915	84857	162924	158779	121821	173243	74495	128008	71534	136689	236094	59839	123277	124089	46756	112925	258503	167568	128751	120259	193923	135692	108520	138691	123649	173188	62243	28601	62731	122786	62344	154690	93285	83866	85873	157611	20860
764.221	0.9	0.9_764.221			123515	114594	159478	108626	105353	90036	157586	103697	166966	37896	75055	180830	207329	48291	135751	150464	182641	97338	56342	97268	99253	182352	117651	71135	135199	140375	80571	107232	128646	119209	113508	142630	162112	92593	144476	115213	177124	117856	123758	66636	96031	162423	73400	118199	119804
311.979	0.9	0.9_311.9793			181590	86620	59575	106246	93483	166437	159696	42368	234594	122651	223132	67617	121177	62105	145587	38692	114298	127865	103120	107519	117511	47016	86144	153816	19570	148156	68680	49964	91645	63235	150908	56049	94009	58741	45755	62730	108484	99861	61731	153310	79371	84495	100553	158214	29434
471.159	0.91	0.91_471.1586			39847	30998	3948	39480	1463	39308	38916	8238	14859	80959	40995	66707	39731	57274	53553	46229	27186	54582	21750	4627	30009	29079	4048	10030	29814	22919	37078	37078	14641	71650	40916	27026	48619	93465	3166	2504	38011	30884	37078	92778	58673	22848	2970	16975	8393
235.992	0.91	0.91_235.9921			97604	63140	53922	105990	57627	73623	28130	102901	114407	74823	112849	88355	94754	44117	20850	93767	62951	110020	118797	33248	76248	87589	10398	30918	93791	93527	70751	39044	103756	39805	82005	81143	80450	57301	11484	15731	33989	102523	5167	32841	80614	32041	56237	46223	9348
420.138	0.91	0.91_420.1379			49599	25455	34067	34200	41195	12207	32297	17823	6416	44488	18217	28912	23990	34420	13361	46200	7128	28306	15806	59218	38411	13758	65006	18414	18511	25636	38524	64724	13063	24447	36722	12897	20524	20124	54310	32668	7520	12954	27902	34510	40907	14325	77773	10954	40655
374.088	0.91	0.91_374.0883			44161	28340	43100	24832	47078	35550	20756	39763	12084	7328	14686	19392	25499	24052	20713	25268	6316	8389	20453	70867	14232	47252	73699	9038	45349	41662	48019	60047	45105	11537	21440	22309	37594	31205	47549	45469	23679	28803	23254	28026	67906	49272	28946	74274	27114
429.997	0.91	0.91_429.997			18949	20517	14989	26966	21756	21307	17250	44744	22208	14938	17381	36594	35973	23786	38080	14895	34905	37211	19945	13225	13960	24225	17303	34287	43803	15947	9369	17534	30846	11271	14581	14396	15908	18763	13408	7686	12000	13604	15498	22725	16609	20516	18187	42736	5521
312.055	0.92	0.92_312.0555			37780	26727	80486	42540	32322	46971	28588	53061	81194	23421	29373	41235	83652	31216	10728	14550	26339	51609	34846	13665	34886	37182	5152	36542	54034	48487	39475	36302	61903	16409	41990	51987	45780	37645	14572	13987	53596	39327	7265	54688	8515	83551	90693	58829	5465
361.079	0.92	0.92_361.0787			66321	98089	104543	35286	102539	35107	56683	40688	11825	70523	78673	42844	38049	46442	49617	60064	16828	29614	60105	128521	43374	29561	126356	42522	66781	51174	97757	80815	47039	77947	73093	39935	42400	22498	24134	18755	10237	23280	55299	29015	108210	24768	93286	67238	37613
161.069	0.92	0.92_161.0689			76839	17008	49637	27035	103574	76115	67650	25754	30288	47904	66693	50928	56940	59130	46445	113293	42287	69008	54188	49344	89445	54598	37968	53932	55134	51021	45337	84181	37572	54502	71565	89419	78933	69069	13402	80894	38890	41888	35804	62470	69208	50410	53741	30398	52123
314.071	0.92	0.92_314.0707			154488	120725	200512	73831	187791	87024	104916	91087	75323	152459	116422	117972	92566	97457	101022	114817	48489	77493	108426	212044	81324	74820	209756	84619	147877	102379	142768	196313	99469	120279	127159	133965	84565	70830	122085	107530	132713	68845	90470	56471	176910	84256	163308	121541	61021
1011	0.93	0.93_1010.9992			41286	121865	26349	16660	24730	63750	20079	30317	11936	89212	31663	35161	106893	75434	74464	41223	39998	28616	75836	20225	46898	51353	30710	42739	57043	15374	31536	21726	16083	69018	36131	36073	32124	32623	33606	43134	55704	39156	13832	26133	61853	46314	62641	14539	30993
914.19	0.93	0.93_914.1904			18508	18024	18703	46233	22966	22281	15850	11819	22370	15630	10296	9299	8356	4074	30056	11435	29194	35832	5467	17795	44338	34713	12716	26492	11480	15588	7797	33735	31869	3791	20700	16248	12551	20458	16241	16659	22379	13665	23691	18667	6108	42685	28211	11868	10784
372.115	0.93	0.93_372.1149			50589	45741	86159	26638	69525	37957	25811	25342	18205	73049	46929	33183	43590	48771	12466	53500	12622	43538	31248	109914	26067	28949	92112	42152	26671	40879	67224	4839	39267	19448	47086	27525	35126	47718	45547	19435	32803	22812	44894	43421	82218	28521	100776	30871	49159
574.082	0.93	0.93_574.0825			143211	74902	202696	217115	110770	164418	180227	168128	84414	244040	188478	97409	164619	123314	135550	88785	115342	81446	168944	170984	273781	206634	223942	206583	58830	269927	107941	133888	63840	109286	128969	191692	164591	132276	61281	176765	207606	82581	204659	71559	61870	166426	119782	147186	76358
257.05	0.93	0.93_257.0497			39156	9591	187706	11259	47817	14267	20891	9715	2908	25352	9572	18685	17198	14783	11383	6697	4911	19871	11761	24713	13055	15020	32378	8205	14308	14674	25801	21804	6007	11037	22008	24578	17091	6604	16929	18384	22052	12529	23972	18099	21617	15279	37012	17381	30379
556.123	0.93	0.93_556.1226			23860	26726	67419	101100	33936	19144	39617	49428	66461	14253	52460	57062	28184	121113	25602	42886	31236	105429	58889	27581	58974	53362	61092	22746	75056	80536	45657	36618	40822	33028	46526	107933	20484	125201	7795	23115	97490	102660	21314	60901	61797	14825	11834	87569	14808
181.074	0.94	0.94_181.0743	Amino acid	Tyrosine	108640	57388	141591	50901	230240	66243	42319	41303	49900	59471	63488	54280	48054	52643	56263	73749	18544	60399	42962	103370	51778	38117	146549	77488	43434	46138	159239	133870	55858	20664	104366	47310	44693	48085	88102	69679	46193	37519	154494	91051	67341	50959	220190	28222	126812
347.065	0.94	0.94_347.0649			40456	24814	78188	26022	93828	29484	24193	26347	17380	37827	34629	19348	20600	24664	20238	26024	9572	28392	18950	82941	29496	16128	65893	38013	18648	22654	42861	63940	26356	12128	34404	19299	21380	29204	45750	21816	21874	17155	29557	25731	8052	19964	96553	20673	117119
319.973	0.94	0.94_319.9727			22367	45071	9825	19718	12123	55788	16300	40904	18562	42430	33649	38174	80673	51142	48902	80658	29297	29848	83412	7338	26905	30143	12292	30371	68489	38755	16387	14529	32888	39753	16856	44549	33806	43009	6437	3541	50682	36962	2274	20474	63228	43946	17332	19552	1950
178.082	0.94	0.94_178.0817			62381	38540	47524	40333	76641	77198	64494	35105	52704	53546	30769	42513	94774	59751	89698	81683	71174	54671	61327	9111	43101	107022	33561	35302	33500	70029	53697	47524	49476	30383	70555	33005	26435	31972	31371	12824	17501	218917	44643	62115	99103	69720	88100	24956	5733
156.044	0.94	0.94_156.0445			10858	16946	17541	14718	42195	28961	15703	43064	35259	27433	29019	41704	12506	22798	20755	35427	6096	23695	24563	32872	36397	39190	34066	18066	43373	36921	15669	26791	43701	10230	34502	22207	46851	52285	37852	14898	20599	27598	28073	35443	63390	26920	40512	29975	29499
260.132	0.94	0.94_260.1315			40509	35897	59016	22688	149323	152813	28121	25552	13973	30589	33927	27477	38485	18573	34596	36727	269872	20608	25793	121434	28920	21816	42847	29045	28793	20702	72041	59650	26602	22748	45111	33549	23111	20724	145340	140797	32368	16621	215330	20159	40885	177677	70639	26414	167761
494.129	0.94	0.94_494.1289			27872	14288	189925	12907	64048	9607	18232	18201	10314	8978	8239	22588	19032	18305	14127	21333	13705	13298	14776	68079	11273	16841	125389	15115	9120	17710	72901	76323	12922	11902	27645	27919	13404	19134	46342	94699	28498	10166	34524	12463	14622	18995	90538	12938	28892
342.117	0.95	0.95_342.1167	Disaccharide	Sucrose	787610	755448	46062	784816	29527	422739	666059	283564	372149	401077	665254	1389120	858621	757398	896031	1166723	347212	977513	581428	27237	400734	680661	35787	147550	922381	1036185	70628	87645	759859	504665	684171	758815	1004595	1008021	206644	159993	369316	1150314	183812	1218793	1271576	433275	179840	865470	185318
192.066	0.95	0.95_192.0663			395113	246346	318725	69917	541146	570640	80245	365402	429244	330542	570821	316869	167756	324930	337538	954129	345257	198291	373208	191403	865641	158566	47962	258596	217217	436077	66600	487334	181282	81388	493123	109652	884251	133656	293363	461798	470059	79710	529996	87688	886888	96342	574587	413251	178091
646.193	0.95	0.95_646.1934			73039	75651	110571	57090	58270	68488	104065	54268	66090	36048	49900	61296	151015	33675	96417	60191	87863	80638	44324	70442	50653	81277	76015	31872	52076	53151	62591	48296	67654	78825	70042	81178	84894	60018	86692	64492	3357	41643	76597	57031	68396	103893	62228	66801	55434
396.123	0.95	0.95_396.1226			49745	176460	11684	51477	9515	15393	33456	24083	7331	84186	30142	92548	144188	87914	115821	255129	61297	19879	101704	15248	30651	55602	6818	6206	111317	72182	10521	11422	29988	112642	87158	42981	49199	92371	5556	12826	85611	91953	6901	59914	347203	37857	6226	24638	4823
131.095	0.96	0.96_131.0953	Amino acid	Leucine/Isoleucine	41615	5478	110750	1267	178346	2702	3800	4950	7124	9104	9572	7927	7124	9541	2386	4013	7124	4832	3843	263130	11162	2179	98271	16155	5230	7900	97878	62026	4408	7124	71232	4760	5885	1729	182309	241792	9641	4436	304975	27959	21281	7166	247205	5066	334215
130.027	0.96	0.96_130.027			223477	95855	193252	61180	306174	173153	24035	284059	76037	18655	439685	137815	162533	193060	33254	350859	42150	24551	342921	315308	47834	80880	133374	12739	72163	58015	111274	87296	240376	42671	172724	165818	53578	120849	249013	301493	42589	90722	311354	125170	391787	240335	434396	294025	173833
396.129	0.96	0.96_396.129			54390	60222	5271	44082	13170	69928	32607	24570	25747	66089	76848	97738	142619	95489	117455	296581	50912	67858	104971	8945	41483	53866	7917	16677	113226	70060	12994	7509	21804	64106	72023	43162	44762	52313	7669	7419	55057	87155	6620	65134	360884	33575	5308	20889	8110
524.103	0.98	0.98_524.1026			17286	6700	1820	36748	2512	13800	15782	39463	31381	11500	11590	32915	17715	28914	10651	4758	22688	31246	22490	11003.5	11936	6772	2033	12491	12910	20143	3067	3389	20571	20531	15140	32611	13049	24864	11003.5	1859	40452	40029	2142	14603	5928	37877	4433	21223	1197
261.032	0.98	0.98_261.0319			41907	17506	21140	31198	34126	49192	13708	33548	52850	9534	29931	32072	23289	26510	46777	49092	28856	49084	33801	27228	49134	26371	15545	34511	30783	48843	23613	21220	51749	6006	42292	82144	41034	26131	21293	25485	6998	18213	13289	46227	39123	13611	25001	37081	18409
546.084	0.99	0.99_546.084			42115	11604	2690	97547	2304	16844	46234	117460	70164	23673	36170	101818	37421	85904	10025	30013	20837	83264	72791	37874	33742	65803	5399	28372	31718	59589	37874	3032	72908	53725	35863	106428	37874	74132	7697	2234	1272	80823	3149	40725	13588	86303	34463	107101	6083
759.101	0.99	0.99_759.1012			6696	7016	1856	25106	11092.5	23225	17188	31499	24902	20311	10037	36324	10266	46386	5888	3282	27204	37151	25539	2740	17578	26101	11092.5	19141	6925	20578	3869	5330	27821	16156	14951	42588	5773	29638	3136	2467	24963	29149	4979	7587	3505	46757	2520	32729	2217
102.033	0.99	0.99_102.033			121100	32513	79947	48072	88754	80730	19924	56873	118780	32376	88134	59180	109201	146196	89974	44736	96675	132781	112880	51467	77489	28573	12390	52352	33782	69749	42648	43751	112818	28187	95648	140032	47606	43728	78905	82297	20765	131220	42424	79840	69401	154122	71333	33549	104391
470.08	0.99	0.99_470.0797			231733	227477	21096	249758	95391	285295	83188	126740	197010	146374	195385	254307	208569	283323	137952	332013	263615	293442	146558	125425	207401	107800	36099	99564	93267	134906	45592	65471	263841	100024	213296	299942	293934	218029	100545	26385	162203	174627	102629	204141	205636	307026	84552	120853	45453
296.107	0.99	0.99_296.1066			12295197	181974	1029975	4954310	417429	12069508	2400215	6062125	8426682	3422684	7267500	7833892	14584271	23867258	9254408	11705755	16755156	19193755	12422303	125599	10316531	3431053	673747	5207393	3191321	4857718	469068	722108	14911231	703016	12396584	30870889	3244574	4680948	1225758	174256	10734738	22263745	112586	5355081	8688732	31807078	673952	3922963	450500
422.072	1	1_422.0718			203575	209853	5743	124480	2914	267133	35171	110010	148385	210725	112463	349176	405916	520910	203844	245584	295533	248616	277551	5162	196947	96784	4662	121016	42767	108352	7389	7361	187190	280678	178780	388983	160034	151987	10862	3145	290005	359811	1344	86548	159134	460953	2135	65232	124480
524.138	1	1_524.1376			19885	13486	7610	41740	8394	26545	25028	29902	24556	7039	22921	30913	8095	16899	30120	15183	26676	15844	25085	12387	29285	13712	16897	5179	12911	25122	12227	6915	43323	15582	19873	59210	29588	65901	5734	4437	40761	38687	7442	12937	14198	85029	8062	13418	3160
344.086	1	1_344.086			12972	10345	27807	10478	52657	46571	29794	23369	17326	36740	18251	14850	20722	13365	18195	18233	20700	31633	26974	28118	10939	39570	19928	27056	12592	29276	22648	34595	16373	12934	8803	9929	9212	38111	28186	34159	40437	19393	25528	21127	55962	40002	30679	25564	25308
778.241	1	1_778.2407			6870	15586	32945	3412	17029	17207	44188	18563	18934	6253	13461	28792	38946	2477	26684	18606	32655	20931	5748	15171	12463	26600	23043	2387	17266	7817	24057	16391	9543	19583	19852	30012	27777	9598	19360	12738	51586	14215	16235	14573	10401	24684	19834	25397	13648
702.102	1	1_702.102			17254	3788	10568	34770	7010	10399	17350	47345	24270	8363	16226	48333	21218	44113	9513	11847	29022	32678	18493	5218	13038	27454	9430	15387	4208	12487	9305	7689	24889	14321	19315	76960	16987	32117	6902	3202	26802	42609	4333	6843	15372	90591	5310	28822	7038
332.077	1	1_332.0769	Hydroxybenzoic acid	Galloyl-hexoside	10762936	3447768	573271	10674003	161926	11264813	2864837	9618856	7920331	7075045	5596271	9834078	13091339	22332066	7256530	8990574	14191108	17513060	11347771	1115837	9604541	7301810	110311	5102022	2177759	5037679	57220	110375	12794673	6179556	11043660	29856375	9131430	7594423	1191903	478636	1597555	18495235	301467	3939672	5101173	32010537	354746	3441607	304506
134.022	1	1_134.0218			1129337	162617	288148	736751	249659	1073703	242714	728712	910906	314089	791247	585198	961796	1231778	808719	684073	1082767	1255012	994975	392377	1045304	601089	57042	488094	436968	461970	51617	175954	1236593	156710	1021445	1852155	596126	600554	189112	271975	311994	1566044	397089	611989	668681	1711240	92080	251996	226099
466.096	1	1_466.0959			126018	47220	4967	169273	5774	90100	37635	100187	119407	63954	65098	240516	104610	163113	78406	64388	167424	176845	103404	7891	113719	105165	2785	59738	19368	65332	2874	4609	162003	58468	117489	280637	123056	71780	12907	4963	111149	200494	3503	70537	35135	265988	3118	87945	5678
452.027	1	1_452.0273			41851	24521	4107	60265	35466	115448	35000	11257	63935	38899	44769	45287	33142	62323	59644	25882	85132	76756	17624	5601	79549	34484	2694	44078	18102	27857	5327	6368	64145	20189	60818	81229	16706	16328	12414	18038	61547	103227	13398	30608	27876	207827	11374	22639	8849
592.103	1	1_592.103			34983	13878	38754	42341	7124	33134	30540	42081	29945	25727	21760	53023	31026	46278	29720	25986	35842	39904	33227	27612	29745	36674	10515	24158	6562	28801	5968	5707	31870	27322	32154	54068	33139	38791	3409	4701	5272	44862	6071	18707	13727	69980	7639	44616	7054
340.138	1.01	1.01_340.1376			218725	235609	72292	100880	175308	258197	61994	39461	80111	111611	111872	107443	261533	72072	478897	127594	1439666	193288	305718	157094	104059	54756	18305	69909	12090	277302	29180	86134	170565	23272	216137	207611	204494	62837	127381	128644	3538	314849	327086	78435	141703	488243	178181	37328	106816
472.083	1.01	1.01_472.0828			93812	51007	6297	151881	7319	105086	73018	52119	71255	54313	60277	175697	117657	163490	77850	100386	116759	171365	98316	5015	68632	84725	4962	47872	20450	51111	5985	6697	130517	64513	100836	181733	82194	48754	13509	6236	13138	125695	5729	55364	54612	197664	5408	56844	6296
230.005	1.01	1.01_230.005			83008	36100	10226	43899	14358	55001	18035	43747	32738	29207	8693	16058	96924	68331	65578	109116	97703	64928	84635	17028	19781	47370	23430	40936	36231	51539	17792	20784	24113	35585	44660	94562	41348	45804	14333	8019	32253	18935	16673	32969	53421	105763	11880	13076	13890
184.037	1.02	1.02_184.0374			42406	28651	33188	23369	34229	23369	9044	23369	14800	24891	34541	14765	37146	70452	28926	44001	17221	31804	29317	71769	18221	25291	23369	16786	19452	20427	13428	23369	25836	14987	23369	29697	26180	20919	75165	54418	21394	10875	38706	54104	99516	33113	32297	17640	68125
283.091	1.02	1.02_283.0913			495020	116822	701724	191694	1085049	196863	87064	113616	530262	194838	336748	116208	247527	308001	220045	201831	132662	275295	308520	1200572	243661	669910	186774	134479	91251	133120	129489	216436	230207	118598	467513	136189	604431	82073	1669484	1203188	158683	260298	1492983	101593	574899	676400	1463449	90660	1187878
222.075	1.03	1.03_222.0747			300514	87999	120633	203286	252994	269907	71126	235442	209444	175700	335917	143596	257030	332024	241545	302631	172261	351803	264599	406648	253448	137737	89983	99446	113509	84702	36644	74528	253578	55125	302675	224312	192905	113684	229858	347589	30153	219421	389448	172361	364429	223788	365158	77881	279153
416.029	1.03	1.03_416.0286			83616	28601	108058	155906	36438	116700	37125	30967	75301	24272	50714	165242	94556	138644	55503	20307	118002	86854	67170	15578	19609	57265	41388	15336	24994	16079	104849	134234	31039	42594	19171	179900	82890	50922	8697	26391	26784	155212	8557	14647	21037	285009	87737	32963	34299
212.043	1.04	1.04_212.043			111274	44291	17389	59417	27468	138582	73018	41865	65465	496964	161655	62220	157076	186374	137819	159237	75198	130394	147962	24165	27103	55874	15429	294926	62512	40544	14201	20025	83987	39038	35870	78866	84926	51297	20906	20451	49015	93336	14301	43899	207207	71649	8324	64061	49973
431.999	1.04	1.04_431.9993			16163	10408	3298	15326	5288	4673	16686	16892	38927	8583	14358	45083	37773	34742	8532	14105	31456	14551	14386	3928	11898	22400	2703	11326	12947	12479	3687	19378	23565	3969	32098	54714	8927	12517	4005	4297	35406	19701	1646	4103	2770	84301	17652	12064	2124
1039.03	1.04	1.04_1039.0275			8320	3174	14963	22860	65849	15475	22814	9640	4657	10076	10183	17325	18084	7522	11771	23991	17582	8995	6726	67469	18048	20076	16687	31434	10906	34262	36228	55228	29547	8262	22371	23159	10889	15394	26127	7315	7048	11323	42822	22128	27605	28954	41838	22189	29568
112.017	1.06	1.06_112.017			202171	122072	31106	352109	80562	34201	88311	227746	188699	171693	69330	157607	226730	16461	23857	58357	340275	121180	240078	142892	55583	206870	39754	155409	307563	139632	53624	58685	54730	202097	89447	31073	240246	165260	133564	286785	107785	4827066	19284	106164	54594	21014	3833718	105232	48273
266.1	1.11	1.11_266.1002			568965	206800	80038	392285	99714	779978	458093	357639	225736	784942	635948	293578	510677	755603	526926	973366	667421	553340	741738	273905	1204766	761167	162342	894978	346076	178364	102492	184445	443134	351422	559824	586380	1084270	885913	204294	650292	137211	440338	75440	700280	434882	764956	241754	290187	157944
260.101	1.13	1.13_260.1013			4453	1881	16046	2684	26444	5047	29301	13826	9550	26933	9412	25487	17204	14408	7574	4935	2175	30126	26157	38952	14946	5857	14051	8300	9902	3741	7111	18995	2169	15415	9588	9949	5431	6232	4932	11398	7051	4822	4356	27342	30027	11486	10963	14393	9263
463.075	1.14	1.14_463.0748			3579	6697	5854	4879	24394	1823	5619	3212	5659	14511	1150	6422	5659	5180	2702	3536	5659	5896	4606	11642	2863	5659	13243	2939	3788	13366	6308	4530	2772	6281	3674	4988	4868	2641	2814	17916	12916	5716	6891	6037	7988	2875	5659	2490	75499
374.087	1.19	1.19_374.0865			22306	33306	90696	24496	84903	14042	13136	11564	16729	14286	7625	17235	18945	20290	20431	70436	6867	30955	14006	218005	12180	14272	158586	8359	10995	16986	52820	54318	20741	7564	19505	30181	19362	54695	41617	17320	8394	19504	39696	35518	35864	16349	42711	122811	13388
398.094	1.23	1.23_398.0937			5019	7166	7300	4395	4016	6593	5138	3835	6060	7378	3542	8267	18029	3276	3359	17626	4590	5855	2005	5899	11998	5482	4506	3814	6143	9969	7300	2552	4699	4249	2888	4246	2833	2734	4586	7300	9975	2902	7300	4645	11132	2704	7300	7442	3433
327.074	1.23	1.23_327.0735			54571	21554	29798	15032	1375	40329	48890	56397	43598	60933	12232	14212	40485	58524	24740	56230	16227	27879	91086	3676	50261	66749	1759	45299	12451	48948	3932	29798	30722	8331	40089	39709	23913	116259	1947	21516	7290	12164	2125	34671	19129	38435	4212	36338	5673
330.096	1.23	1.23_330.096			24771	17434	12343	13861	36658	8859	27451	37600	16712	10628	26428	24637	29321	37340	20261	58614	6571	38819	5107	34758	30651	20713	49899	13784	12006	15743	9712	24137	15299	15824	7872	11308	12784	18435	7993	13776	16466	11024	22234	21115	11003	10507	19261	12335	34722
416.106	1.26	1.26_416.1063			12133	6088	14522	3801	38562	4267	5563	6036	8388	7047	11176	7068	20507	19812	5640	17499	3144	6072	10796	33287	6738	7858	53133	4596	2643	3148	48259	17018	2959	9932	13133	9050	3006	11581	18295	10416	11971	4627	9904	14079	23204	3686	23807	4527	68056
708.103	1.29	1.29_708.1032			35859	17611	69579	133722	116068	52319	5849	21449	63497	36502	7514	18014	14951	27981	37439	6926	88828	43906	14051	31430	106971	45128	87438	66106	23186	29698	30803	44658	41853	23186	11884	23186	9670	14188	16432	45002	10650	31630	52188	18901	23186	91851	88213	39351	11736
694.084	1.3	1.3_694.0843			23618	6577	15003	39857	54080	19440	3550	11302	33366	10127	9835	22798	3907	24363	57806	7926	65411	70794	5107	27459	40308	38102	34352	47063	2940	50901	14609	40701	17580	21183	12426	15013	13949	29730	18953	14035	9345	5214	11797	5773	21183	78347	26890	45421	8360
632.114	1.3	1.3_632.1142			125415	62483	149160	297108	72504	72778	4933	77363	153555	44267	62377	77638	18158	56778	88034	42337	174685	209767	56248	84156	198176	106530	123579	92886	85670	149088	44043	149278	181839	9941	77578	25341	40357	169861	48962	61286	20537	46066	128631	91372	10069	285217	90355	132974	36400
610.132	1.3	1.3_610.1324			1864695	962643	2095531	4456268	2363123	2103189	222505	1196126	2432935	1336365	840946	1229570	258740	2309175	2499741	996698	2876266	3002662	329613	1312611	3297177	2661500	1871908	2723486	509055	2386811	1355928	2181831	2501533	280121	1799204	1292706	1018282	2212563	584084	1363453	3868443	639632	1815858	1587821	304091	3965245	2206743	1923055	738106
311.066	1.33	1.33_311.0656			36243	125153	7098	51248	34653	75522	19098	25758	22881	78582	59365	50430	54182	196866	28666	71621	15999	48958	47827	18927	32076	79395	47799	38175	12087	57478	49471	61243	26507	49987	62668	117762	65223	180759	38445	6173	20880	21786	45620	76663	102096	77828	25736	30553	37917
170.022	1.37	1.37_170.0219	Hydroxybenzoic acid	Gallic acid	4072139	1529817	8367795	1963388	9392222	2032322	740651	2174950	1043787	1842634	749269	3083007	986279	2291155	1051470	883228	3074433	1640737	1757209	10068420	1176968	1915282	14701066	1899652	737226	1729355	10877662	9561972	1525647	1179890	3758313	3221560	1434701	1431459	9947942	11476500	2552235	3227320	16941968	1592786	705849	2316689	12080719	1892057	9068958
126.032	1.37	1.37_126.032			653549	284971	1457770	358676	1687969	349464	137664	383764	226218	304818	148952	496866	178046	431021	127413	130860	527468	164670	328621	1813157	163361	348820	2584949	321043	87930	352597	1917618	1691144	290533	84534	613298	536807	264308	115718	1691236	2080440	395152	561092	3049965	279580	146768	420305	2189267	347883	1620533
321.963	1.38	1.38_321.9626			40966	6662	74047	12588	33111	20614	8426	25727	9351	6898	11204	17774	8013	17876	4651	8702	33655	15046	11111	85647	7785	23964	35776	11471	7009	5370	14277	42667	10375	10181	17787	27494	13669	12664	68656	52962	5695	14355	43377	17803	12690	15920	32659	10836	52357
253.975	1.38	1.38_253.9749			180743	44779	331863	114014	326752	118064	55043	63284	20827	80627	33957	150493	21424	102464	43969	60458	62883	94893	95984	376410	31318	109926	460910	108791	26792	81987	408737	356068	60821	71450	85950	9786	95164	91733	383604	166576	5111	145984	555099	112559	16181	72557	288169	110311	357638
492.091	1.39	1.39_492.091			50420	19905	167178	35644	64641	23732	7908	26521	22577	19158	6753	48243	10959	60139	40444	16946	60092	27841	23760	44542	12130	32717	233457	12207	22471	46761	73096	81104	30131	8718	50861	51321	10471	26601	128172	34466	3708	98579	98528	17717	6840	36585	79284	32400	114697
266.041	1.39	1.39_266.0411			68770	66949	51316	145922	8328	125145	106939	146475	156899	26287	177951	161358	258159	36290	170240	88903	244913	116100	135222	185519	94101	88170	21202	40982	65570	89237	49487	61314	112670	40325	124095	92093	156691	27376	59539	21963	77622	229809	48289	52944	53537	46481	52671	181453	93864
266.049	1.39	1.39_266.0487			68770	66949	51316	145426	8328	147413	106939	146475	156899	26287	177951	162011	258679	36290	170240	88903	244913	85828	135851	185519	92635	88170	21202	40982	65570	89237	19063	61314	112670	40325	124095	92093	175650	27376	59539	21963	40981	229809	48289	52944	53537	21354	19155	181453	93864
282.007	1.39	1.39_282.0067			36125	29686	12944	71465	16945	65134	108360	69718	47871	40946	73127	39783	73831	11477	58070	45128	78220	50381	33710	71510	20272	50498	23125	31840	21245	14174	34923	29749	39857	51909	35311	79018	48527	14851	31319	38395	46671	61589	32105	15912	15957	24272	45281	102929	19912
244.061	1.4	1.4_244.061			90529	14990	19052	111823	11263	129752	50190	112025	115386	27166	36544	128190	80601	54264	114126	111396	237687	68694	89068	49143	111329	46461	32405	65158	39846	100028	31788	89354	117199	64702	99974	130536	192863	56300	13280	13671	7504	167202	28698	18477	17974	55809	24436	143451	11742
420.047	1.41	1.41_420.0468			32174	25417	19081	8351	20909	15850	14931	8538	30714	29506	12010	17161	9086	29331	59338	8147	19723	17342	17304	7262	23047	21476	80853	8600	19654	30082	17978	16651	23259	11403	19094	22896	9112	10305	33630	18251	5785	61787	13602	4114	9869	21794	65525	20884	23754
360.071	1.41	1.41_360.0711			36616	25331	16107	49925	18348	15707.5	9705	10960	27364	50275	20100	53280	2888	14686	49193	10135	52327	2273	20371	7038	20016	68435	12564	14794	10499	23059	14390	22026	28351	4907	20497	63528	4888	5306	6166	7678	5988	95820	115358	26755	15707.5	13775	3899	9586	28749
406.022	1.42	1.42_406.0216			54054	61875	146349	64947	22928	57831	42393	61231	111866	21478	39831	69228	61506	152756	178821	87247	67655	107696	110494	60653	43662	53426	60040	10637	186517	98203	36545	25566	118631	61506	62141	111726	22156	67639	52067	13922	20856	79281	39957	27671	41809	60953	117250	61506	55162
434.065	1.42	1.42_434.0651			56276	21555	27341	9857	12828	52842	6797	44275	19363	16047	6014	29459	11620	11324	19389.5	42820	38521	29039	19928	21748	20174	48190	23049	7622	8264	14252	9320	13431	29088	5849	19064	28613	60514	48345	23103	19389.5	16815	19579	25785	7817	47134	18216	10438	38048	21464
296.111	1.42	1.42_296.1114	Disaccharide	Deoxypentosyl hexose	1533340	1397118	485028	1638595	851985	945261	1323207	1872202	938454	2371271	1404334	3228024	1792693	1548175	2282276	1347255	1241049	2250404	2274216	1194049	1838859	1645666	846579	1548459	1043009	383533	793406	1365419	1585728	3141024	1502910	1228268	1637103	2002558	516952	788378	2049263	1854196	1108657	1954354	1460695	2227723	821234	1313542	400402
618.179	1.42	1.42_618.1791			15219	8071	19803	21268	14860	7132	4553	13920	10801	23899	8178	42830	6140	35004	74384	14253	17653	29740	11830	13228	20764	15611	33932	5988	24176	26453	7938	25591	25901	11877	13461	8958	7472	11862	12432	10172	5539	52966	2350	16454	8339	18269	15442	21810	5620
322.069	1.42	1.42_322.0694			109946	59705	147832	121005	17346	103705	43696	39416	101873	34189	17691	104142	37646	93372	111101	143922	179668	127199	107531	22848	152877	143437	157623	34105	205294	232641	40980	45782	130792	15482	96230	126307	127217	187722	123464	37754	44576	228158	39572	14794	45473	129013	79664	99895	38406
154.027	1.42	1.42_154.0267			1503182	979291	2440509	1811700	837333	1200543	560052	1204900	1993121	801347	697990	1530589	562220	2605124	3005513	1578597	2335570	1750251	1643817	295786	1557185	1786757	2396483	548422	3233247	3595463	853796	962380	2038516	565489	1514166	1964139	1221991	2192536	1851318	992301	1791665	3558236	947278	626577	706337	1731896	1895586	1566848	1595254
168.042	1.42	1.42_168.0423	Quinone-terpenoid biosynthesis and Tyrosine metabolism	Homogentisic acid	198547	67567	298399	236407	112559	153439	51715	65118	143004	88280	89672	84060	45592	326697	356042	202478	293429	116601	205056	81026	206824	226480	97558	17822	393873	417422	68501	60259	263820	31568	187017	239468	179213	285665	239322	121406	56795	420728	41676	71336	83187	146852	234067	204041	196096
152.011	1.42	1.42_152.0114			27646	19923	95294	104942	15737	22510	24208	38075	101463	31186	36622	99051	21616	77792	160846	95983	133714	93268	97216	18806	42775	101772	101557	17113	71265	99668	28516	57287	63370	20084	52905	103094	74183	131897	99515	26706	24948	192154	17699	15035	45666	60854	82778	94662	94789
571.211	1.43	1.43_571.2107			8780	8356	8052.5	3914	3853	5017	4142	15615	13367	9188	11077	5817	11200	22591	6522	30494	4326	20693	22363	2184	4540	20904	8052.5	17946	6935	5741	6007	5748	7979	7479	6791	6448	5647	19849	4086	2413	10826	11997	8052.5	7001	36189	9617	3287	5854	6413
222.015	1.43	1.43_222.0154			61118	58847	116606	137388	43546	65688	18348	133229	169932	47683	97291	135931	18411	138168	195248	117989	110052	109079	148473	51170	139049	79875	180170	11298	216268	264375	46333	86023	77580	79875	30578	36257	21859	92248	110837	33693	26353	205484	24394	25305	30317	58888	108408	46709	125387
236.126	1.44	1.44_236.1261			62689	40788	80834	82158	7629	49174	93146	81326	23267	48159	64008	70309	12101	32615	17212	7440	56329	44480	58304	11406	22897	51682	17592	157537	22691	63955	16292	63180	44429	30749	64495	83797	43407	75770	30638.5	17491	5844	78131	13876	11149	30638.5	74454	37694	19166	9893
380.066	1.44	1.44_380.066			89823	21981	11095	40452	15376	19025	19970	51122	26596	60623	67105	23912	27965	69422	103963	102667	37453	113806	106461	34616	71872	53683	15126	37866	8898	46321	19065	29962	38489	47131	32329	20154	25968	58826	4397	22429	21931	54033	18607	54679	25689	56135	14474	12636	18558
318.091	1.44	1.44_318.0909			65912	10623	15056	17561	30577	34816	26710	47796	22346	85020	96048	80447	49496	33631	139723	18652	19501	107989	130575	29304	57157	57104	40663	51722	27376	40093	23272	63987	26615	112148	37361	42003	40806	33673	23725	28496	15694	51104	9015	52927	49466	37290	18317	24715	20493
247.106	1.45	1.45_247.1063	Cyanogenic glycoside	Linamarin	7296827	2245708	156102	7992968	23378	10271193	2347843	7366186	7788961	175991	1029604	5619209	152321	4153360	2279667	11548970	13539611	2274872	3639515	38039	13473636	11037843	270112	4062235	4606192	3547443	153538	120304	7039408	548430	7038854	9798348	22536077	14581097	509508	63753	8011800	6012678	103725	80851	249619	12480624	78204	7859626	199374
311.073	1.46	1.46_311.073			78593	19822	4267	69524	7316	103602	16838	79081	93185	2833	8434	54582	5897	71612	39180	86205	74527	66201	36066	38114	77770	109909	7237	35414	19255	44544	38114	5101	58478	9459	50637	58376	124211	137570	17968	2917	39192	68784	3527	38114	6518	75788	2996	46737	3719
409.159	1.46	1.46_409.1585			246748	118308	94137	49831	122551	251403	127122	225407	185741	149391	232793	173640	210377	349433	175317	402701	195105	251003	265873	94399	315953	301106	113201	317189	173714	222925	190934	141756	215053	187159	241504	305878	370996	194590	84391	240367	338524	88787	114187	271052	270921	275953	195252	331048	267573
140.048	1.47	1.47_140.0476			13767	7818	7008	12683	14035	5703	2235	3791	10046	3281	6011	3346	10388	11631	6950	16586	4155	7117	2104	14917	32196	22120	12729	8713	8919	13675	5036	10163	24995	18597	13254	24317	11629	13866	42577	4183	4343	9745	5703	12929	6594	8548	18469	4524	4080
537.12	1.48	1.48_537.1199			215101	132759	100810	516891	415362	193959	245645	220885	333287	377279	91929	254165	229104	132895	166402	40470	196051	185076	211255	273594	312852	126927	212748	200594	107869	305689	377900	114338	154107	102206	201665	368429	99120	148604	208361	106061	11849	212831	198856	110387	49563	258280	223515	122740	96920
559.102	1.48	1.48_559.102			26774	23535	4150	37792	45019	15203	52368	49093	28802	65781	16182	36506	44705	15223	26178	11274	25874	40452	32322	29783	69146	42100	42218	21972	26497	40583	50606	12140	36305	15087	38206	83524	19028	18937	21619	17172	14564	42848	25610	13258	8250	28850	41056	9965	10565
346.089	1.5	1.5_346.0892			243550	84275	220459	313157	460781	17749	16801	28306	95932	68354	191877	65692	137119	69485	277628	474825	206657	154837	88784	283614	424357	309024	201059	76067	166580	194540	24973	395610	332806	529598	243873	412383	306819	301888	458745	153506	10652	187203	26396	258364	145519	304930	271693	68336	118322
300.084	1.51	1.51_300.0842			267087	94762	226703	320145	485957	23734	23772	46882	112212	50340	213450	50650	156070	81075	289677	497729	9449	174740	109677	8080	442359	13644	217930	80345	192704	216235	21442	405487	366385	550529	268818	429983	329396	338534	468734	158616	18106	10126	10382	257419	24803	323619	281650	75247	132121
365.132	1.54	1.54_365.1318			19144	42544	26723.5	13604	4349	40301	64412	76055	108587	17438	24750	47976	47929	35725	38322	86820	83262	50719	35383	12608	107624	27020	15661	17333	23805	69808	26723.5	8150	52098	42674	17648	25656	112454	49940	8476	4112	13105	66464	5234	33059	29563	57591	3557	55454	8800
138.032	1.58	1.58_138.0318			89491	62810	23332	24604	96323	54256	57074	82395	87857	104517	117560	22663	51073	91075	25966	87145	32504	74766	87628	17466	29295	31300	35487	29289	154588	115319	15524	19728	12979	141502	57963	50649	74513	105446	100872	11547	61847	32061	9747	47558	39548	34204	50881	138845	61980
332.075	1.63	1.63_332.0748			585443	781827	987928	360885	822412	1286190	891299	640082	713824	635087	805190	190253	579315	416542	750720	387296	421777	411682	366377	969515	494153	428681	595150	914162	403301	355432	716186	594663	253690	314138	537760	857607	527779	305364	388557	1122949	1219926	363508	1017811	564903	635402	855198	409434	767609	1639010
165.079	1.63	1.63_165.0788	Amino acid	Phenylalanine	750337	320835	695354	447792	1542459	353736	312329	411753	519234	375928	554214	348279	335631	436099	252916	681388	319196	621265	415722	1488536	581236	548576	1028438	317377	355330	355734	1274781	1040222	329828	471160	781904	297383	806212	562612	1930066	1276701	316496	331127	1927826	460983	383945	445948	1498644	359696	2553487
295.037	1.63	1.63_295.037			196247	117625	209673	135520	424673	98255	127511	137339	174319	98902	220419	118714	131438	132909	100520	171223	79107	168708	143217	360294	148802	153068	260153	113308	122512	107122	201787	330723	113122	192897	219098	84438	143900	75500	398810	316518	92225	44190	460529	163294	135990	111438	209876	105922	503694
233.066	1.63	1.63_233.0662			127026	54283	143415	87068	193845	73393	82858	95255	65304	101249	151725	77959	92498	98289	72559	56374	62130	131906	57837	134492	104123	107666	189951	80775	81530	89668	242345	245239	79193	139022	146003	63277	51487	60880	311343	117509	47502	74864	359067	85638	52759	83168	278778	78048	239439
265.005	1.63	1.63_265.0045			42621	26784	55495	40752	58946	18180	36312	39297	27143	38862	55471	31752	35688	34750	12640	36477	15852	12400	39733	63279	32214	38889	65496	15663	21199	20264	52921	39655	14711	29827	35856	22088	33432	17445	51984	78835	4035	26953	54127	24643	34875	6804	58454	24380	68016
424.996	1.63	1.63_424.9956			20805	8295	11066	17282	30185	10463	13357	20390	18300	11971	21694	16568	9916	16225	4608	19017	7949	40704	24456	29087	29929	13426	29919	20124	23102	18490	34618	12381	11442	15226	17558	7280	10499	17290	45430	28290	8498	7556	9812	27527	18994	8223	16371	17982	31992
363.025	1.64	1.64_363.025			15770	10312	42250	19508	52106	20930	19488	16674	15791	30962	17857	23544	23841	17707	17780	35911	17509	29967	24669	33238	28251	33609	46081	14773	28297	26615	63684	67121	26457	11880	42895	12653	14376	25300	71800	60354	11013	13483	44260	18198	20344	25035	50359	10975	20968
914.19	1.7	1.7_914.1897			139240	69355	72244	153175	99445	148454	3419	32541	166763	35516	46041	99224	29345	35502	198038	52899	202905	145003	25778	100818	298682	229507	55921	73013	27114	146745	96905	90078	229178	73013	50221	89343	42776	173375	127020	58824	87622	33542	163616	137137	11747	286845	194465	43053	24632
409.158	1.71	1.71_409.1583			467691	357580	138914	317226	121019	496683	434677	408829	188784	599384	296186	428446	473809	250059	419694	773944	367934	473511	557731	328098	856698	615914	302231	575031	430146	190405	205339	276080	374308	810037	387206	448864	826354	522120	370905	352796	21481	569652	163919	528664	532232	518515	357960	540694	482993
379.146	1.73	1.73_379.1464			71900	15315	15638	40981	34447	61861	13278	35040	23531	88150	32568	30155	39976	66510	11983	121777	47558	88585	65236	24561	303175	74237	26757	106823	15645	50837	20461	25718	34026	82647	50840	46189	105397	97443	37065	85490	8409	67469	21954	78474	60701	65803	24165	48257	12704
284.065	1.78	1.78_284.0653			88052	24269	216669	19950	267372	17685	22300	48219	73377	18435	36564	30963	76603	45645	16700	82874	37420	16106	50236	214037	44282	35211	260224	9159	25768	36783	267370	247371	36227	56077	87138	34373	22299	47217	229202	71315	5621	75257	43529	76166	88469	5219	235744	24570	295461
506.115	1.81	1.81_506.1154			9786	10331	8148	20882	32428	20976	14316	27099	22143	22547	12464	21958	11040	13781	11815	10940	11587	17745	30940	24588	18013	14395	39757	12974	7657	19146	40057	11395	20255	9527	26648	17065	21200	35179	29389	2937	4134	19264	43037	37501	14475	28168	25317	12839	21270
484.133	1.81	1.81_484.1331			208197	219334	177618	272109	261472	286015	156492	107923	290739	188207	142182	215220	173734	245464	247630	175123	191272	98730	162644	187401	131017	218039	292659	172033	203413	288763	313151	206188	272052	109092	207743	195909	188844	245099	233361	140503	9911	91014	328970	259765	177538	214131	181396	293314	273752
344.054	1.82	1.82_344.0539			36426	21355	37225	51760	26590	25466.5	6873	19037	56093	18637	24900	16563	27647	19323	11836	28522	62427	16095	7987	13077	37730	42675	86480	8241	10552	44460	23412	62839	84637	16876	25399	46903	16779	39500	6834	15462	41351	12453	59827	25627	12635	22197	39144	88933	25466.5
524.002	1.84	1.84_524.0017			15960	8063	9061	13306	4697	7990	7134	10254	7588	25924	7639	6845	27273	21666	31836	7276	17468	3882	17495	9500	8493	12196	17678	11972	9666	13427	16150	6628	4553	5558	6344	4931	6364	9263	5315	14396	2951	8376	6737	3903	2922	16062	19077	15849	8404.5
412.031	1.84	1.84_412.0315			3027757	1604556	2541365	3336115	2141537	3209862	2888234	4361699	3151360	3783509	2363814	3483934	3064462	4046071	4025962	2079867	3235090	1959250	4024965	3470216	3960343	4565426	4643015	5329711	1412204	4225394	4207647	3155938	1931200	2006168	2865486	1817428	3548688	2653065	1814257	3765447	3252452	3249915	4353823	1529377	913053	2643681	4009592	4153562	1339321
434.013	1.84	1.84_434.0132			319217	53843	262884	342768	220008	309431	95403	444460	306166	373456	247065	362888	305744	415355	411146	218549	335833	211572	420368	349659	398543	483311	438442	529184	80109	423127	411304	323790	209422	220190	294738	225189	131652	292488	193333	359954	183256	334910	415867	181494	87080	282270	399832	434887	141499
495.983	1.84	1.84_495.9833			80926	22806	30715	94271	55323	91923	36862	123711	28454	38834	69370	96821	45396	34678	111113	24889	95751	41040	74067	94486	105751	122277	120330	136844	30005	120608	42625	78708	13138	24493	78479	19791	46646	86659	27345	97166	8571	84493	103907	19795	24565	56774	49654	120987	27517
502	1.84	1.84_502.0005			48233	11447	21547	18410	13185	24304	33085	51382	47773	25316	12670	22628	47406	61785	32836	34489	49722	30902	62928	20937	53961	69417	64085	69665	16087	68233	57719	24484	37122	7426	12238	12341	66337	20709	11349	31820	4922	29342	22131	23373	11223	41194	14985	61990	10044
517.967	1.84	1.84_517.9668			42096	5651	37023	19089	29596	20715	44667	22405	18442	53145	28532	27245	17921	57473	58436	9066	49453	14321	51726	26667	49360	34680	56082	20546	12399	61022	35144	38028	31157	29126	40344	31620	30891	40395	14854	10807	5163	45606	16038	13768	16523	32634	18770	58819	16524
610.131	1.87	1.87_610.1315			1135650	530899	1400609	3240763	1585568	1134743	88357	479850	1345777	406960	276376	312720	440442	454536	1135490	715127	1452919	1704865	599417	1008444	2154537	1769666	1316081	1660422	336717	1150074	743524	1517440	1423388	319728	1090468	1082902	631902	970930	863088	825097	1254760	850023	1676703	1097052	103235	1992424	1462754	1157295	457771
442.091	1.88	1.88_442.0905			30469	9013	28773	38923	16670	38630	11771.5	8329	14606	8766	4639	12682	3240	11696	7692	4939	12426	12762	7669	29228	18957	41940	25827	11831	2805	22998	5929	20104	22928	11771.5	8126	16367	6746	6143	9055	5207	8348	9521	20357	26136	11771.5	9447	23993	28999	3765
694.084	1.88	1.88_694.0839			33794	36277	14794	36606	38432	28165	19280	10476	53168	10033	10840	9098	8866	13768	18062	6275	56842	14236	6238	30403	47440	29153	28339	26585	14292	28186	11229	31030	62826	19280	25088	9428	18872	12111	20123	17182	13748	34854	50432	10214	4582	75051	49046	18378	2948
632.114	1.88	1.88_632.1135			60434	21751	86626	352785	89548	69978	7336	41179	76837	53133	59294	74277	20706	45758	65677	51034	82013	111275	69566	92192	166201	86073	136382	183755	25159	54933	84544	67208	104945	28762	63717	127548	20892	66457	35703	57969	61955	56832	178427	74943	27277	214361	67398	138132	12069
324.142	1.89	1.89_324.1424			421047	256259	668946	334565	516723	549485	759929	259126	303148	179386	531131	445389	394310	271496	252134	338944	257613	449504	188554	812531	518327	352985	191713	380909	309193	317709	159465	421673	311679	315043	416558	388958	260411	164182	250650	812755	9066	236984	440791	268068	42961	576403	403123	384733	172561
392.13	1.89	1.89_392.1295			54889	17817	81969	45136	62417	69080	100141	37453	26864	5559	54744	36025	54323	17917	14959	25348	26534	59307	6856	42432	37363	34576	13551	44791	17386	23477	17133	27723	23476	41469	56781	54157	38845	17229	25199	96970	55134	12603	29327	23357	13684	68518	44839	50749	10159
225.064	1.93	1.93_225.0644			105065	73956	42133	52345	150535	84845	115343	122493	159254	68509	54457	111598	113555	60109	116903	88163	59710	52034	46003	104940	57259	39633	40619	18319	120953	79157	94127	53967	92553	126468	100006	91192	94447	98451	90079	95411	73809	105723	122221	72995	89147	73063	91194	69708	161616
632.114	1.94	1.94_632.1136			44378	85037	64427	79414	89548	59745	53001.5	54403	75346	53133	28613	36989	43926	54980	127698	13089	80029	84904	32827	13486	96109	109096	54961	49383	25159	71099	48426	40651	110094	28762	63090	127548	18229	141818	53172	43205	53001.5	53020	51997	74943	27277	36794	83098	138132	11469
404.062	1.94	1.94_404.0625			33925	95732	60756	114900	54536	75167	25844	102836	38754	19609	20002	24375	53654	41780	43860	38077	74274	37267	16696	54202	25863	25523	56091	17917	70025	35350	18626	37771	64237	32760	28889	41449	97425	46716	105982	31530	4343	42218	25003	39066	11764	23639	23271	40620	95286
434.143	1.94	1.94_434.1429			101654	145484	266459	81184	92010	116348	242951	113276	70806	59642	74704	46092	253332	71901	67444	76395	47522	61828	92427	96325	81255	46315	100043	58462	103104	68217	109813	45593	77955	35299	48166	94146	84927	114341	122291	108845	122022	85473	129374	92099	99722	96835	95686	63022	82268
567.13	1.97	1.97_567.1302			12038	38720	3529	6009	12989	16435	5157	9234	4725	35446	21879	10998	19737	34506	12253	31270	9764	34987	7050	10724	10203	11255	31083	14465	9771	8163	6296	13483	21985	2662	17752	5541	7649	13283	24362	9281	3727	11673	12900	9851	56184	13113	6645	31437	4846
347.122	1.99	1.99_347.1217			13870	36352	26360	32763	9407	22608	16614	14872	15890	18025	21331	24262	14175	7073	38303	10611	16567	19826	7939	15935	10805	25595	11160	6352	4817	24960	17692	25200	33074	11927	17431	10278	18950	14594	23926	9642	2727	4785	14908	24447	9511	33410	7175	11965	17129
409.159	2	2_409.1589			150531	110174	40300	77925	35172	155886	118311	119262	86645	99334	105197	23690	43599	228973	83017	259502	73407	129223	144571	92420	130258	177383	16216	164366	67530	69280	62196	84014	57790	137711	51012	79050	122280	208644	342141	9233	88830	46462	149803	159375	169302	76333	330451	50032	24191
1218.25	2.02	2.02_1218.2489			111485	25624	24026	419871	43843	70847	58598	45186	79613	35315	23722	124260	18485	24888	318801	10646	293828	158074	58598	10270	388978	154978	23232	202287	58598	138432	25353	178041	123425	58598	62617	52637	89574	158870	41673	75015	34355	161006	28623	21933	5243	307444	144097	12063	8206
310.049	2.02	2.02_310.0492			22679	69538	11404	9204	8539	34520	25545	18875	10040	47002	5461	56068	21638	48093	26869	7117	30630	2896	21652	6185	7020	23323	6589	9203	19530	15737	21975	37175	4562	13517	17413	20808	6506	30353	8052	3276	21860	89587	4749	7732	15398	21463	6684	27483	10111
226.096	2.02	2.02_226.0956			303559	991776	235308	226039	67566	366934	384566	282391	192621	563656	236160	684891	401545	509150	285430	191758	698323	136894	370508	227450	277463	315110	210649	42688	186966	460758	580676	392682	43119	363850	289320	363422	317991	464986	185744	156722	64594	1012434	196180	117476	262655	583310	416111	280272	228133
182.106	2.02	2.02_182.106			25226	139780	29790	35970	23752	18430	46648	30968	12720	66992	12932	63574	67157	82424	34323	21243	66813	11739	39703	14621	46763	37983	15704	17984	5601	74508	72137	37781	8810	60163	15931	46346	23867	73249	11082	10619	34643	70275	18233	31905	27833	84914	48732	32399	30542
248.082	2.02	2.02_248.0822			37324	120866	6693	12460	19741	24465	17318	8023	13421	37692	8650	80212	44925	29590	25561	5445	65278	9368	49112	13923	19280	8718	8975	2913	25930	55012	37136	28928	4197	27937	8174	24961	23574	56361	13551	6638	26622	56451	6391	12119	13618	49856	24395	22920	19226
402.08	2.07	2.07_402.08			63699	25190	318358	43962	91908	14338	113714	37689	7401	50648	78025	33415	7454	27994	4140	8871	25190	54774	29255	116666	7815	38803	22178	66609	18650	49449	19583	100973	6182	26725	32734	14562	6851	4036	7198	26927	16966	17095	250867	3561	25190	28407	295990	18688	6119
400.033	2.07	2.07_400.0325			22815	53550	30252	18058	15591	37871	16471	47139	36685	25654	24186	38075	8127	25295	30951	11553	21028	14229	23639	33777	42785	39077	26511	24840	27076	13845	29256	27128	7712	26511	41094	62376	27350	21030	15925	29553	13618	23618	21755	31544	12292	33219	14698	32768	53135
316.08	2.07	2.07_316.0799	Hydroxybenzoic acid	Protocatechoyl hexoside	710713	832157	1207324	565638	589747	1148242	900953	861858	1163197	609994	693988	624986	451761	438166	562791	452986	633513	538056	453596	674517	1095016	603187	300393	764683	399368	323770	439141	466046	362516	125052	683967	1061267	883079	494659	302638	880211	1613744	528669	667737	578776	377901	1045532	604232	897420	931082
338.062	2.07	2.07_338.0621			88986	103355	134745	63870	38462	134209	111250	100378	125821	49695	84773	77533	36657	59815	72733	59646	75629	67330	59975	79786	126443	74681	19320	88413	52160	22469	55499	55481	21410	23925	81502	125782	61663	27573	24099	106456	47161	55601	81161	75707	47556	126028	72023	114834	109084
468.021	2.07	2.07_468.0207			18493	11913	27895	9551	6420	29117	12352	21135	12916	9054	9520	16119	10038	5067	16677	7640	9493	8475	4242	11106	26249	9022	6310	11121	5208	7875	4850	4714	2603	3869	18653	29721	23841	10161	4769	23795	9040	17739	19535	16365	8885	16668	9279	15227	15637
434.143	2.08	2.08_434.1431			140610	174442	69899	113397	94034	216612	309612	43135	174928	76633	55281	170484	223767	115055	189049	117031	140316	88048	133788	77548	104823	105301	97238	93300	165638	105101	179456	139664	97463	89803	48862	99113	129637	134664	140741	166991	122086	42270	212446	125057	72492	142687	42899	210892	125723
778.137	2.09	2.09_778.1367			56680	40602	263879	137434	10446	124076	29401	99156	35463	55781	12376	136476	16289	383358	300380	151162	376670	112389	173164	27194	36140	191145	229597	22570	273017	358843	28983	36172	175775	25511	141449	338166	95038	274114	55659	24989	157352	478114	48720	9662	38221	127403	73452	102231	77896
254.055	2.11	2.11_254.0546			64987	15095	152209	28975	220765	7408	52362	44176	54107	36364	34342	22366	59807	29735	35398	57634	30893	39064	16707	141676	37931	14354	167585	25800	43916	47377	157167	121646	21336	10617	63439	23237	16694	90674	130833	106041	27631	48115	92386	68354	62246	12978	145354	26376	214157
422.127	2.14	2.14_422.1268			102768	121971	103925	90539	168660	168419	43399	64208	95465	127881	120733	67537	99357	97182	86241	161104	53164	140846	72430	90976	304580	97511	48107	208352	51398	39582	42983	141875	54134	25806	132367	119183	78897	51141	108704	159893	78768	78653	140368	150995	27786	163732	103703	150130	109408
354.153	2.15	2.15_354.1528			5590274	3119133	4240912	2301145	7156267	6082041	6738780	3270717	5059549	4683956	2720656	5181438	6293143	3528817	7479143	8829527	4187389	6036073	3743379	5068798	10005456	7565560	4660382	5879517	5163942	3951488	5518393	5208363	3080843	4128415	5617617	6840891	8307383	2783848	6949443	16326685	7942630	4230115	6338908	6783618	2689253	3345680	5754927	4568720	6445226
454.078	2.15	2.15_454.0779			50994	26160	37514	21616	52663	52235	52896	23227	42083	37695	22071	39693	51281	31189	61571	74389	36951	52551	34399	12154	82484	67306	37287	45568	40653	18602	38472	38558	28542	30265	45777	54135	63144	24680	46973	106631	5873	33097	38526	50721	20770	24591	37461	29169	21884
222.11	2.15	2.15_222.1102			13333	11381	18470	11260	20368	10351	28289	12620	15289	15174	9334	23368	21303	10158	36375	40372	15324	14771	16762	22753	33261	38096	20987	28497	8977	17604	22958	17536	14470	11310	24650	15693	40122	4640	32444	72394	3559	21196	28578	29613	5683	4431	25245	24522	17092
417.149	2.16	2.16_417.1485			106556	63595	104267	46439	70516	107974	131165	73321	95529	103457	66178	107057	122402	67720	143449	156212	75146	105241	84001	77368	168631	128364	104189	108260	107498	55635	131183	118381	23623	38617	105156	126273	140709	26470	164988	279168	38011	81125	160249	61855	36198	73136	139261	55890	138778
573.263	2.17	2.17_573.2632			18606	10588	18030	10929	32866	27835	19788	9824	18931	17620	15522	9412	31671	13892	37944	26996	23113	14011	10530	19225	46084	43635	22109	22349	8732	24605	30178	22997	6242	13849	20270	19925	24878	10703	28101	75621	8616	16306	29662	28891	6853	21042	29745	25393	23446
674.177	2.17	2.17_674.1767			37829	18467	28751	8092	58755	30434	10850	12429	9760	47398	29070	6435	15530	35366	7192	51720	9176	25669	25270	57951	62297	16905	67110	60795	4317	12945	46911	69174	12355	14467	30236	19660	29813	12218	74266	155200	2631	17474	25675	62623	12435	33475	69256	20471	30249
170.022	2.18	2.18_170.0218			56518	62291	26411	76828	22346	124860	51458	222899	56973	97634	65164	112344	66407	95239	76182	83623	91754	23227	248926	19965	83296	147766	99783	145420	48322	125700	18936	84516.5	72996	89150	67508	139353	74606	90925	11259	84516.5	67726	93742	84516.5	22274	55187	53746	12197	44935	29679
219.111	2.18	2.18_219.1108	Pantothenic acid, CoA biosynthesis	Pantothenic acid	341191	280562	349630	415692	367452	456454	315755	288135	373902	359813	504457	188346	470843	333658	468352	252015	554993	238279	274151	322519	407855	553092	379067	317294	143258	569222	419751	409687	211834	302197	342215	269489	305143	376365	268093	399534	218512	363371	342230	383103	234985	586734	374069	337305	282513
1370.26	2.2	2.2_1370.2591			37366	9049	57932	215607	15197	93505	36870	35536	80924	9164	36870	32620	3872	36958	63637	13788	273262	147530	21732	20792	69431	173493	8352	110591	36870	76428	19296	89625	137825	36870	53511	44550	36642	31555	47878	12533	292785	88477	29219	19873	36870	261114	24632	32024	6118
567.131	2.22	2.22_567.1308			48587	69350	23378	44475	58618	49795	22570	33724	27508	64394	66874	28217	48910	71583	36128	61830	17426	69086	36208	52013	28155	54240	61803	52840	13864	20944	47166	28235	52419	26772	49208	15398	59646	57762	54954	29749	13068	41153	19915	86372	107033	41363	36424	82496	6641
379.148	2.24	2.24_379.1478			48755	20456	9284	23609	27426	59807	51375	35199	32860	32315	37052	15290	42692	42489	34881	75653	41782	20932	28680	22795	73376	50967	28678	24184	31641	38455	29737	110668	36278	48949	43250	50100	77250	47938	31837	77975	8860	39486	23008	31111	40100	22876	33391	38749	50019
516.206	2.26	2.26_516.2056			23501	17093	10148	19468	29676	26158	20476	15871	13544	18357	5647	27897	34334	7615	36263	49732	25080	14598	15099	23481	8143	40665	23601	24513	25035	15175	16994	16750	12957	26131	20193	9505	43011	15321	36500	54470	10005	23921	17869	34481	23805	16071	20501	15410	30146
332.109	2.26	2.26_332.1092			46971	51718	98383	18707	7210	110135	120738	36120	17341	9213	4777	10443	126973	88738	117962	28368	60694	20560	31918	10064	19070	23657	190819	2471	35494	24929	52442	20965	20407	33568	46964	27666	26301	84716	49978	10389	137665	45060	29531	11097	67439	79581	12108	57636	43526
678.09	2.27	2.27_678.0898			37898	10154	42198	68652	69139	53783	8855	13923	47356	18676	21670	25889	24514	59610	18770	29725	46347	21412	26260	34846	60916	57039	19677	55096	5975	22421	28939	47322	42896	29725	19163	30821	45582	42711	26661	41578	27445	8685	42446	27205	29725	91974	44430	61074	24294
616.119	2.27	2.27_616.119			102667	39202	127161	193450	187541	142607	25088	98501	127907	76025	58641	65466	64670	171514	88183	46864	115307	133734	55274	93705	160588	158857	98943	150477	92084	95877	86179	133690	113180	92084	97262	93071	117301	118455	64524	112720	129081	50104	113783	70355	14671	255664	116321	169652	66842
346.089	2.28	2.28_346.0894			11350	23368	31701	26779	22723	37821	29051	30753	19201	7341	4430	25968	42366	18807	16226	11469	8278	36517	20995	13587	11198	19156	52895	19444	56523	11821	23116	13411	18015	24696	17124	30479	5353	27411	21353	10613	25358	26903	42111	7137	24901	52953	22771	31801	11926
324.142	2.31	2.31_324.1418			16764	12066	50330	8171	17693	32273	20947	12289	29065	19635	35492	35107	36462	15202	20886	33133	15849	27656	23645	36899	43791	38505	6940	63284	34410	23429	3870	22655	22695	52850	40570	24771	14512	8863	22563	60194	13834	16396	34565	17440	23537	41000	14807	24399	23537
280.116	2.31	2.31_280.1164			27419	24921	15727	26765	21858	36760	35241	30988	11505	21256	31821	24365	19869	19412	17876	34681	11167	16414	25585	19434	58962	15713	12439	19768	18273	8192	22543	21758	16063	28158	20030	35527	41249	18852	7047	15957	10409	10525	18152	16893	35313	14055	17811	47219	48661
168.042	2.33	2.33_168.0425			116644	122943	131152	113049	100058	160257	181804	92385	87759	92065	73274	90673	256799	149404	174650	76400	119727	74860	104532	62889	119370	83379	94932	138775	141310	131128	89885	78477	116194	95008	126935	111027	98116	171915	105046	133510	175940	97375	103554	126332	197341	116641	95340	134113	103341
398.083	2.33	2.33_398.0832			33173	34640	37039	27706	30431	42153	53339	22687	20653	25183	22207	26970	67583	38988	45912	22853	29745	14115	27476	18668	31010	20492	24350	15258	40727	33680	25393	21219	27272	26682	31104	30361	26276	45609	26182	36594	44221	24372	31311	32523	58254	27879	25816	36841	29418
389.073	2.37	2.37_389.0733			10427	10937	4426	10345	12289	11822	17026	34014	19843	11492	13583	10865	9884	12568	11781	16502	7772	12905	13473	17648	6072	26153	13816	19674	24679	22570	12804	7229	10333	18803	13342	8264	13307	13970	18596	11558	4169	16508	4903	9197	7273	10720	21040	16781	13790
215.08	2.38	2.38_215.0799			44801	52939	3732	18949	13838	27524	60495	41740	60415	39571	39172	26145	56432	49847	38519	44720	24538	33368	22538	3882	36927	21200	13271	17434	14776	29334	13418	11127	26591	41687	39570	26756	12559	12576	18929	6888	21203	22909	11748	37759	34115	17430	5376	34351	10812
446.142	2.39	2.39_446.142			13899	16426	11045	16271	17938	32198	7169	22524	8944	13539	13198	14602	22327	4778	27044	9487	9477	13284	27843	15649	8767	13807	19333	9797	7215	8328	7711	18781	35418	18418	14089	9559	9255	5629	9640	23941	10892	11684	1939	8593	8837	26092	32406	9367	12537
393.163	2.39	2.39_393.1627			11899	4526	5188	8268	14321	15464	11317	5666	7246	10341	7304	3180	9573	3070	9201	22838	11483	4669	7327	16023	24325	12328	5615	15626	6112	6565	6304	8175	8268	15725	13216	12926	19289	10149	10919	32386	5149	7903	11214	15250	7537	11391	7684	4179	21332
687.148	2.4	2.4_687.1478			14900	12397	9372	22622	8452	6174	16667	20057	19232	9552	28008	15043	10492	12335	29548	12460	4948	23918	59421	24204	20337	27842	4589	13995	14740	47876	5649	6404	17534	142254	23958	7603	21146	7072	4014	4371	15178	19858	1805	32209	42399	4694	5539	15788	11322
1416.46	2.44	2.44_1416.4587			13568	28257	6244	12992	8648	19652	45717	16592	12110	17284	23621	22486	32257	17745	23241	9857	28260	6644	24243	3960	19085	21179	8648	18038	9297	16986	8448	13154	11398	13658	11207	9885	11807	3610	2748	5445	1654	23952	8648	17232	8415	24147	5784	5069	2408
154.027	2.44	2.44_154.0267	Hydroxybenzoic acid	Protocatechiuc acid	578128	289256	884086	535932	608675	610774	472478	619675	715018	383499	331987	519884	460418	986961	668885	590276	646057	510334	853586	350561	526313	545307	786292	118450	1024074	859036	330361	479217	588533	722791	560761	775168	838890	537801	522260	676392	272345	796211	501761	198092	420287	587261	744579	856875	950283
379.148	2.44	2.44_379.1479			169627	124597	100072	100824	117360	142825	223975	118480	149889	140520	227075	94326	221445	162657	181999	375564	186163	190686	212737	146821	400984	251277	115058	141802	114593	108271	87051	115100	153467	271744	167757	119821	243181	161092	195088	355075	117751	217300	73925	192326	254499	130050	98944	161397	166638
685.228	2.45	2.45_685.228			31012	37267	15961	24673	22757	33646	51163	25893	32968	31309	34999	33302	47314	32378	42177	32513	46722	30576	39892	19627	67722	47653	18123	33994	14287	28706	16557	26545	26058	30979	28501	19351	31005	19412	21388	38571	13468	40277	12623	30812	18565	41371	16421	24856	16208
978.15	2.48	2.48_978.1496			25075	22256	45725	73215	43103	28311	22256	18999	40996	17296	5408	9766	4623	41766	27350	8029	32037	45231	9131	20920	54111	36852	44099	47884	22256	34032	20389	26484	35398	4035	26891	19225	14805	25275	16742	18898	54411	15171	40330	19910	22256	58703	32143	45168	9835
288.064	2.48	2.48_288.0641			21124	15951	33255	49134	21439	30470	26035.5	27561	35350	26625	10214	26019	18233	40405	27937	23875	28482	36945	26043	29872	38009	37190	44830	35944	26035.5	36646	15403	35076	20609	17685	24315	16626	14260	28142	31333	33402	20962	12142	39361	15139	26035.5	42423	35430	44386	26035.5
940.201	2.48	2.48_940.2012			46528	5461	89663	194005	103989	52115	36127	34821	77806	30426	11060	18339	9065	90657	49860	14965	56046	90135	16644	35768	119645	73400	101009	102660	4615	67001	37847	50990	65584	7983	47551	33511	24580	47105	28091	32340	99667	26077	83699	34449	36127	133068	67303	91528	17282
970.133	2.48	2.48_970.1334			21360	4200	33310	56555	36933	20405	5901	13991	26649	13098	5595	9298	4490	29639	17205	6974	20996	26662	6484	16028	36058	24792	32124	15674	21712	23506	16413	19444	24299	12680	18338	12885	6540	17146	12654	13262	34516	10415	25640	13688	14064	37872	21996	27157	8903
448.982	2.48	2.48_448.9817			35846	20044	15329	15263	24238	29841	4780	22186	26103	23441	18096	15243	12528	26776	9411	8427	10028	10275	17769	9032	10124	9478	19228	7650	9083	5309	17741	18426	7717	13465	12227	8017	8335	10281	10409	17997	12546	9091	2267	7788	9281	8986	16151	7304	8531
126.032	2.48	2.48_126.0317			98682	65878	103790	214794	192991	133106	29709	136398	164057	133266	90040	118812	82535	110887	62984	91447	131956	148671	102689	139691	186580	180942	201627	185886	36270	186625	140881	93737	157714	89744	129019	105126	127052	151925	128848	126451	94667	119630	179842	123226	49957	90413	201029	191503	37393
718.08	2.48	2.48_718.0804			74924	28957	91837	55185	38925	81786	10011	65711	92288	63964	38216	45691	32810	91834	81368	44991	83479	96146	48937	67062	70576	91670	91930	99912	18688	85452	69930	76668	93097	61029	75296	67465	60509	74663	56242	70349	124050	57784	85608	65863	61029	100964	76867	98929	46444
948.181	2.48	2.48_948.1814			16000	33385	24956	46740	27253	17745	30861	11406	21802	11149	5319	271540	31010	27216	15671	120857	16597	25269	6662	11115	31686	21505	28373	28160	166723	21509	12397	13811	21744	80421	16102	13891	97210	16217	7493	12271	28434	2923339	22301	12802	23890	35957	19219	27219	6036
665.058	2.48	2.48_665.0584			55738	17773	76087	107160	80967	51631	5313	40249	58526	38611	18944	26720	16696	63996	46174	22952	49552	61002	25554	41003	67369	55464	66072	61178	8890	50526	37045	43798	56671	12530	44925	35586	28056	40341	29475	33976	69070	27154	52935	33258	5717	67931	47916	56458	23823
732.041	2.48	2.48_732.0411			26660	11058	13196	14455	12352	19744	14148	14142	27084	21305	12416	15228	11282	12507	23696	14818	11990	15240	15440	12553	13636	17698	14768	12309	7037	24414	12291	20419	27662	8910	22639	12579	18629	11549	17670	18703	33602	10476	11970	12532	4582	28021	20913	15930	12744
306.076	2.48	2.48_306.0756	Flavonoid, Flavan-3-ol	(Epi)Gallocatechin (EGC or GC)_2.5min	37555247	15189422	48962620	69018212	56246898	38468211	6640166	31523447	44828128	32474159	19034758	23080913	17595426	47493857	36487538	21042019	39356112	48295586	22053739	34772063	56027475	43638381	52448824	53239866	9471978	42642610	35473333	39002735	41290051	14581130	36808822	30157984	27676026	35481768	29852861	32842710	59598534	26525723	48602504	31859988	8412330	56084132	43746340	47497272	23519930
634.129	2.48	2.48_634.1293			852335	227198	1204430	1896284	1322202	907088	69151	695221	1135274	695078	328656	435694	288862	1190703	874792	388332	972250	1255500	425175	753066	1448494	1105196	1279384	1398709	126558	1069983	754288	898555	1056546	224524	871695	688651	589313	841852	587908	690057	1566022	555159	1186582	725222	102043	1563655	1018631	1298697	421959
328.056	2.48	2.48_328.0561			1382706	759232	901602	1233195	1584653	1373144	460828	1261300	1562669	1257301	893807	1038980	870733	1519712	1371890	987871	1419826	1582845	1035654	1261890	1629855	1486705	1501994	1589334	624689	1481609	1244599	1355582	1464213	769550	1346786	1232795	1180327	1331500	1091425	1257241	1952110	1134475	1465804	1241177	513925	1659822	1351692	1586968	977811
390.027	2.48	2.48_390.0269			902089	524119	572229	739727	542081	904906	318069	849765	989160	820888	596886	691011	593284	659029	892130	680304	930615	686197	714094	849338	685631	643092	960067	1019713	432932	978600	846336	868645	993652	534733	889448	856105	815693	893265	746712	864080	858577	785009	512775	842551	365016	1091707	556964	657116	679284
374.06	2.48	2.48_374.0603			817014	476299	508723	612385	523440	806010	288566	737703	880746	734236	529164	633732	536452	849218	796777	604705	814697	896582	628304	746215	539376	589279	849011	586370	385041	843392	741191	795994	840000	478523	787457	728169	702682	773897	654461	755033	708647	671793	838869	731300	324889	172229	771145	892467	594563
396.043	2.48	2.48_396.0435			361353	192134	150383	172085	377036	349048	126613	335289	391389	318288	238635	275575	236610	229086	359951	265376	370061	160317	280379	320884	134609	358679	227503	208535	169685	371029	323630	323358	257888	202632	339155	321456	314460	329128	280472	316368	479853	297570	241815	329953	137865	280311	327582	254468	254130
262.085	2.48	2.48_262.0846			182751	80786	232744	336919	277550	190782	41214	153668	221470	157316	101661	116749	91604	236550	185902	110724	185423	230599	114943	171740	265919	213938	263776	258495	58870	214938	171950	191889	210347	76950	189953	153979	140544	188150	151134	167754	292859	143566	243663	165253	49830	285035	220959	243211	125493
696.1	2.48	2.48_696.0997			248905	71830	340767	453623	358380	261534	23731	198211	310229	197897	101927	131377	90941	321506	242616	116364	272583	339569	127028	213735	384191	299251	339652	368496	43665	287541	219941	250958	288857	70099	242653	201934	170502	235525	173669	203761	419842	171397	317133	205734	31501	402729	278097	343332	129466
180.043	2.48	2.48_180.0427	Phenylalanine, tyrosine and tryptophan biosynthesis	Hydroxyphenylpyruvate	219011	118365	268393	325773	291589	220786	61988	185489	249474	194439	129390	145981	126178	258100	205347	139533	214756	248802	150147	209046	279280	248592	290249	265729	80955	248098	202927	210206	240126	105592	219084	183035	173453	218295	184071	203000	154945	171541	262402	201957	79282	295614	249760	264971	160732
369.07	2.48	2.48_369.0697			187209	89795	232809	294906	162257	181954	31917	149964	202969	160854	93825	121811	89442	206036	172661	111001	180102	203657	115413	187052	245660	139682	249383	235739	45320	197066	193802	194946	182396	76669	170952	142697	133992	173359	171016	186597	269326	137438	229663	149857	39911	237394	236597	196799	149356
138.032	2.48	2.48_138.0318			166124	102379	196076	262183	205337	180766	34524	148834	190488	83795	111357	117353	101489	211658	154373	115349	174331	207989	121015	135108	212133	197695	179623	234033	29919	183006	134615	161446	174009	91009	159976	141705	140277	154998	132564	142929	239214	134665	174146	149686	53333	232413	174725	182149	107156
220.074	2.48	2.48_220.074			84419	69999	159004	202109	182524	136224	22661	117056	146109	122318	82396	89042	72297	170882	123928	89979	133700	153761	104838	127238	164992	142711	171972	161074	26046	155984	69253	135659	143585	79288	130672	125347	110496	144463	122768	114976	189740	105540	162337	118807	60099	184476	161121	163970	101067
460.1	2.48	2.48_460.0998			42961	14114	77077	120270	84290	47844	7370	32875	61396	38243	21431	22556	17583	89028	47550	26854	48975	68905	32489	37462	81303	59454	85957	72427	17234	64593	31807	53206	58818	23520	49519	44565	39618	57045	43233	41244	67054	30641	66005	28429	8401	93107	68528	80426	35514
650.103	2.48	2.48_650.1027			270689	79097	358892	508524	404046	286418	26366	223541	350050	220549	107995	150108	106457	363350	272918	123046	287750	364382	138237	226654	416590	328273	401583	395663	47419	328146	245702	265322	311899	78771	267968	211754	184502	260059	188701	212000	456719	201918	349308	224066	35154	457087	314392	377138	137844
166.027	2.48	2.48_166.0268			59793	48916	104881	72246	112767	44474	26980	78042	96646	56121	52026	63658	31315	100761	40008	54106	87821	51805	59898	81908	70970	99409	109310	118559	37867	101922	87703	46034	98135	44299	90073	75644	34068	89159	54272	85642	138577	73370	54093	82070	20297	123246	42124	105070	71620
418.052	2.48	2.48_418.0516			70833	86012	101612	126972	98347	123081	24577	101734	100442	111785	66963	76998	95759	141594	123158	89072	102079	97372	89310	27340	110798	107751	75795	105763	50623	98782	50171	70803	87987	76299	73473	81553	72615	98945	58210	80540	99439	94151	35059	70552	44769	115654	45677	83627	43048
366.153	2.48	2.48_366.153			30669	16339	86352	55595	60647	15410	43249	23476	26494	14090	45098	36030	24207	21862	15270	8882	16630	23275	9068	60900	27559	40556	15247	63569	9100	43557	10955	52567	26792	15464	33229	36682	13765	8258	8223	45854	25587	25058	38490	26640	13428	32696	80878	15489	22910
405.999	2.48	2.48_405.9994			74783	83998	56315	58532	35084	125054	51652	115330	71515	55946	85483	90732	80337	75954	83206	93656	114812	33194	96182	100349	60354	69039	112089	119790	66230	121276	104688	110083	92250	70427	32275	99423	100904	104951	42262	55357	33518	94256	65075	51916	48236	31035	105908	66659	49389
404.053	2.48	2.48_404.0534			103526	57655	128281	121451	156858	93918	23718	73906	87094	86981	49877	52887	54146	95222	83291	53856	80081	86880	41513	88039	96047	80971	130289	98785	33523	91415	93841	93761	70645	49380	81036	55106	63950	41410	76094	97519	113845	61701	120330	64788	28068	88399	117345	77815	65600
176.045	2.48	2.48_176.0454			57064	28769	72450	99862	82363	54198	12961	31115	63109	49387	21999	36792	9675	68262	60306	15498	55293	71195	33961	49715	73552	37679	77769	74933	17042	57269	50362	32960	37280	25891	58974	27077	43931	55519	47025	53132	95399	21838	72420	47320	15490	39178	58071	73913	39346
672.077	2.48	2.48_672.0775			83185	31463	106500	59965	52299	91408	10095	75142	104331	72639	41059	50967	37508	104301	91038	49019	94850	106708	52481	74535	113685	105990	104179	109890	18949	99120	76711	86071	106686	31612	83588	74731	66261	85281	60541	77356	56616	65266	96001	73736	13825	116568	88465	111128	48441
370.043	2.48	2.48_370.0426			85452	47171	37702	109932	52931	83843	24594	76010	90050	73538	15980	55683	49889	94390	81365	57010	75160	87485	55056	76064	93781	84072	47283	96226	18794	82673	75382	71537	84890	41258	77248	67241	61946	72461	67655	65821	110290	35226	81416	42053	25687	92075	78738	83749	52476
168.042	2.48	2.48_168.0425			60417	31495	67196	75435	28348	58417	181804	56410	87759	49990	34034	90673	256799	45598	174650	45716	54125	74860	47104	44330	92528	29901	93038	53138	32918	64411	64455	30824	42361	25498	56577	37297	24152	49137	43237	47729	175940	97375	63555	51128	20408	116641	62683	62890	33930
662.045	2.48	2.48_662.0453			42013	12893	56360	68655	58810	41073	4869	33578	46409	33267	17355	22164	15893	46407	37954	18894	41286	49174	24520	33456	52020	44579	24599	51346	8179	43791	32838	41004	46050	12081	35604	30963	26282	34681	26033	30921	59969	13755	44281	30887	4867	54186	40637	25470	20294
412.017	2.49	2.49_412.0173			24500	21248	15744	21491	13902	12051	15895	23612	19268	16293	23901	8636	32458	19497	12057	13141	16626	14995	12764	27220	6406	15913.5	19522	15948	16697	6546	8024	25925	9471	10071	16836	27957	10877	16356	27804	5963	11369	13694	19384	17454	14671	15923	19163	20282	20366
458.014	2.49	2.49_458.0142			134033	189969	211121	202931	190254	303025	119901	295458	111683	177265	222215	258202	217971	75675	295642	249111	178474	208627	259336	283191	203128	204413	183096	209006	175032	130476	189398	193338	179192	200252	218931	159258	151976	290057	241270	165437	233457	269851	169839	206911	137700	120486	128963	137679	231399
519.985	2.49	2.49_519.9852			25549	38319	35135	33657	30760	31556	24967	32834	24554	25229	42513	34686	40202	31747	29559	46083	34298	37581	47733	30546	8524	32622	12398	40029	33028	12338	32785	53240	35038	36157	32491	9074	51441	32824	44274	18554	19856	23352	30264	24410	27089	20899	28181	34479	42519
390.12	2.49	2.49_390.1197			529609	316757	351369	423168	281701	272653	206721	489079	570834	532419	384528	423614	348626	369761	514866	416721	540859	591777	425250	239121	382185	299359	344219	641383	277283	561778	492171	336991	272269	322936	523472	506739	242802	524487	424087	514636	496072	458312	306522	475055	226514	386103	324831	384253	405888
388.011	2.49	2.49_388.0113			28948	22905	24682	58061	49514	23722	16596	49406	32515	50852	27316	36191	32443	24586	50013	38362	27366	48751	22297	33846	21109	40473	46474	57606	22838	26009	24591	44682	24157	29978	21639	40415	40621	48357	33197	21214	31379	44578	42422	39853	5258	30164	25056	24547	30530
479.995	2.5	2.5_479.9947			75640	50660	65750	74493	43090	56069	49014	65787	64923	109766	87803	93307	98895	52613	79045	109619	70004	74893	58787	51361	80412	52177	54029	64210	72315	77993	48999	54244	70061	38928	57408	64899	107309	23436	43106	27579	101820	69502	60006	62549	64108	36529	62619	51811	79112
381.163	2.51	2.51_381.1635			21492	21495	25075	22312	21835	31014	27543	16874	15918	14224	29349	14956	22120	18304	21481	19114	33264	14929	14181	20372	17531	29801	12012	15073	11316	30482	21354	17002	12613	17099	19019	21538	19752	22119	13225	24053	33534	15549	17567	21103	14553	32369	15132	24686	19452
464.031	2.51	2.51_464.0306			13871	37198	27166	31295	23872	23564	29663	37229	30966	26911	43293	50024	21247	29504	9566	28429	24335	34596	24538	27780	33458	33013	29569	31840	20191	31025	32282	27993	14994	36664	32278	24626	52455	33645	37754	8521	40053	47105	30521	29172	27750	5031	12095	35513	45076
383.108	2.54	2.54_383.1075			65930	36088	128588	23425	434518	11592	18513	30129	12624	46701	21539	15373	16316	17028	11588	23372	9899	16209	34841	143702	20647	8758	566487	31930	24410	25391	138124	92370	13659	35330	62347	13435	13583	9233	106263	213132	11026	14512	92259	55971	160397	7079	145683	14092	890297
316.08	2.54	2.54_316.0804			143239	221378	168970	86457	102014	490122	226087	123142	149914	114928	151248	98324	130814	80646	178644	93888	117890	96575	79054	129976	141200	106192	102787	235315	103181	61979	122023	86510	56424	35887	136707	256713	189389	57283	47440	120976	228474	87221	122900	101690	103535	224281	55286	208378	215265
190.085	2.54	2.54_190.0846			28971	41316	14944	37685	31163	23547	29801	42852	31305	18722	29639	42933	33767	21385	19512	22170	18062	42635	16550	33126	27786	34289	35228	22129	25439	40171	39197	23039	24767	17644	24475	25257	13141	18239	32148	32984	22950	20025	27579	16692	36326	24242	23667	26591	24043
310.127	2.55	2.55_310.1269			124015	63369	40720	114835	186535	60147	42634	122479	94740	342110	137195	177729	181933	130202	255816	82560	70610	160345	197636	190822	139667	115147	50958	135212	71978	96941	177763	215781	112543	181772	112794	85034	77410	91461	89977	161913	62029	146753	77701	215854	84491	131625	143007	64889	84162
154.063	2.56	2.56_154.0632			10255	2944	5785	5723	4030	3046	13817	24490	6087	3508	11571	8298	8860	4646	2226	10115	7135	4754	8292	12593	2740	8266	7135	2265	18384	8946	2921	5435	3864	10204	5099	9745	7177	3970	6912	3839	3556	7135	7135	13888	6584	5191	10731	5038	4092
300.085	2.56	2.56_300.0849	Hydroxybenzoic acid	Salicylic acid hexose	244289	235943	43206	218085	53806	282229	458990	260402	278349	208325	201540	356258	468433	420996	174171	180269	264053	403976	323684	36083	253779	396040	61868	258710	211258	189068	32019	34523	266278	269018	236284	340905	354721	383825	43744	20874	283772	293402	53674	109342	226653	444436	48735	190368	47860
1202.25	2.58	2.58_1202.254			56602	67180	42919	122419	138681	88718	50121	45362	68579	28566	36816	41897	35577	88275	73550	20968	135540	107988	21076	59462	111436	110375	56441	68364	50121	56611	52165	71000	108305	50121	47408	79895	103897	78668	71171	48166	45849	44879	72166	48168	2239	238469	118994	84888	13753
952.139	2.6	2.6_952.1385			27768	19633	30211	61181	33175	31789	21334	14789	43405	20882	8826	27496	9990	24133	47014	16504	41919	50062	11975	17674	52542	45820	25642	38431	5411	35345	25653	38116	41980	21334	26780	15419	16813	41020	21568	26713	50455	23967	26685	25533	3942	60701	36754	23953	11315
914.189	2.6	2.6_914.1888			915498	664695	904000	2287115	1198345	969587	89211	480701	1323112	602026	380494	645689	255992	864005	1567287	472016	1623591	1611596	345287	622656	1994225	1409808	945850	1323043	282708	1282811	713485	1400282	1490814	92807	889246	524910	441289	1252877	872113	812119	1930813	821786	852200	817942	134079	2168558	1320633	636023	338336
936.171	2.6	2.6_936.1709			69385	51449	68707	165526	89158	74779	7924	39875	100357	48233	34427	52436	22606	66391	116597	40884	117303	121240	31704	45967	150359	104308	67618	102209	25290	98237	55996	107443	112947	4399	73400	44743	38378	98053	67484	66671	135925	66642	63674	62838	12257	157827	87261	51085	25295
992.215	2.61	2.61_992.2149			3794	4221	3332	9959	6335	4993	3216	3096	2981	14805	1692	4054	4641	7643	3612	5507	9767	3789	4692	8212	6749	2394	5254	5286	9767	2888	7110	13707	9783	12053	3207	4202	4711	4140	8465	9759	9767	5056	10254	11931	87902	9767	22465	7053	3503
280.116	2.61	2.61_280.1165			49033	50678	53227	39867	31391	69411	57194	32187	32539	54603	58984	54107	48906	40056	60234	41099	57621	43005	36245	61942	51380	66389	62261	50119	45948	30225	64607	63041	45438	36632	47186	53982	50060	36111	36321	58106	51747	40233	53830	59593	27643	50114	62786	32531	60824
1068.21	2.67	2.67_1068.2139			31422	5448	59657	61072	14256	29208	22060	32188	21047	10912	6490	19608	8273	66147	31912	11535	59657	35957	20302	11658	30849	52363	46174	21925	4297	35465	13463	22152	34281	9755	28760	52579	22952	34716	21534	14976	40146	37660	28044	6914	22060	59033	29169	55269	9937
594.03	2.68	2.68_594.0302			16976	7448	19706	16305	2455	12372	7385	13257	10541	10637	7820	13672	5197	20914	18960	8145	23075	11607	15431	4714	10407	13427	12953	8346	10407	16985	11249	4614	12799	10407	11218	7564	4374	12032	15088	10075	13273	25152	13116	4067	4044	12757	14544	16696	8037
602.014	2.68	2.68_602.0137			21073	11814	24212	16848	11457	14964	7790	19537	11941	12013	6904	18989	10260	35666	28911	15871	15941	12240	22526	11457	9376	18305	18866	7707	18336	22448	7981	2763	13595	15212	13362	24657	10613	20544	13058	7233	29451	38827	9054	11457	7986	12387	12861	15419	6785
170.022	2.68	2.68_170.0217			109299	44044	186491	110985	99594.5	79944	36007	116738	62838	52086	41965	112117	38199	227211	154559	73789	195321	88081	129227	47007	99594.5	127714	180798	52457	85946	158351	65853	50408	107406	61296	103587	191186	66365	127196	113909	53837	194856	305477	83818	32991	32642	100751	95435	143530	58373
538.052	2.68	2.68_538.0523			15766	7046	23352	15382	12565	11139	4927	13246	10030	6628	7152	18809	5205	29001	21337	11198	24190	12233	15700	6700	8004	16879	21932	9447	6622	20661	8998	3897	14693	3484	7894	26053	6906	17471	14425	6305	17688	34323	9709	5183	6310	13673	13600	17152	7585
970.14	2.68	2.68_970.1398			32460	5476	97258	35120	37167	18648	5901	34151	12747	7934	4743	34719	6345	143441	63391	16120	117091	26847	46763	5891	10357	48485	73852	9438	21677	71746	9840	6360	29785	12732	29341	112262	13118	43143	33300	7064	85388	256094	16200	14511	3200	26962	21802	56566	9837
648.002	2.68	2.68_648.0023			22742	11930	34932	21745	21363.5	18039	11941	26081	15979	14939	10828	25824	11270	36033	16059	18480	33958	20077	30074	10045	10913	25949	29760	13615	25876	32787	13687	5197	23168	17966	24008	37091	18513	24406	19352	11438	35515	41784	16279	10006	9657	19204	17928	31278	14326
641.986	2.68	2.68_641.9858			21316	8431	30193	19443	4962	14323	9300	21223	14001	12023	9078	21310	8839	32165	25095	17033	30473	18823	25225	5030	5344	21516	25726	10960	20028	29506	13479	9418	19461	15388	20139	33851	13433	22830	18848	9578	15945	39362	12950	1896	8858	15631	8076	24593	6815
586.054	2.68	2.68_586.0541			35361	20219	45243	29253	7044	29703	12216	37673	19429	20583	12346	33070	16748	68472	48454	26722	49658	23894	43058	6135	16342	34289	31906	13790	32116	42288	15703	9086	24018	25527	28411	45264	15988	37415	24320	14663	53503	71592	13520	6729	12248	23143	23600	26505	12310
512.037	2.68	2.68_512.0367			45360	22232	70864	47879	11956	40914	20199	55000	34840	26666	18599	47154	18678	92103	68512	28614	73765	37855	55907	16027	24240	54618	78794	24771	42077	71914	27462	14016	46037	29110	45974	75813	29057	53127	45662	20646	78967	135159	33027	14334	16265	41718	39733	64220	21877
474.082	2.68	2.68_474.0815			6305007	2339299	12416416	6630175	1184083	4631124	2319396	6586289	3684652	3158067	2217157	6415689	2194346	15544046	9376206	4382266	13503987	5341443	7589376	2298161	3298667	7616178	11174149	3073417	5062271	10048453	3699883	2218350	5917513	3599653	5938855	12657643	3772579	7426884	6599885	2750352	12380991	21199336	4488499	1840724	1821716	5323814	5326314	8339927	3385475
496.062	2.68	2.68_496.0621			824172	326394	1434709	828387	156542	619743	338435	893692	502202	416923	321824	879658	304146	1719342	1182648	615266	1545375	739862	1012664	301583	424484	988485	1232979	404603	706101	1250913	461147	297336	806460	486768	812671	1588027	528447	972226	798933	365634	1515701	2192960	553654	261467	263504	704943	636925	1114212	427925
558.033	2.68	2.68_558.0325			301163	120043	542923	306296	63555	230064	131135	332410	183752	158997	119642	321828	122596	611002	442086	227816	559592	265614	389059	120788	161811	363084	450955	156181	274534	456085	178538	114848	300334	189076	314643	583168	203312	363232	303733	145688	557398	791990	218506	107176	106680	267460	245717	424384	168441
320.054	2.68	2.68_320.0538			302537	114216	539337	313279	62695	231278	112333	314286	195103	162123	108916	319630	123266	628157	435570	216033	609815	273491	358803	112762	163551	378923	514636	149056	247380	454758	173106	108110	298053	181818	299332	573723	194757	362017	332023	131019	573006	884645	213982	94232	88288	283740	263291	393876	159413
518.044	2.68	2.68_518.0444			140319	69656	224027	139769	36339	98603	62738	141430	85467	83196	56585	145259	58810	257055	179049	108931	214981	114402	163106	54930	71353	144374	188008	66655	130564	185579	80001	54157	131118	89450	134755	230186	90929	154446	130477	64858	213221	315691	95165	55130	55624	107930	102779	173045	75434
154.027	2.68	2.68_154.0268			140940	55599	188847	120796	35902	596486	64411	141019	98657	67199	54819	131328	55986	237964	201612	103730	211565	119124	163163	327404	72856	145765	177548	67386	131844	197988	72270	51205	127114	86979	128198	79041	98549	182012	131311	76777	221805	237157	89332	42638	54214	124013	114333	186251	86252
580.015	2.68	2.68_580.0148			118197	52479	185908	113522	26731	90792	59455	131435	80955	68823	57827	133504	57316	217684	173374	96740	195321	110933	147910	50491	63713	140454	165001	67102	115431	167287	70413	53294	118508	84179	121648	207039	86338	133460	112766	63493	195632	260436	81983	45664	46131	99702	99696	160290	65855
572.05	2.68	2.68_572.0503			55450	26376	106651	58171	15597	47225	25081	41960	30758	30365	20365	49627	17596	86668	79154	29817	98716	40468	48913	26013	30112	53502	114308	25447	26738	72954	34037	19938	41529	22004	46409	57483	23975	38953	51829	28428	81442	147446	43094	15973	12479	50251	51421	65616	27333
571.989	2.68	2.68_571.989			64927	28134	112417	63984	14932	47466	29449	67367	40240	30887	25834	68773	25045	114583	83474	48056	104406	50224	73408	23848	29230	69660	82316	30102	50272	79876	20966	24012	62072	35002	59172	105448	36000	63394	57771	28478	90393	133339	44226	20151	20241	44217	42145	74603	29739
342.036	2.68	2.68_342.0365			37907	13980	64499	37029	9266	30780	8954	39834	23997	20711	17410	41309	13690	77721	53665	29137	71309	34822	44744	11497	19328	46230	54026	10690	33702	51752	19201	13127	34773	22770	37078	65857	26542	44408	38139	15901	67014	96437	24775	12722	12771	31344	29494	49290	21470
593.973	2.68	2.68_593.9727			23748	12184	25852	22013	1209	17084	10903	14102	15748	11936	10515	24186	9162	14766	28644	16499	30016	17704	26620	9939	9053	24323	25944	11119	19126	26025	15459	8455	20811	5605	23066	32618	12880	21750	20088	7973	28310	16636	12927	6840	9149	10081	16644	23979	8500
614.184	2.7	2.7_614.1837			72174	75126	77450	61779	66349	137713	42878	78435	122071	87252	113730	41475	50447	44663	81854	57758	52978	52978	32673	69692	49565	63997	75211	141158	16297	9590	110136	63527	52978	39955	63892	55414	38855	58516	34635	86812	153850	17074	103917	94126	64064	94462	42229	71649	68017
1202.25	2.71	2.71_1202.2541			113851	67180	86591	240221	138037	157953	81275.5	67014	142331	29009	36816	75126	81275.5	88275	135526	20968	249473	199162	81275.5	58620	243462	207323	56441	132853	81275.5	113068	53608	156884	186918	81275.5	108980	79895	103897	155917	71385	103624	183504	68533	72857	48851	81275.5	462931	118383	85249	21247
204.09	2.71	2.71_204.0899			18930	21883	568913	25413	45388	10610	5907	9236	4925	17961	2358	41892	11517	13741	415737	24666	324737	10811	29257	81882	8418	13796	37387	22243	7473	16831	71116	41471	7123	12499	24890	4731	12754	65285	79853	48040	7514	4499	46042	39006	46475	5790	68382	16219	65999
426.095	2.72	2.72_426.0948			447748	273535	459892	850396	861158	609440	107713	396676	617759	332404	254430	295792	319895	463203	470062	219898	530230	658464	232107	391825	788441	669739	391135	571317	109062	423110	336355	684504	578297	170423	419943	312813	427248	488894	364257	550396	443158	234729	496086	302012	90917	1107656	593336	520178	241430
360.106	2.72	2.72_360.1063			89286	106571	70072	84247	74998	274280	95193	98570	77769	73192	71190	90480	392022	58754	227405	58550	139964	69244	90776	56128	42577	67878	204564	53148	92498	81444	84598	59114	58261	60078	82228	82522	54429	122552	89706	60173	74469	74405	133429	78183	81345	87039	63834	72492	56159
198.053	2.72	2.72_198.0532			62841	70567	80022	64776	69841	150929	64885	56191	52060	54018	48300	65517	229271	65665	124557	56867	84005	55188	65779	51560	26451	47944	158029	31660	72726	66323	72145	57559	48272	44113	60341	59625	31066	93595	83507	58521	52155	55545	105376	59341	56346	50793	79418	67371	57998
920.176	2.73	2.73_920.1759			31268	20210	34140	62265	60783	39619	8624	26106	46603	22775	17920	20028	21608	33508	36536	19940	39802	53191	16793	30004	58707	50808	23721	43848	3661	32420	26082	48975	44696	15759	29929	25555	33362	37613	25214	39655	37263	32746	31436	24413	3487	80606	39857	35796	17103
354.095	2.74	2.74_354.0953	Phenylpropanoid	Neochlorogenic acid (5-O-caffeoylquinic acid, neoCGA)	30851	42923	51797	20775	37402	6396	41720	35700	85723	7476	11255	39397	27354	16335	11390	21299	64045	9190	32589	10682	18905	14649	4184	50674	23180	8538	64596	11887	53208	92970	26941	17348	25804	15377	48399	23935	132013	28628	9445	75763	23358	12474	24829	13018	12604
532.123	2.75	2.75_532.1232			12418	1610	42060	8043	11088	6598	7871	7939	4108	12119	12593	12459	2418	18404	3004	4562	8696	13716	7589	16890	13917	17146	14241	12895	9343	14513	3106	14046	5950	7654	11202	8040	10111	3186	2270	10477	10635	8767	6151	2015	8696	7278	33100	7315	9821
316.079	2.75	2.75_316.0795			60629	19923	12096	110699	5498	61818	61728	105156	72214	58802	42201	102327	64352	95978	47547	61975	73015	102315	91321	24181	52889	83342	5911	70987	40896	62282	7962	13215	73592	64931	58519	115705	78791	66178	56388	6829	83484	81256	8078	43023	27582	93378	6756	77868	47356
192.028	2.76	2.76_192.028			32957	65110	38161	41274	65787	26019	66094	50610	48782	61992	43682	60115	3121	20487	41578	66892	76871	41982	17366	10317	38959	52918	4480	39312.5	4136	83930	38113	36265	50142	62941	43670	60018	49369	22084	29671	88803	35356	17390	41201	16745	74165	39312.5	52286	70008	20836
162.053	2.77	2.77_162.0526			226512	186648	6929	232699	7378	394261	159525	288304	251416	37288	186513	148957	19835	198035	163493	208644	357589	325476	193752	3184	478345	370292	12976	257036	141927	211832	3497	2719	360052	50993	225780	230137	484640	219368	20434	2098	209308	330991	2006	9348	20871	560219	2645	193625	5021
261.121	2.77	2.77_261.1209	Cyanogenic glycoside	Lotaustralin	3167415	2435501	50427	3200834	12326	5038388	2214754	3959673	3506758	447047	2526219	2026481	368506	2641376	2288245	2853070	4705448	4332265	2676465	18938	5950818	4821899	82651	3466758	1908270	2937703	65453	25934	4669821	632121	2923758	2968270	6224701	2957134	180762	24616	2815258	4422583	26914	143836	183628	7309353	25830	2661708	37755
356.075	2.77	2.77_356.0749			151214	189646	127330	73889	191119	106380	151875	117131	67281	183444	147936	140345	46403	40065	127637	218229	198779	53788	27305	119208	141481	169243	69326	22145	8564	202608	138639	120082	142266	77528	76668	143889	149922	161068	125531	237561	127640	54734	153733	81004	280173	16240	146939	181117	88622
476.153	2.77	2.77_476.1526			46902	47291	52667	42283	42251	81094	43413	54397	34606	38067	41596	49380	59295	22933	62765	28438	37390	43530	84659	49071	32831	53685	62661	54387	20694	46691	39200	61357	61086	34998	48187	34636	37685	30511	49076	59755	38974	44744	20098	58535	26806	84345	61733	38036	31591
324.096	2.78	2.78_324.0962			270302	367371	389824	320008	846055	146976	270611	238501	307956	288622	269758	277120	539227	140615	262034	233573	124120	180074	173557	788545	160120	137803	718253	101197	277332	229242	830194	544177	206597	616719	245494	154256	179261	154187	643481	679813	139660	207972	663313	382230	839121	114110	626140	277355	821949
462.139	2.78	2.78_462.1385			17145	21567	40259	11266	29412	9531	31920	10854	13681	14941	20147	16646	21373	11095	18812	22381	16549	3015	14086	23778	12643	16126	3071	22787	5095	4756	7173	13546	11728	24575	17427	25051	9819	6337	9415	13863	28861	4480	15133	10941	15303	16797	10252	19655	18934
253.096	2.79	2.79_253.0957			125089	120174	50189	158990	246415	141617	93322	128114	132867	70811	91235	113925	63558	89548	86976	114012	121149	146477	96774	167556	135472	114475	93851	100402	99786	127029	178707	179657	131048	93653	109133	94455	138546	173408	182643	122059	95659	132221	164980	75406	54359	138815	203888	66193	236210
366.147	2.8	2.8_366.1474			14382	14268	5376	19392	30278	24677	30552	10871	28985	12430	10871	11127	13123	8500	3827	7348	9051	22938	12212	22660	20972	20098	4563	8064	10946	24688	25722	18304	17359	6688	7914	10946	9833	31863	12140	33501	16355	10568	5819	12265	5359	4712	14184	10939	23334
366.188	2.8	2.8_366.1884			21008	28077	42370	8227	35062	20636	24723	18441	10428	36594	40799	13667	12063	14354	6552	36346	7622	87303	25455	12640	16494	25093	5704	16614	8075	9659	12136	18975	29316	73629	23720	18143	26088	8818	13073	7618	59407	5767	18042	4285	12444	13919	32752	3820	20927
762.142	2.8	2.8_762.1418			105953	87523	178029	109563	22377	105697	54580	89878	72297	51141	44786	89403	46026	305722	137891	100856	195441	85517	144791	27098	300495	128596	117929	439924	98083	201013	36692	179804	104319	78605	95520	196838	110525	116542	58260	133307	129416	223883	49725	186945	39414	469009	75311	209181	77581
410.172	2.82	2.82_410.1716			26047	34008	48599	2070	44405	9829	9186	20480	16245	15397	23669	31650	32312	11002	17615	18581	20768	21829	10378	23764	11309	4264	27572	13044	12422	2727	32715	34450	26975	21895	24162	21629	22408	21009	26316	41565	22406	14321	50026	38283	12553	19637	34291	24175	11770
446.129	2.82	2.82_446.1286			24478	26868	12495	45564	34696	22386	10139	14155	44689	32706	18956	43559	11981	17283	7219	31934	5230	39457	26544	40444	29327	13937	12573	18818	20729	24717	41912	34549	31164	49457	20471	5375	15217	51291	39181	15003	24202	22425	26219	38721	18755	16207	43362	16834	37776
560.119	2.82	2.82_560.1188			14324	16320	10946	25126	19873	18709	4756	12016	27340	20716	16582	27116	10725	15860	7942	20312	6736	28622	22534	22983	18402	13168	9173	13607	12170	17502	25871	22293	23446	27139	15423	8175	9493	29992	23965	12349	17849	17559	17031	27083	15634	14435	27451	12376	21434
204.09	2.82	2.82_204.0903	Amino acid	Tryptophan	982732	1025942	522565	1504766	1150011	953770	474939	707738	1507453	1164518	855431	1534639	632957	792951	415517	1214482	324293	1440716	1068639	1392526	1129292	727434	615766	793940	824939	971652	1494143	1242201	1189824	1502347	948107	291107	730513	1699064	1348126	707372	1084669	936191	1048852	1378504	846973	813075	1508075	772740	1339072
226.072	2.82	2.82_226.0722			306702	329826	181903	441506	344260	327953	172461	243553	461413	346780	292809	446027	230074	261276	168314	386064	132793	433678	332600	393328	368802	254772	198667	263065	288175	315650	408780	354423	384931	405783	302145	115903	256389	480414	360716	237323	354089	305215	302934	405669	284132	298185	386798	264567	391954
288.043	2.82	2.82_288.0435			167212	184865	101603	243282	182181	173056	94211	135190	251313	196612	165370	247257	129189	140539	90849	208351	67410	239169	189506	211517	181028	130407	108654	143852	168773	167738	218781	191723	203412	217888	164989	61741	133811	267806	208047	134657	204504	158098	177332	232475	162037	146878	217150	149349	208976
430.162	2.82	2.82_430.1617			40581	43540	15236	86028	59026	39426	11845	22921	82388	55971	35680	87755	22065	29617	10047	56795	5518	81025	47459	74636	45810	23644	24390	26821	32147	39776	89527	67133	58515	94878	37997	4878	22019	104676	73752	25880	47400	36863	54567	80128	35892	26148	94107	25406	73674
318.065	2.82	2.82_318.0653			19602	7332	62352	13007	24238	117890	24474	23306	27026	75733	6989	22604	29852	38205	19662	18226	11232	10189	21388	27812	113805	32074	49295	104267	9746	83394	17960	26706	19138	32946	13391	37580	6505	54695	33813	37917	13019	32326	47344	23153	8360	19980	28575	23354	34046
356.031	2.82	2.82_356.0312			52510	54240	30211	65378	47514	49951	28928	38993	69253	55771	54053	67597	43780	41350	26628	61609	28103	65077	56980	60054	52865	40165	33069	41087	48903	51274	57602	56184	63425	61530	51199	22924	41989	69823	54373	39839	59953	49966	49339	64384	53680	46045	51039	49569	58696
294.062	2.82	2.82_294.0621			41106	43082	35174	60764	45724	35429	19446	32309	60448	49659	43404	62146	32945	39764	24360	52584	21539	57890	43677	48420	47700	36806	30287	29612	43001	40826	53476	50947	51128	55777	40787	23697	35875	65659	46148	35023	45931	38759	43343	58567	44435	31880	50068	39917	47718
117.058	2.83	2.83_117.0578			31910	31962	18118	46297	43980	28977	17011	19548	43571	40555	28291	52728	25052	23348	8925	39131	10575	41602	35689	48508	29724	20776	21716	23876	29145	30263	58512	48262	33397	55796	30369	9089	19984	50032	49282	27125	35638	24344	40288	47821	32449	21875	57889	24854	47197
304.015	2.83	2.83_304.0155			36812	40197	28637	47638	41454	35361	24848	28032	44956	45108	34139	47061	28600	32605	20431	42495	14438	37360	40194	45324	32887	26066	24046	26404	32477	28142	47641	41222	40701	46818	32991	13704	23698	46765	38602	27867	32843	24247	35153	46513	34338	23846	40752	27644	42398
160.1	2.83	2.83_160.1002			26484	30027	16921	39175	35228	22191	15266	18888	40403	34157	25368	43456	22079	22047	11568	31879	8983	35469	28884	40452	26525	20014	20614	22526	25675	28251	46396	38328	30578	48560	25918	9329	17837	45746	43568	24259	26612	24123	32842	47364	29499	18426	47686	23328	42455
275.101	2.83	2.83_275.1011			30587	55680	13403	52657	72669	32700	10414	18920	27063	34146	35144	52536	11348	43436	14116	39306	7174	25689	29146	44460	29916	60053	32529	40447	13695	38508	48529	30746	40705	23604	29087	17493	16031	35026	52359	22498	39008	19572	37986	32725	40709	28778	34690	26794	57232
143.074	2.83	2.83_143.0736			19843	20850	10938	29965	27879	18232	4502	14371	30724	24442	19753	31586	13920	17874	7291	24219	7693	30866	19820	31919	20226	12537	15872	17864	8458	20307	33560	29536	22270	31861	19242	5607	12778	34436	29478	17631	21043	14411	23903	31587	21171	12794	34195	17047	30278
382.055	2.84	2.84_382.0546			50090	65717	118106	31120	88126	39410	9489	19214	17280	22200	32177	49966	29399	44933	14411	70511	12723	32799	25289	112990	11235	42750	118480	14553	37036	61542	121881	68252	38530	14558	48558	35042	46761	88229	146996	85254	23557	23045	104250	86399	141945	48703	94623	95228	36824
454.112	2.85	2.85_454.1123			11218	5791	9369	22921	8222	13313	8181.5	5527	8791	11102	6682	5585	10674	12194	7367	9540	7851	10909	5985	3236	9509	5175	10077	12829	8181.5	11758	3132	6025	11296	8181.5	9851	8722	7248	16658	6680	8342	12626	14322	19011	7881	8181.5	17483	6236	14706	8181.5
400.064	2.86	2.86_400.0642			10299	15750	27942	11214	10229	12681	14806	9776	6046	12393	5891	7790	10880	13742	10880	13886	12149	5392	9812	15803	9479	6489	34715	10880	10226	7439	10376	11361	7764	12154	10746	9512	18892	27369	20046	12631	10880	10880	13476	16143	46814	10868	15148	18024	10880
2296.77	2.86	2.86_2296.7693			19124	43931	10545	20939	7060	37522	71824	29459	28175	25486	34629	33291	36522	22021	45902	14802	56304	10971	29211	9649	25917	28505	4058	28569	15298	27171	16209	28611	11216	9465	17690	16251	11671	10357	3949	4138	33678	42156	5359	22843	15983	42560	12884	5601	5323
228.063	2.86	2.86_228.0627			35390	3965	180490	54663	50419	10857	151819	46329	9400	58185	51915	68409	30102	27421	16435	5956	6616	50422	30402	83162	50994	64052	23543	107036	11772	47097	8789	83228	11011	94192	35128	18314	25258	5540	2733	34130	70278	46858	29815	2852	26078	16358	251117	15628	26783
250.046	2.86	2.86_250.0457			119753	20187	339485	149859	119635	40485	336404	157992	44176	186422	173169	190782	121536	100800	59892	28242	27002	153081	128155	199621	143755	165653	71060	231016	55876	135454	24409	201178	39816	200512	116078	75113	87256	19477	18570	104622	174625	130917	94988	22612	9362	61535	316218	59393	95776
380.004	2.87	2.87_380.0036			20755	15207	47454	18723	15628	6887	59272	27211	6779	24349	28783	28997	19318	17313	10768	4439	5447	24424	22760	30180	22359	25499	10739	32971	10112	24121	15207	26485	5772	30522	18428	14517	14544	15207	15207	17185	29995	23907	14032	4704	15207	8310	37390	11768	12218
318.034	2.87	2.87_318.0336			25089	5359	71961	27919	23889	11401	75623	37624	11124	39577	37747	41354	26793	22446	14835	7964	7319	31582	32821	41232	28072	38516	16513	45290	13963	32358	5903	43031	8168	43289	25228	20787	21568	23481.5	3211	24064	38128	32009	18757	7133	23481.5	14025	59568	11795	21861
312.016	2.87	2.87_312.016			49233	7171	135463	55178	45479	17227	139279	66799	18024	70081	70578	75835	50348	39475	24750	11932	10672	57973	48095	78578	54085	67083	27260	89298	24221	59343	9599	79269	15307	73437	45854	32713	37330	6786	6868	46412	65960	52539	35344	10490	3177	21564	106210	23270	34189
593.124	2.89	2.89_593.1239			695500	188969	812829	1272963	1473755	726901	175419	695812	812760	480305	422231	380370	549014	525759	406308	411234	630992	984879	338231	835168	1340614	1124512	746764	882336	55704	473245	396184	947828	748057	528237	661904	811319	923124	507430	431354	817168	451103	247516	896664	446398	107611	1298671	722823	901234	378298
636.132	2.9	2.9_636.1316			34991	8768	50836	23004	23443	23098	10358	29229	15961	21742	14280	47211	18172	54530	27321	29306	35098	16035	23187	29834	11557	35134	52232	16731	25616	28286	23989	31407	34946	23443	26773	47716	14962	68112	47801	41799	23552	48864	48051	21208	23443	21256	28261	30128	31947
311.101	2.9	2.9_311.1015			13730	7038	16483	5383	16446	25977	29676	16037	7755	18446	21904	6763	5868	7171	10137	34998	10137	42907	6101	24234	31800	3678	10137	10099	16959	6942	6051	27289	4231	24077	13369	3942	11000	42362	14469	25635	25706	5846	9163	12637	3854	4167	46153	5707	10137
638.103	2.9	2.9_638.103			21023	8135	29047	34144	32468	32433	4735	23146	21910	16198	16643	15077	17979	23070	19939	16860	18975.5	28882	5130	22283	31623	30922	21150	23012	3682	11684	3773	24279	24300	16305	22459	26616	26383	26133	8387	24058	18975.5	18975.5	22112	12913	3718	34197	13765	27089	12126
678.088	2.9	2.9_678.0878			34702	11287	33912	49814	55147	35056	11225	31529	36053	23695	23801	18312	28274	28191	25134	21587	26683	43181	20565	34872	54736	45896	34406	38642	4485	34301	11307	36094	34785	24748	30228	41229	41260	21526	21018	34953	30953	11573	33863	23139	4153	49266	26610	44245	16233
392.104	2.91	2.91_392.104			100511	161064	33625	69883	92644	39190	47885	141676	161127	101415	49201	123888	121701	77029	79486	48661	52434	52190	26721	73319	60566	53121	88651	108317	74793	88046	127450	36321	115499	165715	94173	45439	60680	54212	84430	84308	48475	96378	35689	156411	18849	45759	72894	95978	70934
392.079	2.91	2.91_392.079			100591	160243	24520	66644	88663	38330	43700	142056	156891	95193	48023	122529	118891	73441	77975	46932	50951	52888	25781	67864	59440	50663	81599	121715	73182	87560	117222	30478	113892	165684	89145	41969	57089	54617	77275	82146	47022	95558	34061	150302	18728	45828	64478	93366	64645
392.091	2.91	2.91_392.0915			100511	161064	33625	69521	92644	39190	47888	141676	161127	101415	48755	123888	121701	77029	79486	48661	52095	52070	26721	73319	60566	51609	88651	108317	74525	88336	127450	36413	115499	166093	93886	45439	60680	54212	84430	84308	48475	96378	35689	156411	21193	45759	72894	95978	70934
356.063	2.94	2.94_356.0635			47310	40759	53680	97493	24999	40309	20597	41419	26356	56548	55693	18395	12078	32785	55078	85430	33717	71261	55352	21003	102980	52257	40759	37051	58879	65137	16150	40903	49802	99928	57355	56070	45973	69866	52202	20101	22455	42297	137397	33837	119604	23123	40759	40759	47884
1826.35	2.94	2.94_1826.3459			181454	250438	128458	351000	172323	198662	20366	91842	239025	118202	89695	166129	88214	140877	395600	109679	340795	289702	78486	91976	453180	278240	168938	220497	112586	196858	136290	270795	361379	132286	175113	133112	99458	412821	184142	226950	288283	213074	139206	165709	23263	332427	206725	58398	57696
1088.18	2.94	2.94_1088.1765			31060	38032	36245	69206	13686	34857	8324	28313	36176	23910	11938	24602	21602	36421	41257	18835	76546	42609	20223	19358	53636	53265	38567	48539	11861	37368	22183	33688	42178	6825	32254	37800	19907	32754	22492	21438	75296	37021	31374	26434	2656	60439	26478	37868	9960
914.188	2.94	2.94_914.1876			324589	427889	227648	619673	316946	369239	31119	170787	418367	247114	176841	282814	154991	254050	655092	200494	539165	577668	146626	143941	765312	462824	295341	433984	193325	355291	252518	478608	595598	36105	317299	232501	183865	688813	322947	388252	493514	363841	252158	311518	48039	575785	372779	111802	99458
1066.2	2.94	2.94_1066.1985			188827	59216	200951	413884	124610	180671	22420	140423	184690	124555	74608	132633	70874	210409	232589	93362	400643	253873	115351	104338	259327	295656	219558	272392	59437	211708	117563	190475	228911	34787	171365	190375	103579	162377	132398	106522	442815	206798	182284	133061	27227	350591	173451	181457	60300
326.088	2.95	2.95_326.0879			72883	122415	16934	98184	49666	52873	56518	46246	55676	5295	43910	56958	81939	77486	75417	143909	82874	106347	43177	16475	76188	68271	45577	49289	124376	98225	8203	13835	77347	81504	75149	146729	143056	48465	17855	57265	77383	46169	9625	14417	97617	64228	57265	57621	7080
326.095	2.95	2.95_326.0948			128464	189546	61390	241742	47406	42375	200398	175148	55389	76542	100003	101279	108200	73064	182078	117335	79916	100221	98226	17907	60926	89383	43311	117400	80365	129812	14572	98035	102791	125672	143093	121972	164232	86692	28328	103503	52778	90455	17715	50149	78463	106792	57013	70515	81204
473.159	2.95	2.95_473.1585			178884	202749	191872	170010	215331	182932	116282	184605	229488	152896	139493	148870	188458	153418	191674	170241	176791	209398	192552	160329	145243	175291	218485	152251	151910	185362	168572	176854	192501	180942	177399	172216	147713	184877	209940	181258	149749	191462	180599	223045	213246	148744	150517	140598	213850
276.052	2.96	2.96_276.0521			53072	36885	18736	115205	36628	182936	7914	28342	55987	36628	13633	20323	24538	98874	43051	48661	88191	134835	20678	4340	105071	89028	12850	86606	28164	39981	3879	2926	38068	12350	67068	67614	44485	31407	7781	36628	175706	12278	8692	36628	23769	131401	1977	62390	36628
364.07	2.96	2.96_364.0701			23334	24324	11558	39250	12045	23801	4123	9990	17855	10278	4844	14397	17468	23917	23812	16809	10159	27239	6151	15776	7501	21539	21399	13663	5981	24783	16721	10493	28938	7964	26397	15776	6004	22213	20880	32956	22922	17733	13999	8299	10035	20176	21510	14931	6541
762.141	2.96	2.96_762.1414			300904	88639	293466	657035	169478	335424	54580	257220	225684	193765	116406	203283	117118	546046	328448	164362	632712	361400	185181	163382	299720	454529	314376	439924	79906	322806	170247	179804	292587	70028	287950	394187	150488	306439	157388	133094	871570	356586	253966	186305	44185	469009	192615	436213	80389
164.048	2.99	2.99_164.0479	Phenylalanine metabolism	Phenylpyruvic acid; alpha-Ketohydrocinnamic acid	44611	35530	66864	38647	18098	25869	61831	53798	25065	20058	82356	60860	46079	47236	36019	20827	18386	32024	40687	33623	19400	37378	16537	28459	23955	53708	13382	26976	46619	32974	35600	33922	50039	35394	6331	16699	36598	79138	38647	93612	11660	44349	46060	37600	144709
302.079	2.99	2.99_302.0788			8833	5636	26458	9971	45737	14128	7467	7638	4016	17141	9200	5974	3994	14521	4310	3460	4597	10546	5827	19374	6387	6486	31442	15356	1948	5335	6335	16092	2782	7494	9171	7443	5265	9311	15415	13659	13362	1482	32118	17118	3161	9659	32857	10934	13881
372.104	2.99	2.99_372.1043			152459	162417	18676	332148	25561	61050	179207	60717	51575	90705	116726	73832	30446	183216	81982	155667	19607	89439	54405	22368	63701	97988	107622	114461	108247	195824	21871	122417	97664	74796	144043	115172	128545	122797	36314	58413	132444	19839	22873	66873	21476	47155	61700	61962	110859
322.069	2.99	2.99_322.0692			92591	40484	47800	164573	52351	237905	15337	86355	97087	165965	55498	53437	33094	113200	75585	29197	102600	73559	42376	27720	84410	71294	73567	248595	10592	65996	29371	38832	90192	19211	64548	53858	38934	80057	36045	43446	132972	53578	53335	62774	6044	206217	53074	94074	21237
138.031	3	3_138.0313			166661	111868	133904	220381	116916	330649	52943	136837	144995	285664	144925	109905	90843	171574	125008	48847	157048	110204	91154	138060	111588	102580	253294	324979	27113	118296	102241	94710	140165	47692	124905	101156	95150	123629	104646	105633	187280	118912	148812	131107	34457	449475	397745	197758	216407
452.13	3	3_452.1296			25094	14650	25578	24266	27957	29224	15128	28014	26854	20644	26191	26148	43301	32845	15921	9855	17264	25523	12280	23559	36692	31570	19767	23546	9727	18141	14936	22389	15635	23778	24978	33295	33808	25901	14470	20061	20562	8968	17318	23412	12690	50152	32640	37802	23545
395.998	3.01	3.01_395.9983			13343	16151	9711	4214	4938	12494	9009	2794	5057	8450	16687	7385	14110	8713	9292	6606	11467	6175	8164	20906	2795	3202	29265	6311	3081	7249	9527	8596	9629	8207	14373	9346	12426	7326	11722	7374	8580	11337	14529	7934	7396	45064	57670	10253	36709
488.06	3.01	3.01_488.0595			26441	11355	21904	28807	1691	43566	8530	30718	17111	22033	11941	23127	7652	76071	21269	17461	45800	26196	33719	19377	15009	34465	18327	26142	11578	25421	8324	1873	19789	6234	26923	56159	17326	30346	8902	4356	65501	52850	5952	5814	4250	30300	6819	29405	7521
334.029	3.01	3.01_334.0289			16935	20299	12991	6579	2381	18408	12423	10474	9157	13154	21753	10227	17232	8817	11500	7708	13899	5396	11878	29606	4954	5104	41180	6447	4974	9506	13116	10635	12733	4276	16560	13858	16583	9368	16386	10108	9689	13947	19308	9677	11916	57380	81589	14179	48507
244.058	3.01	3.01_244.0581			387513	472323	267540	142784	146205	286311	204701	193543	128647	288410	454828	237626	322706	232054	230655	118742	294293	135604	240352	698910	88170	106785	1223431	166243	73639	251864	267866	252774	250319	115818	356918	249829	324485	179200	359141	239749	210485	301742	464412	198858	144613	1901818	3231274	313244	1438861
266.041	3.01	3.01_266.0408			85349	78133	72244	44741	83697	67826	44717	41852	35447	82951	95295	54793	62690	62331	57833	49434	56632	33343	64165	120759	34026	34480	197593	58310	26538	53483	53241	78285	58664	48835	72163	56659	68688	65248	92471	61749	42808	63347	99418	52675	34231	236176	375120	60472	202133
266.05	3.01	3.01_266.0498			81153	77324	72244	43769	83697	67831	42026	41837	34818	82951	95295	55219	63487	58513	58540	39420	55671	28632	56181	120833	39633	34480	197593	53869	26061	55249	54635	78005	58198	48835	71584	55621	68688	61038	92471	61749	37932	63347	99418	52675	32337	237476	375120	60472	202133
328.012	3.01	3.01_328.0119			28560	33162	25456	11294	32568	19286	14663	14335	10342	22169	30276	19209	23922	14727	16875	8644	18077	9765	18521	51133	5646	8492	69155	11242	4830	18908	23256	24419	17554	6683	24896	19555	21382	9379	35416	24964	19150	22605	42704	12538	14345	103976	164346	24183	88929
392.11	3.01	3.01_392.1096			51745	114060	32485	82142	58800	26900	72599	68697	38217	76745	54410	69806	81745	59231	56530	22368	41323	45992	28330	81700	41239	30554	99473	48584	33494	103188	25134	43172	42016	77763	54844	26075	32385	36726	20857	56261	46870	65762	24588	35459	53682	65700	38144	75042	49256
311.101	3.02	3.02_311.1012			10665	5129	10638	3275	7733	17320	20296	8201	5003	10547	16078	5104	4018	4358	6798	16500	6798	27543	4228	12139	17360	3678	6798	4705	9941	6401	3530	12072	4025	13668	8629	2650	9425	25287	8680	11060	19841	2482	9163	6394	3854	3520	18605	5707	6798
898.194	3.02	3.02_898.1943			457317	214045	453455	850162	913568	603798	68645	365216	608071	294595	236272	306899	212388	660026	496592	172836	631211	609877	229253	369842	871117	731906	436415	646881	71977	518069	393130	727645	573628	112146	430234	293827	393394	581774	346446	560529	584638	268786	461220	337726	67358	1338093	604450	533944	255425
301.117	3.02	3.02_301.117			15017	15464	20379	10158	15242	10483	18519	15028	17126	11498	5633	12551	13303	11312	13246	10595	11969	11321	10976	13248	9585	9274	15438	11491	11152	9409	17060	13767	10888	17914	12094	3308	11921	12966	15974	16663	4762	10796	10406	20760	8142	11296	9889	11642	11489
295.106	3.04	3.04_295.1057			10823	24353	6274	9881	9289	12915	23510	17323	8769	13804	12878	13896	14250	15399	5401	11851	9444	5106	8578	7166	5357	7640	4989	8333	10263	5653	13880	4050	5222	14893	10960	10504	9444	14720	8795	7792	8667	7718	4249	9608	11173	9444	7318	16410	11814
454.111	3.05	3.05_454.1113			14342	6857	9475	52531	11855	23536	11086	23984	34362	13917	9219	16618	11727	26364	20480	26659	37568	22725	11329	11186	32897	42621	22916	21662	5592	21676	5628	13698	26043	2708	14296	30473	26960	49084	4002	11083	47164	11146	55704	26792	5013	36476	15037	25056	3097
438.081	3.06	3.06_438.0809			22549	13790	58161	22585	16782	20056	3707	16588	24447	15170	12069	17362	9361	42685	13864	26086	12566	20156	24823	6779	18414	21721	73517	10845	48687	33950	21096	12914	30526	5560	22220	29203	15343	37507	25730	15384	8851	35018	22893	10241	13632	21402	27862	19570	10521
1066.2	3.08	3.08_1066.2011			108493	39689	116644	244604	77046	97728	12805	87014	95476	72875	47296	75052	40664	128219	126049	56704	205033	155156	55911	79045	150046	166903	122614	186760	33419	116472	79673	109274	120555	24163	102366	105900	55575	87119	79309	77416	278814	118090	112013	82585	14688	207570	98216	110715	37746
583.197	3.09	3.09_583.1971			34083	11924	78449	6316	148001	6416	6318	4163	3479	10696	7965	4974	6286	11860	6050	6096	3673	6185	6740	113855	6723	4915	151485	9629	4144	6707	105679	100445	5565	9780	33963	3216	6409	6455	150969	100063	7371	9304	119916	11420	12844	6308	111713	7327	93545
376.147	3.1	3.1_376.147			16941	16583	14985	14873	7720	28508	17306	14850	14310	46998	32806	10599	15220	51202	10512	37468	8577	19763	20375	2205	59360	18711	4713	18428	12970	16282	5723	14985	10880	10416	18277	10554	19559	43100	6374	4206	12536	6480	7056	39269	29162	16974	6147	10217	7621
247.106	3.1	3.1_247.106			37221	26993	26350	26774	57015	46817	26173	36372	32591	55939	42622	24310	24186	62805	15768	75185	32258	40788	33756	28822	89651	41404	35413	30267	21234	25997	56978	37290	22488	19661	35003	37164	82415	79102	59753	33957	26616	34897	73077	48398	38381	38249	64893	22631	24950
898.195	3.1	3.1_898.1948			267836	154477	312738	511743	558032	370323	48779	221367	370610	188062	129097	176465	142110	271172	264734	123588	346931	415292	119819	246826	516291	385008	205131	356537	41223	235492	189951	425557	377635	73172	266728	190320	276627	285311	215620	341267	262652	146852	276863	174444	68415	724767	360430	296832	135426
621.166	3.12	3.12_621.1659			29206	8839	9310	28302	34638	4578	14944	4043	9207	32740	52941	3654	28891	47944	68425	117333	12105	8408	91384	17228	53884	39262	59514	25841	34994	92135	27926	14950	26153	183415	32840	22190	7042	34500	25954	22673	9337	18737	5121	36025	56914	13357	18857	15432	21801
1186.26	3.12	3.12_1186.258			45865	21039	39578	86358	72237	83727	11418	45243	66983	24980	20064	40896	31924	60544	49526	22935	81570	74721	24048	37849	92561	91382	30106	62826	12535	38348	25769	64455	71484	17631	44230	38130	74329	59813	24005	64231	48675	27096	31110	14091	5423	218638	46930	59533	19986
468.127	3.13	3.13_468.1266			59690	32701	26147	79051	54203	53618	17896	53467	62220	55337	53303	77555	42579	47922	53060	33756	37870	82049	56121	25583	92992	50546	31817	72433	36395	67879	27982	97695	50100	27651	54793	50432	39981	51669	49162	50288	52628	58635	51354	75502	24916	95891	58138	50266	34254
378.021	3.14	3.14_378.0208			16609	12503	14813	14541	13165	3958	14154	17089	10319	10654	11354	23085	17068	32928	24109	14664	22466	6367	28341	11243	12209	33342	28573	17152	24325	16845	27148	21924	10738	19991	18283	37483	19289	32745	14160	22016	21840	38790	18996	12070	13694	16438	13499	36636	27713
356.039	3.14	3.14_356.0387			88043	50933	56510	63394	61818	13281	61745	77543	43490	50082	56325	110919	79012	140629	128862	67440	108451	26391	132669	59388	48967	149790	136170	67958	108922	77697	129230	103350	45946	100462	81087	181488	85545	148121	60114	102811	100377	192910	102559	55913	68486	66000	60725	160372	139726
289.117	3.15	3.15_289.1167			11053	12399	4442	18370	23947	6600	8528.5	8913	7419	17816	7297	15474	4503	9870	4422	14837	8528.5	13174	9283	8788	11196	16970	4444	18140	5736	10774	9827	13067	10913	17245	9437	10389	6026	5632	12989	5952	9383	8528.5	10205	14155	12125	4531	13151	5032	10086
534.194	3.15	3.15_534.1944			23748	21680	18475	4168	19446	10225	11319	27690	7983	11561	12486	10728	21314	27902	7422	18217	7196	22412	24183	66561	9121	13711	121265	5989	14564	30502	74032	42219	12639	29294	18956	10595	8714	13138	27034	33565	28684	13546	25251	19994	22035	6466	50870	23280	92343
431.163	3.16	3.16_431.1635			14697	12614	17539	4599	24845	17948	34937	14702	9847	19394	31570	9390	13707	10295	13821	12153	4007	11088	12137	22039	19674	6840	17233	19315	10488	12852	21662	21888	5885	8757	13016	7767	18096	3642	24495	39851	14543	9368	31044	25621	6413	5330	34969	12384	18424
310.069	3.16	3.16_310.0687			96110	86766	71809	141171	144616	73482	121719	66901	109760	143963	116914	77297	3937	94458	87053	133321	84335	102542	94289	93812	190335	108658	73014	14173	21769	139120	88633	125809	84758	132652	83574	145453	123023	97477	84699	171936	172156	8075	133654	59785	102533	3843	122025	161767	80964
368.168	3.16	3.16_368.1677	Cyanogenic glycoside	Lotaustralin anitrile-6'-apioside	925983	691914	974297	520152	1013313	1434570	1459986	898854	706846	1033530	1627089	612450	625160	686185	1214254	845270	605526	1040341	764266	963298	1775639	805340	947367	1487877	636326	929258	807779	1293122	691164	490406	871158	637120	1414289	242961	1003009	1995897	1622951	855257	1120586	1250499	263027	918947	1575725	756397	661634
1072.19	3.17	3.17_1072.1939			24921	5017	25216	33470	26081	22776	4910	23394	24277	21432	15455	19893	19023	25031	19023	13573	21396	34274	19264	16362	36763	30478	15330	30744	9840	23165	14246	18560	36200	8332	21936	23825	23060	19023	11601	19830	28844	19453	21808	17462	2936	47837	21196	32952	11664
192.027	3.17	3.17_192.0273			85090	95247	40296	111444	96356	45276	92463	87948	75275	103694	76347	61611	63576.5	47824	96365	80195	105706	86582	41493	61163	71103	58191	7972	20283	12638	102053	82441	58737	95741	112339	62478	81900	78157	74438	61993	118350	98883	63576.5	76588	34507	110143	4176	82006	98472	44734
356.064	3.17	3.17_356.0638			76904	99304	65797	145382	80108	80179	121121	125258	119654	164780	75864	84830	16655	52416	129859	123244	95598	111859	71632	100647	72357	85684	259234	18504	50883	143690	88472	74573	81311	155398	134424	175097	137455	172769	108389	186602	41472	70491	89815	67936	130429	21737	81498	173209	90158
548.116	3.17	3.17_548.1163			29140	12871	84720	27040	11876	24276	5942	15036	8131	16581	8485	21187	4946	50354	18657	21768	30502	17837	29438	22396	10211	32213	78199	17160	11820	26898	27934	17086	25404	8751	28706	43244	17038	57123	48051	24784	27707	42631	50472	11690	11730	21097	43219	27389	27957
882.2	3.17	3.17_882.1998			466215	169523	37793	53107	71693	745226	9772	510918	589905	16021	273351	271525	33833	34271	301726	252562	436000	33719	271384	45463	53714	56776	33829	43297	14927	285077	316616	652961	458780	19143	34624	36583	873122	38166	17721	710526	19947	139039	27076	206130	82381	87274	496440	740235	21653
372.105	3.17	3.17_372.1049			16812	83662	26089	46033	23599	4892	34439	20544	12419	19371	25789	8561	23249	19775	14391	18428	18049	7434	52193	12141	21203	34584	19020	46654	17641	48606	20999	25194	8506	18619	18498	18340	5282	32948	12883	14365	20039	17345	19318	6501	19005	9075	11379	9972	92432
520.114	3.18	3.18_520.1143			10601	6774	8908	5785	12971	14759	7236	9177	12721	4605	12335	6714	12082	3560	3631	6375	3364	7531	3056	6282	20730	3629	4964	12673	7641	6068	8567	11487	4849	3008	8904	7007	12619	8379	6389	8688	4462	7641	11867	9074	6637	15418	7467	11752	9997
452.131	3.18	3.18_452.1313			58208	46450	55213	31216	83785	94568	38088	61557	81063	54226	83841	33532	84202	48397	39038	63804	20624	44665	30580	51067	142121	45837	44683	71577	14422	12057	47182	60507	21042	21002	52995	48010	73413	55790	36841	67133	63386	21200	75111	46552	42896	95123	32487	74999	71702
386.084	3.18	3.18_386.0836			43652	102298	32615	37851	42192	28085	84887	29743	31592	82174	29809	28061	15946	22979	100380	36689	144773	21023	12963	27598	24930	32146	6972	5302	4895	61987	36985	22414	60354	60534	40303	29013	24171	36118	25623	102623	43645	40263	34738	25888	138285	10233	46971	56634	22643
393.163	3.19	3.19_393.1633			40873	39158	37970	33086	46257	51211	36684	30668	33009	27061	77931	20593	24191	41406	35371	37659	37409	64841	40450	30332	77987	59984	39958	58983	21476	32349	23557	34431	55130	48865	37537	28177	78301	22521	37154	68637	33567	70189	34794	61296	23632	75614	35997	32070	34303
502.132	3.19	3.19_502.1325			115281	85826	90952	222508	230275	9527	20963	16118	38957	85382	119763	23107	39080	94341	243635	189734	57015	44048	103803	90984	72457	121785	366705	79232	152283	242997	29910	115111	144774	298735	112952	148616	43095	228672	206674	59577	25940	108186	18390	164646	206310	67241	181579	39746	81736
318.074	3.2	3.2_318.0736			36294	23481	95696	35917	73737	30128	24157.5	15413	21812	24093	20859	22185	10594	40561	17670	21853	11289	30257	13871	44413	17767	24995	82979	30446	9634	28222	56249	40814	32553	5762	35489	19473	19542	36732	46859	53067	21346	13519	101538	38856	18888	43607	51629	36530	30327
452.12	3.2	3.2_452.1198			94535	66731	92958	87287	159020	145203	52939	100888	132492	74731	109446	67077	119388	84380	68673	91253	60852	86313	55691	88218	191872	100120	73670	113326	28917	32888	80502	130544	68647	52224	91030	83609	136349	91454	70560	124168	91514	50382	115633	69174	50600	183244	88460	131486	96265
190.085	3.2	3.2_190.0846			27318	21341	36005	27412	62847	37542	31969	22299	26421	26834	29487	33235	40865	25646	19987	11314	14225	15797	29060	21307	26321	34272	49556	20074	31657	16702	18508	26581	23290	12214	24446	11088	13244	20449	33223	31807	28151	51059	38493	35313	9400	36579	22807	29548	43734
1088.18	3.2	3.2_1088.1811			36637	38777	19969	38041	23767	38999	7712	27181	39104	22948	17807	53434	21015	20775	54280	22905	78452	47163	21737	17930	56291	55898	24905	31736	18299	22945	25988	53960	55284	6594	32209	33144	27064	52255	31028	43284	41642	50104	32763	26284	3943	62559	29267	15695	12784
776.123	3.21	3.21_776.123			35404	30837	11578	49042	10196	89838	8296	29311	29714	53935	25877	37699	18771	35472	31597	15429	47403	52619	26987	5576	51400	52674	11227	81413	9375	16024	10242	12741	42227	23257	30030	38013	28214	42724	8822	16829	58700	30871	13536	21648	4870	64150	8422	14653	3736
904.18	3.22	3.22_904.1803			67994	40025	59729	92729	115677	83717	18689	68643	95930	33315	28722	63132	63940	68548	72710	43454	61859.5	80102	32847	64599	94237	93012	41008	65510	10293	62463	70139	118234	112436	32263	73975	69807	101392	80439	67791	89294	62363	61859.5	76083	24827	13794	181744	99847	90920	42141
648.085	3.23	3.23_648.085			50967	34308	59089	98273	64186	63020	8495	46953	78002	46443	23207	40535	21106	64341	61508	30671	86662	79327	31278	42219	73320	70158	49645	71287	21105	74459	42886	52230	65474	43917	50386	41879	41171	53070	45888	44568	94399	52198	57006	44986	12341	101597	68422	59674	25930
442.091	3.23	3.23_442.0914			33603	24068	37424	60037	46319	40804	7392	29112	44887	26645	16775	22513	14296	41722	42580	22591	50911	44393	19408	28302	51157	44894	33327	40551	12834	39181	27163	41362	41788	8614	31945	26403	27129	38463	26722	34726	52387	30977	36324	29409	6665	68908	45367	36412	17504
610.138	3.23	3.23_610.138			2285169	1130256	1988156	5123527	3038898	1844613	229291	1105592	2395569	1575035	1182981	1128297	586629	2138033	3526964	1966885	2996864	2704424	1338389	1440712	3211186	2983705	3579764	2503404	922044	3559131	1295554	2723210	2924309	8267306	2136034	1517177	1035858	3464976	2257305	1623955	3211366	2047796	1861636	1920824	2436891	3512129	2853266	1558048	969463
654.101	3.23	3.23_654.101			46361	30030	45451	67710	45585	51249	17035	35125	50805	27971	29770	41626	25639	43670	56524	35558	62391	55497	27251	29232	50373	52267	40798	47157	24210	43271	27711	43288	52178	17855	41109	41640	28177	42196	30319	34350	68036	55271	40885	33198	13892	54474	41560	48328	18117
596.138	3.23	3.23_596.1375			170242	51632	190299	266394	162342	167106	62210	67353	227465	122130	87153	92799	57443	196413	192088	68813	274179	215979	57249	101460	221640	208925	113490	178127	111464	188003	112456	44805	206221	114076	165636	184268	122473	89901	113997	119982	257028	95757	152676	143014	33811	252003	149676	178263	57026
716.071	3.23	3.23_716.0709			21635	17269	24575	39529	28360	26516	4281	18383	30575	17291	13021	19295	8991	23932	27885	21796	35163	29897	15540	15987	28705	26987	26569	27521	12024	27942	18246	27768	35664	6863	20501	23428	16145	23869	22772	18353	37363	21074	18924	20971	8738	35506	32400	22989	11870
1474.32	3.24	3.24_1474.3203			48972	9875	9670	32321	25512	15599	17131	32988	29221	10139	10960	19028	21904	19250	39635	16785	45333	22760	7280	12276	38066	50901	12594	17127	3692	8114	7347	21270	16243	18837	16761	36273	73418	24211	7697	17641	8416	10085	10161	11537	2435	257947	35962	30660	12129
253.095	3.25	3.25_253.0954			27491	20087	43137	28176	34018	19386	26908	26755	28496	36357	41176	22081	24969	27832	8500	10778	11448	19292	22389	50603	16150	15655	26974	75656	11110	28411	21259	52653	20409	10125	23577	18109	12358	17367	36091	29936	17414	29139	58988	21626	13784	18508	69817	13800	36452
324.142	3.25	3.25_324.1425			117195	116633	49607	132163	136879	82048	107645	129802	85612	165464	99552	89175	85268	159376	103840	150789	124342	94992	186040	95288	122277	104714	54688	109721	98481	174916	129619	86671	82285	96487	112523	150350	92807	96139	110708	123959	86445	102340	114152	146484	160220	92358	146514	156917	116310
482.105	3.26	3.26_482.1048			580017	95449	26587	2068081	586750	315113	25852	315113	128399	460769	790932	315113	40309	386014	1629891	581846	70785	156279	923668	408961	2669669	480153	3307708	269327	1091937	943434	36173	663379	1331239	2060379	581803	470637	44392	2391739	1529551	44689	117358	930806	315113	572728	741708	83776	590478	22702	326795
358.067	3.26	3.26_358.0665			31426	24812	46111	30525	30488	23213	14249	20629	32379	15485	16260	32607	15895	44908	39545	37834	42050	31027	21759	14952	30488	25810	41664	30488	71673	53827	24242	24883	41612	30488	27723	36863	23459	39538	48855	22918	25641	54186	23547	15216	17385	25271	41369	36813	28314
336.085	3.26	3.26_336.0848	Phenylpropanoid, monolignol	Caffeoyl shikimate	245237	207967	430063	246515	169699	228120	115109	181252	272342	159048	131166	257386	119503	396445	376480	280468	420406	271819	183164	132350	186693	260030	452207	124188	602287	496450	198562	232093	358529	105273	258385	277824	166478	329670	386499	194988	250618	515457	194722	118807	137161	233367	387224	284934	242812
388.137	3.26	3.26_388.1365			92305	121801	62557	47155	23874	433222	291706	63178	57869	278644	362391	198558	441122	40919	103986	43438	39003	125291	36311	59351	42291	31061	92096	67681	49884	185960	59277	24321	251200	37034	86239	46401	27361	48738	8574	16374	98722	20132	34280	107405	40850	105433	23037	39577	42025
126.032	3.26	3.26_126.0317			146044	124601	232181	153747	90828	115542	70390	111618	175844	101291	65834	164976	70148	207230	193493	148134	250003	159458	94183	66834	117677	145024	232513	73940	309458	261331	104732	118739	202112	64286	147863	156394	95573	192186	209269	109798	144983	272258	116915	68523	77643	157834	223497	158715	165320
178.027	3.26	3.26_178.0274			84154	65989	140713	83072	52739	68885	42210	68831	98304	51732	43520	91345	40862	132421	123111	103242	135121	88894	61168	43585	52054	83538	151863	35666	208943	157376	67739	76799	117810	37924	82964	92005	59210	104733	128675	62762	78661	163950	65880	35775	48880	75216	118090	98571	82149
420.037	3.26	3.26_420.0371			30143	25798	44976	31201	24218	16292	20683	27242	33723	19393	18605	28622	17872	47420	40365	37798	40571	30888	31048	22749	21815	30417	54035	16858	66998	66568	21306	26134	48004	18493	33271	30838	22388	41416	48411	24685	31742	55324	30949	21446	23700	25988	44494	34791	29363
662.096	3.26	3.26_662.0963			33972	13025	36466	45265	55297	47157	14488	33089	39087	25161	22777	19570	39147	35375	28574	20302	35321	36526	28167	40357	50474	39561	36402	38298	8561	28012	24140	36049	28530	28534	34102	35843	61707	32591	23444	39312	26926	20720	33362	22153	11813	65434	32714	51748	25278
452.025	3.27	3.27_452.0252			10231	12494	10121	5212	4490	26762	17207	25179	8288	15314	16607	5032	21433	10803	11076	19244	5258	13326	6177	9155	23259	15275	9480	27530	6217	5372	9480	6322	4652	10460	10645	14222	17883	3647	9480	9066	25054	3856	9480	5615	10362	13557	9480	17875	10074
384.039	3.27	3.27_384.0386			22640	25785	24538	10342	8985	62371	34989	54460	18426	31367	37450	4438	44271	21526	24368	41966	15769	24842	13027	16367	55380	25056	8683	58484	15160	10118	6778	9733	10215	21258	22256	32886	38211	8699	7470	19303	60475	7132	5699	12159	23086	35544	6134	31304	23665
344.112	3.27	3.27_344.1122			16078	55723	18200	13172	7246	14016	17696	21510	32021	10747	11660	22616	28732	17508	21418	15065	12487	10390	5586	6869	15544	14376	7398	20825	14806	15750	27378	5783	56660	49795	14905	10524	8945	6865	40440	6975	8561	39045	24228	45178	28375	12892	5474	11420	7306
300.085	3.27	3.27_300.0847			157163	154477	183467	82711	56306	430456	199297	340547	118225	197378	217646	80803	275116	181323	179611	256641	111247	162693	90214	103602	412972	191358	45041	384130	93884	88936	36890	66156	79750	127486	157185	226035	248866	106326	40286	137520	405779	81171	29255	74868	127989	223328	31980	202857	159368
368.072	3.27	3.27_368.0717			46122	47166	45229	15409	18630	105237	69945	97408	33657	58800	68926	17049	75803	45839	47194	95619	28856	47308	29116	34387	120581	48998	11563	105184	27818	23391	14668	27951	20669	39105	46203	61590	91876	18589	14897	60477	103743	16923	10574	36066	42627	56459	13030	59170	48333
444.2	3.27	3.27_444.1996	Apocarotenoid, phytohormone	Dihydrophaseic acid-glucoside	55084	62853	95442	49032	59761	52503	94880	47352	58609	13860	39323	47693	45685	18415	51496	44911	64513	51363	19013	50774	37291	63567	31139	27770	37942	36950	72420	31000	46360	30657	51757	85210	52156	20911	53522	43060	33978	38797	59884	114648	35199	64258	25497	107449	47935
198.053	3.27	3.27_198.0534			65046	56765	98096	62572	41977	57395	50522	56464	73953	39783	43295	70413	45506	101741	86495	83142	90357	74613	54619	33565	39526	62305	104735	33011	161664	113615	48362	48896	88825	38992	66807	70240	53614	78345	94659	48016	59998	115260	44536	37779	46599	57200	79545	77053	66691
394.127	3.27	3.27_394.1268			24943	38865	16081	23199	24937	31302	29890	46252	17148	27978	29246	24856	34894	25382	25945	10215	29722	26039	12606	27423	12461	23627	21419	17285	12651	24424	49035	16887	28426	23742	23451	10805	36821	10181	8743	14740	18474	49852	14631	17163	19798	20421	31756	38052	25677
776.123	3.28	3.28_776.1231			34105	28165	11774	42715	5153	81325	7123	26970	26891	48240	24633	35083	18078	38875	31954	14952	50977	48755	26223	3939	50206	46379	12366	67585	10826	15749	13046	14789	40662	23791	33436	37753	23710	35227	10278	19603	54049	38026	14698	22409	5225	62371	9827	12774	2994
930.15	3.28	3.28_930.1496			39279	10202	59199	33276	21349	31900	12873	42729	14724	15916	10342	32192	11105	104416	50423	23762	116631	25042	40237	9255	13038	54055	58344	18897	26732	53236	14089	2266	35922	16133	39294	130597	21326	59227	26859	10137	106161	157689	14296	6254	9097	31847	19408	55352	13585
418.089	3.28	3.28_418.0889			1334407	378469	545041	3008027	1333930	125708	38714	121713	362858	1167111	1787233	200734	202434	464630	2310142	1972493	851077	433950	2065629	692398	3711337	1937792	3659626	999818	1789320	1097982	214740	1229934	1972233	3460348	1362852	891779	281449	4008273	3311572	398189	315192	1215711	250121	1239463	712920	657447	1008125	279316	813017
166.063	3.29	3.29_166.0626	Phenylpropanoid, monolignol	Caffeoyl alcohol	22057	28295	4224	18636	1218	19487	48104	23764	28299	15157	35989	29319	38378	14858	12988	20616	13636	47142	29083	3452	16792	27336	4430	28045	36922	15356	1825	4373	32502	23869	18180	20578	30006	7858	20026	2033	17739	14193	20026	31278	30470	13318	20026	22779	3631
328.116	3.29	3.29_328.1161			42339	53195	8155	35473	8500	43686	109194	48616	52436	32763	61893	52714	81533	35922	25829	40225	34025	85963	49808	9041	28775	46773	8987	50326	65850	31387	6019	6822	57529	42437	37129	33843	54774	20310	5287	6156	48545	24296	4608	59238	60379	28529	38921	48220	12626
340.079	3.3	3.3_340.0787	Phenylpropanoid, monolignol	Sinapoyl malate	27363	10029	93564	29077	20919	31266	112262	54155	7573	58698	79327	67220	39859	34976	29758	5377	18865	37880	49244	50203	30931	59160	13642	64675	19394	66213	30931	40003	14245	25562	33626	63693	27411	30931	35077	211218	83115	41901	21591	13923	20712	23084	40661	20727	13010
464.091	3.3	3.3_464.0913			1098657	289193	187975	2444941	1062973	63932	16296	10545	140998	851904	965494	44721	97272	500403	1121800	1594413	528731	268634	1606588	397029	3046105	626659	2580582	330628	1541466	808859	89467	974475	1566810	2894877	524808	239426	98321	1939154	2562904	289490	139181	1417863	40839	857391	835018	329009	748772	84115	316446
264.149	3.3	3.3_264.1485			27213	50615	25336	13982	14103	16621	73817	11073	12488	22382	26049	25693	48069	24378	18138	27685	20116	37445	11565	65026	14294	25239	24406	35140	22994	13724	5743	61057	12185	56043	22811	19337	31178	18782	13927	12665	26936	9177	12144	19318	29450	44469	14631	7061	27354
176.069	3.3	3.3_176.0686	Valine, leucine and isoleucine biosynthesis	Isopropylmalate	101341	121291	68493	125712	81174	105756	145001	93904	109702	122931	115842	95212	107005	118713	137704	107201	139458	177797	104927	71993	80723	129713	138309	53014	104230	84812	82695	92092	119231	165686	85964	73552	98683	84877	81535	21548	75213	109844	42617	124770	166215	80991	86121	86356	43552
788.198	3.3	3.3_788.1978			27731	25513	44287	45957	29155	22788	11713	19598	30265	24387	12253	49177	18669	42605	24408	21513	48430	41823	26830	13361	27976	33129	28906	22170	12803	34082	14457	43523	28701	15544	27546	24594	26883	24500	25582	18212	30275	54172	21907	30289	11339	36894	21185	19694	21805
454.109	3.3	3.3_454.1087			18416	8993	17814	61130	13870	33855	6899	19688	30845	14736	12661	19278	11816	28925	16695	22770	27375	32554	13527	6445	26639	32102	13334	31150	10597	31148	7212	10382	29694	3352	21288	22839	22643	35118	6997	6440	35510	13985	33880	21990	5562	37373	9230	42341	8563
734.102	3.31	3.31_734.1024			17384	10793	13347	40223	11955	7230	2126	5222	7525	13502	15987	13347	3372	15496	29245	30981	13295	4134	24769	11862	13485	22651	40624	11037	16455	45705	4545	12205	25360	36289	13438	19107	13347	47095	16787	4000	13347	17811	2891	18305	24405	5335	22530	3943	6334
194.059	3.31	3.31_194.0588			115303	161988	48396	125550	103337	199049	325189	103337	71839	172172	140496	70270	311681	113919	144793	92204	100164	107545	167445	24632	78955	71952	57158	208206	204242	121549	19988	24480	129677	138215	82924	74127	82642	95151	12751	32264	91991	100475	27190	206887	417438	86953	12316	287994	29200
356.11	3.31	3.31_356.1102	Phenylpropanoid	Feruloyl hexose_3.3min	53552	83950	21251	60697	11666	112937	177730	49067	33660	95678	76304	47393	170058	59966	75538	41230	50734	56405	87853	4973	38089	29065	26343	113124	118015	58238	6411	8779	66453	73013	38215	35287	35712	44879	49364	4512	48635	56532	6955	112145	226358	43573	5049	143820	13478
672.129	3.31	3.31_672.1289			15158	9300	7848	60461	17116	17857	3983	12865	12869	24535	11776	14688	10200	25466	54950	52153	12181	10671	30258	10479	14537	43019	60095	21527	32259	62233	11484	49523	31237	72931	28224	28017	7899	52708	22055	7434	8423	31893	19501	31766	34915	14639	16957	8112	13770
650.145	3.31	3.31_650.1452			218565	88903	48159	412981	198070	39932	10849	22978	34619	148817	222396	39681	26275	102141	262179	233217	60105	57160	215624	95749	113730	204815	424443	88649	243979	341986	40389	101501	154512	571032	139290	132202	31641	392679	260661	37381	108812	184323	33638	162364	441978	107193	222013	29289	58074
712.113	3.32	3.32_712.1133			51209	40386	11232	139926	47734	5851	4364	32199	13530	39565	50059	32199	12653	45488	94146	88298	26116	8064	50483	25489	31853	55844	112103	24369	39924	114730	6181	41460	57545	104704	45694	37771	7988	124156	74985	7082	20068	50850	8951	46560	62058	25454	42622	10884	16449
262.078	3.32	3.32_262.0784			47137	91459	140980	40535	218518	102100	28165	11843	44160	105194	82497	12389	69248	23802	205563	6768	125204	71284	72581	206620	54942	47844	189912	77428	36431	12224	109416	435456	22622	15423	16932	12095	6053	25450	46765	90876	16110	126836	180691	81182	25686	55918	144210	11315	154137
368.168	3.32	3.32_368.1679			198359	117243	109461	187735	426277	184567	413217	123679	153392	272092	303970	162882	204440	202632	96022	277686	158898	685747	317224	413154	383245	198371	91324	269128	214807	180494	102444	634022	69477	699993	122205	138723	155263	88241	64408	84905	114261	74526	148747	77600	146480	58678	240766	117113	108698
405.992	3.33	3.33_405.9921			21499	13120	24326	5804	19226	17297	2594	10978	20863	16849	12858	10130	14536	11168	21146	2500	15095	13794	13902	23180	21602	11920	25784	10740	10063	6892	19118	31544	17727	3702	18217	5762	6356	13696	23642	26231	8580	14471	31228	17022	3899	13005	17997	3913	21637
369.07	3.33	3.33_369.0696			13001	27996	42685	13808	62929	42889	3604	6202	9900	28952	20815	11184	15759	6722	70181	11451	38285	19285	17740	68136	20257	15853	98983	21652	9689	4876	33119	132668	5746	6180	4524	9809	9809	7878	17630	30871	3924	41555	52706	25471	7707	14143	45244	1538	45071
525.994	3.33	3.33_525.9935			13397	16451	18661	7225	16554	14373	5390	7567	14248	14312	11845	9226	14320	8027	16627	4779	11855	12433	11930	22003	10269	9856	15474	10214	8715	5761	18994	21888	11940	9862.5	13467	6616	4355	7623	14478	17674	8419	13006	22574	17121	4229	9898	18843	9862.5	19712
396.039	3.33	3.33_396.0389			66513	75737	80633	44834	103454	57619	18948	47778	75200	55703	44421	38244	54241	42450	75620	14392	50519	53876	41559	89301	75947	43915	91281	46827	49601	18888	99281	125483	49840	7755	51579	31633	18420	48779	52132	114541	35278	55543	120058	65712	14421	44284	96435	29629	88526
634.133	3.33	3.33_634.1328			58096	77805	81837	33490	222221	50099	5977	18572	65414	49344	27596	24603	37982	20685	100072	15081	47330	42712	29157	96138	134810	32100	195409	34791	24011	16806	163542	324241	54814	51797	56237	17678	10971	48514	162332	335495	16810	55108	293492	75959	32162	41469	220091	27197	122189
306.075	3.33	3.33_306.0755	Flavonoid, Flavan-3-ol	(Epi)Gallocatechin (EGC or GC)_3.3min	1744978	3470869	5033626	1507773	8967532	3509878	633347	34044	1780001	3688396	2844282	540438	2391194	902938	7613246	52900	4370797	2363643	2415103	7470195	3010402	1744640	8143513	2631115	1334206	603901	4811630	17500303	1128630	758374	184576	488111	248069	1228775	2810520	5510773	630348	4350705	8297671	3077703	904294	1879192	6244289	339412	5809472
328.055	3.33	3.33_328.055			85999	158094	233810	75032	263701	220238	48307	22202	85544	186007	169813	62351	126870	47626	312497	10433	205181	124784	133479	346913	104556	86220	301502	140990	70323	25460	165777	551435	48978	27731	31626	24159	14427	47437	94211	155864	33780	203935	247900	139847	55216	98393	192602	26853	222340
458.011	3.33	3.33_458.0106			51142	60163	75109	33142	87047	57659	15655	26069	51360	53726	44675	34865	49722	29173	65995	15799	51546	49455	42035	84044	58170	35714	81954	42826	31713	18945	88267	112178	49405	8517	48914	24231	14653	38098	69273	90408	30924	54216	109096	64389	16648	41769	83479	11455	79820
1376.25	3.34	3.34_1376.2543			15950	12691	8153	15366	20424	9604	10102	12412	21763	4430	10102	12128	9644	13113	8848	9097	21101	8735	10102	2438	27667	15432	9334	10889	12389	11874	23423	6145	12559	10102	16127	13700	15536	13996	17454	25794	12013	10336	11769	12088	10102	17359	17620	9335	8783
1170.26	3.34	3.34_1170.2573			45945	19328	47819	47252	73380	103385	9956	56730	55710	23671	20354	31076	64040	47836	28289	14895	65985	61847	34831	48326	64520	105516	28705	57594	6770	25135	19796	72638	46273	25858	40481	53778	106797	40107	7608	49474	46954	11255	36056	10575	2430	210453	50095	99981	35569
504.085	3.34	3.34_504.0851			28691	25386	17860	73624	25216	12211	14808	11654	14022	48990	48802	11110	13624	20840	42848	50458	25930	17665	45602	20231	86369	42300	46662	21904	44691	38591	6123	22549	46059	109062	27272	26522	10804	73462	46392	13320	8462	46504	5415	27920	52469	19045	22425	4925	7290
306.063	3.34	3.34_306.0628			3850700	3386599	1714828	2310838	6634542	91158	197866	1965217	4368581	133378	142610	2498141	1658418	1617803	728216	1750719	267356	1658889	94786	567533	8297174	1589487	6242619	882839	1969554	2054279	7463701	2252107	4119788	721263	4765152	2025305	1510022	4065508	9189666	15158470	1694720	285954	9436038	2925662	135048	1693454	8806514	577034	3551358
482.1	3.34	3.34_482.1004			651431	211055	180440	1309947	621522	71744	26882	67601	159895	829885	787736	117065	121117	307939	1087362	1068836	437444	211982	890824	365534	1678731	937735	3987029	409208	920535	1025601	89159	596138	918556	1604021	632792	422556	137906	4791954	1552148	195820	161497	964613	47001	557190	646139	694064	581245	95990	351540
368.158	3.34	3.34_368.1583			175557	71985	49641	137791	194783	70682	83549	271706	169366	97379	99193	286622	179600	339749	47197	572796	120631	201197	17628	172631	479689	111515	123342	123224	263893	292519	111196	253825	125984	401163	307388	260418	387279	148633	130735	113067	204027	24934	127874	44303	87698	46253	247011	122181	148795
180.034	3.34	3.34_180.0336			90884	96071	83657	55662	134731	54141	10969	66649	107100	55801	41219	70892	63068	54241	67234	38026	46307	64678	44370	84617	127119	55286	120189	48671	63671	53537	140856	120189	78622	24254	91923	46038	42698	80791	141341	199095	46738	51427	168547	85543	13115	56344	144555	36194	106376
382.054	3.35	3.35_382.0543			26022	34315	16831	20403	27910	14977	6570	30733	34530	19030	7850	28092	25774	23610	16072	40549	11427	13995	11957	12329	34539	19532	17974	6582	39421	37733	28793	19532	19747	14720	22601	26178	66727	27063	25495	39650	14558	12861	19887	17601	4490	15460	27000	26168	16314
630.171	3.35	3.35_630.1707			194511	113084	57701	311940	287182	17254	8936	45805	140406	87491	41110	51456	47911	103999	209114	286834	41656	65777	164800	52689	289617	168824	356930	70573	189035	396232	141316	68561	151361	213445	145667	110047	72277	319198	288973	242777	42410	141090	75681	150197	86650	61624	284898	38641	75194
792.146	3.36	3.36_792.146			30579	37349	27969	20119	28304	17548	8944	25936	22909	13762	20570	25203	26099	16335	23890	17421	17542	17542	14774	23509	22947	25133	37290	9909	19801	8592	47409	42966	40980	6091	25907	23781	15385	33517	41166	44928	17542	26336	37069	15296	2577	17542	33333	8727	13453
644.165	3.36	3.36_644.1648			105464	82982	27729	76691	203791	15460	3933	68073	214528	24537	13182	79136	42790	48211	21246	76470	12488	56156	38398	6360	375651	59913	66784	25690	98752	84070	222410	9712	94267	13999	99884	80257	126689	116357	202408	405185	29704	29797	127187	60496	38398	32908	203468	24429	59691
338.088	3.37	3.37_338.0877	Phenylpropanoid	p-Coumaroylquinic acid_3.37min	4203515	2974521	749567	3906370	3148126	153448	612220	6567606	8704952	510998	2.86423e+06	5443748	2261413	3706615	9363	10787840	11318	2475431	508499	2.86423e+06	9311661	3097518	954070	1131589	6935138	8506233	5029454	1518	3526467	3244217	4322198	6574799	24759941	4877362	4727370	6235746	1790825	268200	1853759	2197541	1473	1406321	3608377	5204088	1524521
192.049	3.37	3.37_192.049			122329	97979	22879	111997	86929	7116	25106	175337	194033	17382	34895	147662	50713	104701	39211	232544	37147	54432	19391	29622	211205	86497	33001	33243	152449	209368	123250	27213	100606	86882	117911	156271	454834	129922	117568	152722	69798	7627	60656	53842	13225	44818	87089	139131	28734
698.173	3.38	3.38_698.1732			167006	86440	13637	154162	108375	6823	7922	353851	507958	10659	108390	242655	64409	147773	2895	692105	108390	68677	7517	108390	459852	105793	17001	25192	398846	472837	187846	108390	119854	129937	164866	355540	1993462	187050	173173	234971	35928	15618	35277	60706	108390	26116	115804	270000	35639
948.247	3.38	3.38_948.2472			34817	13519	4565	73398	42184	12722.5	3013	1966	20374	6835	2410	7728	1634	24574	10702	130178	12722.5	7194	7220	1871	55955	37949	26825	7097	52442	141592	10116	2489	35755	72297	30485	38668	33972	85174	44011	23752	6258	12074	10270	18569	12722.5	7079	38788	9791	11741
1144.21	3.38	3.38_1144.2101			19280	12846	9244	23708	13929	10259	12846	19704	22133	6111	12846	23862	11018	13337	8007	11877	12846	20769	6116	12846	25980	25004	8269	11162	11601	14572	14833	1909	25358	5363	17926	23308	12853	24190	14538	21477	17927	14217	12627	10735	12846	27215	13814	8624	4312
1138.2	3.38	3.38_1138.1974			28638	20039	5880	33532	18634	9107	17307.5	31017	42264	6608	17307.5	42551	16291	20067	11008	20115	10931	24363	6413	17307.5	55050	35410	12297	14291	19260	23690	25782	1872	39343	7542	24748	37795	26869	43980	26610	44526	15977	19813	17967	16447	17307.5	25821	21360	13372	5599
1122.23	3.38	3.38_1122.2262			59644	42317	14307	70747	33586	17118	4283	67460	97222	13813	38859	101099	32128	41004	17071	41838	16865	53315	12071	38859	127761	74387	22637	29104	40300	48335	59208	38859	84245	13349	60108	87780	63054	94115	58830	99043	33764	40713	37750	32413	38859	48264	51660	26932	10989
874.111	3.38	3.38_874.1106			17367	22884	14759	17081	8963	26320	8065	14613	7803	18426	14711	20081	20487	15550	29652	8162	29920	17557	14518	9885	13079	18039	12552	19750	8127	9855	13219	17466	6251	7103	13642	13564	4084	15993	11257	16362	18683	30205	13414	10999	3010	22652	12487	5189	4877
1584.2	3.38	3.38_1584.2			25805	33467	31151	27625	13881	66322	8246	20790	24584	30838	28272	49887	38167	23987	82695	24286	124418	51255	34138	17953	32640	47297	30124	45426	7355	7660	22519	68562	59005	3327	28539	24692	24286	34587	19440	43658	50127	92621	51638	29383	2225	73525	22485	8395	10573
428.06	3.38	3.38_428.0596			103594	83146	49517	95626	58336	30568	39567	149975	141841	33536	13661	116313	79143	117705	27060	158184	41116	74563	43787	84294	93237	91518	43447	49392	144725	147102	91599	84294	98594	103493	104105	160806	143518	93484	98374	84294	33749	66284	49430	59532	84294	48637	70040	148629	45642
490.031	3.38	3.38_490.0313			77766	60593	29072	66874	50647	15832	32386	112571	114801	28047	2689	51477	58730	77653	10459	132941	4645	56021	23453	56988	84226	63367	17920	34799	108923	107482	71879	4626	64529	72553	77837	99173	94066	68488	70189	68925	44060	27220	33717	54202	56988	34046	52615	107894	38076
852.124	3.38	3.38_852.1239			31381	37323	21092	28640	19344	41416	7593	26160	28896	24546	18749	38227	33475	23573	47273	13655	57213	33341	27541	13474	39409	37832	19671	27654	16965	12878	23136	28900	34153	7825	21224	24813	9586	36268	18720	35085	31510	52603	21972	19495	18749	39850	22548	10406	8687
1100.24	3.38	3.38_1100.243			330803	204881	48682	406647	165262	50041	11279	434679	784534	45231	173374	691173	147519	210012	67229	306282	67304	243715	42273	3283	1254623	443605	80455	113933	247603	333585	356124	14955	510456	49308	316974	611988	986461	618886	369918	736594	140254	188531	173922	137482	173374	217393	288110	136201	44303
814.044	3.38	3.38_814.0445			26897	27938	22138	24652	17558	32226	9992	22600	24863	22389	20105	33152	24439	18369	36216	11169	44388	28351	23182	15939	24311	30318	20619	27892	13881	14471	21054	30828	36343	5259	23951	22982	12075	24607	18792	26309	24268	41584	25957	21376	3155	30573	19028	11454	9858
457.099	3.38	3.38_457.0995			49534	56988	57248	130266	51296	54681	24531	34616	58133	38825	31843	83623	27384	35259	65977	29551	158546	83475	21557	40400	84931	76894	41423	68525	31563	49265	28376	65756	78131	117336	51803	96253	87161	84874	38041	34626	67951	164070	62116	43969	17177	99613	63033	44037	17480
860.11	3.38	3.38_860.1104			37948	34543	34761	35032	34796	44099	8292	26440	34594	28620	21415	40750	24981	21202	58203	11883	68433	33832	21785	24743	51484	40423	48976	36920	12797	17960	43075	60174	42435	6759	28651	26976	17002	31027	37972	65741	35421	57567	56157	29418	3657	54811	39962	12399	14555
294.117	3.38	3.38_294.1171			55603	33290	54547	57639	50373	35002	77375	58675	22912	37417	3714	40151	42898	54269	14958	44716	12784	37622	56681	3194	95377	27324	45704	46124	64638	22504	54412	3390	30863	46579	51725	83434	58785	24510	30569	31957	27886	37392	38287	38447	3359	38926	48011	118213	109415
1562.22	3.38	3.38_1562.2157			43333	48585	35725	47816	22783	83629	8068	43034	51983	38495	29759	78059	45909	31350	118374	38419	172499	68853	36314	23185	60755	77351	47410	59284	29518	31255	40628	99472	83392	14360	43019	51140	48001	60333	39762	73954	59572	139814	67675	37723	3104	101584	40865	22631	13096
402.051	3.38	3.38_402.0515			25712	20320	5715	24122	18102	17029	6524	30198	40825	10481	9007	28933	17693	25024	19083	41950	20376	20446	12529	5337	33516	24095	10765	14427	35590	34820	24153	15753	22342	11215	23116	30771	67727	13047	21464	27837	19465	20322	7878	17121	2295	19215	19965	26008	6815
1606.19	3.38	3.38_1606.1865			19139	21588	19004	22851	11095	35367	6823	19112	18507	20773	19300	26304	23897	9453	42269	7803	53763	26525	22224	12489	17345	28454	17763	26927	11617	15917	17793	30424	28684	6576	20231	19651	4045	23892	13181	21080	28693	45912	24510	16952	2922	32629	16199	11313	7481
762.14	3.38	3.38_762.1398			7978115	7603903	5601092	9061879	5005629	9834873	1866705	6959321	9116401	5872616	4904785	12067010	7097333	5775248	14649620	3251508	18477524	9963002	6172405	4024402	12334010	11972286	7959393	8560000	3798648	4031741	7777996	12420879	12805800	1402682	7670818	8957154	4314341	11097008	7742741	12294500	8966081	15940017	10333412	6441211	619251	13466270	7643744	2921195	2951859
164.032	3.38	3.38_164.0318			1112682	742435	192758	1022168	775376	38827	178517	1701206	2045368	146474	345667	1394423	544490	1008941	473960	2456746	544975	587740	123997	124651	1977747	837890	230777	295562	1711896	2010626	1139426	105130	929949	913436	1094449	1647808	4315964	1209382	1139472	1369521	450449	81594	445277	568339	623207	352342	873909	1351361	405114
360.069	3.38	3.38_360.0694			607162	458805	155664	519263	448019	75647	138231	866917	939244	134860	35279	715144	365802	579334	75063	1101107	45981	370035	127945	74422	819589	444598	191219	218716	876212	934266	637439	105775	491799	489136	599463	796178	765675	587635	573916	653558	295987	64141	313143	358734	13544	227697	474071	746590	289947
784.116	3.38	3.38_784.1163			607323	644487	564758	641900	381057	917142	215611	540736	601177	543243	521281	883608	641816	478751	1152683	218254	1423567	817890	593230	401299	678563	872850	610349	750464	285560	288655	573477	1015595	920254	122399	592822	601306	210133	727339	521641	781152	775247	1256476	785252	562575	76682	1066734	546683	244529	266262
422.042	3.38	3.38_422.0416			258451	204012	76069	233773	187895	52926	78235	370571	384373	66599	9017	306271	174817	247708	36280	456521	33606	180444	70290	3651	327007	199558	72770	112722	380804	372430	248983	18605	209412	231453	250733	349825	353720	250341	219841	265461	123994	71852	113070	159949	3978	112482	195842	328080	114457
800.084	3.38	3.38_800.0837			119786	129253	111255	126224	86565	168274	49762	106629	121456	119302	111803	169510	135072	98656	220646	56210	258672	158187	120887	84193	127542	167786	124067	150486	70657	63311	116558	190579	174920	37748	115565	117302	42089	146253	108114	156355	149383	252207	155915	120225	26052	199994	108259	55461	63050
806.102	3.38	3.38_806.1018			77574	83039	77768	85240	51630	119345	34477	70342	81935	78549	76689	107358	83473	64515	135165	28258	155181	101225	82449	59812	78173	110396	72656	96433	38842	39066	74054	116812	107971	19235	73247	75618	31551	87588	65371	89190	95007	145184	95371	72902	15136	126086	68046	35829	41453
914.179	3.38	3.38_914.179			60129	39869	61089	139769	60885	68714	29016	43884	74110	51674	31001	42707	25321	45558	82094	42855	94727	101974	27205	46254	100491	94432	52165	79435	24300	58458	45196	90075	91374	30077	62801	47732	26354	58671	52250	51449	80413	62030	82277	55451	39300	119011	82094	55251	23539
376.046	3.38	3.38_376.0464			73107	63667	38960	62223	50007	38617	26495	88536	95779	37557	21469	87185	51944	62982	46254	71123	62223	51756	29046	23121	86682	67354	48101	38852	69912	78671	74948	42525	66236	40329	61935	74669	75968	63383	54493	79037	54984	56068	50525	42003	3020	48974	52414	59510	33575
822.071	3.38	3.38_822.071			51652	58209	53458	49614	35375	73487	26061	43563	43311	53051	56130	62698	57223	48002	84191	23007	96779	63677	56762	40622	41091	66010	47993	62324	28783	26887	44554	71657	64419	15367	47731	46471	14218	52877	39384	48638	66781	88899	55841	50418	13242	76933	40552	26759	27129
621.159	3.39	3.39_621.1586			7071	5999	2072	5479	12175	7733	3701	7143	2259	7431	11337	3235	6670	10035	13086	19693	5541	6253	20365	7710	8847	8021	19215	5291	7430	15930	2158	3838	4853	31685	6575	4688	6990	5726	14730	6278	1855	4918	6072	8024	13739	3429	5571	17521	9590
1474.31	3.39	3.39_1474.3085			20177	4689	16760	33905	29967	61585	16048.5	32717	28728	7869	4894	17618	16048.5	24917	21560	10588	45910	38344	10113	16061	32094	48760	5799	28885	3028	10919	6326	25375	32302	19527	25664	28149	45286	25735	4873	22170	22502	8221	19568	4788	16048.5	148092	9395	36043	7891
734.142	3.41	3.41_734.1422			44313	34129	9374	64418	1763	116215	12878	47369	41395	65748	31812	54323	30436	46593	50712	20542	80743	66156	32877	2141	77508	67949	4852	104361	13822	19200	3351	4214	61519	32661.5	41524	57406	40085	42194	4973	2472	87218	40256	10684	30353	32661.5	81599	3913	18764	4379
551.149	3.42	3.42_551.1494			31629	24451	27983	23913	23564	44630	34905	17101	26666	30478	29903	18307	31511	68568	83960	89792	52118	25597	40011	7840	34591	50184	18438	14235	83216	36396	3514	3880	36836	42332	30883	41941	44867	65554	11195	3436	31465	52068	6159	21840	27015	38646	10395	32869	6545
1204.3	3.42	3.42_1204.3001			52303	27570	36213	97802	98043	10039	15364	15437	29714	36542	69673	14651	32883	32909	78072	88154	36359	35744	66795	64496	39866	67822	110004	36252	73167	96213	18093	69325	62362	186319	52933	60860	13721	78861	70590	36989	12362	35176	16005	61496	78332	35359	82834	42540	41876
302.07	3.42	3.42_302.0703			66059	38077	12106	89635	61342	3416	4845	9123	18962	50306	88867	5782	12953	65676	167057	133813	33554	15486	94503	25192	61631	92327	217712	11684	67476	151230	10317	77130	96324	165587	76747	39341	21555	196410	98152	29228	22617	73976	7274	97647	64806	11960	52303	16874	9295
454.041	3.43	3.43_454.0409			12659	20020	13205	17115	19065	11310	23419	18881	21166	17053	18745	21047	2824	13185	10313	10168	11565	15122	9133	13708	17715	14881	12894	12894	4053	17019	16250	11733	11501	10923	12062	13099	8901	8645	12193	21817	16988	12894	19777	11330	15703	12894	16634	19590	12754
370.079	3.43	3.43_370.0785			87507	92613	119978	83967	199822	87506.5	157391	157028	216080	159840	87506.5	228885	4915	143326	98213	95623	131033	136225	77909	82697	240244	143564	25726	19632	20464	140066	149221	93310	73080	100457	102937	153475	149107	60452	121365	251274	148194	7594	111885	65465	134964	4648	180049	157266	99112
346.064	3.43	3.43_346.0643			29148	38324	32571	33245	33045	26304	53973	29816	37935	31464	33470	3625	10222	33123	31021	10343	38892	30051	24797	33087	28671	29295	26182	11705	27949	26430	15321	31889	26443	21198	15620	29131	19198	20486	35224	17879	38855	7019	29703	22814	43561	26182	29598	46817	25235
662.09	3.43	3.43_662.0895			19535	6615	24282	15898	33439	29240	12711	20761	21730	14935	17161	13848	32341	14383	6708	11827	18233	19365	12549	29971	26080	25632	14706	23281	2045	8220	13721	20403	16590	20727	18842	25468	37366	11204	8350	21716	11097	6010	24099	10434	5260	34998	15273	35233	15373
488.19	3.43	3.43_488.1895			27174	28955	37705	8500	16056	199486	42079	10503	9137	47895	76455	54190	64105	12940	51024	6788	9093	19705	6627	36275	4845	6931	29482	20696	12092	37797	18780	10552	43770	7833	27397	13016	5328	12955	3561	15719	35495	4233	15240	30720	5878	30817	17766	19605	36845
578.142	3.43	3.43_578.1423			580423	132023	672246	618688	1179207	835974	285898	673951	706699	323417	421667	322168	973154	605447	271311	373299	517213	588775	329436	800923	1032528	875131	560692	695743	87689	263805	375689	613720	442108	751813	565164	833654	1473278	428761	258047	762931	298266	120150	695519	254022	140233	1148290	431432	1044741	434379
370.089	3.43	3.43_370.0895			146861	195256	132497	174989	129049	137599	255717	157240	145041	197180	156039	78551	92974	134436	137615	35842	163506	150358	124514	137899	142332	101821	9177	40792	212061	121412	67261	132015	87619	55312	46008	113612	291007	76121	183684	72666	147094	37270	154987	123965	152662	48290	147838	169750	168337
346.059	3.43	3.43_346.0587			35705	40680	32498	42992	47630	25671	50143	40313	51219	36619	31984	52226	5792	32127	28030	38644	34833	32411	24537	27581	43456	37907	9159	13200	21821	41027	33198	26659	35522	33759	34452	32424	34707	30405	37606	45736	38844	9537	52951	25467	32332	16112	36596	47084	27128
224.053	3.43	3.43_224.0532			32026	41187	46708	59893	38903	53165	77095	12941	3884	62505	55360	9052	14574	3684	41566	6495	62010	49168	39489	51860	20618	45372	29645	20347	30359	15962	24662	45081	30455	26890	6577	91466	7504	21242	30050	22225	55268	9487	54237	36982	51385	18750	43698	54443	30594
672.126	3.44	3.44_672.1263			15557	5143	5668	12469	12148	8939	2387	3908	15426	10622	12840	10949	4300	9073	39703	12868	10340	6458	8588	9475	13286	10264	37975	11103	10371	26060	4202	10024	20290	26508	7434	10161	5749	38045	17557	4886	4212	14835	11450	13158	11444	16285	11980	4601	3094
650.139	3.44	3.44_650.139			63367	22122	27172	66292	58697	47135	24840	41999	36503	82227	60616	65213	12435	87310	224379	133354	89305	34397	125868	24757	73406	70828	333669	62753	82204	255227	37248	123540	80988	145059	63060	106957	48090	241000	50515	61824	88705	103261	57468	117212	64653	78290	50974	13214	46823
160.038	3.44	3.44_160.0376			42027	70049	78558	98072	75126	81358	130609	39927	31323	109236	107169	46836	3799	41094	82903	24296	98622	82398	63900	89658	34711	60799	21067	13791	5991	26060	39589	89250	45618	31724	27425	53993	8821	36276	56660	38637	90092	11213	87334	65568	104391	39555	80966	97222	55116
790.25	3.46	3.46_790.2504			13834	5236	3873	23209	17283	5597	11049	12262	17810	11284	10438	5055	8811	11797	18846	24317	11865	15633	21121	8073	37658	13298	11049	9241	11118	18687	3498	11664	18086	41840	14152	13677	14756	25944	28189	6243	4762	16786	4423	11511	13165	19681	10204	7646	9609
346.124	3.46	3.46_346.1242			183140	206202	118532	157949	201544	148624	142648	245417	203770	187663	183896	114404	219627	181462	181799	129197	162506	212040	200489	206836	161511	133813	112938	175492	144981	199155	185679	162098	194641	128592	137415	123626	186614	152005	187005	155281	133525	248142	137178	202734	159842	169811	180515	237843	191617
350.193	3.46	3.46_350.1926			17075	22851	101248	5256	42746	21052	43047	9255	3945	13817	9519	37528	16487	13638	42327	16015	15610	31274	17399	22628	15702	7526	21252	25684	21810	4581	25763	11563	5160	11944	21249	25971	30947	17275	22681	19244	24188	16015	13857	5433	21605	14091	35320	19331	14166
466.108	3.46	3.46_466.1082			1247543	177211	298025	1944412	1477685	225634	220271	256725	404257	878717	1320655	272586	305452	309675	1626084	1427955	644041	395980	1151149	812882	2921573	336967	2720621	393501	1169485	1648813	153478	1201489	380090	7760556	1203532	706234	465258	2068055	2364649	433557	262248	282373	96281	528054	1800644	707688	661465	254151	799311
324.143	3.46	3.46_324.1429			1008516	898433	643636	1104299	1563332	608114	372374	1175702	1638362	1230538	1048952	526280	1247235	1299992	1326084	1092960	791925	1421398	1714639	1178839	1453735	908054	428654	1107914	894307	1279069	920078	1177922	1113676	874771	905264	800181	492860	1402637	1734401	1048154	608974	1283648	983395	1661651	1068630	1090887	1220402	1161943	1170267
882.199	3.46	3.46_882.1986			152535	60017	166148	207353	364304	259987	49038	172988	189361	99971	88910	92162	149237	194299	105294	72583	152709	173272	93686	165969	271619	227590	114550	195690	22681	98746	107848	232238	156542	82578	149683	140103	302024	153052	98327	239283	98035	52449	147245	77827	22450	460664	165243	243068	106885
476.152	3.46	3.46_476.1524			23748	8496	14027	37490	25450	16551	20226	15593	3591	14727	19590	23388	13685	17557	36074	32551	9598	12201	27004	38002	18088	16131	41310	12852	18892	42941	10846	17414	17146	31649	20229	10769	7799	38158	25038	23009	11405	14718	9006	23677	16428	14422	32261	20345	12651
488.092	3.46	3.46_488.0919			37572	19713	34207	171802	165172	40239	38656	36095	63435	135767	114367	43929	47540	37648	146519	170075	89563	63750	150187	80387	244106	37216	250807	31448	34009	32753	17862	96774	39750	481401	165044	104756	74963	243965	276899	48619	41746	113474	24326	20285	157822	93238	82667	15264	80655
476.081	3.46	3.46_476.0814			22998	18761	17365	17718	26338	14147	10129	32730	30617	24720	21392	16069	27297	25752	26031	25717	15131	25880	32368	22723	25306	18377	9993	24971	23541	21367	21591	21018	21637	15765	21199	18475	20308	27410	32101	26694	16781	25107	19456	32190	23984	20455	21686	23832	24205
162.053	3.47	3.47_162.0531			73206	80396	36299	60578	28819	95942	67809	106017	89187	33447	39796	68011	72873	79495	71720	62227	55594	72080	45393	68677	44705	87760	118884	25120	89186	53944	100447	56329	72483	46414	61846	60593	48463	80305	36184	57772	94724	41710	62483	34760	28397	61351	69889	76187	94998
386.084	3.47	3.47_386.0841			38075	73915	40011	72300	49617	38788	90457	48428	40866	75589	39999	41024	16585	45675	90295	42557	87687	18972	13612	39577	41723	27601	36329	17766	31149	66311	48790	32997	62348	56000	35638	70041	31156	45001	58649	84995	68369	2368	38892	24360	100639	9485	46958	80549	30245
416.107	3.47	3.47_416.1066			30112	43123	21175	20421	13828	32152	26273	31884	20794	19830	22635	24166	28618	24255	76273	13389	52670	32189	19897	28807	14914	24002	34660	18273	21718	25451	31373	22130	69245	63782	30498	22476	24134	22873	18994	29081	31419	68915	20743	16774	15733	24478	70196	34717	38269
440.17	3.47	3.47_440.1704			30070	32627	32186	36259	31991	29460	44888	32113	22325	18542	25160	18458	35031	31368	40828	39118	21638	23018	37393	64650	25781	21081	53801	20993	35504	49127	44956	28227	23263	50679	30104	24621	21857	45306	29195	42841	33598	21300	19489	29343	40516	25775	40148	36747	33573
1376.24	3.48	3.48_1376.2365			26457	6251	11363	23635	10472	12323	5302	8501	30221	9222	12323	17023	13714	14630	12323	8171	29352	7543	12323	3780	39029	28428	18835	20242	17284	16234	31813	13139	14601	4391	10267	20617	21328	22803	4014	36593	26230	14199	11396	6650	12323	32859	7944	19621	7453
1170.26	3.48	3.48_1170.2579			16684	11011	25850	36741	47934	60085	14529	31721	25181	5954	6413	20952	64040	22900	14584	10734	36658	34704	16439	25381	44121	56780	12100	29202	6265	16553	10280	39629	18059	25858	29237	10059	81508	27780	10081	29004	17306	4460	19665	10547	2430	122190	27904	38382	36702
418.147	3.48	3.48_418.1472	Phenylpropanoid, monolignol	Syringin-FA	1100856	1578765	511081	394496	431390	2080231	1429804	1531147	1165339	613203	819027	1157263	1428427	1596376	1560145	697632	1188195	1546462	887389	1530451	752158	1586699	2320143	377612	1674810	874775	1854094	1107785	1039208	695754	1031989	1074364	518508	1141481	581646	704470	2009105	773595	978564	585629	512249	1138963	1254115	1209902	2021114
184.037	3.48	3.48_184.0372			193653	132816	63444	173874	53469	141239	73528	314414	124824	200851	77902	239364	149650	455336	121358	85530	122861	210828	180866	73887	109990	203882	157242	162076	92693	117509	92767	93926	141111	126975	182306	301020	50814	171226	78833	71047	203098	309976	100231	95208	50621	152027	88574	189181	49218
210.089	3.48	3.48_210.0891	Phenylpropanoid, monolignol	in-source fragment of syringin (sinapyl alcohol hexoside)	108776	151760	53281	43723	45545	210365	141294	141795	104639	62587	79307	106766	135285	151873	155741	63700	111804	149585	88110	146815	73409	150081	229698	40581	158095	82356	176282	113392	102253	74413	105616	104119	44734	107508	59791	64683	182623	78690	101784	61201	53526	114427	122933	120001	188972
432.126	3.48	3.48_432.126			44620	41172	21627	25947	46549	51293	67901	27173	21029	34781	43986	26977	23914	23175	64472	51793	40994	32020	23106	38202	69406	28595	16254	45826	21137	21735	15628	54100	29785	82816	39012	39587	38729	16150	15168	84464	68319	45204	41771	20738	47342	28077	23008	37516	39579
372.137	3.48	3.48_372.1375	Phenylpropanoid, monolignol	Syringin (sinapyl alcohol hexoside)	72190	101737	38752	20795	29795	133215	82904	87243	78342	50539	56452	73697	85492	83728	91791	41475	65022	87242	43189	86587	36612	80651	106708	27121	91273	42000	105065	72547	47199	30931	55348	60614	26935	53804	26012	47980	97650	39061	60456	40934	35156	53452	72281	65917	89307
572.048	3.49	3.49_572.0482			5807	4138	4809	15780	13572	6085	6626	9872	8823	8398	7561	7469	4958	4846	13627	10610	3688	1382	17037	8397	21669	11168	24348	3346	12433	9014	7469	12201	19999	58956	3783	8990	12101	19375	19240	4220	6465	14342	7469	7317	20362	2572	11740	7563	4287
550.063	3.5	3.5_550.0631			19376	6036	14303	53599	43636	18529	7876	19344	8660	50883	59235	19249	7937	19855	49713	27302	7735	6721	60332	31546	78359	24338	100092	11994	23010	74671	4226	47423	62003	154081	31871	55320	6492	69713	84225	20721	4169	37584	3167	39848	49627	8009	37143	7401	22518
488.085	3.5	3.5_488.0848			91502	20428	38102	169999	165172	39353	20974	36068	24441	135767	18494	43929	8454	46357	146519	168782	89357	63750	108431	80387	244106	147872	249279	38483	75298	128289	17083	96774	21562	481401	165378	56024	12568	244045	276899	48928	41985	38336	39527	65665	157822	93238	16960	13074	80023
301.056	3.5	3.5_301.0558			11472	8117	8683	8862	19315	4631	12647	7953	22182	6630	14999	13881	8398	12887	5390	11874	3278	30373	9912	15571	10478	6566	4357	9992	12003	9532	7552	9489	11167	6596	9161	9697	9356	9673	14608	4504	7336	3585	11586	14158	10752	4301	9385	15826	20031
279.075	3.5	3.5_279.0752			55280	38208	38504	51904	113602	20639	57050	36732	120946	36137	74653	64353	32269	63745	21803	59752	13533	162957	55392	88275	58003	34909	29199	43298	60182	58545	41150	48293	57708	36939	48025	55236	56696	50823	77342	23679	34518	15772	50893	71159	56732	26058	45783	78715	105738
294.131	3.5	3.5_294.1314			18796	16513	11158	14254	17797	26094	20140	15507	10850	16167	17404	16525	15500	12705	10273	15420	10217	19191	15814	14685	29504	9011	5234	11770	17093	7417	19794	14507	8375	14675	12575	20550	13568	10499	17963	14604	8605	8559	16436	10407	15609	12842	18601	28919	34389
496.085	3.51	3.51_496.0848			19482	15184	18891	19559	20278	30432	7947	17009	19433	22228	9800	21301	12118	20081	22106	11130	31608	25564	9073	14013	29956	25664	18578	20634	6274	6105	15378	22377	18647	7054	18836	24164	19477	18056	19880	25211	29453	27078	27935	13458	5506	28627	18175	8758	13715
785.151	3.51	3.51_785.1506			42357	244027	69810	175018	9204	193729	203252	7210	6623	238372	205731	90363	72814	111674	103329	239701	93937	78750	70193	133888	210432	215288	79062	132218	144154	233914	112194	40719	86963	212679	221897	69995	57996	86668	46281	65549	173756	170664	34441	257949	128327	72948	56182	91429	65983
1642.32	3.53	3.53_1642.3242			30227	33643	20530	73989	28829	65067	33643	49646	44576	14428	8631	45730	33643	45279	34378	5388	136270	83241	15893	14624	50179	78884	14956	46560	3880	31245	10653	46195	82262	33643	38159	62730	87335	37406	20101	35114	64147	33643	38101	6923	33643	224770	29952	62805	3463
532.049	3.53	3.53_532.0491			17282	4650	4819	24220	22044	9271	2192	9271	6975	14733	27606	3728	5430	6961	10075	41444	7073	9271	23195	11051	34070	20622	16929	11288	16999	20328	3557	13446	8740	125162	19085	4672	6139	30570	32398	4583	9271	10187	9271	9612	20274	6609	5726	6028	6384
1474.31	3.53	3.53_1474.3124			31247	11875	40601	32969	66279	91279	6784	54270	59838	5182	4722	33279	27326	46511	19640	6182	69964	53675	25793	19006	85767	98506	9000	52791	9287	21102	7527	29879	39372	56248	37786	35168	82790	60800	5503	56844	21913	13871	10161	15775	13960	222601	39145	68357	14681
304.044	3.55	3.55_304.044			106671	71896	91082	134898	80612	75643	37544	79116	146074	31080	48963	107208	65148	111378	160233	88600	161212	99352	86556	37914	156176	116011	77770	93104	87021	143311	83075	107470	114325	62411	123857	99941	91103	103227	74623	78390	137204	131091	27161	76037	37510	86662	108697	86931	47234
866.202	3.55	3.55_866.2017			26780	56820	35284	25898	35209	42226	135029	25905	34022	98685	20198	104220	41310	195832	113042	30030	27670	26109	17420	31137	46055	41635	20815	25835	4930	81130	19645	24035	24731	48729	25168	42339	69351	20587	91091	289469	124375	3380	22520	10551	13588	57864	13741	39888	15406
416.06	3.56	3.56_416.06			17402	19868	15096	7879	9015	11227	28242	14662	6159	3101	15439	21037	23298	8543	17916	20130	16099	21870	12145	7501	11529	14696	7729	8803	32136	7596	7100	5222	12543	10547	15323	13369	18468	10473	5654	2341	12163	18063	9143	18371	23895	9418	8297	5478	7141
448.093	3.56	3.56_448.0932			531609	159161	249839	1735614	1167570	53527	53476	77084	291707	1448059	1461491	140140	280233	687319	528968	1281221	219964	329283	1946742	695791	2739956	1143956	1578870	398480	1143293	1219211	67786	445324	1153116	7808229	1020590	669419	405768	2021484	1596843	229062	147332	930395	19736	482952	1983580	744363	647943	191537	598985
482.097	3.56	3.56_482.0969			85956	87130	151927	1080280	77687	60155	21350	66158	138375	672662	64059	97095	39069	58409	59815	153579	394042	99384	736452	63034	198265	745524	54134	86697	897901	850734	50714	518498	2104774	38177	82351	91786	75462	102453	109394	71548	193911	800212	86889	74672	36667	104449	506247	73103	74896
654.121	3.57	3.57_654.1208			29743	13374	20064	40453	25318.5	25280	22186	31871	29973	14077	26469	27862	44334	22191	29494	26704	35152	37349	18290	25318.5	29577	32264	34726	25318.5	15913	21960	18555	37088	26390	26655	27629	36840	56213	26097	22178	25318.5	26305	25318.5	36347	20338	14755	41902	28498	24524	25318.5
120.044	3.57	3.57_120.0438			43579	44060	24129	35693	10715	27730	71925	36630	40604	13162	42207	46149	75273	25949	55953	58282	57431	61971	25686	15887	28331	41556	8511	25720	78049	33806	8094	13993	46638	35317	39937	58370	73466	25292	9425	7474	33240	36524	37369	37778	64136	37406	10409	25376	13772
164.033	3.57	3.57_164.0329			371698	440350	356210	342947	82211	263852	642814	364392	376539	118151	346148	461291	693124	227132	474966	543377	547860	576689	237000	356210	264215	410693	85013	229162	759375	332954	74521	356210	423145	352740	375581	593614	705971	256124	80792	71931	323071	336269	429882	357836	624862	351720	103008	229008	115720
488.081	3.57	3.57_488.0809			35799	19713	38102	49891	165172	40239	19789	36068	24441	49524	57240	43929	9943	25623	67269	81351	89211	63750	108431	31410	68226	147872	65460	38525	56209	42705	17862	43021	21562	180067	165044	56024	18316	249119	275744	48619	41790	38336	38909	26861	81245	93238	33097	21579	12565
326.085	3.57	3.57_326.0851			137584	98705	127048	127322	40335	63228	231432	120417	85189	39351	82562	714896	310850	63642	250633	281596	286008	945270	69849	69444	153749	74762	42410	106414	326089	102185	33534	52459	137299	203074	132589	192777	254293	47096	34810	31833	109127	66978	11718	206422	361486	111991	45609	59879	53218
187.073	3.57	3.57_187.0727			28091	45871	17272	14252	18846	123581	34697	28704	11820	18258	14726	16651	30593	48544	63240	18259	21680	10960	23022	16814	28983	17105	47466	18716	35141	8925	30903	17941	16193	13259	28051	19887	17722	25353	26599	26869	52069	25498	31664	19533	44978	27117	17826	25871	34827
348.069	3.57	3.57_348.0686			111990	124150	58368	162962	32093	65133	164956	83328	101821	55726	133144	125545	171685	51485	194426	270082	172562	156941	92858	58800	79724	107112	54125	65679	224296	143569	29957	76109	129469	195136	89271	154244	135499	79194	37690	32135	84891	105462	29317	109888	243949	97622	50168	66125	39246
614.161	3.57	3.57_614.1608			87589	61272	59778	115825	59647	79215	52807	82684	112306	50718	71311	78168	118722	87237	83794	99366	92678	131524	55146	47687	89330	114018	59801	80979	45202	64909	27220	47807	80717	70397	86629	114860	180445	76219	38412	42754	91313	53758	43623	71691	48292	118001	42941	77721	45663
638.151	3.57	3.57_638.1513			79033	32739	61237	93729	37951	76610	62870	86144	88606	24774	57700	65620	143871	75249	69867	67964	101141	124078	42615	33534	89138	103989	30803	69125	39996	58810	17301	29759	74412	53731	81009	129435	212844	54582	17722	23607	68471	36403	13137	54030	45866	125455	25596	88025	34883
410.039	3.57	3.57_410.0388			47972	53367	30683	44545	7197	37482	75059	46403	45607	21893	45665	66172	75099	31700	54279	58191	67946	79876	31309	19819	35336	44763	5276	37802	86019	39879	6361	13260	51804	36811	47869	64041	71177	30231	13824	4047	42481	46321	10815	43983	65443	44629	7529	33349	16573
616.169	3.57	3.57_616.1688			59513	22213	43070	76729	31611	57155	42439	59007	69364	21673	39594	51229	108611	57252	47987	48803	77720	104443	30597	25816	64757	80336	26035	53887	26756	44693	10945	23402	60756	50484	59394	94710	166532	40576	12070	13102	47290	24204	11920	32304	28688	98153	17178	66391	19160
426.097	3.57	3.57_426.0974			192870	193735	173419	222016	267140	240265	79017	153113	243724	141033	112993	147706	163648	171967	234004	118193	263819	273969	67524	144632	339674	261445	57224	222324	108511	87590	140602	258396	166916	77412	182973	81752	116151	224460	145125	247594	110548	174456	182150	181044	89177	298157	211969	98998	108788
180.027	3.57	3.57_180.0271			42431	39178	45548	50875	57129	57102	34814	41378	47984	27586	30787	36771	57674	49609	51568	25753	56255	37895	30631	43547	53391	48711	43159	51559	32588	26370	37071	36655	43897	48524	48182	42575	57901	41020	31152	40180	43595	34068	34497	25864	21629	60111	35930	59737	34925
633.062	3.58	3.58_633.0616			20941	4564	30787	26246	44655	28604	5631	22043	21944	12465	11480	9101	17769	28992	7952	5326	13408	16764	10788	20922	28750	20291	21912	23950	13719	12103	13864	19939	13719	7347	16059	15393	31424	11257	8409	22543	13324	13719	24841	8388	13719	29889	16784	31352	13651
644.163	3.58	3.58_644.1633			23608	11218	8178	75986	203793	30225	7209	18668	27675	26942	13181	14878	16261	26129	14885	30619	13554	30237	12455	6362	64233	13947	66831	29908	97153	81606	3719	9512	19165	22036	21286	31225	61591	114214	201554	5911	20654	9068	5602	17211	18111.5	15634	202296	20951	13502
624.113	3.58	3.58_624.1131			18126	4223	27380	36865	42270	25613	4331	19980	18488	15595	9939	7864	15824	30773	11603	9217	13918	23610	16914	20134	34278	23091	25347	27495	4954	17187	12658	25958	20585	11055	7189	25859	27992	23646	16574	16936	18353	11481	22953	14123	16627	32469	18866	33623	12616
618.106	3.58	3.58_618.1057			39675	7878	54504	60610	93116	65745	12731	52683	54796	30262	19470	22920	37902	78149	22354	10767	33064	40416	25241	45602	69451	47233	57634	58328	30191	33395	36818	39885	31172	18277	39785	36655	70141	33885	20550	49136	41238	12566	62123	17308	5038	72034	46113	91827	32275
402.045	3.58	3.58_402.0448			17271	7510	17250	16122	8630	23763	6733	18678	15527	16298	12458	13017	21953	26338	13994	11343	12129	8216	13838	9459	19044	17079	11285	16401	5906	11857	8533	9092	8960	13238	13259	14352	17007	12793	5947	12473	14959	10766	11529	8712	5841	15939	12150	16224	8994
192.028	3.58	3.58_192.0279			64409	76102	29656	58936	44223	71691	36328	54270	76917	102485	62634	55396	52624	56171	49724	154991	42984	93349	37492	31455	135727	31025	13120	60629	133830	41367	28821	26830	63237	92060	62590	94015	138772	51597	9803	51763	65290	38201	25748	75563	98206	28714	34222	42411	34577
738.162	3.58	3.58_738.1621			26911	41810	50001	16872	31710	9939	47245	8404	50677	48433	13001	57335	16128	16042	26149	57781	82139	6797	58931	14558	42264	82394	27429	59776	12063	16525	50237	10534	17119	158839	25372	10768	71295	30390	19168	38596	10098	6851	46772	7089	41955	52996	39886	52337	11763
290.066	3.58	3.58_290.0659			15654856	4616316	19910134	20888262	23970526	20349929	7060627	18462559	19061353	11245760	9734542	10098702	17010653	24119884	9931222	8273933	14042788	17017905	10667928	17514016	24455409	17877269	15067399	19252151	3202094	12685926	12627268	16227331	13239632	10201736	15715335	16483670	27204204	14083758	7387640	13639329	15483669	6240850	7457441	10091474	4399802	26728241	15066671	28112982	12637728
312.047	3.58	3.58_312.0468			851590	294521	1080210	1027393	974195	1011696	449669	1012045	1013002	684496	596327	615906	882832	1183345	591826	474599	762371	924732	657637	970315	1069118	874057	707647	968300	209170	758462	699170	877567	761011	542556	864349	876570	1211404	771499	440373	714206	849203	407992	327777	613514	264005	1214353	814127	1332813	693879
246.074	3.58	3.58_246.0744			215180	62082	282298	288174	325541	282007	96616	251790	264921	159039	132675	137620	237310	333269	141945	109473	191551	241666	149027	241998	320327	238062	206798	259892	42595	181442	172620	225670	191720	149134	217510	225324	375502	184925	102370	178364	211734	86257	84756	134327	61688	374907	212413	383484	166224
602.13	3.58	3.58_602.1296			81673	16796	106904	123481	191689	121979	18806	94195	93653	52504	46944	35772	70181	145353	57652	50438	67078	84238	58994	94879	149848	101792	102467	111775	19140	68143	64368	100790	70757	106127	83394	80694	142656	82168	46369	98703	72128	38351	122149	41646	10814	155105	90186	184699	64327
380.035	3.58	3.58_380.0353			110814	54745	141864	120436	106286	125786	72637	138814	129307	93605	83422	91905	119680	138247	83428	68024	101347	123051	91514	123444	122507	108931	90779	130379	35766	98108	98307	117514	101540	69017	114336	112610	136971	95106	68662	103058	108845	61823	70777	88782	43318	132833	106001	150019	98357
1370.25	3.58	3.58_1370.2498			60252	53580	31621	93287	22940	68975	46908	35782	53717	28114	127335	105215	24171	35300	109773	30020	235325	97787	25241	16806	106624	123407	30412	58269	27570	37369	28339	72940	134230	10743	56719	79048	53734	104758	41147	54528	124060	116933	43074	32105	4556	155399	43480	126618	12405
442.007	3.58	3.58_442.0067			119259	44279	145095	120609	136347	142498	68770	134662	128670	99233	97343	83492	108813	148237	82407	67701	104172	115852	101002	130156	137157	116630	110161	131001	31986	101882	110998	127313	98004	65542	115107	112458	133924	99875	80329	126627	111892	64140	138829	80678	39513	138134	121861	88404	108683
138.017	3.58	3.58_138.0174			57707	18221	76816	76280	89735	76870	27636	68603	70379	41812	38421	40658	67990	91278	40219	32781	48608	61465	38159	65192	81572	58171	54141	68773	17135	49976	45576	55713	48640	36115	56226	58096	103387	47446	25525	49869	55481	23257	22054	37142	19576	96942	52407	101423	44472
389.991	3.58	3.58_389.9906			60363	23595	73976	65617	52659	60307	36172	67304	60164	41723	45109	43344	57464	67679	40496	32436	49432	54268	45392	55184	61558	55090	35331	58531	17606	48017	44004	49037	48311	36561	49154	54585	30300	42408	31961	45448	47140	31915	13586	39625	20701	57266	45664	58558	37142
160.038	3.58	3.58_160.0378			23581	8642	30089	35237	34299	30940	12072	28245	26853	18714	19332	18162	24949	35398	17386	15101	21774	27723	17859	27059	35130	25355	21067	29452	8138	21113	19127	22136	21362	17104	24599	28880	36549	22012	10897	19964	21242	11213	7862	14844	8037	39555	26951	43235	19393
204.064	3.58	3.58_204.0636			20724	8876	27935	25613	27237	25524	12194	21432	24928	17811	14238	13057	22773	29801	11762	14179	18639	22083	15656	23300	30289	25109	16802	25351	9309	21230	16484	22135	17230	14671	19560	23994	30339	18232	11061	18227	20021	9056	11362	14903	16547	32475	21069	38849	17174
463.988	3.58	3.58_463.9885			36211	19465	42444	32905	25374	18989	26213	41217	20594	33540	30845	30017	39040	43804	28304	24125	33938	35483	34587	41178	15284	33989	17560	40149	15465	30335	35937	37698	30278	23420	35602	35592	16062	16505	26453	20895	17205	24496	41215	26829	18798	15043	34401	27334	33776
503.979	3.58	3.58_503.9787			24056	10787	29957	26246	25622	29646	14170	13324	25615	20031	20028	18537	21911	18844	16347	14229	22792	16457	19777	27557	14966	24543	22547	13301	9000	22123	21192	26153	19965	13263	22459	22889	25632	20763	16085	25874	21140	13741	26314	17838	3980	10251	22386	11989	23372
670.237	3.59	3.59_670.2372			32180	18926	20226	45048	147830	26126	8519	23783	22226	88055	38454	21324	24516	67848	12943	22899	14362	32247	22610	22488	18148	43834	18523	65174	10849	47609	24642	19779	35445	30693	31390	19469	76552	24633	20365	83082	70228	7032	27049	12460	13898	58351	44255	72203	32752
670.178	3.59	3.59_670.1776			29725	17918	27804	36685	26608	52319	22915	28903	21854	25225	14010	19074	57212	33178	27761	11649	27063	21866	18411	13585	24263	16666	43061	49201	10752	27131	20287	11205	50853	14254	29444	23627	31335	25854	11751	25669	26240	13494	33127	49560	19345	24231	16208	51655	30941
380.155	3.6	3.6_380.1554			203448	299602	116215	210512	328355	93621	119180	144204	167528	613217	297828	184476	162919	266822	161808	262068	97429	259828	159879	125074	114685	184141	40258	245571	280352	332202	72012	111119	267335	364014	194189	116040	368819	123874	78513	222798	458240	80585	155107	113533	216650	224367	195646	245812	132524
358.112	3.6	3.6_358.1123			141987	250406	114932	137955	24403	160290	234980	134064	100455	131184	85686	125380	310897	101998	198321	92932	149204	101016	101345	43008	61178	64908	104192	155674	246455	165838	72196	34794	321421	101882	139086	125356	115540	118695	32415	48978	145532	126514	115540	438173	291705	75842	44850	136749	84884
196.059	3.6	3.6_196.0589			87245	151354	70820	85099	24674	103062	142282	91114	74468	82008	53733	76264	186354	64941	134502	63227	93741	66184	62965	34126	43243	44745	60112	93067	156475	104505	44192	28540	188746	62942	92339	79703	78656	74369	25301	26798	98864	86092	85327	254681	183809	53819	32243	90740	58679
706.245	3.6	3.6_706.2455			25447	16087	31351	31493	21064	34647	25437	28603	28604	24397	19788	21626	41920	31588	22366	14561	20161	23104	22229	15104	23011	24870	22790	21711	14707	23561	18186	15417	22430	17544	21602	19901	35493	15394	11297	14596	33002	12298	13845	15027	10911	26874	13187	24986	13632
462.128	3.61	3.61_462.1282			11688	6804	9071	33382	12847	23079	38187	15002	20229	12010	6993	13752	11284	14600	14250	43229	27411	16207	12445	8548	28013	40742	15200	15002	6685	27559	10411	7980	8423	8267	22082	11702	10615	17834	34880	24232	18442	39894	13341	3789	31917	23437	18276	101280	19198
416.159	3.61	3.61_416.1593			129959	188264	141191	132581	100384	164091	313972	148652	148760	179138	164738	179323	232568	129588	190014	109518	130348	116555	179798	86709	98569	124918	124379	103823	146355	164682	114850	85004	134063	125158	124739	113410	90886	109337	76788	89122	221998	144554	74846	125454	113735	111229	89704	107033	91998
326.098	3.62	3.62_326.0981			105723	210510	27875	222423	13566	179885	151132	247449	74462	142752	162739	952773	83150	224158	112964	167989	403272	815513	94227	115491	95492	115491	50675	324774	365073	216455	20165	52846	310980	41108	152528	351681	362298	138423	11272	14655	72397	172176	21877	31908	357864	76686	49767	175599	60750
626.147	3.63	3.63_626.1468			339928	372084	334558	332330	179643	275517	469816	427914	415466	276026	411812	386526	437039	349800	204569	481810	289122	345756	288203	259660	611052	284696	164615	399006	240579	136252	163296	222493	192802	138246	333110	256085	484686	415686	188629	156827	436082	368053	174233	355701	589215	351003	154177	341975	633917
1458.32	3.64	3.64_1458.3155			27094	4985	24542	24337	23681	66493	9023	36481	32570	10086	15987	20652	32884	22637	21817	13894	31606	36070	12820	20029	47728	51176	6196	28917	11876	10476	4698	25241	26652	17249	23745	34019	94398	24882	8727	28862	18395	3626	4779	8873	12743	138997	17625	39733	4842
840.193	3.64	3.64_840.1929			35699	28158	35171	51722	26129	38092	52793	35679	39473	30196	23788	47620	34973	31935	32924	34994	55633	52147	27230	19514	36215	44027	27967	28988	34585	33174	16105	27894	34449	21277	37594	51031	46799	20008	26056	28304	34384	52546	35343	36770	29473	48569	20648	38692	30573
660.14	3.65	3.65_660.1402			80940	61647	39354	232980	112203	104102	16076	36227	49955	82358	208656	110429	26976	78450	248260	404783	222293	30098	246060	141338	45544	122953	302158	45778	189554	152970	25723	67019	174390	381283	99803	145122	34392	154601	91644	44134	109370	53859	41348	52903	308967	58424	58232	43026	90718
380.167	3.65	3.65_380.1669			336998	570505	192187	224911	624702	207730	101772	182535	199918	691819	278816	228847	183518	332657	199740	243896	109356	283695	311622	315572	195144	241572	301129	230389	293985	334677	432985	188988	279922	250572	202248	87771	297612	147806	295706	575917	610224	125380	360926	130722	250825	253736	298773	321304	405367
866.203	3.65	3.65_866.203			195664	56820	199118	155793	359614	392821	135029	227974	222047	97598	118510	103224	344377	194781	112946	103772	200900	184050	127082	247009	331548	257740	126014	225004	42105	80058	111113	202214	135862	166068	183427	219890	736488	170310	89891	289631	124746	41724	136926	58118	43579	607794	155051	355773	152488
354.094	3.65	3.65_354.0938			22455	34144	9225	19913	25118	12297	5760	24544	33572	18104	11166	16449	12806	22640	10064	10652	5108	6103	9782	3297	7457	10005	11377	31679	11772	14304	35547	14886	24312	25041	21946	17709	13215	7698	27081	24726	8037	17375	11265	37933	5580	8853	23937	7912	23327
520.052	3.66	3.66_520.0516			31995	42277	13138	38637	42230	9758	13856	43893	57722	17772	26518	40630	56914	38341	18025	31669	8768	20246	5589	26518	30993	22783	25583	34401	59882	38894	50987	26518	38197	26042	29245	30331	43196	62197	51900	30467	20889	26660	41283	59734	26518	22321	33632	33316	20090
452.062	3.66	3.66_452.0624			82673	117349	28035	98773	126980	28348	28907	103077	158723	39293	66593.5	105795	159406	103179	48625	85494	17578	49681	4875	66593.5	93131	61534	68734	91788	156556	103996	145136	66593.5	100609	59975	83605	79094	120497	183532	141053	75702	54536	65112	112055	172788	66593.5	61257	81811	83968	50801
758.203	3.66	3.66_758.203			19157	26704	2137	24701	43385	2353	4838	20321	55476	6373	2162	23453	50606	28438	4489	17459	10917	4156	3687	5387	19101	9790	16460	18443	48169	29378	48094	8391	23347	16971	15109	15387	35029	76648	49774	18688	7601	11150	27794	54833	6784	10001	21975	18027	10314
594.15	3.66	3.66_594.1497			2360997	559677	536831	4022609	3535400	1157511	600989	492297	632512	1960460	3159472	259380	665750	1889866	4087331	6749692	530795	635227	3856632	1882679	728707	2882189	6029559	579242	3193367	5117961	336514	1694718	2295635	9495092	2303534	2236607	628011	5084448	2409365	388907	415691	1529202	596780	1865566	4030791	1020104	2053059	645870	1226170
368.112	3.66	3.66_368.1121	Phenylpropanoid	Feruloylquinic acid_3.66min	1961933	2533389	742157	2650044	3211606	821623	890122	2227194	3390121	954517	204824	2517025	3138935	2455477	1112570	1999666	877740	1334743	314186	190530	2283024	1541257	1719048	1533763	3139796	2373214	3288545	289900	2288708	1561800	1903638	1981289	2573365	4141164	3452945	1768439	1335379	1752244	2664055	3406631	293045	1638976	1960592	2079850	1284407
194.058	3.66	3.66_194.0579			182492	255986	55532	224002	331231	58466	57662	202152	335059	79989	10887	222323	339813	229465	94869	186490	37216	89853	11538	3230	210419	123458	157976	149786	325959	226606	368850	6968	206054	133780	169029	162698	238154	451698	360115	172493	116279	134242	250394	364123	763862	127125	191196	189033	122495
354.083	3.67	3.67_354.0827			70140	88026	9257	112479	39471	92173	163316	67450	65507	93420	22576	86357	146073	28616	147995	79267	91203	43280	32627	40968	81016	43019	17119	50717	67674	87780	37752	16632	88003	64395	15227	38549	64413	78583	23455	29172	108362	50079	15680	88297	50273	19732	26770	82936	18303
1778.37	3.67	3.67_1778.3723			30973	16378	10445	43087	26692	76329	8893	37574	36216	5312	14378	13969	25767	32136	30093	7341	19629	43028	16687	22634	50731	63690	12950	19901	2276	19232	14766	12614	41705	12922	24126	32956	71083	17153	7496	42942	12125	19629	21481	7036	19629	159475	27487	24268	15304
662.143	3.67	3.67_662.143			127671	25038	12047	184396	81195	17071	11022	10202	27635	28262	113938	13546	61460	53903	199199	309432	33194	16853	137531	115148	45450	77011	234080	48660	89559	121864	6836	68914	71852	235905	65002	124186	16212	119426	54164	33350	7264	31054	14800	16187	209047	35584	43935	28405	41069
390.093	3.67	3.67_390.0927			268832	313595	113385	315015	363125	103080	82526	327413	456742	130913	12857	328421	417686	454262	154972	241101	85965	143557	39470	20364	264630	195482	270247	212401	409445	333625	418031	16539	313593	335744	255785	305393	389565	540250	413202	219716	175254	241404	359477	401736	6447	176900	251537	358048	166292
392.069	3.68	3.68_392.0688			29687	29625	24034	37456	41389	23833	37137	35824	42300	25350	26584	41220	24547	16070	27595	24052	25679	27967	17448	23130	43097	27666	13622	24547	4505	24944	25737	24432	37270	19821	21709	28092	25918	27227	30398	40983	39152	25079	29300	22041	23526	24547	29672	34226	16313
224.053	3.68	3.68_224.0534			36009	41897	30393	57555	63291	21782	63760	45267	57236	43819	39649	62929	6244	52199	32444	29791	38990	34976	26942	27551	63879	47439	35008	10138	12197	46599	40928	27049	44185	28994	32884	34491	33176	33297	34808	56053	54279	2418	43311	38506	39728	35008	45689	63524	23283
596.154	3.68	3.68_596.1544			148569	57579	52419	252145	264408	60152	49227	47355	76221	154141	237769	33938	60005	134598	276496	531720	66888	58791	186229	155404	160293	247950	262903	50508	217211	162103	32250	141046	191362	930943	205404	80451	53913	413760	105160	98906	34774	78531	45195	116837	224559	82532	201609	61315	49649
496.048	3.68	3.68_496.0478			11275	4198	17959	9040	4163	9985	8732	15362	12218	6614	4906	12125	11422	27722	11051	6572	15510	10538	16425	5161	7074	10987	16280	5646	8933	15258	5346	4207	7895	13128	10421	19294	13660	7773	5966	5445	12499	20958	9051	7802	4898	8068	7399	23417	5151
456.104	3.68	3.68_456.104			36896	33200	33264	48288	33521	52370	22059	44891	39476	23781	2308	42256	15590	24224	40011	42036	60655	44242	26718	23430	38320	45038	18938	33324	29864	33775	29478	31250	46033	5278	35196	40922	44721	38267	42553	34368	38724	34596	30594	14586	4380	49893	44055	29207	36099
458.085	3.68	3.68_458.0847			1970760	439638	3712673	1847639	728416	1928483	1380037	2599313	1480172	963105	716399	1900716	1551686	5181666	1650939	1257084	2965288	1656324	2416063	912244	1128170	2198957	2618632	722182	1097089	2472331	1103124	787861	1555842	2915003	1906346	3816058	2664485	1517515	1135948	1031062	2219847	3395515	1959579	440881	622509	1753146	1436738	4579949	1175746
480.067	3.68	3.68_480.0675			219004	59365	442381	194601	83087	219006	191407	287344	176843	122381	96280	214772	192038	528407	187315	149347	305825	197034	315953	114061	121584	230344	272987	95814	127906	280292	126230	101456	171812	285805	217686	415871	286432	157809	124696	125770	242209	391309	204113	63168	82118	173051	160052	505314	140189
370.091	3.68	3.68_370.0909			157632	215223	151318	233817	284552	100807	234715	200581	264048	130800	160473	286021	11541	180909	159092	125850	161299	150456	83165	138076	263245	215759	9634	29863	21173	187614	227162	118861	176084	118490	150328	163681	160803	146245	181899	256793	210443	2612	204217	140914	147037	3880	221186	255023	109377
542.037	3.68	3.68_542.0367			79423	34058	143662	73016	38303	76354	67224	108157	74814	49418	35933	82044	82215	180987	70927	60736	107581	69240	102908	36460	48569	81301	85930	42179	66508	97849	58665	35619	65573	99931	76346	141835	103309	66449	57482	49944	84757	136227	75598	43453	32403	65224	58075	173507	52158
206.042	3.68	3.68_206.0421			1993422	581720	3621071	1913757	852718	1958569	1531202	2615063	1573377	1017861	779511	1965996	1532617	4983407	1717234	1297229	2901671	1690108	2398247	954331	1195695	2212099	2516916	759322	1081913	2472255	1197658	839569	1589492	2833519	1922854	3698189	2620629	1572216	1205325	1164477	2269932	3239600	2012781	528558	732344	1670808	1508563	4438741	1222905
502.051	3.68	3.68_502.0514			40368	14123	80347	34404	19922	43773	38112	54588	35432	24594	22273	40155	35827	90075	35671	29786	56238	38481	55792	25232	25950	40543	48557	23154	26754	47869	27636	21304	32582	51930	38563	72482	50931	24348	25767	26239	45013	69983	42648	12206	18900	32604	36096	81863	30892
610.024	3.68	3.68_610.0244			34284	13958	60050	30016	15463	33101	31227	46867	31332	22565	16304	35605	31294	70555	33278	27757	43906	28350	44044	16735	21996	34660	35535	20488	28250	44764	25719	14979	30075	35871	33018	53897	42443	28080	21713	19597	36359	61577	30841	18038	17621	25948	24573	64660	23939
456.067	3.69	3.69_456.0675			7762	3766	19143	15092	7481	19284	12511	15315	5964	4156	5332	14667	6877	18588	19808	6591	72711	13071	11969	8172	8086	22778	14558	10708	10479	19008	2655	6355	21392	12104	9277	36717	11213	20339	6695	5130	41426	21525	12400	5383	4519	10393	4562	12240	3068
418.183	3.69	3.69_418.1833			17035	27397	25798	6965	7110	88018	49158	20913	7466	11731	10717	10419	32739	35442	34756	4982	16256	6677	12232	5391	11966	4384	17088	16664	15675	7755	11169	6221	8135	5863	15780	11214	7488	12197	11670	23682	58205	11279	18122	17789	34735	22980	5698	23850	9294
318.072	3.69	3.69_318.0719			32164	22033	42088	31636	57217	23528	4233	21066	23056	20604	18793	6453	13583	9928	24477	28042	12524	24722	13072	45003	19399	26211	51333	20052	11546	10376	48951	43763	23211	28592	30751	21595	18134	27716	26160	35464	21770	17842	39160	19507	18522	23570	36989	33093	21760
478.167	3.69	3.69_478.1672			16380	138330	12802.5	9644	10648	86602	31533	20562	24076	9008	12795	16259	34862	11473	55510	12006	9708	9076	13993	10236	9802	12182	17088	8341	29230	20424	20864	14153	14880	9612	16786	20111	23110	15357	19881	11516	17296	80592	14315	12628	23381	63831	10121	58139	17348
380.074	3.69	3.69_380.0736			19108	21196	19469	17114	29594	3128	26178	10609	12038	16879	9587	14177	12008	14551	19448	14144	15341	10323	13878	12468	8359	5732	18345	22719	26858	17536	19993	12056	21671	6669	18704	18981	15979	13680	16113	17569	13580	10829	19908	30665	23850	16646	13017	31989	37878
301.117	3.69	3.69_301.1167			30399	30960	11069	29558	28876	36465	18838	26350	20406	40325	31091	29753	21262	45802	19629	40183	14608	31917	30014	17705	33713	35060	13931	42790	18451	31158	17978	18292	28207	12758	27206	24518	27485	47612	24258	21304	24254	13549	22825	46116	46529	31800	23657	18213	12172
168.042	3.69	3.69_168.0425			45352	29146	46847	49053	46562	98123	45288	34942	58014	57421	40458	37915	61849	51725	129340	68553	71444	71419	37363	42035	59132	66364	36784	41689	17787	45401	39012	35954	102272	29403	50477	77772	50451	44943	39999	36089	73961	130733	68519	57250	35820	113082	40631	128929	26204
289.117	3.7	3.7_289.1167			59955	38834	20224	78185	101565	60198	73562	90197	62560	56221	44787	53687	58503	77611	28731	81400	20681	55343	83524	34633	100787	50926	53797	96910	40656	125295	46339	31292	63624	37006	54956	43068	29579	37093	41088	16071	59270	34498	62546	56802	155301	35080	49537	80289	48207
1034.21	3.7	3.7_1034.2105			83817	19668	86929	104610	104232	104794	32979	108528	84550	52936	52809	59955	94377	145794	46514	41523	110079	96748	58917	88480	120104	134449	73524	113189	14711	62927	60349	92312	72725	75415	85832	123408	159620	59827	42970	79940	83728	35679	100839	42090	14493	203911	66230	172511	58308
702.14	3.71	3.71_702.1402			9515	16347	72846	28650	18809	12619	49260	7813	127890	10932	21761	11355	13514	24425	18177	31462	199465	15914	42550	11610	25093	17574	29827	16902	17878	27031	87738	19942	16996	38139	10571	14983	18328	26123	16299	240113	17239	15001	139870	11183	12224	27496	16009	22060	5689
1050.21	3.72	3.72_1050.2069			139113	121420	117042	177026	135723	188413	45545	137478	164588	99573	86879	166616	151242	125746	178905	64613	309426	179306	89929	114722	210435	235685	93587	147320	41035	89819	103352	229496	201771	53350	138493	153811	170808	128294	105176	220837	132276	175213	156030	82838	16297	336955	129286	129866	58273
1306.28	3.73	3.73_1306.2809			15550	3589	16997	11077	18801	21879	10842	19298	18028	6753	8633	8745	33752	16637	7717	6925	25499	15261	8792	20768	28865	24540	10411	15290	5046	7442	8462	12997	11570	15251	15297	27139	85034	14046	5621	19140	14502	11559	12611	3109	11559	45547	9225	30449	9262
792.152	3.73	3.73_792.1522			18600	6962	22317	18986	3961	25963	7429	49769	14162	9376	5268	18510	7542	30489	24745	18032	46322	19948	13375	5432	92764	27758	22132	11655	23710	24267	12891	48291	26016	18220	19040	34378	13382	29221	16664	39514	28973	30861	30407	10622	3723	25259	13725	21133	6865
400.101	3.74	3.74_400.1005			71322	136439	57444	119221	72225	86016	155764	61155	71237	93685	45802	77858	7661	82355	155852	41495	102049	29019	33794	44148	65906	47816	8642	22482	18438	91024	68219	42271	82354	57683	69005	47938	32442	91845	62699	122799	105518	5599	98107	86093	138354	55346.5	95787	93604	84992
440.076	3.74	3.74_440.0762			17005	11954	26222	22446	18236	22462	16264	98727	28442	18635	13622	27727	186871	32981	21441	87316	43229	16757	16916	10209	32466	28659	27824	17010	16787	8967	14471	21241	23807	45475	33327	19957	17405	18247	20448	32351	13528	27141	28001	20830	15348	24518	16935	30067	8371
388.173	3.74	3.74_388.1735			24164	25691	26077	21058	15887	23928	23918	43072	11051	20166	19669	17726	29925	27243	11911	26252	21974	20737	18524	15554	26181	27318	22028	14078	7883	19988	12500	15593	8674	47396	20995	19681	27105	14658	24054	23158	42534	16688	21805	11824	25058	22740	17037	28153	14935
418.147	3.74	3.74_418.1469			12195	11583	6695	6644	11476	15246	14205	10371	10318	35556	8725	10557	11356	12104	12683	8922	5663	17570	8807	13837	11812	11583	20105	2571	13463	6289	13880	11955	9518	11123	9108	7701	5618	9581	7334	7990	17314	6326	5980	8717	6197	10692	12276	9059	16749
1560.23	3.75	3.75_1560.2258			14287	7582	9007	15979	1718	17350	10856	15330	13223	8282	3449	26865	8692	8372	22833	4641	73734	16898	8951	3392	21671	30555	9165	14430	4879	7123	5541	14054	27940	10856	12532	27654	14435	18378	8926	11517	31905	39411	5796	7418	10856	37524	9172	7828	2805
1544.26	3.75	3.75_1544.2562			47040	21317	24930	64501	10163	46886	2856	49908	38556	19535	14480	79709	21813	21718	76618	16349	235675	59089	20007	14358	68231	105272	24686	36762	16719	27119	17401	43411	87147	6565	42950	81026	41535	53469	29272	41142	94745	130739	30724	21473	1713	118122	24895	21085	4503
1154.26	3.75	3.75_1154.2644			33696	8772	42354	23316	46041	79282	16071	35763	32966	14030	14728	15825	58479	32502	24622	20423	37582	29773	20109	37705	59866	45812	21999	37518	3329	12092	18903	34008	19866	24966	30648	44704	152319	33782	16904	47653	25674	3762	16629	5494	23297	129289	24927	63376	19167
1522.27	3.75	3.75_1522.2713			219423	102369	128484	759558	49063	265441	69296	230907	188725	211247	59310	474244	108951	402413	414154	195344	1428198	257587	111191	169707	347310	592344	124064	196206	150231	339974	100400	234191	485484	77713	220985	483027	186702	281387	142488	205791	499649	678701	149131	221489	37047	645455	123865	349364	103253
422.083	3.75	3.75_422.0833			28283	41038	22471	47970	16160	51706	30901	27499	30176	34526	16887	38708	11435	28475	37651	16827	44666	26955	16595	10589	26950	36329	17978	11001	9910	25455	24494	29778	30842	11157	28853	32351	25384	43380	30333	43388	39206	20705	35614	22215	29973	10858	11662	28485	19305
642.142	3.76	3.76_642.1422			18220	18003	21135	20162	19758	14970	5404	13400	20592	14091	11824	21358	8469	24662	11785	11324	15840	23995	18177	13194	11037	10785	15927	13850	9581	16767	11115	24799	13250	8506	16136	7003	13160	16975	16933	12029	13924	18990	18591	12654	6356	15024	18414	9073	14716
594.136	3.76	3.76_594.136			571802	253784	708825	960284	1193315	849258	138087	646425	822833	337128	4018939	342359	386284	693730	501167	8456088	696480	822245	350992	550127	948766	718329	553714	752440	99610	6428527	429962	792710	630886	203820	525033	467757	826311	608318	376121	713790	542212	291474	766746	357921	97509	1336402	685379	850410	339636
138.032	3.76	3.76_138.0324			61092	38739	19828	157500	34860	14225	82733	318916	129286	212772	60028	18756	157925	50457	116297	85164	69863	39290	66175	81164	96023	122481	107540	57083	60727	120224	97300	31837	106135	50364	56531	67899	34632	199349	51752	24449	37408	65150	54031	53492	59997	60735	94941	8559	17711
616.12	3.76	3.76_616.1203			97735	46299	94896	118384	148141	97761	23429	76753	103125	76189	53173	51502	66983	113630	70375	135471	74929	101077	50549	80947	110752	122273	99249	105277	84709	86358	56870	87024	88707	219408	74413	100237	130954	84180	49540	103878	68400	49782	84359	86930	73734	141436	77992	113999	48020
330.042	3.77	3.77_330.0418			19347	22242	23979	13079	18140	11108	17979	22358	21574	21139	33468	37700	16514	35484	17299	82243	10072	23159	13531	25832	32417	13992	8750	16514	16514	25106	7675	11434	19927	30293	19476	18125	32547	12582	11344	35960	8481	16514	8122	7832	44253	16514	14426	18954	5240
350.194	3.77	3.77_350.1938			60661	156672	224375	22538	183017	21218	111059	37144	9511	49859	83765	173020	39552.5	35267	124342	54254	25357	74557	52690	46807	7190	10650	68192	67844	60200	24468	66967	17436	22012	52278	66025	68897	58384	27481	99771	44945	45085	57040	22654	39552.5	70135	31079	136740	31111	27335
293.091	3.77	3.77_293.0909			26465	21436	20079	12143	39030	18688	23110	14014	39336	18658	39022	24656	10533	16126	22608	34070	18688	43511	18489	48416	23723	19384	10981	15075	7712	22247	50058	19204	11647	39672	21110	16516	33931	8749	18435	29996	16686	18688	34450	16004	38136	18688	26222	16124	17840
336.049	3.77	3.77_336.0488			93491	53656	28587	274499	66284	14317	7471	11852	31533	79127	84540	34779	20348	70671	201068	136727	139717	60113	106369	26613	164972	215189	182575	71619	91828	212128	11955	51338	192577	99000	93936	118988	48311	369073	85421	29536	61428	114717	9529	88463	93604	107034	59079	25248	19982
279.075	3.77	3.77_279.0745			82475	54195	38332	82992	115114	29084	84804	58210	149326	70333	132015	92901	38607	87851	25954	94946	20124	229482	122395	130536	87166	56797	38899	55986	80924	104913	39287	59867	92933	57653	79953	64032	132466	78672	94634	26522	60268	23437	83156	87996	98389	27166	61397	115031	152225
184.037	3.77	3.77_184.0372			51134	34213	14011	148510	39194	6576	4534	5284	18573	51908	50843	15807	11290	42497	109578	77272	60052	30194	61562	13355	87099	113625	100147	40332	55183	113341	7596	26872	96585	44341	50276	61204	28791	193437	47690	16463	27260	61610	2946	48652	54870	49685	31337	12849	11177
1232.24	3.77	3.77_1232.2416			63821	31639	76397	99427	98956	85934	18528	65750	84747	50837	42955	42679	52354	75438	52657	31796	59364	83490	40472	61511	93391	76521	59107	83161	16085	53386	47072	79684	70928	31912	61995	66817	84823	60783	40939	75444	56705	38954	72970	44686	11197	110679	67446	91986	34669
882.198	3.78	3.78_882.1977			80337	39407	123751	147608	297502	108969	16185	114953	123773	58085	43297	45737	58811	111414	53010	52542	75830	77634	54225	130547	120459	198400	58900	86790	23563	45721	43360	179693	80913	65330	97991	125836	136092	69236	59954	86018	46445	18091	128769	37462	10303	324192	125761	117668	71051
462.172	3.79	3.79_462.1724			12101	18833	19019	11842	41439	12762	35711	9924	10928	9199	15999	14600	36186	15020	18969	11238	6967	10893	9715	10219	9529	8078	10844	10767	13138	12120	11899	10356	99879	14513	12710	9829	8999	8511	10975	46975	14520	9707	48607	16410	14712	13372	7654	8516	12268
1414.23	3.8	3.8_1414.2251			28056	22246	12344	38333	8260	30564	5178	13391	24067	12853	10260	46472	12252	11975	57519	12425	93574	45775	8986	7402	51522	56590	12430	24031	11273	15346	9270	35688	62132	2056	25047	33134	18659	52599	16652	27325	43238	56649	18923	11421	19427	64103	16440	13116	4366
1408.21	3.8	3.8_1408.2116			36431	41830	19804	59918	14003	54218	4383	26168	37131	17374	11577	77370	20510	24343	102908	23371	161397	68341	14811	9610	84519	92918	20823	35831	21469	33270	20709	52793	104168	30535	42974	57531	35490	96192	33648	40185	72393	99485	21249	14692	30535	105531	23092	12625	5633
1392.24	3.8	3.8_1392.2425			99536	81822	46542	136643	46485	101120	12216	45678	86590	42687	37750	164172	46634	52762	227074	64808	343349	140931	51616	33791	182185	203278	76415	80395	61092	87873	42340	118079	227357	77976	99030	129717	79498	218413	80776	82567	153309	208792	58526	37336	23503	226683	61408	33854	21925
262.096	3.8	3.8_262.0959			16270	13132	11395	17950	18260	13088	12131	16409	17826	9356	16608	17396	15271	15471	9978	13675	11565	14814	14930	16318	18770	18735	12870	19641	30426	13954	16476	14609	17556	18134	17216	15188	14003	13591	18972	17128	15825	12608	12341	20878	11355	11163	19595	15607	14635
222.053	3.81	3.81_222.0533			40185	18001	5064	22080	3670	26106	23958	24045	50560	55784	46611	24165	21080	87348	19333	53069	27792	90513	21376	8876	132900	16870	4325	28799	50098	18177	3503	6918	13414	64884	39835	37671	130931	25132	30600	13857	51142	11935	5703	39560	32076	43099	3371	20193	34317
326.101	3.81	3.81_326.1008	Phenylpropanoid	p-Coumaroyl hexose	86629	63081	95643	71578	31890	44278	210573	74477	89331	87497	64742	180501	122383	61233	24335	100300	39834	220553	90918	41618	76930	52951	38069	86784	161927	157986	28699	36143	79847	74542	68845	55170	74120	69539	22430	38643	106010	75467	28216	51209	101201	59569	52737	113932	9751
720.131	3.83	3.83_720.1312			14757	11815	7288	18594	9398	30398	2423	14107	15760	20009	10696	13870	11803	14061	17612	7061	20227	21093	11591	3240	21962	22978	18696	26294	5151	9255	10956	17176	23193	5856	16357	15912	11989	16565	11469	16942	21669	17072	10432	12229	2574	24107	7281	3129	4990
432.073	3.83	3.83_432.073			16352	6545	22390	26197	11721	27790	2756	19753	17297	14446	7482	19404	9415	40600	20160	12459	38259	21081	17502	9309	12332	26570	14678	14840	9803	19360	21881	9593	20607	12780	18438	36502	6756	18315	14870	13105	35220	37707	15445	20589	3964	28034	13474	18141	7328
710.171	3.83	3.83_710.1709			83752	1039330	82538	135905	84408	125055	26570	99776	69246	1042852	1006458	1659133	73350	149349	57217	45780	2810711	101860	1179250	72693	104551	135144	74252	101994	276411	67418	1159276	2526734	70503	51305	95671	126542	101276	1303916	991971	3315992	112366	2014671	85033	816312	119786	136677	1348598	168493	588097
746.147	3.83	3.83_746.1474	Flavonoid, Flavan-3-ol, tannin	Prodelphinidin B3-3-O-gallate ((EGC-C)-gallate)_3.83min	85681	1043869	84938	141937	108139	107219	639444	101051	72602	1047890	1002197	1661045	73952	152262	1816093	49141	2815534	105658	1176774	79350	106008	137977	77612	107011	34083	69773	1157673	2531308	1865280	54096	80417	127475	99745	1305975	997580	3331963	108732	2019972	84307	39411	112377	140214	1353020	172596	587637
446.179	3.83	3.83_446.1788			16048	28220	25411	9046	22474	39319	28526	14916	10855	4740	11924	14615	26730	13757	25468	7698	12219	11865	8705	8105	11828	9409	8549	11924	9471	10688	17824	18515	7584	11956	14307	6861	6543	6897	11937	8618	21600	11424	16888	9357	10588	20829	10505	14131	7265
399.116	3.84	3.84_399.1162			19963	12014	8022	9499	10078	21466	12812	15509	6753	17834	7969	10393	12588	28146	27571	25380	25131	15738	18140	9757	20219	27915	16100	17791	12424	7234	14246	16870	16215	29784	19693	31442	19048	22017	11989	40105	15546	41433	14180	15768	11463	18129	15279	11818	2793
318.075	3.84	3.84_318.0751			24674	16687	48280	30203	57439	23580	5200	21252	25434	19427	13638	15223	17196	28062	15715	17581	6772	25779	11955	46139	16326	17884	44746	17229	10810	21127	50453	28228	21394	15218	26124	19042	17495	20905	30830	32657	22619	12277	46181	18775	9645	20505	39209	37705	22413
388.173	3.85	3.85_388.1735			33537	36188	38737	47303	20318	30422	30198	60212	19700	48967	32488	31724	57969	31179	23177	34893	33174	34064	39215	20380	33285	41097	31888	32792	23001	33302	25065	30506	20811	80091	32060	26898	41857	22836	28699	14304	37157	16117	31133	17975	26136	25192	28187	33946	21358
768.131	3.85	3.85_768.1312			15447	113639	12427	22470	12375	17703	75242	16026	11165	10072	112283	152561	258700	21366	161035	14478	18011	17502	128298	11401	19983	22269	19137	131637	38721	13293	119097	228606	15816	99328	138696	27347	14858	138291	104231	295209	20833	177555	10185	95579	19760	22137	136385	23022	68926
678.093	3.86	3.86_678.0932			21864	11027	24557	33316	35966	29289	5145	21975	26131	16906	13135	13437	12190	30382	18227	11775	23937	22336	14311	17723	29770	25678	19106	27620	3644	23664	16559	28130	22008	17701	19459	15928	28499	21079	15605	23635	20656	10502	21441	15432	2782	38328	24886	31397	14382
637.162	3.86	3.86_637.1623			74754	25919	74428	71332	277721	7061	48978	64736	14288	43940	55486	2848	16906	51547	115220	155653	23303	14047	103133	105991	83446	70743	766517	34450	43430	164424	21851	169770	52131	119494	79310	30837	167919	219481	293657	91019	53576	50657	11791	100237	117940	13381	289554	11464	109281
616.121	3.86	3.86_616.121			91677	36121	92784	131630	132632	117714	25414	93988	104214	65427	50688	62747	70863	123125	86904	176728	130488	96702	40579	74498	114997	116301	81605	107461	20754	88952	63840	102298	96130	281596	83789	72555	101887	96779	58383	85914	106665	47596	88613	60874	203396	179807	97457	124518	49198
594.138	3.86	3.86_594.1377	Flavonoid, Flavan-3-ol, tannin	Prodelphinidin B3 (Epicatechin-Epigallocatechin (EC-EGC))	567651	222460	628165	1018358	1104281	777407	146796	539673	703070	387177	314488	372138	343244	834191	507258	1307575	720680	637805	982167	555211	868011	815063	544412	752284	105270	576350	452737	760744	595713	1087252	528594	478665	631402	614853	383683	624234	598345	299551	649562	354332	1049276	1370445	696430	784878	356276
486.184	3.86	3.86_486.1839			23436	23916	26442	23609	34263	25239	33139	26893	21836	22525	26173	26226	20691	20359	21281	17196	16794	14631	22495	25877	27126	15609	22934	23994	14363	21690	34065	28814	18082	18780	22179	23901	17025	27602	29130	23144	26057	31805	26728	24287	17769	23393	19251	25096	27190
442.09	3.87	3.87_442.09			46165	28851	16590	55137	48643	23691	9060	8518	30983	44490	38325	16030	20619	44079	41210	62628	37131	26173	56253	34515	72944	46513	70274	29837	47500	50940	17686	39210	43365	162825	46649	33427	36769	64646	65566	21014	27105	49173	23589	31831	52387	35087	44338	34590	33356
210.053	3.87	3.87_210.0532			115246	232443	110804	174887	137686	213600	141403	198290	440630	138058	143594	195889	44727	175912	128722	251944	62092	250762	213731	79473	308242	148302	185893	65974	132482	175926	227257	105443	149662	1124636	124366	246416	253685	248453	217744	40757	437288	195022	336064	71358	224871	76041	92698	123338	89227
432.199	3.87	3.87_432.1989			42534	26859	52806	22400	60088	36051	39627	53337	47359	25796	41038	43212	28938	25140	26136	50667	37607	31322	18042	41872	39148	22647	34160	42142	41384	31873	51122	31226	34602	47970	40496	59138	58105	34748	41339	28327	28590	39070	28131	53274	43438	26745	42315	39618	40703
1718.28	3.88	3.88_1718.2766			26291	7491	12717	27723	5898	21010	2206	16794	16673	4485	4349	32324	16844	5683	29335	11093	59721	23118	8974	5674	22887	42427	4794	14181	5416	4438	8285	20170	41088	4213	22932	26464	22037	29399	6658	14686	32232	39676	13272	8445	3646	44896	8541	7171	3707
488.154	3.88	3.88_488.1543			10342	10916	4799	8110	10831	8282	11426	4395	10652	6126	2061	10394	10301	2864	7453	9059	6555	5945	3859	7719	7820	6484	7009	5283	11384	9882	5349	5291	8748	5646	8571	12286	10775	6340	9976	7811	4864	2608	6860	10007	9262	3840	5095	14828	9189
1696.29	3.88	3.88_1696.2933			51905	34246	24980	70836	7590	68907	6313	50912	41046	18573	11835	99871	16110	21314	94295	28662	236722	79405	16129	10258	80455	113996	19562	43890	17015	37500	15186	42790	118345	3595	51053	99817	51690	104290	26364	34577	98907	127653	24086	17335	37388	135568	25896	10584	6811
1674.31	3.88	3.88_1674.3073			234394	168206	106852	358780	42174	288405	18034	203742	178932	57198	48998	508774	81999	81311	514924	110452	1441294	383750	88501	42677	415532	660339	89093	162581	81862	155548	63291	224586	672044	22583	228714	500693	235047	555531	125874	147570	556750	677509	112239	68016	4195	748801	108776	73193	23984
446.082	3.88	3.88_446.0821			19660	19984	11410	19721	8456	25256	46301	21640	21369	16553	13272	26302	38066	22070	17005	14267	10167	23043	13236	5223	10532	6619	5533	29440	24986	19970	5238	5749	27618	16330	17266	19276	18344	13670	3815	4308	14249	15588	4227	22474	38352	18587	5941	25568	7635
356.111	3.88	3.88_356.1108	Phenylpropanoid	Feruloyl hexose_3.88min	1048350	1249571	251272	1705818	158735	1511054	2906131	1342371	1556916	1016585	489264	2354067	2628241	1606518	623386	859204	708609	1782784	792412	94667	650656	462362	216411	2109298	1286496	1012142	118366	69800	1874791	672195	1003685	1233223	1061325	890384	135075	89321	606389	879914	90790	1148786	1948441	1563712	88387	1446421	134629
470.139	3.88	3.88_470.1393			15734	30006	37354	5003	14035	15758	25552	14491	27619	17280	17172	10942	15023	13852	10691	14405	8605	18124	9865	14965	17469	13277	15111	10091	19367	9364	20611	19175	12860	14710	15635	8559	13364	15731	11334	23598	45233	6593	17375	17896	12108	13711	14937	14116	50056
1544.26	3.89	3.89_1544.2555			47677	20604	31433	62506	17740	56597	8775	47136	47248	18597	18085	98350	26122	26924	78755	26674	206807	58782	27868	14351	67627	109870	35836	37740	21619	30003	20673	47868	90617	10276	48077	99660	40958	61688	35369	36841	84418	127094	30033	21940	37829	110794	25882	10508	10593
402.152	3.89	3.89_402.1524	Cyanogenic glycoside	Prunasin anitrile pentoside (Benzyl alcohol pentoside)	1078011	1771864	2308774	307211	757157	1057508	1407047	838656	1971616	1081865	1018334	599026	873166	858571	623172	816087	559853	1241627	650535	762530	1087528	1078824	991180	613408	1040211	576160	1220492	1278383	811125	880444	1036475	618311	1052660	1242278	624395	1649455	4073268	520130	1050127	929762	568316	996997	841856	940274	3475795
440.063	3.89	3.89_440.063			34847	121334	51559	133858	48634	128875	180329	99018	124699	77940	68839	167730	178420	109475	126968	79715	124103	138916	75982	12359	113960	92922	61120	140446	113276	97441	49087	62952	167628	62730	101331	103806	92925	131249	57941	62098	27574	129331	45493	106686	131896	141068	47635	105983	30761
762.143	3.89	3.89_762.1434	Flavonoid, Flavan-3-ol, tannin	Prodelphinidin B2-3-O-gallate (EGC-EGC-gallate)	275944	82291	263006	541432	154407	280151	48360	266256	228385	169990	98424	248875	120319	347253	313282	135248	705630	322144	178944	140064	313257	433762	282010	368214	84759	267433	159255	213777	331600	63716	264361	407906	176670	238639	158990	148127	618502	381021	262879	166151	33301	449084	197003	316753	83726
1322.27	3.9	3.9_1322.2739			18196	4103	13091	14909	10929	37507	12397	17694	14815	14015	4347	13405	22517	21297	7836	5466	34336	29268	8101	7652	29653	22210	8673	10705	2241	8263	7677	24998	21120	25694	25317	22594	54354	15520	4037	27226	14208	13065.5	14149	3712	9265	67883	13643	22210	15529
788.199	3.9	3.9_788.1991			48654	77449	72795	81785	79190	20238	29547	15658	14808	52955	16985	28596	14136	164313	83622	46172	71256	68404	82202	87168	13618	48512	111371	46356	38509	58943	47109	105396	50306	11187	50494	37879	26544	29940	76995	71114	20088	74875	83152	40720	21457	30452	84392	35185	37002
1018.21	3.9	3.9_1018.2141			40886	7745	33637	37410	45567	45595	26052	51288	47211	24624	24802	20215	77106	53700	20209	22351	45553	36016	22744	42844	64140	52378	33192	41169	7089	20519	21616	33058	29701	41641	33575	63157	140698	28735	18561	35791	30536	11595	34363	11509	9599	84168	23400	80113	26405
486.107	3.9	3.9_486.1067			36401	16366	67629	32565	48858	49120	29778	39263	38150	23097	26119	22309	61260	48216	18637	23818	41810	34871	25147	40715	52752	52559	44177	31463	12666	19422	39999	37588	26897	34726	35523	49614	98134	33339	23316	47207	64481	16657	50454	17473	11874	58433	32785	62945	50598
1278.15	3.91	3.91_1278.1455			14661	9005	10053	15233	2326	15016	4596	15621	12197	7905	8592	19821	12669	5344	21780	7515	30676	12687	14582	9487	15108	22391	15001	12554	7628	8491	10588	17362	20049	3432	16328	23181	10160	12628	12037	15022	18216	30829	11614	10369	11553	18025	10355	8793	4656
1262.18	3.91	3.91_1262.1771			21229	11480	16742	24283	9403	26644	6104	28548	20328	13390	12385	34819	20558	17738	35531	10702	54541	23593	21375	11638	29405	35709	22080	22590	11981	14822	16145	23721	32460	5783	25150	38916	15533	20945	19785	21416	32943	52267	21471	13661	19289	33479	16211	13567	8298
1256.16	3.91	3.91_1256.1635			31555	16639	25197	35356	11616	35998	11643	43347	34856	17394	16181	46453	27561	25836	46384	16925	84559	32182	31427	13572	43939	56095	35411	28035	17832	17273	23772	37215	43387	7216	32878	63853	22343	33723	28777	32743	45308	76664	32232	21086	3332	41429	23077	16708	9847
1218.21	3.91	3.91_1218.2136			537778	232247	383339	613185	157179	584667	111706	652595	512603	261448	236110	897069	434326	364803	878138	207009	2008675	501957	434748	207186	694683	1021718	513552	485896	221706	243932	378043	573704	860203	105449	525044	1074843	353961	524044	433125	612509	811567	1477978	459353	285660	24517	1017833	357405	228393	122935
320.054	3.91	3.91_320.054			139905	55287	137661	234000	191901	94950	15260	112844	104442	71502	60049	127731	64071	124018	207122	97878	242572	125815	104439	82992	141193	186911	340155	110934	99363	179063	84454	188265	205867	120878	144412	185421	88448	238035	269285	136545	174582	232777	113032	90568	51641	147095	217640	96043	55915
1240.2	3.91	3.91_1240.197			96419	38534	69513	111384	35325	108203	21542	112925	89881	53830	44345	152960	70049	71787	150884	37489	295628	91796	86288	40074	137865	175038	97575	90403	43691	50160	73106	92783	146439	19225	98022	182202	67096	91638	80639	102694	145139	239845	84934	54468	5654	163989	63414	48715	25622
898.167	3.92	3.92_898.1672			148409	132062	99764	186986	117492	158539	52273	107573	164428	85777	73398	205183	99031	101800	254188	113298	280988	193749	99082	72205	250725	228388	123517	125339	160017	117492	96047	189240	239102	45244	144345	175326	167449	227073	137814	167768	141998	228728	117700	91354	31817	252942	122757	80221	63555
1856.3	3.92	3.92_1856.3049			18301	7271	7487	17327	16052	27378	16052	18458	18576	8300	9673	26087	16491	15243	29864	3754	42904	19657	15194	5096	24409	28584	10450	24531	4742	8643	11456	23274	29842	6448	16603	27863	18176	21998	12552	22863	20297	29215	15183	9923	16052	39976	9389	9997	4166
1148.12	3.92	3.92_1148.117			12413	13628	6314	15857	5375	11464	2371	8726	13549	9371	7535	14260	4296	7983	22444	9764	9578	15588	8608	4831	19755	16165	9157	13071	10672	9677	8734	16095	16461	9768	12157	10974	8612	19207	12966	14248	12403	16062	9197	9032	9768	11108	9152	5262	3520
920.166	3.92	3.92_920.1657			26595	31524	17324	40810	26080	35011	10225	28193	35105	22817	19640	40962	13101	25634	54572	20738	47342	39426	18302	26080	48713	47758	30599	28545	27973	9712	23923	41258	26750	9159	34142	35504	8892	48820	31220	28681	26717	46968	22196	19552	7872	47023	28901	26080	15626
720.133	3.92	3.92_720.1326			20964	19433	7318	24823	17452	45316	3550	18105	19362	30340	18111	21251	15389	21765	21933	7103	22894	25360	18417	1983	26032	24594	7403	40662	6697	9887	10418	8987	26644	5856	17676	20209	12909	16396	5980	13838	25655	22645	10762	13317	2790	29781	6380	5700	4993
559.053	3.92	3.92_559.0528			15864	17437	9717	16977	6512	11118	8678	11269	12781	9773	8266	19173	9782	13080	22658	10006	24065	18069	9101	6085	20170	19149	9170	16160	11155	10402	10436	13825	21339	10598.5	13888	13022	12453	19856	11487	14342	19359	18201	9534	10695	7346	18192	7197	10693	1996
2082.42	3.92	3.92_2082.4233			42656	43912	27331	77200	16822	66993	3023	38607	52573	16220	18656	93748	28374	30111	120428	20547	172685	80925	26665	15357	111217	113149	31026	50682	18284	27151	24923	75055	124300	6092	50663	79142	54415	102250	39786	64039	72524	114677	43793	29334	2308	159375	33729	17395	11446
852.085	3.92	3.92_852.0851			14184	11616	11548	9649	15278	17724	9454	16696	15443	13892	13400	13595	23024	10421	14230	8824	8614	12744	14487	11470	16820	8872	11912	12672	6298	5285	13172	20526	13224	11281	13320	12864	15414	12902	11057	25523	4090	16792	16879	12008	11136	17604	14323	10016	8397
168.042	3.92	3.92_168.0424			71893	75471	49586	95725	46076	87830	25656	54959	85185	54041	46459	101973	53820	56001	131772	45813	143747	92362	51741	39456	121816	117075	71022	86055	46892	61574	56651	105669	124351	29595	74343	80518	51578	127665	76531	95751	88809	117159	65847	59039	36135	117964	66695	39812	26221
1126.13	3.92	3.92_1126.1331			28931	32237	18024	33306	14784	27331	6984	19875	30009	18560	17527	37652	20627	18069	51429	20888	37516	34628	16954	13807	47930	40011	25820	26435	21529	22518	26988	36829	46947	5230	27286	28494	19356	47957	26356	34325	28423	42409	25388	24676	4147	32148	22265	12246	9029
746.148	3.92	3.92_746.1481	Flavonoid, Flavan-3-ol, tannin	Prodelphinidin B3-3-O-gallate ((EGC-C)-gallate)_3.92min	1400536	1047772	858717	1255170	1593820	2118400	642002	1710076	1752104	1051724	1007850	1678765	2626275	1003615	1832329	439140	2848271	1331306	1182524	899294	1961412	1868131	1102583	1223027	278015	492341	1159200	2540913	1879253	877819	1327016	1574775	1569335	1315090	1001705	3352598	654534	2042096	1917322	823790	112334	2992394	1361893	786611	589355
1088.18	3.92	3.92_1088.1832			245989	252632	158821	311038	113063	252638	48968	168838	273307	150822	142348	376641	167765	158079	503217	145881	467989	330276	158794	102545	435380	397981	213429	241875	164580	179775	200312	351413	446882	37946	251731	261921	176718	445313	255512	304590	295821	423979	216939	186146	23191	382665	205020	79330	71294
768.13	3.92	3.92_768.1295			142646	111008	96781	120933	156603	200003	75242	169886	172628	112640	112283	152512	258700	108583	161035	56471	217300	131632	128292	96876	170380	160132	112737	131637	38721	60250	119097	228606	159869	100342	138696	147630	152036	138291	104198	295209	72135	177555	175517	95579	19760	230084	136385	92514	68926
1104.15	3.92	3.92_1104.1515			102029	100155	55578	109676	45832	100323	20550	62981	101742	60558	55706	130389	66606	61210	184154	54993	166854	120355	62918	38153	156853	146645	84271	90016	65663	69529	76302	118719	153985	16416	84144	88018	64158	155686	94801	111962	104476	149711	75367	69398	8535	123855	74300	33487	25009
880.147	3.92	3.92_880.1474			88873	89972	65512	99817	56482	105449	50044	67278	93013	51019	56828	122083	69741	60118	157896	59392	165541	105113	56675	38815	156764	138193	80017	87162	70893	76512	74074	115671	148058	42192	87215	100107	83641	141369	81605	100351	96946	146375	76548	75106	3296	152104	66401	33247	41132
488.09	3.92	3.92_488.0898			173067	160810	111825	224983	107727	176661	35078	107574	179665	119346	106182	239402	117294	108756	333783	117372	347016	227871	133411	80675	334485	283756	163496	159101	120932	132796	123048	235937	302037	165656	169798	181699	124290	304495	181762	198782	188249	273301	136959	115542	35179	272343	139891	66415	59832
1110.16	3.92	3.92_1110.1649			71026	64957	46556	84559	32035	74169	18810	53904	76522	41881	42282	107715	46349	48223	119533	44477	143375	89876	47884	29253	110627	101044	52533	66670	51048	51539	52901	89159	108077	16455	73868	75530	55230	121691	69016	76061	89175	108721	56495	55856	6259	103445	51867	27863	22995
940.167	3.92	3.92_940.1674			36464	38539	23169	50526	17039	39250	15543	28911	41699	22435	20276	55065	31652	28166	65480	26396	62525	43955	28435	15637	58801	61190	32172	39474	22676	29038	27761	46644	62950	12266	34290	39531	25960	60369	37901	39760	41638	61072	31457	24623	7758	61240	27682	18946	12033
754.137	3.92	3.92_754.1369			44191	27747	26380	43267	40302	52664	21342	56637	43916	30277	30819	49475	56982	31190	45724	18403	57954	37455	33941	26491	45869	74609	36405	40412	15305	21278	31127	52049	36455	24846	39625	63188	48110	36288	33328	61791	36731	40558	43846	25743	2944	91049	34333	24174	21537
400.101	3.93	3.93_400.1007			20275	42575	17645	30277	21615	24942	53261	19005	20536	21407	13092	26798	5299	28082	59971	14695	31742	8540	8247	12802	18813	15912	16192	4903	5893	25400	23532	9850	26385	17516	17639	14655	12086	28002	21568	33400	37164	5097	22763	25305	39893	3577	24114	37298	26748
902.165	3.93	3.93_902.1651			38027	29934	31730	48535	23496	44923	4137	36816	39492	22582	22201	53507	29619	33779	65967	18777	80258	45902	31497	6238	59803	58239	33323	39438	18400	25975	29980	47804	61176	32549	35543	53044	36420	56752	38804	46531	45504	71420	35990	26981	32549	74825	27232	8912	13583
348.085	3.93	3.93_348.0847			17587	9898	38458	18369	43336	23333	7086	10642	7214	14071	12071	10456	15561	28585	3023	12422	7224	19203	9376	21414	9981	14292	34121	22253	3282	12333	20904	21322	17745	9287	18091	12929	23362	24213	13465	27807	9588	4800	47782	18728	16677	24455	20220	26649	13980
226.015	3.93	3.93_226.0151			3533	4162	4080	4637	7030	7795	7714	6943	6046	9960	8698	6743	7099	8858	6895	7637	7570	6965	8883	9627	8323	9380	7330	11199	10336	10099	10019	9311	9241	10968	10355	9037	10758	10217	12270	10956	9410	9075	11090	11159	12897	9826	11097	15470	15243
126.032	3.93	3.93_126.0317			66585	48322	68110	85173	64067	75518	40081	51590	69423	56262	61538	94153	47739	61045	107043	38135	120385	91211	55008	50177	107738	115610	58215	85799	47852	65582	48027	86490	103762	65059	69404	74528	64259	98695	63484	82003	77946	109508	63928	46528	39191	109467	71062	37153	71131
450.116	3.93	3.93_450.1159			125464	91011	69897	173463	22045	137649	94093	143216	142800	91128	65096	141526	116674	150181	119169	94801	250671	164054	84592	33528	119562	191277	66841	110145	76420	153452	28251	31847	187848	144954	124438	168391	182931	140486	337080	43830	174716	173615	37589	82210	39099	199106	33837	133930	61956
2000.34	3.94	3.94_2000.3426			36172	22292	22106	50918	7480	42762	31051	38942	31989	16586	10890	73420	21357	22953	68024	13442	214825	51917	18767	10002	57530	87108	19926	30003	12056	23918	15002	37295	97624	31051	33582	99032	34409	71026	22496	36527	75467	108118	27057	14730	31051	100798	20604	11994	4388
1978.36	3.94	3.94_1978.3605			84034	57685	42545	136061	14198	112524	6787	84261	62716	13505	16537	206894	27504	29454	177440	44203	714471	150074	29657	16617	138912	274623	27515	57527	26398	66104	16428	74836	274716	8964	92920	226308	113309	217562	46433	48362	253620	286624	41755	25559	64906.5	328792	38756	27841	9009
428.074	3.94	3.94_428.0744			136969	54954	21493	184904	102575	239543	53579	171625	118020	128362	71515	192321	70733	176556	203956	39817	523249	147997	123563	4236	172571	231448	35563	214646	81894	134569	10858	19240	176323	37105	126921	300548	124378	162797	102575	34563	338823	287777	26979	64135	15308	176837	102575	104366	102575
303.132	3.94	3.94_303.1319			14678	15839	7689	14934	14057	9271	12945	26664	12751	20345	7300	21004	13231	26923	6725	18771	4566	21812	17154	9849	44641	7677	8435	25389	16611	36520	22653	14464	12210	20318	15893	12469	8001	8318	10839	6370	21258	4405	11466	15256	26978	13395	26690	13234	9283
1134.31	3.94	3.94_1134.3096			18607	28683	24374	20921	21448	19164	20057	14848	16942	13019	17989	15018	25667	9152	27916	16881	18105	17295	17768	24008	14402	18143	19592	16858	11941	21993	19229	13349	15835	31912	17844	13772	17690	14313	25186	21008	19644	13127	17765	17741	18723	24286	17823	19394	12539
913.666	3.95	3.95_913.6657			50122	18745	24902	77602	6347	61397	34710.5	40123	33627	10913	7810	122506	12634	16695	97236	20628	410279	67370	16448	7352	70556	170179	13100	38058	15256	31633	9175	43538	138059	34710.5	49753	122355	52659	74128	23589	24028	134578	167078	22180	14157	34710.5	165656	18954	12894	3664
314.032	3.95	3.95_314.0317			13091	10047	36065	11670	15229	6072	28870	12091	7842	21104	29559	19972	9027	15751	4220	4322	10047	16572	12680	24695	9008	15575	4674	30445	9341	18484	4742	13605	8878	10003	12204	9635	10200	4441	10047	10932	13632	8724	13175	7468	10047	7590	21989	7138	7459
1826.33	3.95	3.95_1826.3301			100768	40923	53172	159544	15154	132517	5391	81917	65717	18924	19039	250172	27176	36154	203013	41304	874002	144204	26734	15981	141934	340055	32701	70331	33582	65883	22298	91057	288608	4918	100101	262963	112186	152264	52206	49606	278647	354297	50781	30501	68727.5	356373	40341	27579	8256
140.084	3.95	3.95_140.0836			17933	7170	52789	18970	23559	9185	38332	16914	9223	23595	39240	28506	10169	16887	5418	4427	13937	24251	16241	36516	12225	27268	7864	44095	10216	28264	3895	18714	13123	14882	19140	12370	16934	4323	4125	17372	15839	12397	16212	9885	4319	9592	34223	10575	8986
952.106	3.95	3.95_952.1061			25957	13184	20454	22640	10527	25361	8287	33209	23142	18106	15026	25867	28023	22394	27739	8330	40101	20106	23914	13354	22589	28936	30274	24204	11469	11290	24167	21210	22823	10823	22054	38204	13122	19916	18654	31390	27294	53891	24874	15835	18322	25893	18818	16454	8031
958.116	3.95	3.95_958.1157			18898	12961	14447	17009	5989	18477	7824	28011	20338	12251	14088	22628	21725	19846	23600	9448	25628	14230	20931	10485	22223	22023	25395	21037	9343	6684	16961	22540	23264	8778	16792	26683	13577	16242	18622	24614	15675	36225	16412	10122	16187	18484	17200	12883	6689
914.154	3.95	3.95_914.154			886743	313292	691231	874616	302813	954617	233292	1424471	744410	472973	450492	1226086	958545	793391	1173454	285794	2460814	658071	818532	469962	908081	1359210	1098971	885634	250111	322356	786735	825494	1016781	319111	857898	1845805	459913	796228	698992	1391768	1252579	2807674	939551	505232	55454	1341826	676254	496645	251473
936.137	3.95	3.95_936.1371			95129	47759	76064	96686	39558	104179	31753	140868	92376	59284	53213	122515	111342	85736	125815	40914	187758	77377	88499	58392	108348	131851	115303	100079	31854	42307	83762	98831	117450	32008	93842	169222	61423	97137	81818	145505	117722	244087	96445	64608	9006	123502	78944	56796	31532
620.135	3.95	3.95_620.1345	Flavonoid, Flavan-3-ol	EGCG hexose	41407	20858	19466	34840	35386	23191	12632	43225	32371	25218	34274	52564	21677	14475	31897	20267	24888	34736	54598	18715	26257	25073	25560	52387	19177	21862	34120	76350	37144	25746	37362	37744	22507	21573	33935	54380	16998	74366	54421	59154	8601	41939	39363	19390	19974
174.053	3.96	3.96_174.053	Valine, leucine and isoleucine biosynthesis	2-Isopropyl-3-oxosuccinate_3.96min	17204	12456	6604	16047	19388	4916	4349	17416	34663	4159	13715.5	18768	7345	14509	13715.5	47723	2037	8239	5729	13715.5	46236	10080	8817	7287	24521	36732	26185	13715.5	13456	11346	17358	26428	83524	25161	20851	35183	9287	6396	13377	10693	13715.5	5067	19942	19035	12136
338.1	3.96	3.96_338.1	Phenylpropanoid	p-Coumaroylquinic acid_3.9min	60603	43170	21292	59290	67287	8546	9706	63190	125917	12909	18992	67413	26354	45312	7048	162211	6488	29412	8458	8932	163555	40960	25099	25201	85241	126207	81211	10865	45498	36812	63182	91962	327418	90199	68581	110799	24385	18945	35199	28531	3285	22024	62078	60425	37245
472.121	3.97	3.97_472.1209			18774	10668	50117	19044	10119	17029	25396	6559	9711	8149	39806	13931	15509	12635	16662	6064	16663	11667	28538	26013	28884	5859	11032	7597	4694	14077	4702	38900	13195	27944	14791	10901	13438	8920	12610	1882	2976	3709	7223	11916	20597	12128	5225	8962	3754
402.096	3.97	3.97_402.0955			54824	16690	95997	63102	80373	55741	19981	54387	56057	21901	30023	40328	48749	68967	22276	35168	29871	49829	33146	51048	76030	65665	50287	37076	15086	46229	39533	43189	51606	30431	49168	58693	123731	54349	23621	57530	35479	18767	87762	33693	22250	66227	38422	131228	20653
302.043	3.98	3.98_302.0431			19756	19700	45169	42226	51905	9572	5599	8547	18517	21306	19815	14030	10716	28276	55483	35442	29259	60861	28090	31092	39541	31362	143033	11845	24646	47686	31247	47310	31394	50062	22330	19192	5277	33641	55825	33500	20864	32387	55541	16771	16139	12031	52506	7160	34394
664.161	3.99	3.99_664.1607			59428	27811	27480	97353	88657	22218	20226	28373	30586	45252	61740	24418	42434	56041	91055	73147	26020	26149	90680	52076	54413	64423	176145	37046	40074	108025	19130	53412	62166	260319	55042	72224	22627	89930	50399	37105	26738	57366	11797	48285	76036	42476	61623	50562	41301
797.198	3.99	3.99_797.1981			71985	76546	59117	62319	96083	27666	83445	65109	73572	9693	56158	55652	58005	36444	38003	85586	14857	50500	39641	122347	20770	36199	51155	3955	111246	45301	103146	53240	39826	72917	54813	34303	58769	26632	103027	47971	23496	35680	60041	56398	81909	20550	52897	57646	73366
1658.32	3.99	3.99_1658.3182			64674	43529	27762	90221	25223	87026	7056	52214	54642	20790	20741	98342	30414	32353	101184	23635	257972	99806	27331	19679	97070	154396	21976	51173	11370	38061	19315	71915	151601	8765	59241	90556	84775	109783	38130	50541	86510	118409	34367	20224	3366	232089	34439	30343	8608
306.075	3.99	3.99_306.0747			73133	110590	87341	184356	101073	177662	13708	154726	170599	170036	54350	35471	58520	71541	196192	64151	189645	88393	107140	75642	141151	94190	143139	101063	27881	104587	120091	119808	174133	181749	130266	40535	104969	55923	98981	29117	164487	212355	135563	47768	24493	197332	103180	113843	52523
596.173	3.99	3.99_596.173			359721	171821	172600	663900	796263	39039	95462	74996	161424	341194	423742	77441	270199	304347	702247	470531	164126	86530	599430	382140	354064	458054	1677260	166431	277803	823711	114455	441250	413614	2281165	349523	286978	143010	548134	382500	288487	78309	289992	85074	312608	525168	168099	519911	259340	315854
271.105	3.99	3.99_271.1054			46227	15124	49936	49484	61147	49774	35426	43996	38366	65585	40393	39207	42905	44474	47769	35304	29110	52990	43913	52416	70489	32380	42779	45213	31917	40317	45316	64932	32655	78012	45507	28018	38976	45994	49340	47171	46597	19119	48874	41646	31297	33065	54804	28669	30994
492.185	3.99	3.99_492.1846			17978	17836	21393	15069	10373	27522	43368	21613	18067	15526	13741	14919	34811	33679	24559	14211	14718	15721	26516	15985	17326	16751	31623	11465	13033	15033	17487	13680	11042	26597	15996	20138	14215	27585	14835	10760	34853	22066	13389	13544	15400	16866	13640	19259	20970
546.101	4	4_546.1012			26844	12736	3080	25153	6506	21546	6380	20958	26552	12426	4764	27960	25804	9077	29123	14372	24402	27196	15415	8969	16916	25536	13932	18786	7371	18443	8580	17416	25727	37063	26293	17421	6154	12947	11392	21464	16276	51520	6861	13705	10518	25512	7984	9930	7110
280.131	4.01	4.01_280.1312			7704	11674	15493	8596	4677	5717	11021	5504	6439	4685	20378	8095	3321	7533	6000	7158	4339	13928	5974	18055	10122	16342	3736	7230	6653	7356	6549	8189	4028	7441	8750	8022	8983	6288	7338	7350	5965	3951	4198	15026	5714	6928	14151	13357	8901
1376.25	4.01	4.01_1376.2478			50211	30645	10425	42059	12553	40028	24958	24690	27419	11280	17804	62516	29893	25615	73666	13451	114738	60166	22669	14177	71845	87763	17967	29493	7565	26516	15405	59347	79125	24958	41864	41797	60293	66292	11760	42630	25136	69610	17374	7831	24958	111316	18648	16300	5329
442.184	4.01	4.01_442.1836			25476	30817	36773	23654	12512	15609	30590	16022	17575	12461	56390	20738	18152	8065	19022	25839	11841	37712	19990	46821	23956	41628	12644	20797	18412	22319	18524	21843	9900	20765	22697	20792	23689	13955	20528	20794	18713	12601	13099	45370	17212	21744	33322	32185	23426
806.167	4.01	4.01_806.1667			24369	25311	16887	11984	19203	19953	8902	19434	23320	13102	14735	21354	17415	13008	22668	10735	39907	21973	10532	19554	12275	26371	19778	13852	11532	13100	27105	37943	29290	5415	20281	20507	12829	28784	25200	30049	24451	21894	28706	11517	3752	32650	19656	14289	14558
1674.3	4.01	4.01_1674.3015			26914	25698	20497	44847	9983	35360	7682	65472	24168	9015	9257	47680	7556	32647	70372	26768	142501	45203	7025	9678	54075	64289	26935	27300	13240	21511	8898	27445	87933	4243	23791	40736	27941	81119	17743	18494	92769	68427	13190	7390	4195	87930	12802	22507	3985
388.174	4.01	4.01_388.1736			57988	46234	79212	90166	9412	31978	26683	86000	29740	174289	42597	73436	156090	135713	36467	35013	171229	51381	176685	14458	47317	191449	27630	74054	27584	109253	24069	26430	32449	128924	57767	88171	187436	34380	10550	11070	63849	31419	19551	15905	23747	45777	9952	60330	25761
1506.28	4.02	4.02_1506.2815			44677	13614	41348	56188	18618	92831	13556	113888	39305	37412	28305	113425	43014	53539	54452	15833	337120	58534	33871	18141	41029	118470	31194	43693	40624	17613	24961	48042	83546	40624	75737	104540	98870	40624	25091	56337	60470	114684	42033	17148	3556	185168	45696	23250	10866
290.21	4.02	4.02_290.2099			20128	9652	6320	45088	12977	11553	20756	16250	33471	29828	36386	30911	39677	8551	6204	55514	5022	23102	43114	40794	12681	25231	3971	23167	16250	41440	11933	59603	14325	26425	18767	8100	10331	20534	13142	3997	13835	10172	17419	36020	45789	7481	10975	5485	11575
386.192	4.02	4.02_386.1916			107967	94418	60782	41347	96929	45896	99777	105886	54044	64736	63120	65108	74922	41418	59766	85771	59190	84441	51595	91314	98183	85130	52559	139745	86542	44950	79081	63738	70427	113833	98643	57967	115059	55536	108346	103486	47348	48502	54626	116430	77818	55463	68406	81322	97022
542.125	4.02	4.02_542.1253			19403	34499	12403	21048	11358	11579	147251	16677	9891	42772	19216	15378	25014	12119	40331	25231	7526	4117	25877	5376	13482	8058	14339	34184	68016	36561	7794	7119	36074	13577	21333	24625	17153	22218	3487	9282	19159	12483	12573	23870	58336	16319	5558	59345	8716
356.111	4.03	4.03_356.1112	Phenylpropanoid	Feruloyl hexose_4.03min	68660	108081	251774	105168	4155	80310	272089	93587	131348	62355	33719	160443	236883	123859	59167	66649	41551	136120	49957	96478	58109	29341	9688	127975	101656	75984	112859	3902	114228	60107	65379	70398	67329	46150	4989	3961	39820	69428	85239	106445	171402	97131	1886	107590	131024
374.064	4.03	4.03_374.0638			28912	17264	83122	37751	67227	22892	4771	18736	19527	21734	13668	18935	13188	38350	11864	21510	17905	30440	19276	44502	21987	24788	84686	32947	11661	29239	51635	36580	28072	15034	31162	19341	17061	31329	38248	49351	24090	20925	72731	27310	18197	33855	44832	32840	27352
1810.34	4.04	4.04_1810.3391			71123	10415	38307	79295	45503	105517	8722	102418	42401	8742	11767	134089	27667	20639	86045	16835	436243	82566	32694	12676	86858	181977	15296	58321	11387	27341	11847	58155	170435	45503	51149	171008	110019	79495	33746	45431	109894	170309	43830	10727	6167	282489	34384	45523	4529
1978.35	4.04	4.04_1978.3526			37484	10536	19624	49343	14152	38137	6980	40368	21872	4257	5140	85983	10200	7877	41990	10710	395314	38338	19488	16617	31332	103540	13077	27724	10107	14563	16428	21807	62681	8964	33050	136182	30746	20554	12583	11135	98205	168408	16801	10501	23612	101791	8397	16865	9005
472.099	4.05	4.05_472.099			25427	17508	16132	30506	53795	19535	16648	21307	18359	27674	26049	21574	22245	23461	31707	25316	28646	27002	38405	32329	50406	25774	94336	13729	18623	35896	8517	36666	27217	191192	21895	19169	26368	34170	54726	22159	16371	22885	21835	15393	35909	23439	24344	13401	33560
1544.25	4.05	4.05_1544.2528			19089	6855	13263	27233	5485	20271	2807	20520	16195	9806	3293	34967	16730	12451	28699	8712	80868	22591	12426	7566	24458	43328	10464	16607	8188	12589	9377	17287	37815	5069	18392	39181	17109	27428	14231	15939	41567	51901	14603	9971	14516.5	42132	12313	20453	3947
538.205	4.05	4.05_538.2046			24787	35768	31399	25577	25128	15934	31824	14190	22269	23530	33159	33802	28391	22071	16913	19730	14738	31435	19352	27095	23040	23080	27521	26141	26103	28572	33898	26689	22747	29156	24176	20018	21281	21846	22455	17821	35390	11143	17453	27143	19065	11499	18088	19616	21348
522.21	4.06	4.06_522.21			10665	15431	11519	10364	12843	10005	10994	7381	10452	5898	6103	18912	7613	9506	6623	6219	9436	11740	9506	9496	11597	9564	8316	9203	4065	6802	13126	9339	11946	9506	10433	11004	10436	9506	8514	9209	11141	6405	27750	13513	9506	8865	8829	12033	8848
1322.28	4.06	4.06_1322.2752			25314	4103	25864	23650	29069	37507	12397	35591	25685	11792	12884	13903	22517	29663	7836	9995	34420	29073	17130	7652	32446	34396	14851	26681	6088	12651	12537	33991	21785	25694	25317	36974	74141	25453	4037	27226	25009	18100	27090	3712	18100	67883	15982	55866	15529
154.027	4.06	4.06_154.0269			50368	34441	67182	58292	34582	68908	51925	50886	73245	29941	37528	40093	45150	78851	67057	47501	65813	49875	53029	33327	54211	52687	44982	32431	62689	77485	32854	25365	44023	34785	47376	62543	72120	43993	14142	29389	55586	60126	40562	13729	29963	48069	40794	69950	61616
784.098	4.06	4.06_784.0984			88192	65632	63641	71240	101895	119400	38603	101765	99428	67895	83090	104325	143946	71964	124271	27957	132283	73934	82089	52904	121844	104588	79235	85470	67715.5	41604	73695	144459	96696	44399	85570	78189	80193	106219	67741	160881	46327	123696	103156	66566	67715.5	140272	88865	48130	42520
1034.21	4.06	4.06_1034.2108			105410	19837	33748	78407	111322	81302	12683	33214	28839	61266	58587	56018	106733	80505	99129	48651	102207	66871	81128	60721	132550	78377	123093	53247	30040	54159	23784	97855	66948	230727	64792	66846	82600	93982	71906	90867	35734	80429	26452	16547	40508	76927	70826	52925	53105
852.082	4.06	4.06_852.0825			22556	16850	15042	17889	23773	28674	11894	27430	24532	18020	22211	26698	36736	17810	28414	9535	27627	19913	22026	13891	26888	25657	19799	22968	6394	12079	19163	34108	23358	12730	20426	22118	19627	25480	17547	36464	9415	29155	24989	19021	18188.5	32523	22684	12676	11549
746.148	4.06	4.06_746.1476	Flavonoid, Flavan-3-ol, tannin	Prodelphinidin B3-3-O-gallate ((EGC-C)-gallate)_4.06min	2219748	1479975	1478897	1952361	2788048	3292023	841977	2616492	2530414	1561095	2004529	2807079	3873002	1756453	3176865	608489	4341684	1926164	2104760	1346384	3340273	3015824	2081323	2184511	440890	872832	1891039	4094676	2502822	1131071	2159924	2266387	2223748	2745352	1782697	4547076	995245	3478213	2975198	1572513	211135	4489734	2307776	1200491	1035586
450.115	4.06	4.06_450.1155			126804	85542	61046	176565	284426	137271	93052	139047	141886	140123	127029	139001	71225	105118	195781	152005	240479	159494	217552	132646	320874	133912	588895	106359	97044	198126	132514	191815	144547	1310212	120189	76697	188684	183894	340166	82340	163211	134673	159074	88075	212571	194393	136002	135311	170018
768.129	4.06	4.06_768.1294			233743	161150	161599	208813	264924	326412	106049	271530	264972	174380	221340	275214	420893	187834	318728	75456	352382	203893	225372	141061	319779	277312	204432	226897	50695	100794	193357	398522	250866	123122	234005	231629	221880	271784	183976	454931	113718	335320	289372	178296	29566	410786	224195	137769	113062
450.105	4.06	4.06_450.1048			122244	87788	61911	170267	275295	139257	89769	135858	141658	136467	123190	136125	70378	99302	192069	147567	232120	163186	214638	127026	314822	128405	577609	105696	91589	195114	128382	190190	140309	1285138	116476	72505	183551	176417	330693	83723	146204	132092	141196	85260	208247	198811	131774	128291	165620
270.052	4.06	4.06_270.052			19805	11067	13786	29172	40996	31954	3331	28740	13284	26624	21183	32615	9498	21442	29573	24445	8408	7372	35137	21695	47239	23446	79708	11920	18477	31997	9249	31433	25222	166903	20873	15673	9561	30626	48308	16008	3688	23846	6691	17240	30414	36900	23021	11836	26763
790.112	4.06	4.06_790.1119			41549	32313	29441	38865	45276	56343	19103	51599	44287	31246	40504	51501	68752	34894	57386	14784	60373	35684	41007	26429	55779	49810	37697	38351	11056	20829	32818	63127	45952	23970	42083	36760	36264	52955	31415	69828	22047	54136	47843	33110	5239	64015	39676	24203	18370
1680.29	4.08	4.08_1680.2943			9381	13174	3471	30213	9296	16029	4179	24877	7514	3728	5680	13232	8133	7980	31392	8691	74815	29903	7351	8408	23703	33011	7634	9933	2775	12186	4485	24978	13959	6034	18916	16922	31362	34659	11663	21530	29749	39560	13571	4473	14672	66257	15093	11003	7468
1658.32	4.08	4.08_1658.3167			98434	60853	47470	134568	15659	139617	6583	97663	85146	27385	28315	168113	50023	47866	160077	17559	453978	154415	40605	21604	52589	235835	16834	77364	18737	61270	19168	110308	237818	8765	94572	166405	135917	151769	43526	92162	138649	208286	63159	9766	5376	361385	54860	44790	7623
1506.28	4.08	4.08_1506.2788			37291	10532	19504	45131	15410	56090	10993	57608	32915	14280	13617	62387	34496	23934	48398	13003	176702	47909	27175	14465	42408	104272	24412	34437	6310	17508	18055	37417	69783	12536	37956	85120	55515	27980	19335	42498	53629	87609	33441	13037	3432	112005	19609	17711	9274
1674.3	4.08	4.08_1674.2952			37399	25698	20825	45414	8435	38426	5682	66408	23481	9225	10478	63553	27348	33739	70372	27655	234944	46605	26745	10018	54069	80177	26505	28261	13647	22291	11574	25752	89922	5026	34402	121698	27143	81205	15957	32354	92914	142638	19813	10982	2025	89665	20371	22555	5831
288.064	4.08	4.08_288.0639			91321	49799	149718	93715	98021	86923	83445	80490	113392	60172	54801	81775	75816	152355	94175	112761	92350	85981	87345	64006	85229	93198	139789	32088	192281	141965	54756	79553	100047	149778	95459	105254	120637	94961	103214	87955	63170	116972	70260	33985	78662	89939	121442	159796	117347
376.138	4.08	4.08_376.1382			48852	61669	56096	46354	80176	31594	51133	44802	52030	45209	64317	36647	55005	43407	48942	44517	23910	35004	40976	75738	43519	35446	75608	49783	49883	42061	78497	58196	40362	62600	46008	33032	31803	34413	74841	53805	29527	38523	68807	64332	67033	21798	63516	47350	74476
256.096	4.08	4.08_256.0965			28844	36932	33096	24192	46919	19872	28233	28170	26379	31294	37873	18061	32188	26925	24944	24339	11936	21137	23556	44890	26646	19934	44794	28088	27870	21058	45882	33871	23494	36772	24106	14826	18298	18344	44389	31265	14508	21522	35649	38409	41545	13553	39046	22496	44817
198.053	4.08	4.08_198.053			15728	7712	22345	13579	14215	15486	15350	12075	17684	8519	8739	13073	12122	23464	12914	19008	12800	11842	12547	10543	10966	11879	18975	3536	34445	18715	8538	12092	14301	17262	14260	15190	18266	13958	14695	14819	7396	17231	10551	3658	12667	10880	18259	29799	18016
472.065	4.09	4.09_472.0646			79848	57194	19539	105968	5749	213354	26156	96836	76205	137951	78008	87248	67244	92963	67934	29696	101402	110779	87244	4338	117391	104034	15776	208287	22613	32993	16842	17346	89344	11370	79166	109699	55377	79567	11107	31178	119926	103807	18882	70741	6184	132035	11375	34051	63826
494.056	4.09	4.09_494.0562			10847	7438	58498	13619	23118	27194	5935	15060	8796	19768	11341	11310	11490	12102	10159	4290	10490	17713	10612	21997	12290	13197	3478	29583	4373	7861	3333	5223	13214	35648	13816	13946	8978	9867	45765	5008	18444	13662	2851	12284	8535	13141	39780	7168	5125
416.168	4.09	4.09_416.1681	glycoside	Phenylthyl-primeveroside (phenylthyl-pentose-hexose)_4.09min	326333	234360	323795	122959	139678	169946	375433	344648	231548	442681	563134	87056	189581	290242	185663	397830	215977	376248	191538	339789	839123	191086	232980	218037	240448	293938	106668	334287	185466	752544	320704	238827	376824	169593	237444	361957	687620	141400	202016	158437	211436	172401	344031	329507	491826
320.09	4.09	4.09_320.0896	Phenylpropanoid	p-Coumaroyl shikimic acid	90598	41276	146314	83114	97512	85508	87039	77837	115707	54198	46151	79456	71690	152393	85749	115080	95006	81788	82169	57742	66429	77150	133825	23348	233777	139029	50938	82155	89611	108274	91183	100400	120484	86196	87800	96286	47322	104251	76340	23765	71454	76320	118677	182675	117190
126.032	4.09	4.09_126.0318			62420	36936	84758	63723	64067	71509	55473	54781	73682	43007	32877	58432	48738	95133	67435	67453	82000	57401	55150	43828	59050	67067	73582	85739	116959	80159	35705	56920	70091	65051	63653	68617	85707	60020	55241	69525	43293	72350	55411	23286	39139	71709	79375	110557	71131
342.071	4.09	4.09_342.0714			20992	11951	31020	18026	17621	19594	21319	18209	28334	12420	10867	19444	18658	32089	17458	26874	17278	20543	22582	12993	14790	18439	26612	5223	51197	30865	11108	15262	22015	25311	24227	23181	28978	21108	20582	16611	12454	24663	16347	5785	16264	15834	23325	43602	26049
162.032	4.09	4.09_162.0323			12631	7415	18795	10884	14681	13394	12671	10238	16910	6638	5995	13166	12382	20997	11768	15293	12106	10889	10940	8942	9000	10249	17976	5002	32111	17258	8253	12131	15155	14790	12221	13664	17642	12894	13051	13277	5912	14089	10330	3889	9972	10847	14131	23164	14649
1170.27	4.1	4.1_1170.2651			12137	6631	34446	32345	42119	53872	9758	37337	16264	12923	7311	11330	37616	15684	9853	9965	24395	30387	22141	28816	53398	57931	9538	11239	2122	13215	10639	37131	36286	25759	26411	41360	77210	27668	16491	45091	11813	4649	14939	4224	3463	94270	18402	50026	10496
309.086	4.1	4.1_309.0857			19321	16897	18969	22986	26718	12764	53654	9773	24520	15714	22532	17316	18361	22289	13971	14256	9220	14054	14450	25735	18963	8057	9917	13131	20074	26625	17546	14037	24678	20756	18255	11367	15728	23111	17201	10899	13575	5519	17014	34389	39299	4759	12506	24409	26149
282.147	4.11	4.11_282.1472	Apocarotenoid, phytohormone	Dihydrophaseic acid	59470	61936	77331	84305	64379	42818	62553	52431	81228	27387	51478	56681	56893	41417	82013	49221	51317	44223	47991	58942	35004	63582	51131	43298	53841	67227	73979	47701	53628	53169	52780	73822	45417	77842	69159	41889	31597	48399	64816	118349	79062	58578	50073	137380	56955
208.074	4.11	4.11_208.074			13325	17420	7755	4825	3774	43770	11683	15299	5904	12870	10384	9433	6772	31078	12039	8520	16118	19148	9033	10812	3909	21691	26328	9215	14109	8873	16887	6803	13793	4814	12765	14598	7207	25602	6733	9398	35931	5712	4263	6653	8564	20418	9712	16003	15535
1256.17	4.12	4.12_1256.1691			18573	9683	14082	21933	4317	17117	3908	23475	15698	9721	8935	26769	12715	12659	27877	7596	52113	17957	9359	7483	24218	32303	16894	18219	5200	9054	12492	15925	25830	4418	17837	32991	10036	20815	13485	20334	29381	47716	12763	10529	3332	30818	12877	9754	3186
1218.21	4.12	4.12_1218.2141			300276	122140	205040	349813	77548	302695	58816	377939	242134	132458	115224	501104	240027	226693	475927	103453	1184738	285967	209007	118400	361801	603710	273506	281250	95619	138645	194627	279542	457007	58096	291694	589257	192907	335884	238442	361344	542014	920229	236494	145756	14170	581192	188667	146611	62462
1240.2	4.12	4.12_1240.1957			50696	24077	32692	56801	18285	53607	13370	62426	38696	25559	19285	78582	43896	40932	71662	18080	149728	51386	35834	23089	57946	97213	43849	51236	19071	26412	38587	46547	70632	12733	49757	94606	35993	60675	37204	56620	80034	136988	44966	26104	5654	90474	34240	29247	10381
380.051	4.13	4.13_380.0511			20194	19731	19406	13102	61496	20706	9895	12074	21393	16545	15394	10876	29801	11208	24500	15318.5	12474	13897	16054	23343	38127	12307	29605	11234	10330	7852	24076	48357	16290	12492	19905	11513	14639	17669	25897	59276	15318.5	17620	36982	16397	4926	18233	39748	15318.5	33314
1224.21	4.13	4.13_1224.2071			25659	7328	15724	22746	14414	34530	9013	34774	23147	13881	15861	32533	29582	17198	25421	10886	65323	22787	19186	14601	29101	33592	18858	18740	5908	6486	15034	28204	31656	15121	22708	39463	23217	16530	13868	30466	22877	46742	22456	8384	18989	43798	16427	18102	4097
246.089	4.13	4.13_246.0894			19640	20894	21765	11417	81245	22534	8157	12073	21706	15888	14315	11068	30706	10733	25590	4605	17849	13028	16053	30892	40150	12163	39027	13448	7913	7020	32747	60480	15498	10247	22579	10970	14226	17209	29995	80696	5074	17329	49500	16053	4145	22137	49518	5605	35057
442.019	4.13	4.13_442.0195			19250	18939	19531	10702	55969	21074	10375	12517	19132	13879	14895	11727	28127	12019	23335	7034	12903	11831	14001	22731	33496	9200	30274	9974	8664	8243	24730	47955	14757	9030	19494	10346	14410	17069	24588	56658	5266	15003	34993	16139	4828	19018	36703	6408	26358
290.079	4.13	4.13_290.0789	Flavonoid; Flavan-3-ol	Catechin	1176907	1168081	1172335	622755	4748816	1394487	425777	660776	1175811	865646	768214	590620	1749039	602843	1437639	275944	929917	653739	846625	1655130	2381140	649427	2164595	684351	397214	397689	1757487	3763090	818761	546274	1147125	566801	768347	1091545	1784276	4886408	230954	950191	2786789	923121	216278	1451333	2663343	322909	2096674
404.205	4.13	4.13_404.2046	Apocarotenoid, blumenol//Sesquiterpenoid	Terpenoid glycoside_404.2046_4.13min_3,4-Dihydroxy-5,6-epoxy-β-ionol-9-O-β-glucopyranoside//Euphorbioside A	105476	131600	109028	45180	80218	60837	119120	86428	60395	51263	70949	76851	116253	46062	127736	89913	66604	75027	35694	76543	74268	57068	72572	50978	229567	37677	98803	69195	73791	96773	102691	119323	218400	65880	91573	105807	54378	58872	129266	89741	142418	89875	64261	179364	143118
312.061	4.13	4.13_312.0614			149352	123882	139743	74079	397639	142746	80119	80109	129075	99985	97073	72483	171055	81949	160902	40958	110107	84739	95736	184495	249300	84649	205150	79944	47528	52663	164105	319962	91956	70562	121383	65402	95382	117334	168191	413584	30994	95739	275142	105218	26339	144748	254144	48583	198046
374.032	4.13	4.13_374.0321			51877	54469	55424	29581	170730	59336	22460	33084	55062	40928	37130	28321	76722	28910	62397	15360	37452	29386	37159	65853	102263	28652	89791	33932	21673	20565	68673	140927	38625	24979	53555	29356	35667	48240	69561	178045	13420	45420	105737	42646	10383	58850	107325	17145	84018
648.13	4.14	4.14_648.1296			40894	32635	33244	33465	30533	37852	36616	33125	33830	23242	55842	32671	32316	33948	32141	55729	20427	43397	42631	34403	31036	26963	23961	25960	58721	24776	38005	26639	34092	44392	44587	28615	42982	26077	30062	22744	21652	29143	8248	42947	48255	27490	27702	38484	30512
626.148	4.14	4.14_626.1478			390022	407553	292085	388494	358472	293252	418829	345373	383377	192459	522008	335159	316736	362804	305589	521986	216296	454770	418671	307321	266540	301305	210054	258774	524207	310296	359923	258095	347272	476711	359314	307945	408720	246799	320751	180080	244434	267597	167947	421873	573466	300354	263067	329033	277484
1066.2	4.14	4.14_1066.2022			155753	140834	89297	224004	878195	182232	28035	107552	168442	98031	77723	234999	96554	1123208	313866	80217	443392	200894	87462	69081	273694	285524	128548	144150	91944	99386	113205	222569	316761	23020	147598	201232	119205	273392	150391	192536	2383550	317703	145019	113982	128196	285794	122420	538018	40537
1506.28	4.15	4.15_1506.2788			37521	13481	25518	47859	18618	52721	13556	70413	38199	21749	18636	66735	43014	29253	51503	15833	196115	58534	30006	18390	41011	91480	31124	43693	8469	17613	15867	47409	70647	38583	42412	89898	62693	115107	21395	40793	54933	88048	37173	15581	3556	114301	25211	23250	10423
708.15	4.16	4.16_708.15			13585	5019	9038	22777	18089	1447	7115.5	7115.5	7056	6347	4343	4491	7115.5	5954	22212	17011	4030	5221	8620	7387	9670	14064	27786	9023	13401	24396	6489	16992	13270	24236	12591	6645	5127	12222	5588	3858	6117	15451	9990	7210	16706	2969	8741	2541	4551
174.053	4.16	4.16_174.053	Valine, leucine and isoleucine biosynthesis	2-Isopropyl-3-oxosuccinate_4.16min	22681	14562	7750	19737	22932	4911	4188	29527	40940	6353	18907	22785	9640	23014	5308	70775	2037	15236	5729	18907	49624	13428	6983	10234	37323	43460	28556	18907	18651	19347	25833	33816	100482	30835	25566	37215	6749	5374	7684	13751	18907	5861	17167	21987	17935
390.189	4.16	4.16_390.189			12875	14721	13131	11960	10788	12377	9583	22779	9496	5649	10476	11428	21314	28589	7371	14122	11150	8244	9088	10788	12543	19753	17773	4453	4778	16323	10788	6268	9141	16221	12375	15140	15871	7451	10788	14473	14424	6938	17433	11553	19305	14221	10788	20481	10788
338.1	4.16	4.16_338.1002	Phenylpropanoid	p-Coumaroylquinic acid_4.16min	98162	71753	33421	70757	65701	14341	16342	108295	140719	22910	1712	78138	47862	73774	12486	221501	7488	54121	19779	8980	183237	50376	26767	32612	112425	131295	71095	11931	68154	60290	88416	110969	400606	102656	94160	110954	27598	15950	31001	42473	10118	26731	71178	77000	46313
1370.23	4.16	4.16_1370.2269			105864	22327	73883	103461	19614	107468	22714	227291	72963	40413	33820	156861	102554	70918	103623	28746	423648	68025	82453	41769	98014	182231	127309	85116	27980	32449	63566	65818	112446	27118	103087	373639	58158	61237	65339	121989	201034	418182	77348	46438	6122	178472	59106	66996	21159
382.184	4.16	4.16_382.1844			318858	286478	288593	322195	289594	367254	164327	354362	358640	923027	266834	350058	228193	286571	447708	488809	139202	394173	497492	444180	253139	255862	211775	409648	198055	380656	485982	332358	123589	426809	307476	199020	267810	170135	281359	220845	789410	133513	306166	284390	245876	185030	380045	410232	259900
173.106	4.16	4.16_173.1056			268698	234462	236795	264114	240463	276549	125193	295984	317015	732864	197198	292044	181006	238250	351585	449397	101618	316604	390097	345224	238494	207696	173034	314849	185325	336695	410452	263600	103347	351217	256518	174857	306404	159116	242072	207136	623806	99273	249845	232030	191153	142825	315750	338566	211994
578.143	4.16	4.16_578.1425			54025	66050	49925	49394	117596	63260	25830	48665	65536	27110	40373	24539	74486	43708	21058	39188	35838	55213	28552	59063	94234	61983	61556	50539	24234	21587	29902	44200	36281	82445	46251	67623	120297	32913	22708	58610	23888	54995	46897	20574	14520	78712	32557	78870	38867
642.143	4.16	4.16_642.1433			21312	21275	34466	26914	20229	12368	8699	16770	26757	12738	10711	30568	8698	39386	18841	20344	21228	33977	23647	19772	16090	17809	19535	15960	15592	26822	11003	36116	19485	13471	21341	12901	22226	19732	23242	16109	18249	21546	20081	23713	8515	18502	30091	12966	20360
551.237	4.17	4.17_551.2373			20344	36812	16398	42381	17844	4330	20049	18733	15965	44685	16685	14266	49515	23252	11846	12889	25131	13860.5	20405	16483	20346	8853	13860.5	13860.5	7728	30614	7558	32420	7355	35044	16799	7791	8503	19693	13860.5	7579	29278	38749	9374	12957	18341	19963	30511	32759	14865
427.148	4.17	4.17_427.1484			31081	3573	4930	24344	83445	12657	4992	19754	26277	61162	64336	20607	4751	3271	4654	78894	5401	27356	28632	11710	4892	48901	20950	38465	103035	37353	5961	85842	5202	84522	30380	7955	41691	46317	13593	25715	13080	12112	9970	29872	4379	17314	9615	63608	20315
462.137	4.17	4.17_462.1375			52828	35592	22046	54659	58461	69356	223730	62011	55313	109129	58213	42095	58212	23781	35221	91649	56799	25885	97502	49650	79515	26203	80611	70163	98625	84804	52094	68468	20884	86591	50653	31435	20626	47018	53226	82020	54047	66514	73321	28832	126362	48554	79525	110360	44232
816.162	4.18	4.18_816.1624			15964	13657	31851	17178	45789	8943	19261	5990	5273	15049	7120	11552	6894	24060	14033	21274	42267	15329	29829	36659	6272	30549	27697	10665	14264	15161	44277	26724	16774	14341	19041	13421	14849	10679	23274	23592	11320	16591	28119	10854	27428	17856	29394	21497	26100
772.205	4.19	4.19_772.2052			834405	632764	2107003	819639	2971617	226978	999549	234110	194361	570065	269567	373876	255246	1268219	524379	956478	463101	582846	1629266	2518158	98882	1188232	2232095	372613	720271	803884	3590956	1826096	482583	563121	800818	622601	537861	197938	1514020	1676297	214569	585800	1883969	697180	1340702	297698	1932358	1058809	1574140
794.186	4.19	4.19_794.1863			102589	79238	195991	88101	259565	29988	112565	28387	20607	62180	39216	36390	27984	123999	52861	114589	42073	66893	178030	240349	26981	136287	192416	48413	80586	98653	333816	162105	47814	80563	90080	63883	65607	23308	144948	150026	27624	49144	162137	81415	158449	44206	182171	112903	164455
856.158	4.19	4.19_856.1583			50156	38015	86654	45279	100761	21958	43901	18099	16625	32626	19583	29079	20284	58957	29558	48902	71494	41259	75101	92698	6602	63867	82583	24189	37754	42522	123957	72217	29737	31898	42202	42383	39010	13088	59814	68774	13329	40523	72631	35365	59693	22044	79508	58224	59848
1084.23	4.2	4.2_1084.2289			19443	17782	10854	22144	8133	17580	7935	20897	21904	12316	18857	19520	17166	18560	19601	11757	16501	26734	18701	5185	18347	19411	10285	13999	13050	11001	13841	14881	22756	11976	17394	22299	20661	18376	11361	14703	14300	20912	8357	19314	4584	26913	10565	13334	3638
450.116	4.2	4.2_450.1158			153303	61077	267262	99273	198161	165538	138933	95480	150970	97616	53692	129684	262426	121141	49102	89292	178571	159129	151833	33805	71387	156188	89121	175810	56479	82234	128878	168168	176227	152839	127140	79530	52449	91118	167553	81209	201712	166392	144123	130427	64302	155451	189878	179834	166478
1230.29	4.2	4.2_1230.2884			56579	39522	92167	68243	55090	20242	22821	24550	20281	40431	17989	40654	26855	84031	68718	21977	60252	52210	61615	56281	11910	55397	120997	37703	24624	32340	100084	140227	51433	14329	56841	65181	28594	24495	62393	144748	19162	94792	112552	53977	9338	40818	75627	40547	11549
908.196	4.2	4.2_908.1959			39161	17722	62262	29680	28904	58134	18473	28179	54917	30336	11833	47895	83982	28735	29484	19873	85697	52988	50765	11622	30023	68371	24509	70281	10325	18567	33361	59176	77629	34070	38795	23637	18683	28470	38577	23493	65458	85268	50568	40433	7928	66460	43819	39800	7535
1952.2	4.21	4.21_1952.1977			28504	22345	13234	31034	5374	33156	6537	35107	36058	23389	26828	36741	36124	25929	43341	10496	29807	32415	29806	6863	39387	32826	17385	33363	11266	14626	16482	24813	37130	10772	27249	29947	18266	37446	13308	32368	25383	47936	18318	29119	23306.5	32681	11331	10130	23306.5
1892.27	4.21	4.21_1892.2727			34146	22905	16281	38701	3807	42523	5639	44087	43415	26021	25664	51204	47045	27157	70062	9153	61790	37264	36951	6506	64581	47383	19618	39160	12658	12981	17077	31260	55079	10210	30861	45885	18106	52641	12380	36935	31562	82797	16695	29335	25664	50181	10963	11000	25664
570.057	4.21	4.21_570.0567			35674	44850	21587	17708	11760	39271	12764	34344	32179	37892	31078	33820	45992	35026	20493	22750	26596	29258	35615	10258	33572	28580	22033	32049	24388	20701	24291	23971	29533	27370	26581	26871	20280	35652	16609	28200	25163	18092	19645	25957	21361	27759	17847	14595	21361
954.118	4.21	4.21_954.1177			80871	60304	37538	92678	10542	108607	13789	104280	109382	69781	67157	120573	116405	68679	163450	24567	137788	94625	83914	13382	141867	109636	52186	101048	26685	34135	45187	71032	118048	24403	76485	104498	37931	124029	30539	95606	78101	195696	48685	78984	4223	117801	29493	27803	59187.5
306.075	4.21	4.21_306.0748			154329	110590	124876	184356	101073	177662	48965	154726	170599	124005	110410	153586	140292	132081	196192	72666	189645	157329	131008	77341	199643	167660	143139	166510	66929	104588	120091	156441	174133	65273	130266	154520	98935	168814	98981	169683	169115	212355	135563	137146	24493	197332	134373	113843	52523
616.041	4.21	4.21_616.041			10424	21790	17626	7382	9262	22365	14632	10527	10687	21271	14099	21024	8717	19868	8892	18216	5932	17246	21841	11638	15737	8084	18042	10423	17523	18009	17188	16489	10178	15241	20129	19027	9767	9281	16517	19700	9182	5862	16281	23557	7064	9203	16779	16909	4817
578.038	4.21	4.21_578.0385			22303	22868	17417	20868	9747	10836	14165	20601	24283	23769	18737	8738	23361	19571	26274	11698	6872	17717	18835	11467	13834	20675	21725	23844	12503	16483	20422	8619	21729	15097	21010	7292	16222	9075	17895	25700	19955	6884	20971	18568	4965	7859	17291	14426	4542
458.087	4.21	4.21_458.0867	Flavonoid; Flavan-3-ol	Epigallocatechin gallate (EGCG)	15581789	12482105	9429853	17756373	3767482	19785093	4692405	18290139	19396157	13747626	12878273	21520761	19549183	14155817	26078115	7079966	27946265	18026546	15304749	4667656	25191372	20861134	11210038	18929955	6964697	7930181	10745557	15670561	21689430	6722463	15210270	20307118	9857168	21470034	8327519	18264574	15514507	32821599	12173711	14716624	1716276	23618203	7812391	6738346	1331351
170.022	4.21	4.21_170.0219			1717035	1457383	1158355	1885137	526210	2033885	651919	1920342	1989383	1540806	1477341	2162564	2015151	1587669	2459072	885000	2473764	1858890	1742811	627173	2393666	2142081	1323109	1958275	905502	1012792	1259686	1684015	2216524	865121	1670526	2113139	1179919	2222203	1055311	1966417	1696725	2983609	1422308	1679352	251951	2391906	1021831	923319	201790
480.067	4.21	4.21_480.0673			1439098	1298469	1058801	1542228	473182	1568205	681544	1584492	1633418	1373265	1320104	1676529	1635655	1371835	1840790	855120	1581239	1542113	1490031	585805	1818798	1582159	1142326	1601591	921441	972925	1092037	1342808	1699270	858520	1421855	1593413	1023322	1742701	932312	1515294	1338765	1963238	1184312	1475165	255375	1579050	885345	863936	200616
542.038	4.21	4.21_542.0379			461008	413882	329394	477964	149831	504046	216171	509105	508705	421554	420299	543102	525295	420085	599083	269942	506728	480538	476337	175094	568442	504582	341341	486243	288856	305597	330245	414972	541310	271290	449555	502669	323186	549956	290008	467420	428868	627871	354177	459985	82162	500529	277038	274939	61004
938.15	4.21	4.21_938.1504			273228	193650	125042	316510	26384	371251	44776	344590	368375	229437	219620	422776	394550	232494	549197	84070	496309	331602	276300	39362	524871	388851	155961	356426	88379	102100	150936	255605	428737	82333	268063	378022	133088	435638	103515	320735	265516	683972	173927	265910	7424	435443	93623	84750	5044
502.051	4.21	4.21_502.0511			250272	258066	186392	285724	92121	262946	136541	297252	262381	256915	225309	159305	307448	287535	299833	171487	248360	254697	296714	117613	110625	257709	192505	258326	181309	181772	187597	213314	266330	185169	234517	258522	179868	147077	170561	246007	240257	339471	192347	249238	59249	78458	165994	157237	43496
521.08	4.21	4.21_521.0795			169522	136387	101511	198341	41760	213990	29815	189988	209730	152804	139770	218804	209125	149314	265861	63661	251417	192150	164907	42730	256326	213359	121481	197992	55468	67607	116925	195141	218594	54771	163137	201187	100036	219917	90703	203575	161352	305091	135651	157602	5603	219443	87634	60084	10598
564.019	4.21	4.21_564.0192			174394	162871	133521	183211	63341	181184	93281	177463	191538	170434	161882	183279	192990	171393	82116	118441	55696	170186	178688	82533	107768	173111	136869	183232	123614	134398	133827	149486	194618	119073	165944	81881	132945	90669	124104	167219	155376	70512	132370	177896	42790	79153	113209	115883	30016
288.064	4.21	4.21_288.0638			146714	154901	95133	137465	53924	163485	66064	163615	207764	115086	136079	163696	187465	153840	165461	94775	158458	154407	124328	61317	159900	153639	101969	165793	92334	83112	99663	126377	229574	319557	145021	140901	100852	146503	81520	129188	115598	203238	93957	211195	46856	167119	85757	93486	116048
332.054	4.21	4.21_332.0543			56797	43028	150633	67861	345991	70635	35583	63847	59233	49171	41530	71585	59261	70992	76935	46576	80510	58082	366040	330779	70526	70882	46984	53301	59163	59253	38096	45212	68618	38244	62594	71182	50544	66315	42740	46037	49008	94016	37603	43095	220442	65646	32453	47398	365325
555.994	4.21	4.21_555.9944			91322	75996	63316	98715	31150	91178	41269	90525	90954	73868	76237	93005	87386	74559	98662	46715	82220	82771	80456	33414	92300	76751	58485	79785	46131	48011	54127	68186	91690	44294	75806	78013	52721	82501	50999	78225	67620	93773	58153	72775	14014	74690	44620	43407	10568
556.056	4.21	4.21_556.056			51015	50413	40472	56046	21036	66684	20948	45326	52874	48747	45236	52371	51770	39039	77688	18915	75073	48263	42602	23170	71813	52441	52060	60677	18003	30354	42605	50543	52870	22014	45440	42055	28246	43401	30311	68055	44789	84520	47863	43515	6473	67397	35294	24124	6163
586.004	4.21	4.21_586.0039			48980	54578	38964	47250	20883	51101	31539	23330	26429	52285	47117	52555	58948	26689	20512	43290	14257	22386	48943	22385	20992	15884	34693	21904	41535	40084	38059	39160	17902	41728	43394	42470	36800	20007	34612	43682	25846	16059	32802	46834	16611	21014	31050	33231	10875
1448.14	4.21	4.21_1448.1434			1952	23321	14723	31994	2728	30892	5230	30554	32677	26165	23032	3030	33966	23230	42611	8703	28934	30598	28829	5748	38927	29210	18367	30275	11411	11131	14773	22004	34303	7905	23995	28256	12044	34202	10930	26257	21916	45117	15425	25452	6751	27608	9485	8994	5593
270.053	4.21	4.21_270.0533			25804	21352	16330	26191	10218	26588	10682	25287	29670	22491	22006	27773	27549	23594	15149	14000	34316	25880	23357	10337	32369	27925	19741	24373	12313	16628	17106	23370	31380	15288	26017	28306	17575	32432	16954	28814	26879	40688	20423	25135	6323	30542	16402	15766	3584
625.991	4.21	4.21_625.9914			28462	27534	20983	30204	11213	28961	15894	16128	32566	26732	15604	13562	31212	26862	16392	10253	10113	30874	31022	14004	11092	25446	23788	11601	21720	22824	23661	11115	15338	20349	11848	14706	23396	31646	22369	28376	26530	11597	23736	28142	7905	26522	21746	19031	4105
577.976	4.21	4.21_577.976			30794	28205	24833	28492	14177	26509	16748	12589	17952	12441	27618	15798	27830	26117	14081	16177	8754	8782	26863	14622	21227	24940	19557	26562	21748	21066	18512	22951	14888	20461	26035	12932	6079	13666	17635	22972	19517	9709	19242	11784	6012	9449	15946	15649	4150
718.108	4.22	4.22_718.108			29362	24240	22781	32287	23913	29863	18281	30056	37755	28291	24833	32499	31104	23768	28729	31704	38650	21179	23461	18173	25183	22675	23212	26193	14843	21358	28941	14062	18421	21358	21819	24575	26440	24941	17280	30981	8765	27681	29864	30073	26752	23530	9212	19166	29843
642.176	4.22	4.22_642.1761			15083	20527	13312	2628	17272	29549	17404	10333	13377	8446	7529	8680	10368	7931	19641	19277	3088	9500	1581	7488	10285	12523	21763	16070	8277	2812	14681	8926	7055	3250	13793	13516	8232	24162	8282	13299	23897	6488	28083	26814	20313	17575	8024	11542	23174
1070.25	4.22	4.22_1070.2511			136608	145236	63168	113850	58107	241423	48716	175712	315669	128728	160626	126846	107134	76699	123941	151958	34018	131135	57457	56646	204919	223307	114642	185490	44550	10112	133043	88572	84538	27445	124144	197248	93982	173898	64326	191607	189010	89508	178340	184545	33180	176239	35128	55593	29462
622.311	4.23	4.23_622.311			9969	5796	13503	13047	17207	3224	45916	10878	4922	10864	6869	24208	4848	8385	8934	13954	7826	7463	9350	16002	3199	4555	5527	4637	21631	8497	7902	5779	6373	10365	8247	15713	12044	3093	11077	4424	6485	7463	7169	4033	18847	9072	6882	14132	4622
696.124	4.23	4.23_696.1236			30822	41690	24595	76054	46002	37868	33492	35188	54627	32917	45891	21491	20385	35823	65624	75055	43821	23051	77359	39049	69055	70012	67536	35156	25070	30356	54754	32334	72438	46394	31996	30801	42266	72028	74401	62150	36136	48406	46900	41573	61524	40567	23710	35005	65097
778.137	4.23	4.23_778.1366			44329	21351	36303	83303	21396	35025	3269	31891	66486	38833	20132	81241	20026	71994	42338	18477	46944	98815	58100	13608	62061	64213	136149	50789	12005	31803	32278	69046	71139	19376	45143	37798	18600	60074	35968	49229	58898	52110	63168	25883	3180	47552	37372	16369	7949
518.105	4.23	4.23_518.1046			29545	20824	31815	28850	32676	40094	17255	26086	30256	17840	15152	31024	35515	26363	30438	13806	39346	24078	23333	16525	32186	37751	26186	27421	12503	21428	25610	32957	41188	17701	25877	30411	32108	27304	30004	34230	30332	33553	27921	10554	31590	40446	30029	29331	17484
194.022	4.24	4.24_194.0221			113148	67283	162397	224084	162297	66352	33958	68989	137243	115972	46638	166783	42991	238488	67068	80649	66384	226889	152468	91086	100215	118128	476358	104098	70377	153422	102053	154986	134916	87943	114835	66236	61056	100981	157132	104501	126089	67326	192582	67939	60712	76930	163967	79115	108078
302.043	4.24	4.24_302.0432			35704	19700	45169	73420	51905	16972	10254	17948	37457	30309	15734	45287	10716	62519	55483	26748	29259	60861	43265	31092	30395	38065	143033	28520	19600	46968	31247	47310	45065	50064	35558	21345	17861	31436	55825	33500	38473	32387	55595	19748	27826	21920	52506	21479	34394
342.036	4.24	4.24_342.036			21432	10471	26803	34496	28720	15148	7540	14845	24952	19547	10047	29631	8809	39885	12665	17613	10140	36733	24341	14766	17477	20587	71830	19019	14093	27449	16833	22898	23352	16560	23761	12329	13409	17119	25931	16764	22376	11656	31752	11791	10539	14570	26213	13635	18273
338.158	4.24	4.24_338.1583			39254	47984	22590	42832	60404	19741	18672	37543	31745	54622	40436	17037	33091	54859	43179	41986	30497	36559	54165	44185	31666	34636	10243	40732	39071	45618	51652	37966	35753	48509	38331	34220	32376	27199	49509	35431	24128	40778	40087	46467	39117	27910	55977	43132	52311
788.185	4.25	4.25_788.185			14019	15025	24998	25254	21700	30267	7845	30934	20206	19337	13381	22749	16854	6912	11079	11271	65650	21067	20306	12741	46268	18529	22920	38324	9749	11197	11182	31057	22419	8358	12488	10993	10237	23973	16943	18238	24376	58202	13648	14317	7584	43050	21613	22065	20068
299.101	4.26	4.26_299.1011			22229	16722	12585	44836	119158	18130	12585	15652	5399	185588	25053	10039	10173	45650	7268	19891	12585	10030	35892	16517	4104	19293	7345	101128	8363	32434	8376	8942	23053	33677	20080	11616	19076	18875	23989	18081	53008	6792	9666	8718	32178	27021	24445	39151	34510
324.048	4.26	4.26_324.0484			24029	23066	24962	15235	24409	19046	35710	10791	16628	15069	44257	14194	15425	30174	24993	16472	12654	7426	28786	25476	23878	29071	18098	12599	29562	22849	18909	45050	18937	32667	21430	18713	25402	26716	18958	16057	20052	21996	23339	19315	29039	13044	12763	22291	39370
192.042	4.27	4.27_192.0421			41735	43921.5	16010	65858	15576	55953	54935	76797	47465	73178	34568	42156	36854	17141	14909	67935	76508	47065	62647	9282	77650	34807	23307	86063	72943	59570	10182	13616	38582	64628	41123	18326	43921.5	41791	16802	12966	48027	77237	8689	50051	36698	66044	21382	49937	43921.5
398.083	4.27	4.27_398.0826			28430	6350	11595	43525	16556	38327	26261	44395	28296	37092	15707	33010	24675	14551	12971	37468	50569	33869	35529	8307	45571	29668	13996	50868	38693	37008	7936	8314	26660	34495	28272	15314	8452	30312	8877	10597	35864	42966	7458	30494	18725	45950	13592	29751	3160
330.095	4.27	4.27_330.0952			292406	66604	112924	464189	106127	400242	384450	564465	344760	542179	266042	319901	271369	120614	95534	501744	580818	325262	475303	77799	559235	243223	156848	658474	555419	439219	63271	97778	254594	475285	283599	116936	35628	311160	104345	93772	359639	545585	55213	379921	261764	462657	147134	370865	28317
134.022	4.28	4.28_134.0217			137875	15097	271974	13371	22568	15133	91967	21550	32518	8775	827607	29757	28566	9823	23004	18815	19560	14632	194063	607101	51885	29755	15373	19089	8696	20727	41303	984867	60307	165706	123225	33969	29841	29755	26785	18716	14832	19837	8556	93217	66984	7238	10351	14319	7509
855.204	4.28	4.28_855.2042			25659	23300	2460	33135	16531	8099	29594	27006	49330	5260	15511	21208	24580	11220	20149	24420	10215	29266	7944	20519	11365	11998	13403	3175	33466	14959	16494	24184	18299	33047	28230	11882	15728	11426.5	24995	7876	10549	27313	3956	16585	18222	7984	17301	23897	61136
229.072	4.28	4.28_229.0723			20748	62685	9959	27927	28143	48334	37184	24471	16431	19174	20930	20530	34408	29783	20466	16638	13488	23046	19712	23552	13664	12120	17666	15192	15703	20534	20343	11611	19250	14144	19822	7485	13838	19010	26630	11149	16616	31049	17549	21419	31654	28997	39277	45554	44002
207.09	4.28	4.28_207.0902			114150	337348	46763	144222	152390	264488	188034	124081	88246	100807	120162	121165	194038	151059	106489	84659	90702	125661	102650	135583	78374	63186	94104	82031	82301	92070	99780	80985	100527	57515	104374	33610	73610	92307	125749	58904	89709	159901	95962	95842	144282	191584	201005	232157	207836
866.203	4.28	4.28_866.2027			45027	5292	39804	33428	75295	85685	11740	41470	25443	20726	14005	11281	37812	28708	9857	21410	17539	32903	25882	44001	38678	55515	30700	42791	4088	11933	24877	20990	28278	24346	23850	40407	140769	34363	19054	27786	18200	13511	23904	8956	10361	109450	31678	74507	27414
318.036	4.29	4.29_318.0364			69585	12929	158893	12849	17501	17258	53995	6993	16572	6594	420996	14718	21348	11769	24164	9950	10341	17258	98614	308754	23490	15128	11719	8081	13301	11027	17167	452396	24524	87848	64597	12914	12989	4301	16929	11767	5813	17258	11802	47214	40287	17036	17258	3960	20679
754.143	4.29	4.29_754.1428			74185	13719	52086	33286	10881	25220	13160	29789	12001	4073	173907	29996	18330	15837	42109	11882	208659	12717	61190	57382	70029	82169	16620	12824	3624	6879	14527	320811	57580	25512	50861	50762	47782	51525	20628	28292	34407	105782	21135	26198	4342	57086	17437	8780	10238
1338.27	4.29	4.29_1338.2699			42360	28971	47595	56387	39739	85791	13392	57780	53413	24280	14702	63427	68552	63040	58647	11441	139057	62199	29732	42347	74025	93520	34959	32984	6105	24993	11768	65923	59640	16203	51176	70334	95231	50256	30293	70377	57706	60431	50756	13715	5392	169586	32480	69900	10413
374.137	4.29	4.29_374.137			40716	57409	41158	32576	45084	34395	51114	31641	52711	36806	34726	55511	63391	37806	35381	22085	28020	56369	35426	42921	19943	37761	31767	19388	54225	51197	78395	22492	41224	27206	37204	26642	32834	32714	35232	32261	37066	32779	21832	45822	19868	21610	54883	46948	38199
362.137	4.29	4.29_362.1372			26038	27766	22478	19212	26824	21324	29524	18665	36087	20423	24392	32267	37524	20382	18936	18009	16007	32597	22440	29350	14540	21534	25978	13694	27408	35123	47599	15719	24008	12145	24339	16530	20957	21558	16865	19752	24000	20598	12004	27984	15289	13782	27016	24529	37297
368.114	4.31	4.31_368.1141			92975	98142	132596	77461	117353	63069	132482	70145	87929	59658	73646	97076	71086	89870	53073	94597	68815	100619	95217	78978	96641	81730	108359	113923	109309	129775	254676	88284	85429	104032	91782	83000	61658	59593	78339	81313	186664	100881	93943	111832	98279	101363	57428	123982	159087
442.09	4.32	4.32_442.0899			307280	117794	522263	268369	105168	282461	142272	394343	177649	157461	110957	286303	176097	728337	346152	264630	824078	284631	221674	127278	136847	363637	545537	153007	335506	400693	200429	146366	376513	366939	321704	697017	204559	415106	332340	160867	519944	721156	224286	71597	91488	288783	250524	575608	137343
510.077	4.32	4.32_510.0771			41984	19549	65735	39879	16404	35935	25360	49004	29629	25117	18331	41512	23548	90435	45769	46381	75013	38124	29502	19109	30652	50072	66542	21850	51803	49172	26977	19331	49321	27902	41717	83136	28084	58944	50579	26470	68495	86485	30860	8682	16050	38506	34809	67592	21273
488.096	4.32	4.32_488.0958			299611	113547	509717	275021	99682	284653	141331	382590	170851	163102	102063	301711	132734	750313	346561	295395	916459	291637	194206	117191	133615	382450	537984	145118	400510	400870	198948	142675	400771	184501	328444	784685	194816	463673	366112	133135	580771	743754	220364	68891	87938	296722	262278	536214	130861
294.096	4.33	4.33_294.0958			24295	45989	12222	9284	14618	49709	48737	10629	48854	19205	16279	6923	21515	12559	23409	36179	40606	11332	15825	10638	23934	12518	51948	21022	32678	24379	27431	8708	7412	9355	24464	32157	34326	14124	13307	38478	73625	19064	54241	11852	72582	36959	18557	24075	59466
882.198	4.33	4.33_882.1979			98122	46115	150381	84560	120367	101663	26398	113055	77988	45152	45980	41226	86168	169310	64463	56982	139075	78293	87203	59079	116043	142905	151471	65633	28113	109864	66580	90741	89469	268176	112096	124333	105681	71516	71840	112701	72944	44426	74856	40090	10945	153680	73395	211193	58951
1528.27	4.34	4.34_1528.2686			51897	30690	29373	47415	26533	19764	13853	22587	19254	28604	16692	36310	30181	29856	68598	26889	80123	19754	31012	18186	17325	64048	18191	39917	17128	23314	23583	18607	66488	28736	40831	43072	21439	31273	39079	17095	54157	41233	43315	31030	22024	66726	34943	7739	24131
443.093	4.34	4.34_443.0931			15880	5254	28669	13276	7561	13444	7870	20379	10023	8137	9498	15922	17228	28624	18683	9009	21163	12516	17420	9052	9086	19290	27366	9072	6480	19225	8720	9921	14325	49821	15134	19762	15197	14090	10474	12341	13453	31073	10596	5869	4997	15800	12743	35718	9052
882.171	4.35	4.35_882.1709			119208	66424	165547	127894	104244	146676	52682	155548	114730	71813	77025	120217	160958	172617	162276	58986	221294	129927	114639	73563	126600	203221	163889	100500	41640	114707	94302	136715	143315	254031	120350	170992	155412	141153	95405	149204	92956	214116	104919	57949	28606	226888	93772	198195	55573
1506.28	4.35	4.35_1506.2769			74810	31917	35157	184879	6908	148208	20634	124382	33292	60280	12192	43580	41755	107984	59261	28250	215986	83655	54214	30421	100367	183491	45966	59496	29131	38357	27332	181097	153828	21558	39225	163269	202309	47318	102860	77439	206856	111884	58166	22529	3448	123460	39367	49493	16018
296.126	4.35	4.35_296.1264			17363	18272	21505	28573	19007	24341	18653	16586	24185	9340	19966	15953	20842	14760	27011	7357	10191	23590	14924	24042	10953	18161	21207	10785	16925	14238	26447	12126	16894	17557	16733	17448	27502	29336	28602	16891	15122	14197	18199	22493	13954	15323	18567	36208	18201
170.022	4.35	4.35_170.0216			80496	58560	53179	83480	38027	89812	24911	78614	83981	59568	57731	94805	69718	66049	112018	26009	128849	88714	66678	39398	105592	117063	52590	81462	17265	53738	15698	95235	118167	865121	80202	84536	71377	102703	64659	112659	75944	132422	73277	56603	5136	148489	57433	52652	20357
1398.24	4.36	4.36_1398.2364			12798	7369	6079	8743	9269	20061	11123	10344	12541	5858	6802	19640	11313	9932	26455	6567	31192	22643	7531	5303	18326	25964	5671	11123	3477	9565	6045	18090	24258	3102	12326	15582	14784	26340	9845	16882	13131	20466	11007	4285	11123	32945	8115	8668	11123
462.081	4.36	4.36_462.0812			11052	13051	6129	28256	7943	25023	15136	19630	21935	8420	14708	30576	24146	14779	28316	14307	60982	20397	17295	5619	28178	38441	12949	16385	14654	11981	14552	25128	35808	8110	19870	21560	24082	28806	14028	32232	18497	37434	20100	8491	22095	44458	19450	10962	16014
1110.14	4.36	4.36_1110.141			18197	14504	9294	16831	14648	22763	4136	15465	21273	13285	14694	22201	20822	13751	26937	5789	24965	19900	15539	10401	24710	22638	15328	16093	6915	9130	13632	28064	26377	5966	13961	16353	15255	24981	14020	26798	12522	22454	14272	10970	13751	30589	15206	9925	6582
1376.25	4.36	4.36_1376.2477			46523	33833	23279	60413	21151	56094	5990	33967	41868	20686	20397	65612	37394	26532	86197	17489	121080	64550	23046	16738	68796	88346	22176	37297	12879	29109	19147	59117	85864	11314	40612	50365	59767	78596	31745	57057	43747	73401	34881	17173	33860.5	138041	28128	20355	11640
882.192	4.36	4.36_882.1924			53914	37268	30524	58768	124175	72684	13831	47159	55233	36229	39932	55418	66027	43815	70269	33853	80362	75065	45152	58818	112387	85772	36726	44480	17412	37324	34755	80471	81277	46916	53834	58489	104450	59503	41764	92051	28514	21028	50791	32464	12210	124848	42090	76271	19700
864.158	4.36	4.36_864.1582			39959	32657	30786	46608	38147	64789	14233	33235	42634	27372	24547	49968	53459	28959	60294	16120	87680	41035	34008	21119	60143	71676	32759	36658	16373	20856	30382	61757	59946	8365	41578	46882	46040	47446	31455	68368	29884	67639	36618	25785	34019.5	92974	35010	26992	12307
1088.16	4.36	4.36_1088.1583			56626	37860	34326	60022	39985	71194	19038	50644	57413	34704	37730	69660	64502	41631	83123	24605	93996	60069	41297	31124	78211	77171	42910	50324	17332	29958	35845	79515	81397	19317	52188	55207	57096	68188	42973	85170	37059	88129	55117	31596	7232	111210	43175	32364	19348
1354.26	4.36	4.36_1354.2648			232701	173137	120515	300034	120325	340445	34791	196622	232273	104983	106260	380493	184548	135168	472319	90789	829374	336652	120802	82452	395426	508772	133749	188898	59870	148821	105868	351790	495285	36755	230940	278493	289797	445909	164787	307703	239513	447971	167146	93668	11591	806960	160939	102861	50623
1072.19	4.36	4.36_1072.1886			128960	102073	82968	135028	103262	169529	45115	122812	145664	83835	96012	166020	169982	102690	208940	52471	247009	140435	102291	63515	193039	200727	98990	118361	39488	71200	97407	205748	193890	45217	128478	128650	137863	174011	102908	218897	92754	200599	134680	83125	11572	269172	107440	71132	50716
207.09	4.36	4.36_207.0899			42263	55557	26169	62662	51531	65252	56307	24662	65436	39660	58319	46158	89998	44877	24694	20556	27789	118615	68960	91661	20343	18847	19015	46811	33961	50045	27026	35525	31934	58005	41061	16052	29092	13301	66053	36774	24302	38550	80286	26228	85318	30626	92643	44619	44115
348.179	4.36	4.36_348.1786			49259	120526	749822	287974	75248	62346	455255	66874	9825	39566	778259	909857	967065	756094	38576	87080	9928	471929	399067	334023	25221	46687	797834	20759	288206	10637	1067530	26750	743062	52295	40706	96589	93186	396695	60100	1223396	134634	51813	1112007	7998	64037	65550	41809	37305	99296
1094.17	4.36	4.36_1094.1704			37625	30657	24149	41689	31616	55338	13053	41265	43007	26985	27400	52037	50444	34948	59763	17399	70305	47223	31867	22312	59380	61299	30511	42189	15662	23665	28512	63240	53683	15082	38872	45104	42696	50943	33950	61998	34038	53639	39431	26951	4994	70613	32609	24856	12260
621.168	4.38	4.38_621.1678			89208	27267	82836	58736	366017	5967	21287	4053	19141	54471	94196	7123	47111	76622	94362	278532	23611	14844	160570	125346	97342	80834	591617	43739	61278	164091	30028	138856	52404	407220	87068	44323	18481	185664	175040	107030	12701	34970	5303	85730	192304	22601	190818	34321	162176
368.111	4.38	4.38_368.1111	Phenylpropanoid	Feruloylquinic acid_4.38min	92669	54135	132596	60440	94594	62898	131758	70145	76564	59211	73184	45430	62156	58480	53073	140453	68815	100619	95255	78784	56383	107820	52782	114055	80014	68646	253662	88341	45759	103370	91597	53658	71729	126436	86953	56817	186371	100881	79322	98647	105581	101058	61061	123982	158595
570.102	4.39	4.39_570.1023			35945	35819	41887	40129	34007	51460	25358	49289	58645	18763	27848	57123	64530	37334	49470	35315	62336	42046	33628	18389	48354	57739	32996	23629	4195	32125	31650	36138	55179	31247	42403	44950	52835	54060	25216	63512	29035	84073	37072	33946	3201	79682	22408	39575	34007
308.148	4.39	4.39_308.1478			147285	226514	313603	135173	216767	162320	218781	188272	263417	102691	129644	174098	156078	181138	94820	169205	121389	101100	162952	82799	221799	129847	215233	81839	202378	141351	62309	128281	129827	102486	141740	69100	106822	194680	163656	93394	92936	108820	216065	167913	147103	129816	111330	194087	248720
762.142	4.4	4.4_762.1423			312042	247905	199805	367471	189525	364795	59566	263947	324826	198783	170014	467599	260684	200288	585842	133698	800318	349021	224848	134522	510663	491620	298418	301968	156342	168489	254422	456019	553771	58538	298479	414551	200067	500977	315499	483519	345364	686013	369088	237221	22605	523497	270728	94499	98591
376.137	4.4	4.4_376.1365			15749	24719	33978	13097	23702	15534	25451	21983	29417	10800	14567	19103	16852	21449	11196	22050	10886	11277	18882	9089	23064	13838	23741	10976	22057	15138	8988	14052	14170	12606	15945	8035	12975	23983	20369	11023	11181	11632	22739	20177	18842	13501	12581	23335	29237
1810.33	4.41	4.41_1810.3337			29679	10659	16656	33107	5119	39293	4962	37541	30641	5157	13490	58309	20233	17605	50403	5578	320868	46640	14950	3165	56049	94077	9814	16891	4235	12728	7247	39066	110724	6246	42236	51773	70466	29458	14103	20663	66042	129007	22314	5830	24226	213298	9326	21888	3600
756.211	4.41	4.41_756.2107	Flavonoid, Flavonol	Flavonol-trisaccharide_756.2107	401983	298031	402553	232364	413143	638231	363604	320343	345714	144647	320868	195088	175339	346603	536783	392978	534542	234996	743194	171079	168841	533320	488622	205006	923726	148977	1465027	262206	238308	504557	384980	359359	305575	611207	410440	130763	945417	404029	207898	271717	565463	551565	206170	419340	218558
824.196	4.41	4.41_824.1961			55629	45178	48552	23592	43742	62507	42751	34154	38017	16238	37209	22236	32748	40880	70162	46043	48225	25173	76625	21696	19137	51218	52181	23751	100021	25138	137277	41761	24951	60057	51700	46384	41434	61664	46274	16324	86746	40328	23543	34166	66185	47964	23092	47668	25121
840.161	4.41	4.41_840.1612			28272	26929	26755	27202	32140	45862	19642	27067	34654	14075	21107	19946	29178	25210	48128	25690	100002	39701	49263	12453	25483	54481	23774	13538	32205	16311	64882	35558	53676	25321	37372	50155	41267	51027	27234	20150	49452	53473	14402	16904	19991	78619	17845	32669	12364
454.205	4.41	4.41_454.2052			14763	22735	13442	17577	7782	37699	18395	16431	14257	23595	17230	12610	17246	18331	20072	10150	11840	12455	17891	10249	13667	11157	8881	16125	10533	9841	11508	10459	7071	7431	13400	12667	14040	11032	3489	17529	14858	9854	14633	5780	9908	20158	10140	18926	26256
1674.31	4.42	4.42_1674.3079			34290	19119	20870	41065	7321	35627	3979	40513	21739	6079	5628	59087	10294	16819	58573	12380	217813	34452	18022	7302	44015	77060	20187	24600	12450	13503	4061	20979	70066	6993	32788	103720	34939	61028	18408	23999	75230	113422	19861	13935	2025	87931	19151	7693	4259
426.209	4.42	4.42_426.2093			29825	18442	17597	84524	27003	33984	20632	62021	12269	11492	60994	86247	31307	45896	7009	98322	6565	69976	6499	86430	9091	6169	26390	80023	14353	13010	11094	12056	10857	21899	31213	86638	45311	14288	29602	12560	11594	13920	10547	14609	53892	57885	16416	70961	12815
626.149	4.42	4.42_626.1486			75207	36223672	44002057	110443	90570	24204943	55149	29714117	39489697	28377167	23988730	46020312	20136332	88519	30231173	93355	65220	43367473	35965810	73424	31673921	28935505	65641	66895	73068	77595	65572	47618236	33903664	17765693	72981	65396	71653	36524892	118328	60376	36051747	41363267	35213673	35713257	87085	31264088	74114	21346634	105749
788.194	4.42	4.42_788.1944			22422	19960	39215	24505	22036	24478	10629	12107	17885	19331	5948	25264	12857	25877	13595	16114	17030	17285	27918	22162	17877	8353	19950	36774	9457	26480	11009	26188	19388	11153	16374	12860	8170	15978	9778	11834	26050	58202	10896	21740	14319	18703	11970	17906	15377
416.168	4.42	4.42_416.1684	glycoside	Phenylthyl-primeveroside (phenylthyl-pentose-hexose)_4.42min	17641	57353	39771	37286	29627	31010	25444	15714	18767	11729	36115	18305	23316	20555	11915	15097	12985	46703	12586	44812	15667	14531	22089	24289	11279	30284	17811	28889	36845	21490	19464	9043	8764	68638	33980	15246	57026	21562	11493	45761	11490	69533	26653	21414	24440
1962.35	4.43	4.43_1962.3516			72449	20065	15582	93029	8345	109209	10774	72071	56147	7895	8115	116545	28255	15068	112832	37236	391526	82661	14105	4548	86361	189846	7739	23114	8434	22030	6623	49744	162877	23825	67579	162794	102819	119499	13498	63534	114945	177728	45054	38895	9185	334352	44217	20191	24492
2114.38	4.44	4.44_2114.3841			19761	10089	10493	28442	4531	35089	3599	41949	17052	2893	6223	45423	7548	5204	32402	8666	176926	21328	10656	9402	23946	73073	5445	9776	4683	13777	3913	18874	57845	5302	21741	82475	40379	32820	8525	12321	41003	70247	12473	5814	2684	104524	7706	15799	3999
800.164	4.44	4.44_800.1636			35514	37903	10341	39887	15071	29177	36818	37100	40245	19820	38661	34498	28266	30880	32500	48863	39734	43090	43152	15439	25979	39090	21066	22423	59332	27299	31761	12700	38700	43566	32953	32645	43879	33352	22364	15144	30504	35271	28992	40228	79390	38643	15670	52537	15773
1984.34	4.44	4.44_1984.3371			13568	3856	8133	16525	2970	22835	5350	20803	15604	8118	9525	15611	7144	5042	21408	5444	68330	17231	2906	9237	16510	36197	9274	9119	6930	7215	5538	13266	34720	7474	12893	36636	15755	22491	4372	6324	18815	34467	11707	4207	10256	59597	4954	3837	3322
226.121	4.45	4.45_226.1209			12283	6186	38079	6835	13691	8055	2584	10968	3124	34792	3913	5889	11923	17852	3382	4433	10473	2551	18334	15890	4825	13781	18207	8148	8148	14256	20830	18757	7464	11101	7567	13268	13593	3358	16529	8174	9088	8148	43069	2458	4400	8844	12629	6600	11382
546.137	4.45	4.45_546.1366			32139	6902	115602	51339	54445	11552	55202	39651	16455	52217	42727	28911	23819	35506	12396	10285	24387	38278	19231	77301	28188	34813	28451	54022	13526	53172	13700	46855	12008	48908	31284	12600	17938	5297	6703	23845	56183	21404	31572	7542	4234	13285	112008	32735	20045
1186.23	4.46	4.46_1186.2266			39090	28883	23218	28883	28883	59902	39871	72025	37059	20545	31816	28319	140531	24338	31931	12876	94050	28883	43267	21390	34677	57023	32187	30030	28883	28883	25166	40907	34930	66638	37742	71238	62373	21849	17413	65741	28883	47641	36131	13012	6831	90890	19590	44657	17050
920.144	4.46	4.46_920.1435			13648	4688	9566	9849	7495	21977	17974	27657	10899	6914	16064	12948	59972	9551	19805	4682	27969	13379	15488	13249	17255	20275	15959	16507	6914	4580	21940	14286	22742	33301	15655	25282	13289	10850	9585	44696	11474	22932	13981	8053	13379	21715	10213	14335	5825
426.096	4.46	4.46_426.0959			17188	14235	15732	18963	31722	32573	13223	19938	20073	11665	10855	11380	28355	21544	11778	9565	13883	16823	13041	21334	26815	23874	15055	18443	3579	9790	13794	16383	13467	17158	17275	20212	42233	16291	9015	23841	12192	14235	17290	6095	14235	41194	13408	37451	16199
578.142	4.46	4.46_578.1418			230606	69361	239877	268332	490272	454765	136122	289374	278953	152836	150660	122219	361572	304544	139597	123542	212133	206623	167700	274279	353158	313166	190689	285610	50246	134034	178347	230280	183781	207293	233657	286160	621936	215485	124606	327229	151292	55385	249619	92063	55974	610936	221037	522901	211711
378.188	4.46	4.46_378.1885			22142	53203	15587	7262	21701	20066	14480	9886	10345	176564	18475	8586	12985	16760	22470	94486	6216	366977	57303	37037	14674	10210	9016	73192	36216	7878	15828	58838	9044	6538	18983	17841	79410	141979	13554	39002	32805	6115	11581	6547	25246	19264	18772	28772	10393
746.098	4.48	4.48_746.0979			14244	30198	13659	15425	17221	12145	22744	8401	13176	16366	17478	10569	14275	8163	24648	12237	6868	11176	19203	20128	20622	12533	11301	16810	21341	12068	21761	8019	16706	11371	17749	6542	10166	8846	10041	28006	6612	10630	7241	9134	15496	4326	12271	10545	11792
1084.23	4.49	4.49_1084.2257			12784	9560	11990	16874	7107	15950	7935	15745	17075	9010	7648	20845	7980	15318	18941	7333	24542	17817	12616	5310	18547	19125	4464	14842	4560	9214	7304	15979	19118	4364	6889	14115	13260	17507	9712	14221	14807	28405	12310	11856	4584	24755	9630	6658	9888
1960.36	4.49	4.49_1960.3556			50087	56471	46879	25760	32904	93668	16476	45309	66519	32190	33371	25950	32822	24108	106538	46038	305681	22436	24990	32539	85570	173092	35276	45121	31026	16537	30082	26993	141782	21469	77119	161174	99996	36130	54206	35662	104994	159608	42381	48407	15127	268551	19328	31906	33875
724.116	4.49	4.49_724.1159			66162	74684	85759	75387	72947	60987	38997	50701	69704	65017	56621	27025	41967	64894	66993	52769	67586	66497	62621	64729	66822	53165	73581	63719	40580	72260	54228	27082	61895	50368.5	60698	38164	48120	53050	63333	65049	62785	78580	63465	62314	33054	64068	78402	47943	56181
1944.38	4.49	4.49_1944.3796			38441	28391	32639	17109	21537	49792	5763	29810	40216	24458	21495	29247	24600	13212	35526	24623	59742	24962	19049	19747	50285	66850	21574	24363	19447	28500	19626	13036	69073	11900	29858	14422	21903	18618	24930	38833	37009	55446	24813	24083	10751	71880	8026	28694	23016
626.15	4.49	4.49_626.1503	Flavonoid, Flavonol	Myricetin deoxyhexosyl hexoside	36502526	38595461	47556839	43181018	36698958	25125321	13218175	31191812	42401852	29750927	24908336	50085965	20729419	49093783	31847975	31470433	38637613	46920697	38369383	33103655	33379922	30351203	33884933	32035360	23696829	42922939	23706241	51997675	36017323	18218969	35452470	23985453	34565859	39129075	42576597	30054130	38613117	44755634	37547065	38134795	14553888	33047799	43074782	22099270	36103249
694.136	4.49	4.49_694.1357			1074133	1138277	376361	1168286	1011235	829652	624974	983603	1191451	990757	932531	463113	754637	380944	1004653	1047586	883517	499031	1129614	1019587	998858	937557	1000671	1015768	931123	804213	831120	424122	1039036	711517	1064832	800220	993322	1113392	1131091	914469	1025894	407132	1030617	1165561	662218	873149	1103302	836180	1047388
710.1	4.49	4.49_710.1004			654887	673010	258613	700724	628867	513777	376614	594016	704298	596091	566612	252673	473408	204236	605417	628207	534884	270520	672831	612169	599157	556144	602735	596799	551991	705146	509017	410744	647428	441475	644790	490643	599124	678620	666684	564636	617016	275009	624371	685420	401138	538054	661661	501149	625706
2548.55	4.49	4.49_2548.5525			249053	275436	353956	311244	226282	132560	47526	188251	310288	184945	142741	361107	89406	355803	203399	204709	208098	340814	265852	205640	211800	174225	205757	198506	133013	327356	121762	357336	239791	76317	241227	118756	215759	276264	292252	173427	261983	314732	239640	275131	56329	190948	295125	119004	238990
2564.52	4.49	4.49_2564.5207			61368	70802	89715	79649	57814	35495	9168	48225	81219	47031	32563	95413	19598	95868	52485	58674	54875	93240	70344	53634	57313	44320	52108	52357	35274	88299	30135	91819	65072	17885	62235	29364	61588	73236	77670	44392	69613	82293	63236	75860	12328	54820	80708	26987	63379
2542.54	4.49	4.49_2542.536			58470	62710	90134	77484	52616	27834	7228	41939	77417	39584	27101	96354	15983	96373	43545	46866	56287	89343	62707	46543	47765	41253	46702	43574	26061	83903	23075	100082	56709	13660	56980	23678	49874	65116	75740	36187	62961	80111	56363	64691	8387	49474	75780	21729	53659
2580.49	4.49	4.49_2580.4856			70988	74885	94859	88767	61671	44973	12310	56675	85108	51484	38964	99495	27404	95311	59881	60637	65559	91799	76363	57337	58660	56491	57960	57959	38276	89517	33766	94410	72498	21380	66275	42289	60798	77922	77782	48847	72658	90952	64460	75437	15736	70546	81581	33505	64707
680.067	4.49	4.49_680.0673			65365	65686	71131	25120	60031	48605	37010	55116	60626	51931	51053	23935	41107	22087	49925	51119	21806	23724	58510	50956	48885	46692	50817	49013	48586	35143	44918	33142	55411	36059	37159	38995	46561	53987	53343	44028	51528	23436	48652	54766	34415	39208	50411	41098	53064
2586.5	4.49	4.49_2586.5022			41742	42776	51159	47931	32436	27370	7448	35527	47148	28870	25729	52357	15217	46058	32556	37472	47793	50651	40888	31843	37763	37473	31857	33733	23963	50431	19627	23151	50703	13278	41150	35195	37245	41746	42684	25604	39794	53157	34127	43737	9837	30838	42604	21281	36959
2570.52	4.49	4.49_2570.524			29629	29615	34955	37842	23156	22919	6089	26247	32705	21225	16761	35978	12280	33864	22996	26176	50231	33977	28187	24270	27313	29451	23681	23978	19201	32276	14809	35219	40879	9591	29240	14688	35623	33509	29569	19243	32770	40553	25354	29829	6342	43369	28747	15768	26993
1938.37	4.49	4.49_1938.3707			39212	46497	50233	50268	37890	31587	14895	33418	45118	35177	33244	53495	20900	52820	36143	39225	31610	52782	47344	37762	36354	33352	37142	35974	29138	49253	26351	23268	44108	17939	42948	26173	36028	44532	45263	32235	42344	43850	41833	45849	16436	35493	41171	24884	42613
712.057	4.49	4.49_712.0572			31059	13974	36982	14873	29171	22601	18012	26805	31040	25267	25687	11059	18599	7678	27189	7750	22264	29123	27537	10664	24775	25784	24524	24406	21103	14989	22384	9418	26774	18165	16484	11851	13682	14532	26970	21481	22467	25957	12268	13872	17222	18191	25020	17405	25105
1954.34	4.49	4.49_1954.3413			23540	26392	27331	27506	20656	16679	7084	20588	26431	19000	17220	16096	14186	30197	22256	21016	10202	26698	22392	19757	20861	20396	20367	18455	16580	27084	13105	28947	23942	11657	22427	14157	23201	26211	23180	18392	22930	27406	21718	25265	7973	26191	25959	14521	22289
746.039	4.5	4.5_746.039			17000	14081	9456	8319	19146	21743	17414	8495	22405	22249	20607	6460	19791	7055	11470	21325	6575	11242	12187	20875	19955	21165	19873	18392	17828	14203	17330	7232	11525	14470	9133	17941	18038	19546	7911	11994	14583	5943	17983	21143	14721	7338	7775	18888	10957
670.113	4.5	4.5_670.1128			203011	133713	140790	123560	186478	182369	138479	110668	95991	182633	191608	76372	151540	65379	197836	196303	156259	126073	80170	189771	186332	171427	63290	183068	183480	138720	162671	63923	96441	143829	133099	150868	186464	119294	189093	171731	88832	68062	117645	131117	143143	147573	67956	166666	189873
738.122	4.5	4.5_738.1222			29693	20778	8589	10106	11897	35798	20571	12743	20304	27715	10769	14361	43736	20159	31240	16053	12919	19965	32459	12169	9380	9891	18553	24097	22889	11741	18707	14284	22887	28252	22992	23140	21939	16867	16667	19067	11383	12740	9787	9809	18798	11787	11941	18277	11562
732.082	4.51	4.51_732.0823			202923	121908	66682	73793	117536	162865	145822	114997	70906	185055	192973	67162	158906	61688	112872	115980	90656	131692	135491	199319	97169	175115	114378	191507	197314	77043	168839	121622	114941	151587	127183	161909	110661	124628	201634	177920	108980	121700	118232	129291	157865	95863	126911	172588	190460
416.168	4.51	4.51_416.168	glycoside	Phenylthyl-primeveroside (phenylthyl-pentose-hexose)_4.51min	47013	49184	39771	42885	85514	44471	80222	68576	57289	23796	17758	95175	21244	28809	36683	30887	28539	46703	32907	30657	17681	77072	22089	16894	57431	39504	39505	91491	34099	33302	45725	28979	44706	68590	41805	47139	57026	61994	64818	45761	37907	29290	29124	50584	42836
716.123	4.51	4.51_716.1234			68713	75502	66628	76430	51122	426197	75784	64138	66610	45367	99714	63653	46204	72298	673070	70428	818231	74874	67966	94227	70985	571537	69063	64756	103857	61534	78416	70783	569148	78999	79808	434725	60597	68863	66699	69507	377273	708467	57965	65245	81744	552151	58523	89994	59667
437.079	4.51	4.51_437.0786			48387	35404	42827	60921	51002	60459	29694	47897	45521	31313	12145	43111	36832	31584	56093	34478	69197	53315	28693	41341	63097	62462	43884	15624	33536	35993	35897	42200	50227	31021	47743	77339	55711	32857	37599	45238	37561	60791	52738	30016	19467	24988	53362	31510	27022
794.055	4.51	4.51_794.0546			29833	30151	15746	17385	14199	38236	33266	18139	27993	47477	41874	15294	37374	16793	26209	29007	19238	28984	45402	40232	24369	24703	41063	37076	43040	30664	38158	10853	41314	33722	12810	35385	25011	26446	12049	37106	27372	23635	39756	27317	34839	33521	13632	37805	39751
1490.29	4.52	4.52_1490.2856			182988	33348	158786	260323	165439	247347	79155	261077	147600	117642	113495	116379	239906	256737	114814	81816	330469	168658	145038	138926	205461	306145	189413	242412	29310	128918	133399	132797	161779	138125	190607	335928	237642	115922	78019	150356	203512	118707	210067	89871	141593	414161	107449	388041	87729
194.022	4.52	4.52_194.0219			21420	13098	28174	30267	32344	15476	6041	14487	21635	9582	1656	24384	7146	32884	14457	11627	17357	31427	24793	13382	19367	19114	108975	2313	13144	22410	22113	22422	25088	18373	19138	15732	8640	19606	29697	21453	8211	14202	29045	12399	12740	9051	23126	10546	16177
800.072	4.52	4.52_800.072			38716	40242	44650	20024	42665	55279	55916	37916	45474	61876	64370	36026	53916	18744	43974	40753	24917	39114	44041	38934	39714	52725	43853	40646	46820	45062	54765	36953	37175	55049	39050	52922	39020	43076	18275	37818	29062	36152	37958	41551	59963	31767	37192	57978	42827
784.106	4.52	4.52_784.1065			30326	27208	29559	30376	25065	37789	36307	16313	31623	26080	24965	26095	36591	30001	13618	29068	8245	29914	27810	39315	33446	45581	27789	30074	26923	27992	40493	29314	25189	37912	28928	44446	25172	30098	29162	28787	26501	70798	26574	29500	38605	42073	25154	40784	26429
302.043	4.53	4.53_302.0433			45583	19721	19671	92254	95810	16972	10254	17948	21489	14333	17782	16238	18723	51258	57401	107579	36588	60861	70108	32334	58568	84822	158433	10676	43602	93685	16758	42132	67974	190347	53513	67379	32373	136757	69259	34091	38476	39725	15795	36379	120129	35633	49202	28808	34394
346.162	4.54	4.54_346.1617			151705	68278	112676	159156	11288	78384	67100	147714	28967	138741	26199	90424	141616	184308	65362	656592	26358	611833	87104	10306	281887	194739	9419	147577	99626	105546	11494	6010	77898	132752	144134	163361	366568	116224	112676	5337	194745	35538	112676	31595	156696	320361	10274	187060	112676
388.211	4.54	4.54_388.2108			24225	23004	30948	18399	23881	8586	32354	17621	23910	5391	7553	16485	22415	11111	20455	22843	22124	54169	15833	25985	22283	43155	15868	4125	17955	17989	20635	17605	13733	83757	26107	19406	24962	12162	30224	20897	13754	10576	12806	22063	15120	20706	18896	17385	18711
644.231	4.55	4.55_644.2312			6903	7013	5368	7048	7079	11256	15456	4525	7236	3107	4512	4478	12119	14174	18571	2270	6579	8269	9119	10424	8504	22730	24898	3480	7254	4855	7580	5182	2447	19763	10265	8500	8865	18125	9197	10550	18343	9241	8727	3013	10522	12419	5962	6796	14748
1224.2	4.55	4.55_1224.2009			22082	6595	14580	15625	9603	29345	8456	37539	16695	4558	14359	25160	25226	15655	26593	10734	53323	13746	18000	11472	21401	39208	18256	12178	2667	7638	16034	20324	29515	15237	22313	41197	22950	19021	6482	35174	22886	39245	13858	5511	16711	47351	14929	22643	6737
600.125	4.55	4.55_600.1253			71712	23342	52397	67464	17695	113262	33769	141533	64054	45677	52234	95740	136498	64503	92700	23418	221138	60418	72364	49226	70299	150746	68539	74303	15785	25133	59866	81133	103025	47196	77140	146088	74274	66676	46691	131507	71369	158153	74172	36076	9502	174320	49991	69828	10704
1360.26	4.56	4.56_1360.2597			15548	9338	19246	14401	15916	31937	21209	18912	16567	18471	22375	19208	27044	10300	24458	34199	43424	18890	8400	20764	17473	27967	19246	11706	21995	19246	41268	21862	23253	40047	13794	19014	27443	19872	8295	33142	19246	22956	11559	21381	35485	60391	10350	14050	19246
866.205	4.56	4.56_866.2049			21873	6726	26676	20824	38518	45797	14194	27038	27878	14070	17069	12858	40541	24057	17736	17066	22694	20303	15465	28259	38822	36250	19348	26657	5562	10293	14245	22846	16590	32884	22304	31045	75537	21051	10061	37091	13051	4254	17025	7930	6385	62390	16876	45650	17085
546.133	4.57	4.57_546.1333			14952	9205	39789	9904	34208	5645	16846	11361	6484	20293	17814	13375	14117	6629	9998	6724	8880	9536	7352	36666	15880	9440	17402	8459	11394	9576	13268	50614	4246	10188	15232	5063	5704	2835	5640	38958	5918	10660	25530	5678	4242	2888	90465	8148	16659
1218.21	4.58	4.58_1218.2105			66808	25846	33232	81211	19676	56547	13059	148229	48393	21172	24178	87133	42339	33693	98648	21085	295150	64468	40230	44010	58203	136712	61643	40260	22503	27235	37030	36745	128041	17591	51088	158404	51192	62709	34862	66780	109029	190735	58022	31405	3553	134462	28902	27532	13602
396.194	4.58	4.58_396.194			27815	53904	26157	15180	33071	26933	23991	40405	19332	37968	11821	39721	37778	34081	52394	25422	27499	20469	17834	22244	22554	6039	34196	31368	12681	16236	42199	21509	30046	64075	12849	22541	17611	18494	11345	49736	25966	30267	14982	10889	23664	32396	17486	51553	20472
154.027	4.58	4.58_154.0269			14761	13336	17400	15277	14267	18608	8057	11096	19089	39189	23084	19089	19089	27650	34542	21288	15161	9914	26722	12296	12323	20278	48832	26813	24527	28339	9770	7450	17688	36849	18540	14974	7941	37153	14288	15730	23388	9462	19089	11632	28988	11424	13692	16247	19089
464.188	4.59	4.59_464.1876			13181	9650	13381	10258	11821	14043	13184	10296	11198	10484	15088	7250	6671	13964	12104	50027	7487	4757	4586	10172.5	10015	38726	8201	8011	26756	8156	5764	10172.5	3359	10172.5	11639	13653	8973	11639	7185	6094	34032	9134	26210	9557	30088	3772	14174	25879	10172.5
174.088	4.59	4.59_174.0877			625560	1302034	664754	298237	716176	604585	539322	1000419	417621	870286	775977	877049	957653	730456	1248783	681212	666125	467381	393241	321547	283928	303475	787898	698151	306387	361094	1004340	608434	730960	338787	613118	503174	422331	394814	68859	1201077	628382	648792	960303	906393	529877	760151	509898	1278844	111291
332.183	4.59	4.59_332.1829			110850	202990	88890	26189	68357	43882	67030	49425	28389	164424	85233	92337	90590	160071	51531	176901	15968	381756	53278	36987	64118	167158	30800	60372	228500	28824	63658	61856	57073	96868	106792	64053	110326	136557	28133	37759	488423	68031	8972	21685	51259	91697	95569	79822	66599
378.188	4.59	4.59_378.1878			112454	228723	83334	45184	63241	61387	91094	74121	40128	176564	123415	102198	101100	175885	68880	174510	34777	366987	55841	35875	65254	168309	30678	69705	235551	34403	63856	58191	61149	103023	109720	68213	109060	141897	27501	35270	474651	72109	8906	21714	53620	100142	91162	91235	63842
526.252	4.6	4.6_526.2524			10188	10160	8786	6779	6256	9416	18042	18393	20085	6593	6087	7673	7655	12223	6170	7462	3851	20276	5275	15067	13602	7704	5680	6816	7462	8248	25129	6347	5573	3053	11131	7394	11232	5930	4683	20110	7200	6116	4458	10179	3782	7904	4870	8299	4692
1520.25	4.6	4.6_1520.2535			26660	21614	3846	41288	3697	80824	5246	24668	18927	40149	19360	37575	8301	26463	28733	10481	66632	40676	21072	20856	42273	47587	8187	70282	6784	11562	4730	8182	45903	6644	24144	43008	27060	46705	20856	7879	54044	24461	9501	15543	1577	57500	3224	8993	4033
638.048	4.6	4.6_638.0484			7607	6866	9166	8884	5156	7539	3177	6655	9867	7706	4909	13629	4590	11122	6144	7353	5831	12180	12953	6750	21329	5733	5520	6887	4760	8875	4042	12782	8859	4936	8009	2620	8695	8015	14761	3790	6937	12943	6711	6645	3804	5602	7225	7539	10909
700.014	4.6	4.6_700.0143			10870	8331	13482	11614	7041	4536	9035	8130	14303	10296	7512	19476	5857	14395	6829	10338	7425	16237	15473	8368	28229	6977	6108	9694	6898	11228	5042	16806	12447	6782	11966	4455	9854	11906	19438	5382	10035	18836	7459	9724	4535	7067	3142	4276	12621
524.054	4.6	4.6_524.0536			18221	16479	21463	21074	14670	10567	5362	12975	22459	17351	14174	32138	10874	24236	11308	17276	14153	25636	25972	14537	46585	12667	11214	19470	11170	18808	8881	29914	22004	12307	19173	8782	15636	17659	29361	12101	15604	29192	13890	14580	6532	13485	14878	8682	21055
480.088	4.6	4.6_480.0878	Flavonoid, Flavonol	Myricetin hexoside	2510301	2142700	2912373	2776455	1947907	1001969	584779	1622643	3051792	2311098	1540323	5251134	1236790	3447571	1501810	2106511	2898055	3996325	3654618	2107404	9054349	1836366	1586399	2169098	1340387	2411765	1134062	4559693	2998467	1325616	2474537	1060158	2313745	2562334	4940349	1304685	2483793	4835206	1944313	1906908	807220	1987978	2215842	973681	3251379
564.039	4.6	4.6_564.0394			84977	64152	95484	92888	61745	36384	23292	56604	105707	73565	54908	153184	42534	110952	51361	68886	72421	122450	118409	62938	243423	55746	48912	66874	48991	80403	39472	131298	98224	43285	80597	32322	72973	84790	143467	40450	73455	143855	62351	61222	31513	55519	70646	35481	102060
548.074	4.6	4.6_548.074			52529	44938	63983	57373	39458	20817	14416	33437	64440	47325	35274	102880	30415	73803	35147	47093	46834	81600	76636	45067	160300	35511	33316	45627	31950	51950	27700	89796	65181	28089	54184	25141	46236	55940	97010	27898	49873	97629	38037	38698	19173	40215	45171	22344	69547
632.027	4.6	4.6_632.0266			32227	30009	41132	34165	25223	14040	10051	22089	43115	30508	21475	59111	16965	46318	17926	27850	25020	46348	45955	27858	95508	20589	20623	25199	18349	34274	16369	52355	41059	17715	34588	14443	28544	33678	54792	17720	31543	54799	21756	24985	12294	20125	26421	14705	40754
386.189	4.61	4.61_386.1888			29773	39224	54425	23515	32383	29434	48253	32454	45115	26825	24927	31720	24972	24912	10028	15742	18581	38214	17923	11562	11451	13851	14793	22009	14842	16709	23983	15783	33044	19285	31962	19670	14017	13763	26887	9864	12228	19423	24139	37189	29657	34351	20573	24867	14191
596.133	4.62	4.62_596.133			50864	112511	402301	593172	452186	83159	30005	591051	734393	441857	28723	471124	475747	612706	64572	818267	325432	65044	567948	523711	407109	621356	261229	510364	14531	456282	71445	405187	81024	75632	44885	513867	611203	390111	497483	78837	172665	72452	390373	32822	71665	489136	57599	51247	177788
1056.2	4.63	4.63_1056.1959			33602	23340	16416	33270	32288	64578	19477	52664	39305	21416	19995	35491	69439	17174	35588	10037	104180	34634	26996	15214	41454	64208	22735	33011	3914	11563	21048	49689	63999	24037	33855	53429	38959	34418	13464	58325	10729	50181	27209	14332	23681	109532	23792	29826	16879
304.045	4.63	4.63_304.045			124632	41024	78358	121482	238906	32205	11398	61410	102611	34058	117403	70336	77763	108753	125121	82058	281125	56366	97296	81566	73048	70792	421570	83463	110156	126333	36877	220524	78228	156705	79436	110220	84869	95410	228891	143874	50796	70850	62912	35535	64618	51241	210488	58596	50065
1642.32	4.63	4.63_1642.3151			38340	25069	15001	51517	28274	93146	5284	40254	42896	11654	12786	56174	22233	9728	71453	10055	161361	57252	16425	9591	53866	99336	6769	21362	14322	25048	11931	56905	91849	34345	27805	45030	75544	57754	19971	53990	21263	62812	18693	14959	25149	206013	18489	22468	9587
1034.2	4.63	4.63_1034.2038			239812	146458	138545	192355	284785	423072	143474	283042	275920	147860	176376	239348	598446	195563	287916	61289	512326	205155	208869	145863	297304	321542	172584	191924	39237	93935	153262	381635	262967	204847	230897	269998	376691	223427	135227	520183	75280	284269	230954	99787	22576	683595	187731	165858	117312
193.06	4.64	4.64_193.06			14423	9435	22082	7008	38198	5843	8931	9498	8376	5148	9429	7456	11267	9461	5131	10433	3726	9510	11204	33130	3784	8957	35221	5848	9940	7826	30218	22733	5237	7187	12691	3807	8040	7789	37302	34615	3378	5442	49905	6745	14680	6179	23998	10588	34358
390.212	4.65	4.65_390.212			99251	99304	85400	27151	46097	53307	107091	59471	58166	49746	59734	71829	117879	31297	166482	79943	60797	87287	19512	61446	59874	66572	38969	70500	138865	27727	76122	42386	53600	136512	93985	107408	276200	36350	57363	60808	70478	36100	49567	84076	63658	48466	45035	97537	41529
430.173	4.65	4.65_430.1734			111675	73646	64712	110717	110311	66585	113900	143419	111599	99233	165194	123560	54373	78808	69602	109860	100828	139728	50368	79395	75730	99010	45084	155088	117434	110029	37088	183990	61589	177804	106999	99486	111724	78234	97868	82745	102478	94118	73677	107948	82050	83132	82150	132805	75654
1186.21	4.66	4.66_1186.2107			41918	12281	29204	24467	34997	57034	30065	79120	39123	20243	34661	43154	118744	33392	30866	14004	118845	22998	45680	30662	38904	55712	30632	36709	3692	11884	22974	51557	36463	60361	39592	76112	63484	21574	23173	62547	21723	59554	38266	16814	6372	104749	30707	48601	19679
164.033	4.66	4.66_164.0329			85615	45653	285620	22978	214008	15231	36659	27803	29282	24987	31690	58515	46339	36580	19998	35815	13702	78710	46542	308635	28282	23253	89977	28779	43420	41980	175931	312786	28765	35111	77361	34192	43909	22520	176657	237011	22071	14663	263862	46133	60220	19804	142158	32014	224193
207.075	4.66	4.66_207.0748			33375	18675	35763	26981	23554	21347	19973	44053	23745	33653	40493	16521	42368	23707	31649	33859	20777	33499	36779	41225	42811	22843	28859	30781	39598	18310	40557	38695	18386	52197	28597	35761	42066	21977	30299	24374	21199	18581	24750	19031	20060	23862	40060	29300	14177
165.064	4.66	4.66_165.0643			12570	5506	13511	8700	5751	6451	5752	12178	6752	10661	12174	5597	11682	7941	7591	10893	4350	11136	12177	13060	12183	7303	9893	8898	12709	5800	16049	15053	5326	15087	10360	10442	11303	6170	7833	12643	6133	5532	6526	4259	5836	7083	17232	9245	4333
[truncated: 622 more rows]
[truncated: 221 more columns]

## Sheet: accessions in LMclades
Genetic Group (UPDATED)	LEAF METABOTYPE CLADE	sample code
N/D	LM_1	0308-BRA475
Humid Atlantic Forest	LM_1	0610-BRA893
Dry Atlantic Forest	LM_1	0813-PAR38
Savanna	LM_2	0510-COL2246
Amazon	LM_2	0602-BRA325
Andean Low-Lands	LM_2	0627-PER546
[truncated: 260 more rows]

## Sheet: RHUL_library cass-metabolites
Supplementary Dataset S2. Summary of in-house library of cassava metabolites.
[truncated: 110 more rows]
