# Supplementary material for: Integrated genetic and metabolic characterization of Latin American cassava (Manihot esculenta) germplasm
Source: Plant Physiol. 2023 May 6;192(4):2672–86. doi: 10.1093/plphys/kiad269 (PMC10400033; doi:10.1093/plphys/kiad269)
Supplement: kiad269_Supplementary_Data [file kiad269_supplementary_data.zip › Suppl Dataset S3_Areas of chemical features extracted in ROOT extracts TICs.xlsx]

## Sheet: All crops
Supplementary Dataset S3.
Mass	RT	Compound Name	lot01_2016-B2_CR37	lot01_2016-B2_CUB5	lot01_2016-B3_MEX55	lot01_2016-B3_PAR15	lot01_2016-B4_CM4181-1	lot01_2016-B4_MEX83	lot01_2018-B7_COL2246	lot01_2018-B7_CUB39	lot01_2019-B8_CPDCR1B-065	lot01_2019-B8_GM3732-5	lot01_2020-B10_BRA96	lot01_2020-B10_COL2360	lot01_2020-B10_PSEXXX-1	lot01_2020-B11_PER234	lot01_2020-B12_BRA163	lot01_2020-B12_BRA492	lot01_2020-B12_COL2331	lot01_2020-B12_CR77	lot01_2020-B12_IND129	lot01_2020-B13_COL1357	lot01_2020-B9_BRA179	lot01_2020-B9_BRA769	lot01_2020-B9_COL1292	lot01_2020-B9_GUA43	lot01_ExBlk01	lot01_QC01_casrootunck	lot02_2016-B1_BRA1172	lot02_2016-B1_BRA563	lot02_2016-B2_IND21	lot02_2016-B4_BRA1031	lot02_2016-B4_CM91-3	lot02_2016-B4_PAR35	lot02_2018-B7_COL1178	lot02_2019-B8_BRA1410	lot02_2019-B8_ECU21	lot02_2020-B10_BRA294	lot02_2020-B10_BRA488	lot02_2020-B10_CM6370-2	lot02_2020-B10_COL1667	lot02_2020-B11_CUB32	lot02_2020-B12_GUA62	lot02_2020-B12_SG104-74	lot02_2020-B13_BRA1167	lot02_2020-B13_COL1108	lot02_2020-B13_COL148	lot02_2020-B13_IND17	lot02_2020-B13_SG638-6
295.961	0.55	0.55_295.9609	18638.7	8445.59	8476.82	12508.6	13090.7	6677.01	17268.6	18864.2	7241.13	10168.8	17611.7	9672.17	6583.23	23810.7	13395.7	10639	9446.58	18848.5	10466.8	2155.56	9400.25	5668.77	7731.5	17860.2	63126.9	9698.69	20322.3	10925.5	11427.7	34804	15525	15457.9	20350.4	8693.94	11760.6	8065.64	12463.1	18355.6	26393.7	20466.5	12029.3	13081.1	13027.8	17578.8	12013.4	12560.8	9240.08
293.94	0.55	0.55_293.9402	16123.3	40779.1	3117.74	20370.8	1155.22	37972.1	4861.61	27545.1	40076.3	1805.87	38385	65966.9	9468.73	18940	34956.5	31130	44233.8	19243.4	43798.1	24502.2	19310.2	25113.1	7070.11	27376	26242.8	34061.2	16892.6	50554.9	46122.2	26271.4	24105.7	29281.7	20106.5	46709.1	19390.8	28266.5	43386.1	19130.8	32857.8	1667.51	41187.2	18305.1	31705.1	33862.8	21988.8	41560	77491
207.98	0.55	0.55_207.9801	25727.7	54242.8	35834	13385.1	77649	68839.4	13189.4	25211.5	8017.81	54035.4	68481.6	45528.4	17403.3	75063.5	21423.8	30602.8	20079.6	73108.4	50812.2	39114.3	52056.5	29183.4	30275.4	17448.1	10523.7	77501.5	12691.2	15325.6	24348.4	32088.6	43801.5	45747.4	48032.6	61507.9	44133.1	52690.7	5586.92	19160	4766.32	7280.96	9789.84	22822.7	29190.3	13326.2	55424.9	54216.2	61853.1
357.931	0.55	0.55_357.9312	27597.6	48435.1	13203.9	32884.9	92719.4	60720.2	45725.8	40012.1	7074.76	58890.7	51852.2	90986.4	9816.1	28628.3	52276.7	51061.5	56808.8	17914.6	71215.9	35035.6	30165.5	1638.07	77908.9	2268.44	3116.95	50030.3	29817.2	21882.9	80763	38378.1	34721.8	41056	32259	57598.4	34596.6	41779.3	48996.1	28076.8	49845.5	37720.6	56823.3	10499.3	43195.7	56543.1	20372.9	57026.3	25144.4
289.944	0.56	0.56_289.9441	293820	581279	575643	5687.68	894614	620807	602528	714195	6376.02	6674.35	784247	9583.66	281547	462597	708279	4346.25	3809.49	500085	933847	5088.17	478473	90243.8	619347	3664.28	7903.03	615513	378741	662930	574584	413556	465398	486876	429118	688597	2193.3	543066	4023.4	367584	2518.79	5995.47	7811.4	311978	5503.8	6602.62	408931	9561.23	7557.11
419.903	0.56	0.56_419.903	24244.7	56090	59434.9	29210.8	86434.5	47810.4	51750	50553.5	43418.6	64782.2	65460.8	122743	17096.2	35471.9	54067.1	74008.3	141207	34595.2	81559	43956.3	35416	21631.3	50478.6	1206.93	40562.8	53396.6	27796.4	60111.5	51245.6	38211.6	37566.7	44571.9	37609.7	62616	1674.5	48334	126273	29678.5	34090.4	41806	79568	23209.8	42626.2	102350	32132.3	58533.2	93551.4
425.916	0.56	0.56_425.9163	35443.1	60289.4	56761.5	44754.8	103056	65335.2	54215.8	39312.1	57130.6	62684.3	54929.9	84754.2	18581	24544.3	53547.5	45724.8	40832.9	34645.8	71896.1	8794.73	33371.7	8359.28	85315.3	2346.96	16995.1	59005.1	29885.8	77851.5	99526.1	52109.7	39063.6	57140.7	40164.8	67362.1	36173.3	41563.3	26828.7	34008.9	60302.7	36136.6	45854.5	39865.9	55254.9	45031.5	42844.5	67993.7	80168.7
159.986	0.57	0.57_159.9861	348923	1.10367e+06	2.19193e+06	620327	1.64073e+06	1.36159e+06	1.2458e+06	1.1164e+06	1.32072e+06	1961.42	1.46556e+06	2588.85	807434	564496	1.16273e+06	82529.5	984554	1.03434e+06	3379.13	778229	887830	76972.5	824409	204703	101746	1.21369e+06	665328	1.52321e+06	1.40075e+06	591465	716305	844409	625096	1.01515e+06	191098	765830	5383.58	626980	2333.03	694024	2274.64	1.06864e+06	849720	5807.39	4001.58	973210	1.8745e+06
227.973	0.57	0.57_227.9732	112851	130287	5846.55	168859	280229	250282	225125	243419	1942.65	1470.19	6359.91	2476.78	128654	169595	236235	3530.15	205643	234382	6434.58	2469.24	189991	22293.8	242155	60851.5	121571	236692	193925	3137.94	239699	219654	143490	146484	139931	178175	3495.88	147954	1677.58	163366	3182.17	2785.17	4289.15	243258	194677	5224.98	206744	2701.96	3128.3
113.993	0.58	0.58_113.993	576418	873600	73603.2	98074.8	103210	79210	54550.8	73969.2	112855	57339.1	115103	11013.8	92804	609188	84037.2	318985	120822	101113	79323.6	160665	105579	40862.6	1.04492e+06	264871	24060.2	4909.58	688341	97077.1	120543	1.08127e+06	119349	155982	126011	106523	201356	181356	72894.6	665005	140285	287998	121109	100421	798433	344530	77825.8	4269.97	40640.2
288.092	0.58	0.58_288.0917	26088.5	1674.18	29789.9	268390	51651.6	356845	368076	851317	42031.1	160134	150886	203324	317685	354787	518375	319319	320788	716693	225055	1.02812e+06	441783	166730	50976.7	320133	100	351365	544652	137371	18111.5	278669	21551.1	19439	102477	24394.2	154949	101042	465170	218257	18360.7	665691	380549	605999	210865	193677	312347	151511	40158
304.069	0.58	0.58_304.069	8520.34	2255.56	14084.8	46794.5	9366.68	45859.1	63040.6	162794	24348.6	42330	24717.3	46622	10510.3	99566.4	94409.1	5458.92	138919	102724	67702.4	229853	84805.2	44387.9	16353.7	74657.8	100	51105.1	95944.6	19744.6	3327.96	80596.6	14029.9	3035.1	27374.9	8293.22	862.953	24726.5	191817	43213	13133.6	120258	90243.7	43217.3	40793.7	79425.6	37496.3	35138.6	14460.6
132.09	0.59	0.59_132.0901	32924.4	100	4155.02	219971	36543.8	276504	361451	912294	33358.7	156447	93223.9	46228.3	1.46327e+06	373692	476318	197960	270661	841939	217302	399777	438415	165804	74794.7	217552	100	307831	606394	89431.3	2268.99	406463	27601.7	17972.1	110921	26544.2	119464	84730.4	486397	265649	27763	322059	298445	599291	191653	83843.8	241125	78391.4	2957.55
364.087	0.6	0.6_364.0868	1.11359e+06	2.4031e+06	3.1233e+06	1.12354e+06	65283.2	62456.3	35287.2	23277.8	1.01546e+06	845603	65138	43224.6	71651.1	1.20897e+06	1.05296e+06	943850	1.14192e+06	51504.9	87079.7	72970.5	39520.2	1.09399e+06	168593	717347	41291	68323.7	940699	54677.2	10507.4	1.06431e+06	32728.8	32256.7	1.26299e+06	993438	731205	24859.4	1.04875e+06	771874	76886.7	984797	1.39562e+06	62531.4	903946	1.08558e+06	1.08634e+06	103172	74148.2
174.111	0.6	0.6_174.1114	84914.3	2333.2	24246.1	514357	5323.85	27857.5	54346.8	2.39995e+06	92957.2	413680	235535	338779	1910.73	1.05264e+06	1.22956e+06	552773	637920	2.25797e+06	550707	2.93971e+06	1.1323e+06	450650	114173	596010	100	718893	1.61309e+06	232093	34548.1	1.08176e+06	51953.8	27437.7	296519	50143.7	463364	222855	1.38256e+06	663379	56461.8	245724	772679	1.43151e+06	483896	453216	616076	344930	28742.1
448.047	0.6	0.6_448.0473	444693	856141	741026	493843	3418.64	3653.59	40758.9	395318	455387	504601	461060	716197	29541.1	339491	541294	450641	510053	334661	653407	308826	356179	365270	139190	382588	20317.9	596559	348326	18738.6	689148	481904	421162	701732	461626	594321	394125	554809	378160	360867	16428.6	394302	604232	273639	474246	498469	470268	583613	679128
129.967	0.61	0.61_129.9672	710230	523164	375632	640019	28405.2	76645.2	96247.2	75961.9	683096	36839.9	23896.8	1.38943e+06	160067	547945	1.33046e+06	772831	724660	926506	1.72495e+06	77716.4	510334	387060	1.54262e+06	85389.8	4356.74	1.04304e+06	802847	37393.7	1.8608e+06	1.33151e+06	360891	49366.2	529500	70010.2	854399	16938.9	71347	640500	1.14359e+06	624231	54535.3	735418	986351	596783	710179	1.45293e+06	793081
230.03	0.61	0.61_230.0299	163695	7805.67	18374.6	20054.5	21017.2	9050.01	337056	89554.7	44266.7	65559.6	78268.2	97835.6	38794.9	106076	111808	345500	112467	134034	122920	155635	146930	73092.4	121147	227822	100	145231	206476	50962.5	70405.9	216171	105165	87359.6	40168	64996.6	207581	44823.2	43981.6	180402	28350.2	147400	130830	358824	113761	122026	230082	175694	105650
510.037	0.62	0.62_510.0368	389127	303835	163793	401578	555562	426323	432301	374712	278610	412557	143915	518807	14667.8	223380	521472	392383	350897	340995	735980	283569	204108	196538	404201	418806	4428.77	419413	287973	358826	620828	571415	191702	425479	261318	37365.9	501097	310677	267234	321884	191564	288676	385994	241361	435770	391812	292753	579015	295725
790.161	0.62	0.62_790.1607	143570	391824	285632	187657	181970	115275	110338	95320.1	76409.9	78931.8	155646	167946	3837.08	160398	131324	101059	153154	27739.1	131672	67844.2	106268	87691.6	7534.45	75314.1	983.902	150703	106498	194032	99587.3	131557	148759	246190	138945	5410.98	114178	217305	89486.1	82673	1774.81	106445	197955	36578.2	123413	144729	117743	118287	168429
416.152	0.62	0.62_416.1525	100112	32382.6	35220.4	27174.2	51515.2	37454.1	230100	155193	2469.62	20545	25417.2	54464	8864.9	67268	103053	35710.4	141185	12715.9	30331.6	20674.9	77110.9	5809.36	2318.2	27537.8	1304.64	75438.4	187858	29635.9	61968	43619.7	68487.3	20939.6	16456.9	14403	104817	22450	132833	7218.98	1105.6	26942.8	172791	105346	16943.1	13259	5063.07	35016.2	38041.1
426.077	0.63	0.63_426.0774	2.91194e+06	2.77466e+06	1.28473e+06	3.27712e+06	194091	2.37464e+06	2.66345e+06	2.42772e+06	1.39891e+06	2.015e+06	1.05794e+06	3.05358e+06	33688.6	2.07075e+06	3.08656e+06	2.41414e+06	2.15657e+06	1.64064e+06	4.05216e+06	350296	1.59379e+06	1.18608e+06	1.48783e+06	2.48189e+06	6201.73	2.61357e+06	2.35951e+06	2.27644e+06	3.05744e+06	3.42187e+06	1.42131e+06	3.13815e+06	1.95062e+06	2326.51	3.42689e+06	2.37932e+06	1.55631e+06	1.9713e+06	584985	327462	2.91964e+06	1.21226e+06	2.69945e+06	147339	1.92744e+06	3.08532e+06	1.79384e+06
554.182	0.63	0.63_554.1816	54860.4	8533.56	20030.4	322892	36106.1	235388	283871	550054	35894.7	118664	97076.6	148258	42069.3	400949	366125	274172	258449	353528	207199	78116	336890	107428	20426.4	250482	100	272989	552273	106153	8285.27	435928	51318.9	8589.5	129175	8921.75	232082	92691.5	315807	209745	7843.96	497815	330683	244974	165126	190006	251896	134861	17337.9
155.07	0.63	0.63_155.0696	182046	3871.9	23948.3	174445	9029.51	2304.4	13641.9	341673	103342	100186	93720.7	106810	788841	398037	265537	283998	268048	596252	8685.67	106669	477448	202682	53000.8	267879	100	92279.5	270887	3194.03	15278.8	113380	210504	14459.3	124978	41601.9	108988	214540	224538	297129	199413	287273	268083	578036	315906	239286	369082	132889	77633.9
526.14	0.63	0.63_526.1403	374174	793.141	89658.3	362039	82887	137516	349496	13318.9	134739	71425.8	221632	173454	27583.2	271118	148078	425628	207887	53205.6	50794	173317	297731	76353.2	25935.6	300545	4881.67	270789	353909	86250.2	100483	415864	335989	163031	88179.7	63807.7	360666	158271	74294.1	279732	23247.4	218332	286246	255888	177872	218673	337949	94594	191771
800.199	0.64	0.64_800.1986	100722	115454	74988.6	105523	74458.3	71814.2	87348.7	82434.9	38608.7	41455.4	95412.7	4509.64	14947.4	100953	27362.9	11163.6	84385.5	84525.6	22930.3	35699.9	9228.7	62050.6	4354.36	81765.5	1649.53	83742.7	92655.8	78067.7	35592.9	126176	87523.9	91399.3	88267.7	13777.5	105674	94170.6	109971	83172	1501.39	34657.7	12704.7	55964.8	18430.7	80935.3	65597	77872.3	65473.8
516.227	0.65	0.65_516.2274	177342	10793.9	109942	1.7477e+06	102846	937311	1.28137e+06	3.60197e+06	91959.3	283715	57187.6	474333	100424	394132	1.76209e+06	1.19507e+06	1.15892e+06	1.51808e+06	656174	550966	364603	716663	59944.7	1.27014e+06	100	1.17068e+06	353337	443130	17057.6	1.76062e+06	173163	113310	624860	11474.9	646411	749002	2.31388e+06	995192	5798.76	386560	2.0075e+06	950745	846275	156072	1.21423e+06	58930.4	116622
504.168	0.65	0.65_504.1684	2.05798e+06	1.04342e+06	843368	1.14981e+06	321086	2.99314e+06	112133	1.19971e+06	1.0389e+06	212884	525105	791284	370721	858544	1.95885e+06	492720	571175	379986	1.21688e+06	280709	1.46533e+06	1.10228e+06	504837	721175	4387.53	1.41461e+06	2.39037e+06	1.08917e+06	1.61507e+06	4.00415e+06	266511	1.30808e+06	1.05068e+06	891928	927785	140311	901356	1.00567e+06	321667	1.13429e+06	500697	585528	783504	924415	640419	1.94601e+06	954921
768.193	0.65	0.65_768.1931	1.99829e+06	285946	1.05185e+06	456542	116500	735309	948784	820687	470807	554364	760163	1.10292e+06	12525	1.70648e+06	1.11535e+06	892691	1.21962e+06	385752	1.28581e+06	560787	909203	595579	76854.5	828786	1720.76	1.12229e+06	1.1219e+06	1.02866e+06	586907	1.41138e+06	1.22327e+06	2.10952e+06	1.32255e+06	867575	1.73696e+06	1.92454e+06	682923	908704	22390.5	871344	1.71152e+06	247284	1.21367e+06	1.50529e+06	947774	223509	828375
416.051	0.65	0.65_416.051	299511	551537	483680	727874	856910	417367	554057	362419	401134	481730	120927	801885	59017.3	368886	353014	431353	347244	450115	561861	262145	483632	311832	702893	428244	1194.48	628783	518255	915503	941410	750873	368303	424747	498601	989656	47302.3	275694	319150	485343	199999	500198	416084	241593	424919	428809	768325	802158	382976
706.201	0.65	0.65_706.2013	352125	1.05105e+06	1.11752e+06	435090	220186	217257	31816.9	103578	166559	65721.8	605161	92969.7	10209.9	529747	88981.5	215464	359576	32014.1	75942	34264.1	336338	277640	11704.9	68183.6	10046.9	307049	170100	423661	80172.4	315727	627871	573026	427754	23880.1	228611	592949	254458	186026	12003.8	267751	288958	31729.3	245620	356306	291983	77144.4	407377
102.032	0.65	0.65_102.0324	134353	70273	121828	73260	118130	9755.97	72670.4	179213	200395	205179	116048	61533.1	565644	158047	33307.3	149011	122109	126996	37523.5	93721.2	269229	374572	118013	121347	100	13285.4	143727	16453	102683	123601	38582.8	33511.3	156840	133379	112223	10833.2	141496	203006	154277	24468.8	160413	82141.7	15102	141109	135512	165543	123680
114.032	0.65	0.65_114.0323	164266	96747.8	179659	96173.8	156477	147595	23752.3	181730	119626	76004.8	151219	143145	49511.7	221972	181696	158612	152507	121322	181254	125122	174565	106666	1374.22	153470	100	168295	212012	175031	125689	157506	180854	211886	182425	147873	151970	179513	155369	163565	34799.3	149916	217729	86433.6	181978	187640	167253	146890	149833
497.185	0.65	0.65_497.1851	156385	9762.08	27313.9	311634	13481.3	201796	187672	250831	45444.4	87374.8	2796.07	78599.8	2040.85	476314	186910	232416	204303	222712	98190.7	36043.5	367450	136641	12773.6	412391	100	188596	287190	127564	8701.46	256573	214448	66102.7	92798	4265.5	202816	232380	161736	201962	2859.66	339763	281511	215165	250899	261040	315359	156320	69406.9
907.197	0.65	0.65_907.1968	69053.4	84100.9	78941.6	190810	188523	231992	213921	84467	74874.8	103675	38095.4	196219	12924	121617	88081.8	172180	84482.7	26355.4	90144.5	121414	143310	13836.7	26953.6	225842	3951.8	146345	179621	183723	124307	266473	85159.2	232582	91638.6	81793.6	22325.2	115393	25251	22759.6	2012.45	186275	195067	60911.2	89755.2	167271	130247	200811	129022
842.132	0.65	0.65_842.1316	145841	208347	5037.32	169592	214365	166849	153928	113503	121943	124175	120362	158763	24164.8	95458	143217	120472	112305	94516.5	188716	35809.3	106105	113897	69772.7	131987	3299.89	155102	128066	173850	210528	165155	112072	191335	5284.2	186928	153912	132591	122699	144525	2330.66	103685	155827	46091.1	169250	6567.08	143041	160104	137161
119.939	0.65	0.65_119.9387	33041.7	30539.4	61045.5	31946.2	187285	7422.61	19632.4	65726.6	14677.6	24358	31266.4	117444	12616.6	45425.3	69521.5	69992.8	53323.7	11295.4	107210	14504	58894.6	34300.5	143057	67237.6	100	12278.6	79000.4	124387	14833.6	141412	5834.15	23551.2	55696.8	29967.6	9528.74	29961.8	35643.6	56392	41759.7	84592.8	73072.8	10468.2	7872.13	53936.4	99917.3	3946.1	70741.1
400.064	0.65	0.65_400.064	5269.42	3263.8	58279.7	19539.6	51327.1	10042.2	33380.4	10580.7	22517.2	3160.41	35363.1	31080.2	11856	1836.42	3357.19	10224	17932.8	25533	4661.95	21065	5300.41	1648.16	41260	1876.85	100	28470.7	22112.9	2456.13	9553.97	37276.4	2922.54	33136.7	1968.18	8316.29	3241.67	13739.8	3211.19	4507.9	2158.6	2440.52	2621.13	19347.2	1711.12	2654.36	29997.9	27010.2	3847.61
180.064	0.66	0.66_180.0637	4334.9	240196	904399	595415	80522.9	274301	2.25994e+06	392276	1.32056e+06	4.80482e+06	1.01884e+06	608697	128648	1.03468e+06	649221	1.44061e+06	1.04506e+06	237815	919307	963078	2.03924e+06	1.97411e+06	3.60421e+06	2.72377e+06	15355.3	694901	1.06114e+06	663544	183149	1.65928e+06	457702	1.73053e+06	3.74697e+06	1.3947e+06	554061	82887.9	478033	1.63365e+06	889060	847670	1.70109e+06	1.0158e+06	1.1506e+06	292554	617159	1.34926e+06	1.26984e+06
461.174	0.66	0.66_461.1744	500929	6471.52	146926	819375	2102.89	57373.1	972720	1.0368e+06	215994	298767	539842	594360	28414.5	1.05895e+06	850001	1.07253e+06	446846	518617	69087.7	1.1557e+06	1.46642e+06	872208	183164	1.61427e+06	100	649499	907886	578333	64443.5	1.50515e+06	1.15077e+06	531510	614459	26917.4	953292	483901	781019	1.44069e+06	57562.3	990028	1.09945e+06	416287	815760	640109	1.04505e+06	43579.1	249513
447.159	0.66	0.66_447.1586	529368	293980	231647	768824	74979.8	107115	1.41465e+06	939562	831347	497871	530224	425639	17027.9	170360	930723	1.29134e+06	441245	684902	131969	93812.6	1.41206e+06	1.29882e+06	228971	214855	100	793741	37128.5	574359	43054.6	979888	165481	676869	181999	102195	1.09152e+06	867060	1.18284e+06	1.42786e+06	85144.3	123829	1.42839e+06	414347	946056	853133	1.38842e+06	726451	52805
120.043	0.66	0.66_120.0427	252198	99947.3	282681	67534.7	276500	250897	309579	43912	245556	68273.2	49148.8	276646	51257.8	80726.5	288135	276500	230784	212912	34923.7	227401	278134	239741	2046.59	246193	2497.86	289986	304533	27807.8	213044	114688	296664	44281.7	288625	262409	63505.2	55512.4	38991.4	263654	111515	252154	120070	169296	29558.3	268059	253386	245306	239614
716.241	0.66	0.66_716.2408	303377	11567.1	23850	61867	128796	52431	134505	95037.3	62962.7	116458	414842	20675.5	12362	76686.7	157849	156102	187729	110308	147671	21285.8	225958	139348	4799.02	126908	2338.25	195489	217079	201733	54798	393273	144069	266975	274900	89675.7	224406	307042	217935	165726	1653.83	85501.5	239721	13058.2	153263	190595	16165.7	123891	44472.6
511.148	0.66	0.66_511.148	1780.46	4599.97	96199.3	48374.6	2483.51	96461.5	24557.8	10995	34722	39491.5	121703	88748.6	5589.35	85398.3	5035.2	18481	4251.13	8089.74	6234.73	20473	61938.3	40919.3	5166.09	65493.1	100	90254.1	78759.7	6290.95	4141.55	156212	9148.83	5466.86	17384.7	9051.28	42572.1	38712.6	78300.9	1980.98	12220.5	109877	77975.4	30314.5	25200.5	46864.3	11670.2	7875.78	125770
378.095	0.67	0.67_378.0946	9.68501e+06	3.16949e+07	2.74254e+07	3.15351e+07	1.38198e+07	1.18706e+07	1.50177e+07	9.28082e+06	7.91396e+06	9.8176e+06	1.93392e+07	1.21401e+07	248185	2.34316e+07	5.14026e+06	8.12043e+06	9.47897e+06	6.29181e+06	2.33843e+06	8.55485e+06	2.29803e+07	1.24326e+07	4.84777e+06	1.09511e+07	66683.9	1.68997e+07	1.9479e+07	1.95516e+07	1.32484e+07	8.39919e+06	2.62151e+07	3.89282e+07	2.80292e+07	2.85834e+07	1.23033e+07	1.30764e+07	8.39419e+06	5861.37	738390	1.64789e+07	1.0882e+07	5.31643e+06	1.16885e+07	1.12261e+07	2.58278e+07	1.05131e+07	8.33929e+06
147.054	0.67	0.67_147.0538	199105	284128	682020	1.94795e+06	782945	1.80899e+06	1.75017e+06	971137	885122	234742	797893	907617	630485	1.69773e+06	482750	1.27127e+06	460306	278969	803137	1.7365e+06	2.06823e+06	926327	451582	2.26667e+06	100	1.17055e+06	2.78821e+06	1.28588e+06	440587	1.77942e+06	974284	613680	748871	426791	857714	556601	1.06258e+06	404369	278678	1.63152e+06	1.70249e+06	623168	861965	1.49208e+06	1.33879e+06	1.53125e+06	1.08518e+06
136.038	0.67	0.67_136.0377	905269	1.74222e+06	443601	802970	986821	340788	374616	1.2561e+06	1.04268e+06	632900	470180	277170	590274	392576	1.697e+06	965746	373157	525515	624254	505234	1.03785e+06	605772	1.55613e+06	1.43451e+06	1269.1	1.36755e+06	793075	1.02299e+06	425499	2.12618e+06	833775	1.9324e+06	179505	436988	1.15987e+06	305006	1.80424e+06	2.31924e+06	837387	448114	1.71347e+06	105445	1.04481e+06	434222	537725	613744	605002
758.163	0.67	0.67_758.1635	192840	457088	283070	511474	295063	89792.4	235970	132598	177443	148445	74112.9	120903	46234.1	262801	141071	236182	62670.5	95569.4	230396	79493.2	268603	142157	69502.6	219457	13598.3	278482	295934	106810	51217.4	330187	28835	624822	308274	200775	251652	192338	130088	222189	11868.4	118960	240658	91907.8	107328	242606	339315	218512	180250
869.244	0.67	0.67_869.2437	37329.3	128212	115450	34339.2	17135	202865	241146	110062	86504.5	26546.1	139452	225202	9523.72	253582	102792	217313	109002	39946.1	29536.9	83551.3	268799	125147	9082.71	40690.6	4960.73	200957	107176	226699	13348.6	335563	171413	353781	105974	92907.5	267838	244487	102116	8947.02	2584.72	244076	319916	12693.4	115944	119015	210751	63066.8	107726
405.113	0.68	0.68_405.1131	1622.09	752372	63216.5	987787	514664	57167.6	230949	270753	2.83352e+06	2.94857e+06	2.21766e+07	9.90615e+06	24510	1.73865e+07	6.11009e+06	8.15602e+06	4.44268e+07	4.50721e+06	3.16768e+06	1.45302e+07	1.34567e+07	8.60842e+06	38527.7	1.1909e+06	6051.16	4.91924e+06	5.82829e+06	231836	3.75122e+06	461282	3.25525e+06	167176	2.96384e+06	368268	866385	4.82197e+06	1.42078e+06	2.33952e+06	74980.8	2.07935e+07	1.60484e+06	1.24281e+07	1.12871e+07	9.0711e+06	4.21104e+06	2.70413e+06	312406
150.054	0.68	0.68_150.0535	414874	135351	151277	215503	344721	179511	130281	361754	7.70967e+06	6.76706e+06	57193.6	331815	860497	299211	476968	351384	294074	130815	497127	97791	540754	862041	2.51842e+06	408058	1501.97	536355	283349	277134	233754	433096	531557	677748	906636	497750	210098	110991	570157	1.86956e+06	646173	234635	707512	481004	227077	331219	351845	106647	250623
508.164	0.68	0.68_508.1642	158264	43312.8	61598.6	30405.1	218323	322583	226107	191279	112339	100971	31900.2	175291	14153	52907.1	122801	45143.1	21606.5	13157.6	52017.8	38665.6	128155	37355.4	245800	182902	1369.96	221927	53359.8	232901	44360.6	303785	79672.3	185460	275172	171776	196246	161829	176089	219730	29433.2	31885	52489.1	53455.8	131686	20567.1	46152.4	13740.1	12751
492.172	0.68	0.68_492.1716	74143.3	60802.4	36155.8	70149.7	29411.7	28604	101152	20028.2	703830	373027	33392.8	28146.9	17288.7	30099.6	29982.1	10404.3	27675	8550.35	27985	24342.3	26641.7	167354	183465	79542.8	100	93628.3	20830.9	58370.1	36810.3	1259.18	110450	101870	227501	51700.3	51612.4	32272.9	34122.3	295891	3518.9	21449.1	57392.5	13869.5	43079.3	38283.7	19726.7	16137.6	47164.8
522.18	0.68	0.68_522.1803	67001.4	40574.9	40323.3	31577.6	6124.02	4795.8	127959	112463	103772	100172	75051.6	58368.6	26620.1	8028.33	58341.9	47468.5	56028.1	36205.5	64774.5	35128.1	17967.2	95560.4	37424.1	91855.5	100	69401.6	39662.2	53327.2	17122.4	116020	46764.9	77713.7	138889	105885	58293.5	49010.6	69877	107783	15483.9	8063.64	55914.2	5042	55577.9	68251.6	53232.7	42499.6	49328.8
742.184	0.68	0.68_742.1839	41658.7	159435	175467	128876	24958.8	16250.5	55346.2	36050.1	15329.8	26162.7	150102	23930	11344.7	109324	12716.4	73043.1	15809.3	28911.3	6462.79	72353.4	120237	54715.9	10966.4	55180	17237.6	105528	79350.5	56568.2	13160	149675	109989	158671	105861	111468	50379.4	45004.2	66085.4	51140.3	2467.78	109270	31142.8	13276.6	47520.5	76165.6	109682	11593.8	21324.3
454.11	0.69	0.69_454.1095	403006	380273	240133	166865	323184	514406	455831	478807	518923	176872	389434	270637	967.327	444659	302743	228123	116430	10899.6	62592.2	125820	128566	64585.4	113664	391210	1559.63	562491	103146	295091	49215.8	378425	282277	816659	663438	1.20134e+06	766644	665474	218605	133172	5087.73	89618.5	319227	105280	1.19256e+06	275695	252881	678988	163762
540.146	0.69	0.69_540.1461	516412	464620	433125	95836.3	140840	838222	46296.2	164368	312034	111134	249959	203292	57610.2	321877	207109	283387	201569	181271	179237	91773	538307	240502	36531.8	412848	2095.3	404708	1.07397e+06	417738	156964	786972	1.05778e+06	667852	126884	489049	163308	55268.6	144932	362652	76033.7	198736	282285	149450	160424	206007	332261	631431	129334
1064.3	0.69	0.69_1064.2996	30326.7	298803	120872	75777.5	46586.5	54105.4	76933.5	65437.5	46964.1	39159.7	100180	35442.7	15196.8	32642.1	79917.8	64417.8	92228.6	24271.9	39094.2	30646	36727	63591.3	2143.61	56889.3	2110.3	101629	21638.5	26279.5	16060.9	121253	164054	208429	23083.8	33013.8	79811	207414	38744.5	72871	15300.7	79245	150784	17471.4	50668.9	70315.8	87682.3	14030.2	9015.62
894.168	0.69	0.69_894.1685	53968.7	105146	84324.6	117220	173919	97876.8	113044	60063.4	113326	119257	31951.5	176868	10473.5	55497.9	94400.2	129438	90970.9	46588.7	136591	59210.7	58228.9	44703.8	16536.1	25318	18250.7	149045	88009.8	167492	210377	175281	28818.7	184592	57459	189143	147509	57805.1	60820.6	68891.6	6150.52	49985.8	103485	44529.4	132769	73077.6	95861.9	191747	126772
440.094	0.7	0.7_440.0939	1.29301e+07	2.54286e+07	3.02795e+06	3.28609e+06	1.0812e+07	3.41321e+06	4.07581e+06	7.52667e+06	5.11609e+06	2.8939e+06	2.02358e+07	3.70586e+06	228003	1.79536e+07	5.44444e+06	2.5704e+06	5.28638e+06	4.48311e+06	5.05815e+06	1.20243e+06	9.19151e+06	2.85108e+07	5.23354e+06	1.21996e+07	100	5.41876e+06	2.29771e+06	5.18952e+06	2.45177e+06	3.07693e+06	3.61433e+07	1.31253e+07	3.26554e+07	1.28534e+07	1.55977e+07	2.3256e+07	5.37135e+06	1.97159e+07	2.42743e+06	6.60622e+06	3.6876e+06	3.33538e+06	2.20149e+07	7.01996e+06	4.69343e+06	4.89055e+06	3.08685e+06
782.209	0.71	0.71_782.2094	6.39593e+06	4.40795e+06	1.07151e+06	2.19484e+06	558113	102999	99680.7	320750	407680	177296	2.72174e+06	87945	9523.94	1.54489e+06	421124	277939	462901	88147.6	344283	40774	409968	1.54553e+06	52170.2	361522	15970.6	707155	652464	1.12438e+06	148587	177394	4.0882e+06	1.82884e+06	4.30743e+06	200727	587355	1.4421e+06	415836	881407	3433.59	87900.9	489787	45663.4	1.10685e+06	1.99819e+06	570299	314451	260788
820.162	0.71	0.71_820.1624	464248	231777	35559.7	388756	753412	245576	468170	540009	379852	295836	347930	295778	19745.1	226287	517063	294672	69851.8	308516	455468	301865	352305	428340	254616	506957	1276.98	478276	415077	501565	337730	303765	340159	380681	509120	114909	409376	414589	351368	667981	35520.8	321239	328130	165582	679393	183786	432545	379740	282187
580.186	0.71	0.71_580.1859	57115	21240.3	36988.8	69959.3	26746.4	59119	75033.5	16008.9	58720.7	24772.5	33718	73148.6	8066.54	89353.3	79492.3	40839.2	19968.5	16164.8	36336.7	12659.9	99697.1	98640.4	16176.3	57972.2	100	59599.5	14244.2	78597.4	34920.2	66114.5	102031	103253	116537	73712.8	61098.8	27371	69095.5	43965.9	4175.37	21039.2	94860	39111	44189	33446.3	67436.5	13544.7	39264.3
576.024	0.73	0.73_576.0238	77983.3	85117.9	22380.1	57689.5	232294	60968.4	410486	175900	11791.3	111396	41843.7	240042	22034.3	43162.8	132815	196258	28419.8	254029	53142.3	3373.46	90087.3	283681	671677	324940	100	79913.1	94421.7	132330	163832	28108.2	44019.1	54916.8	211392	247286	19349.9	102765	102772	242112	273334	29333.8	85043.6	124442	215876	114803	175147	181959	115982
602.145	0.74	0.74_602.145	4.10201e+06	1.6352e+06	606466	643599	335314	719975	355571	328822	546332	573248	723107	129408	99239.9	621678	568697	381557	155790	373955	74612.7	202377	712922	2.06216e+06	117632	635075	100	737608	728459	240200	780359	517138	3.39315e+06	1.06172e+06	841341	395723	93847.6	2.5009e+06	107908	428132	292057	234450	245610	453934	590027	95750.3	990483	540079	1.0965e+06
918.139	0.74	0.74_918.1395	751651	209798	14169.4	86740.8	570952	177217	526498	231427	257776	158049	211816	202793	9750.79	89670.1	234446	320898	68539.5	117352	387135	51110.5	195244	954768	81561.2	366428	2047.29	300329	77495.8	364890	198677	42203.8	96973.3	166670	367134	677052	63817	125677	223634	241032	13183.9	87562.2	194898	52750.4	1.0365e+06	291211	181661	302391	147171
944.26	0.74	0.74_944.2605	318161	30043.8	137018	49453.7	72991.8	58429.3	18092.8	24542	116350	6062.21	98606.2	23628.6	3801.48	109792	74381.9	26809.1	24669.1	40013.8	21054.8	41892.7	55637.2	193052	1827.93	124482	100	60559.2	208599	83862.6	37782.8	68549.1	222797	73332	111115	69614	51089.2	177699	47806.8	43337.8	8789.19	32319.2	88273.9	35239.7	39943.9	92802.6	32218.5	57767	126238
144.043	0.74	0.74_144.0431	120519	22064.6	31836.3	69298.2	10605.2	50188.4	121377	146875	111563	97573.9	106899	114671	14149.7	54570.2	136272	107493	107791	78832.1	128312	88887.2	124439	99255.8	66210.3	106078	100	123481	39224.2	130789	14614.2	10048	20854.5	158006	134691	54322.8	100825	32020.6	127572	118268	45382.9	114502	169198	59185.8	19916.4	21475.9	21547.2	16427.6	33352
229.984	0.74	0.74_229.9844	35604.9	283002	369444	855072	1.37955e+06	1.93556e+06	230719	167784	122223	199461	260128	161217	11706.6	11193.6	221596	153707	60946.4	225144	482940	280589	834725	238511	1.18146e+06	173482	8717.61	121601	63433	71854.3	253306	193304	123899	64266.4	388417	119004	120528	475898	620520	715376	23122.1	127179	162439	218646	89336.4	65761.2	82936	270598	83627.9
572.1	0.75	0.75_572.1	574267	2.0234e+06	561974	1.08335e+06	525191	1.90703e+06	1.42548e+06	983299	487432	560994	450732	833272	17964.6	953844	1.20022e+06	746113	1.6861e+06	647883	2.75376e+06	1.15897e+06	661510	682601	307404	1.06698e+06	100	896014	732709	691664	501930	101235	950640	956300	248641	891696	1.17232e+06	1.64428e+06	740663	704652	89457.8	825932	1.63294e+06	459411	760155	859665	833203	637891	845261
282.096	0.75	0.75_282.0957	191536	45842.6	132166	127791	68057	188477	154628	159478	210435	30439	152973	184843	54192.3	138892	168425	21000.2	163944	81815.8	42622.7	121220	267636	65453	195495	121306	3446.86	154774	100537	169064	96960.9	189435	437130	125964	143209	44621.4	164956	191040	247934	86253.7	70378.5	121235	24905.4	128780	21984.2	145213	78405.3	60695.2	39330.3
447.159	0.75	0.75_447.1591	558732	311289	23269.7	857259	266546	881507	159352	101317	832773	507536	124349	39506.2	99928.1	1.13605e+06	940758	54786.5	60640.6	80817.1	907380	99455.9	188355	142063	236870	215176	100	107551	776818	590820	163774	994099	1.51482e+06	688469	692622	107255	1.10198e+06	142896	1.19372e+06	1.44418e+06	85144.3	1.07552e+06	203531	52770.9	104168	862976	166208	73314.2	54570.6
708.034	0.75	0.75_708.0338	43083.6	36115.4	17802.1	17876.3	114229	158949	161228	166605	90371.9	92068.5	26143.8	130405	25595.7	22567	188090	37861	26345.4	154568	395868	11117.4	61100.5	52002.7	166037	142328	100	85060.5	46236.6	33175	450264	1223.5	24060.7	23916.6	65697	86297.9	88147.5	79269.5	158761	85654.6	12170.7	67119.4	65606.8	95069.4	102452	61799.5	64805	160577	67343.7
309.107	0.75	0.75_309.1074	41054.6	24514	88530.3	22533.5	38708.5	25023.1	13405.9	47026.6	45405.7	97906.9	38155.5	20883.1	12807.1	8091.2	15631.4	56322.2	7933.35	18827.9	19085.6	9090.52	69013	195913	144715	51222.6	100	75485.8	16122.1	30379.6	28101.7	20576.4	158959	130729	90842.3	194596	10370.7	84554.9	73671.4	13771.7	1730.71	6520.83	21771.2	3509.86	9785.46	31873.2	20471.5	6113.99	71715.1
461.175	0.75	0.75_461.1749	500929	117902	146926	48515.3	2102.89	979965	73843.6	1.0368e+06	12387.7	298767	65273.1	18142.4	28414.5	25011.7	850001	81709.7	17270.1	28704.8	69087.7	70902.9	148584	97955.3	183164	110882	100	35184.8	19713.5	27992.7	64443.5	1.50515e+06	1.15077e+06	531510	614459	26917.4	99119.5	33994	781019	1.44069e+06	57562.3	16457.6	93048.4	14167.8	44843.5	41221.4	94040	43579.1	9400.2
853.262	0.75	0.75_853.2622	2447.1	54127	5915.19	11636.3	3866.46	49960.7	20615.5	8680.74	20001	20562.2	102021	9073.05	4377.72	15744.7	5737.72	54892	7191.44	2709.65	7649.17	10446.4	95076.9	11901.5	2199.07	6076.15	100	60334.6	74933.7	12695.2	16535.4	80487.5	99503.8	30663.1	45428.3	16416	19499.3	93759.9	16949	27560.2	1582.46	67898.3	29408.3	2430.37	3259.12	73040.6	21557.5	9224.69	8134.26
291.096	0.75	0.75_291.0963	3111.35	9836.77	13723.7	111226	20652.3	33637.7	221468	15679.3	93769.5	76587.6	48537	16316.4	30678.4	4529.1	23928	182441	15595.8	68477.7	2832.6	9159.26	122209	281507	81312.2	113588	100	57743.8	16803	27356.6	41416.4	47764.9	773102	76036.6	177638	69382.6	69859.7	50902.8	69226	4605.94	4628.68	9984.72	29420.3	52521.2	14400.9	25971.1	35538.7	15950.9	27147.4
224.054	0.75	0.75_224.0536	136069	78502.6	171489	121622	99682	221152	194201	83180.8	361876	121115	765874	370946	35437.9	338822	87245.8	74722.8	71861.2	44091.5	28245.1	79922.2	74902.3	233651	90603.1	85748.1	100	620995	574554	471840	256174	325757	379745	143733	208500	94630.9	3914.22	155587	27221.8	112062	8869.79	419501	119019	152627	188967	211912	20435.1	50464	325151
644.174	0.75	0.75_644.1745	234273	74420.5	79011.9	79272.7	27189.4	70433.5	72401.8	39423.6	59848.6	48176.2	9135.2	21773.3	4617.99	19137.1	63145	18985.6	21068.1	45540.7	17812.9	58270.9	62077.3	9650.77	15124.8	85830.5	100	45214.8	78927.7	88645.3	23046.1	95707.8	181973	92668	7851.99	86884.3	4457.72	43810	16462.2	69247.2	11983.5	96901.5	71673	46734.1	67642.4	87846.5	96486.3	23933.4	101640
312.106	0.76	0.76_312.1061	17924.5	21387.2	25846.1	88386.7	17371	121796	31885.8	82054	29513.6	97566.8	107333	16233.1	26529.9	47232.9	16141.2	43310.1	46415.8	35828.2	18330.6	70588.2	151976	53668.1	152922	31774.9	1322.77	102036	100568	19334.8	16453.8	2710.55	39698.6	61519.4	26723.8	38380	55659.5	66022	126368	569771	30461	44265.8	91565.1	27579.5	39724.8	62546.7	45915.5	83019.7	69080.1
560.049	0.76	0.76_560.0491	25520.2	27939.7	6930.85	7811.41	29169.3	13081.2	62071.7	26287.1	16998	99539.7	47068.1	18523.3	26626.1	13480.5	27102.2	24702.8	5470.42	34290.6	12459.4	3571.35	19321.2	66648.7	111262	27603.7	100	72723	9306.32	55279.2	14065	7546.7	30198.9	12170.8	94497.9	36746.2	20762.2	49429.4	67547.6	68815.3	14547.3	3248.08	15693.7	41097.9	51022	24423.4	11973.6	21549.2	31797.4
1718.42	0.76	0.76_1718.4179	44044.9	25275	73139	69304.9	19644.3	13033.6	36832.2	12232.5	45766.3	32965.6	45585.8	37423.7	3975.16	4644.15	25226.9	33337	46684.8	9689.64	24756.8	17664.8	37565.3	28187.5	3030.76	11853.2	100	12986	22289	21987.3	11968	20711.5	14970	14352.8	26476	22668.9	38373.5	31348.9	36776.3	17805.4	1904.65	20031.2	49775.6	3639.25	37363.7	57881.8	44578.1	19738.5	46023.8
2076.49	0.76	0.76_2076.4939	46860.8	44377.8	56858.8	53833.7	29114.9	10426.7	33437	15560.2	25994.4	17898.4	49241	36100.9	15244.6	30672.8	21378.9	33135.7	110393	6330.99	43132.5	23697.3	40893.5	22019.7	5060.79	25856.2	100	86249.8	25680.4	39294	15610.1	11117.9	50428.5	109379	7136.3	29508.7	182257	71633.3	15843.9	49440.5	914.901	45353.4	21165.7	5968.98	84849.8	51032.8	53685.2	21013.6	34292.4
504.17	0.76	0.76_504.1695	2.27566e+06	1.3208e+06	263993	1.41816e+06	296659	3.58511e+06	865733	1.31501e+06	1.2277e+06	256140	621782	896603	225483	400175	2.11505e+06	601606	376767	726518	1.31406e+06	543404	1.74985e+06	1.17469e+06	547656	877700	10079.6	1.68105e+06	982537	1.39204e+06	547299	4.57195e+06	720054	1.81931e+06	1.29349e+06	1.24444e+06	1.03506e+06	910193	977237	1.12003e+06	253727	270275	651579	682745	881358	556647	822887	2.2172e+06	1.06136e+06
134.023	0.77	0.77_134.0227	141672	1.7591e+07	6.8501e+06	7.18902e+06	7.77786e+06	4.68291e+06	2.84224e+06	3.64142e+06	2.15072e+06	8.0235e+06	4.9316e+06	4.87881e+06	115934	1.3804e+07	3.36972e+06	3.82027e+06	1.19102e+07	3.06369e+06	4.24893e+06	2.2409e+06	3.55147e+06	2.09475e+06	387471	3.75434e+06	100	4.73489e+06	6.17803e+06	6.85461e+06	5.37562e+06	6.63722e+06	1.35207e+07	5.35625e+06	3.26572e+06	3.52403e+06	76027.3	1.32308e+07	2.88323e+06	2.54753e+06	123202	3.2007e+06	3.64863e+06	4.49264e+06	6.6621e+06	3.9078e+06	4.40018e+06	7.25013e+06	1.05049e+07
846.285	0.77	0.77_846.2847	925263	569056	360758	351918	52600.8	516343	167862	154377	295748	158469	231879	34707.1	7879.5	398158	324748	271259	181812	71776.5	202787	90890.3	440650	297778	16121.3	396833	779.609	385530	394015	312502	77631.6	1.12128e+06	959881	195978	530358	99575.9	284584	425718	168782	220226	3455.92	212188	422044	72350.7	212947	353234	212395	223217	274765
764.193	0.77	0.77_764.1932	100	100	100	100	100	100	100	100	100	100	100	100	100	100	100	100	100	100	100	100	100	100	100	100	100	100	100	100	100	100	100	100	100	100	100	100	100	100	100	100	100	100	100	100	100	100	100
894.168	0.77	0.77_894.1685	59223.3	89895.3	19337.7	90238.3	130611	78358.3	106622	61290.8	56590.1	118566	60902.2	128838	5609.91	44116.7	80762	79741.7	83885.5	47817.3	113918	62289.4	16666.3	35944.4	13565	85442.9	12226	96339.9	68215.3	125600	141178	203510	129368	106305	44802.1	6020.5	54648.3	8140.17	46437.8	63601.7	4901.74	69869.4	72176.1	25024.9	92502.2	61184.5	70555.1	118632	105068
112.018	0.78	0.78_112.0182	69103.2	249872	8.20698e+06	822632	1.00842e+07	1.92403e+07	2.61508e+06	2.7031e+06	1.56277e+07	1.34254e+07	7.72917e+06	1.40886e+06	163817	633355	2.49323e+06	1.73834e+07	1.17624e+07	1.98756e+07	2.54436e+06	2.35296e+07	866120	983617	4.08288e+06	3.80112e+06	100	1.69054e+06	1.19547e+06	1.18672e+07	1.42139e+07	8.69716e+06	3.44975e+06	1.21022e+06	191000	1.6428e+06	1.58072e+06	204185	1.93623e+07	3.14642e+06	62574.4	2.08353e+06	2.40174e+06	1.56348e+07	1.55655e+07	1.67561e+06	1.43492e+06	1.55731e+07	1.3993e+07
207.955	0.78	0.78_207.9552	100	98968.8	69083.5	306243	228472	92119.4	43130.4	29995.7	106050	88628.5	28045.2	67360.7	2511.42	114446	59236.6	65823.4	115867	29381.2	67638	32227.7	129900	76667.1	6748.64	94265.1	13817.8	78323.4	64233.6	150321	263256	117090	53806.5	257373	93760.1	268418	45205.5	79232.6	16852.9	5070.76	2287.22	56236.3	63931.5	32304.8	58399.9	91784.2	192670	44296.6	115532
338.086	0.78	0.78_338.0857	17607.7	6754.35	17557.8	6591.46	7932.92	21260.9	5571.77	19273	58190.3	91116.4	69133.6	41284.2	100	22546.4	33398.2	28264.2	59750.5	4004.1	30698.2	31499	19795.4	32762.4	41585.6	23103.7	100	48818.9	12266.1	8097.77	25722	6139.53	10034.1	29362.9	19534.3	20100.6	37614.9	49459.3	29368.4	17916.4	1791.93	20342.7	24912.1	55843.6	61435.5	10207.3	39415	24273.1	8164.6
1198.33	0.78	0.78_1198.3251	458770	120981	13419.5	268964	57570.8	1128.12	29286.5	20825.4	20054.1	9339.75	116628	46909.1	3249.39	18632.2	31796.2	6249.15	114993	12123.8	11382.9	7112.45	86430.1	37991.6	7821.36	21164.2	100	41198.5	77254.3	48927.9	17184.3	56410.8	10326.4	134924	52037.6	19034.6	94271.6	12734.4	9217.9	23495.1	2817.16	25498.5	47349.3	2765.99	60090.3	61983.1	47273.6	28244	44156.2
914.215	0.79	0.79_914.2148	300264	1.0763e+06	333773	650704	91217.3	178769	296672	217453	144704	117588	232804	108931	4763.61	649816	307617	316853	296041	81202.6	401356	209073	212951	272818	26692.6	162400	1193.66	339837	310921	218540	117423	149674	419356	532233	285226	259272	362384	502637	169482	159905	3932.77	404038	561517	23206.2	317826	507275	316576	273283	357309
856.21	0.79	0.79_856.2098	785762	1.13266e+06	1.14847e+06	661089	435261	192375	242654	162290	168321	316893	119722	347315	9521.59	280542	218185	361660	618923	82866.3	240229	129240	500082	203935	4972.36	232046	1851.25	334840	586672	423590	230275	530157	226665	600278	243859	259192	644871	140930	162860	190605	3902.31	248016	322327	60497.7	299187	669151	337547	357379	381581
432.113	0.79	0.79_432.1125	35461.5	328490	406113	240594	127187	737864	245146	37899.6	14784.8	34791.6	234496	537401	100	272398	88040.7	162158	89495.9	21004	12931.7	256987	6649.16	16559.3	2328.95	359801	100	140877	575156	649680	130217	26839.1	1.21243e+06	125081	100	373629	221585	100	147378	94715.3	100	512576	308434	228554	216663	100	379891	170201	484512
1050.15	0.79	0.79_1050.1517	32680.8	55375.6	55791.8	41149.5	108220	133759	191960	103117	39502.8	12990.6	80775.6	124038	7176.85	64491.9	220758	28427.5	18370.1	109312	71593.6	74507.4	88136.4	36062.3	22607.7	74071.5	1731.82	121577	51079.5	39093.9	176108	70007.6	11603.2	31142.1	137196	90407.5	99068.7	93735.5	106088	160899	7694.27	160172	40469.9	83773.9	45736.3	24110.9	64415.3	162552	118147
269.954	0.79	0.79_269.9545	76606.7	135772	18439.1	59554.7	301364	53685.2	95923.8	160702	127603	165464	154689	204135	865.949	125634	158405	140081	82755.3	83355	103851	17244.4	123120	123876	1248.85	169669	1123.32	211051	41323.9	415432	193104	86559.3	181937	110657	155265	9041.15	63913.6	51577.1	106668	55059.8	2732.97	16196.4	65041.4	104132	189974	133026	127005	230906	176969
1146.3	0.79	0.79_1146.2987	54876.6	122025	241699	70514.2	16286	10106.2	7029.36	67451.2	50716.6	32067.4	240836	14731.3	2852.11	63391	6121.89	43336.7	9543.65	3490.81	2628.46	5725.77	62378	83163.2	3974.69	6579.47	100	90566.7	44954.7	46261.9	11149.9	51346.7	148734	69447.8	117000	15525.5	69600.5	42464.3	69892.9	74680.6	2369.95	13934.7	84994.1	3110.54	26321.9	63926.6	112198	8410.82	63627.1
734.153	0.79	0.79_734.1528	3126.79	117767	81673.7	25646.2	46215.2	226929	17743.2	56906.8	70501.3	56638.8	41172.1	73240.1	6699.72	11818.3	77164.1	140902	69355.7	123194	48107.4	77107.9	105284	54115.3	27571.9	126185	9924.88	47990.6	69460.3	50541.9	97413.2	9865.46	130169	72880.8	49035.4	107899	69284.8	13181.7	50273.4	26942.7	17488.6	63584.4	43954.9	31529.1	87418.8	81208.6	93829	100250	96599.4
514.094	0.8	0.8_514.0944	100	100	100	100	100	100	100	100	100	100	100	100	100	100	100	100	100	100	100	100	131298	170898	97540	540695	1867.28	413822	754488	508771	220103	987951	990738	223730	316852	373509	705322	421023	383339	507423	36109.8	398698	534304	322745	561166	652167	769096	790758	809087
554.087	0.8	0.8_554.0866	18820.8	14087.3	52788.1	4523.19	36102.5	50998.4	41256.1	39264.8	31996.7	68500	13764.4	83016.2	4056.38	16432.7	17301.9	14018.2	36542.6	34289.2	12001	33434	18912.6	10701.8	4609.43	40650	100	43565.3	27820.5	32041.5	69464	32206.2	21971.7	18314	13711.4	26649.8	10734.5	14376.4	21468.2	3369.17	4885.52	30208.7	22676.2	7939.43	20094	29274.5	14017.6	67188.4	82563.3
191.982	0.8	0.8_191.9815	6742.11	7826.9	11893.7	19090.1	1852.58	1895.55	2224.79	2981.35	2105.26	13241.9	12350.2	27577.1	100	5909.66	1650.4	6779.34	10695.4	2129.83	1599.48	1419.7	8196.78	2039.66	100	2508.01	100	4625.02	8757.46	9202.19	26079.1	24879.5	10302.6	29460.3	15120.7	4250.89	2002.98	2588.49	1097.01	858.761	1210.09	2109.39	2339.5	3468.1	4341.84	2737.91	5652.96	11413.4	10774
498.119	0.81	0.81_498.1192	48311.4	450985	177271	207246	228499	106862	84707.4	76192.5	102360	83881.9	422777	197097	10624.2	270303	101391	133705	143484	79909	84178.2	58279.9	171445	58832.4	15785.6	97868	2383.9	190163	166070	251065	50902.1	337347	228853	235864	238537	72416.9	25969.9	287415	143477	101482	3857.34	89676.5	128803	82076.4	92443.4	146681	155327	93368.1	263175
638.192	0.81	0.81_638.1916	163312	773243	280775	264160	364261	100132	3771.54	20014.5	56055.1	267602	225635	49816.4	2512.17	218744	68777	176752	119383	47154.6	75760.7	25026.6	65020.3	80206.8	4939.02	79851	100	84423.7	399559	88452	111280	385317	863769	74706.4	16681.4	41717	121682	74943.6	39610.3	123408	5796.57	89923.9	14858.2	38836	105739	162306	155708	278999	94700.4
306	0.81	0.81_305.9998	531314	44152.8	344105	25602.2	182178	26223.8	88510.9	125784	5646.7	319488	112853	60296.9	3726.89	119529	30173.6	172833	99544	221718	29129.5	17795	69371	178376	9220.62	126989	1920.9	225100	218040	80742.7	248684	189223	144572	50395.7	82203.1	15100.9	12428.8	46397.8	18330.9	6857.93	1313.17	66313.1	29896.9	45204.4	106160	62441.1	27763.9	86540	45247.5
686.072	0.81	0.81_686.0716	385657	325825	292215	186664	266535	31416.9	15736.2	67567.4	47234.1	198365	77893.8	77179.7	7109.41	103109	76421.7	111960	77879.3	79667.9	30838.8	35438.5	58910.8	46051.2	8249.28	95267.5	100	167760	127823	92239.5	216100	145077	138584	32751	4878.44	25389.3	97131.2	155959	46942	36827.7	4545.23	38462.5	52731.8	61180.1	94150.8	90755.6	64432.9	235812	63396.4
1012.2	0.81	0.81_1012.1989	64066.2	239070	518019	158680	26938.3	85485.7	124682	140242	32946.1	141081	239017	113704	8865.17	66271.4	123879	198263	317759	65325.6	114286	40234.4	194660	229886	6874.62	82230.2	1501.23	170722	131038	19410.5	181899	105759	256322	236075	109188	206101	128314	102008	34460.5	82327.4	4589.49	54013.5	151588	53912.1	130178	89121.9	123494	107969	300207
253.98	0.81	0.81_253.9799	69226.2	61571.6	11214.9	27961	51116.6	18515.7	22648.6	15695.5	26158.6	53709.9	150969	63397.3	4576.2	31693.8	12037.6	38177.6	9189.25	24589.3	9089.16	5880.73	9714.03	118287	3912.4	26022.6	3666.47	68109.4	14647	51284	63704.2	49386.6	87165.5	7156.4	34822.2	9300.99	36172.6	48817.1	51826.2	8606.92	3121.23	16531.9	4446.62	11145.6	22997	15172.8	44453.9	30136.9	91239.2
744.077	0.82	0.82_744.077	91936.2	149861	77889.8	28866.9	161282	53432.8	42719.4	63694.3	94378.1	257942	50072	61024.9	5576	74029.7	181701	210844	100006	123627	53231.6	73714.6	82566.9	30202.8	20058.6	187706	100	28641.8	104649	101405	174772	89666.6	75043.6	158973	52561.8	179706	168739	7128.2	39477.5	30410.3	10643.8	110800	40160.1	59035.3	129510	126350	158107	76164.4	283292
1034.17	0.82	0.82_1034.1704	12371.3	49022.1	126349	14974.6	54406.1	14370.8	13824.2	18914.8	24428.1	62207.9	84939.3	51705.5	3087.49	105839	20092.2	25008.5	10600.5	54042	14845.8	9890.75	45581.8	16697.8	8250.05	55437.5	100	82104.8	52639.7	70252.4	61806.3	3744.89	73548.2	65547.4	38642.9	26709.3	31313.7	121452	18275.9	30148.7	2531.45	27378.8	31024.7	17388.9	65128.9	57419.4	53397.3	29203.3	161509
401.961	0.82	0.82_401.9608	17574.3	43571.3	33374.1	57056	235212	17848.8	15860.6	36363	21691.9	237811	22226.2	67591.5	13855.5	29636.2	29340.5	144030	40894.3	169575	118163	27028.7	23912.1	29951.4	8936.61	136933	1641.78	52824.2	62704.6	58248.1	571630	100234	39117.6	39017.3	31778.3	21253.9	31949.4	39683.6	73059.2	6107.94	38009.4	22276.4	60876.6	44982.9	80942.9	32970	17924.1	334310	178579
364.005	0.83	0.83_364.0045	83875.8	207118	196273	122807	112846	81413.8	119127	61028.8	54555.3	303787	58956.3	89786.7	3525.21	74092.1	44853.9	211925	91479.2	227350	136426	87070.8	74951.8	127747	11464.5	70039.3	100	156174	133149	193561	372606	171399	85981	47049.8	62034.9	37081.3	113185	24687.4	104406	71419.2	6989.97	87772.6	138784	146067	117212	103821	29969.9	132824	266326
432.147	0.84	0.84_432.1474	39855.7	781215	132449	218562	133630	48836.1	155179	169805	148541	117837	38782	400611	122383	369978	65847.9	197784	248077	9948.16	309825	27101.6	4.08983e+06	4.37082e+06	299666	20018.4	40164.1	542251	281308	324288	154600	57177.9	865370	60725.3	394787	21326.7	97410.2	279940	36669.4	1.44591e+06	3.21145e+06	74194.3	260930	59991	31409	65678	53871.7	198379	5312.39
276.03	0.84	0.84_276.0298	248697	286452	229248	98729.7	107692	38597.1	13378.8	55387.4	20064.3	45610.7	98661.1	94333.3	6095.08	28243.7	12785.9	58182.4	32286.8	63087	21262.7	9198.68	7533	72626.4	16027.5	3376.62	100	115163	109238	59522.1	285915	88990.9	243115	25003.4	55953.2	57441.2	34473.3	86922.9	12898.7	51491.2	13918.3	43543.4	41258.7	49835.3	51989.5	40307	52431.9	88574.3	36308.9
1092.24	0.84	0.84_1092.2409	25658.3	113262	327413	153989	18996.7	59686.7	89950.9	49746.9	71085.7	16973.9	175554	187104	17470.2	150610	98778.9	177236	265749	66111.6	100699	108080	39541.9	20969.6	5060.39	36507.4	2091.85	29708.2	120729	52425.8	53752	42159.9	86323	44140.9	44577.4	91639	37090.3	144580	152522	31616.5	21018.5	214037	173095	60121.6	159039	281119	43406.1	85551.5	418424
385.986	0.84	0.84_385.9862	44545.4	25910.1	111958	22762.6	209068	51993	13825.1	15060.9	27778.5	60586.5	40731.3	106617	28505.4	11531.7	35287.1	37502.3	25299.6	54138.1	32951.6	22089.3	17539.1	15381.3	13617.5	22107.1	100	52397	28154.5	197228	199035	99970.9	14114.6	69102	17847.6	45621.2	25527.8	26675.3	11248.4	19528	11019.7	7956.35	6023.14	48535.8	26364.6	16956.6	38434.6	70868.3	55694.6
692.057	0.84	0.84_692.0565	38998.5	52184.9	42485.6	114302	118848	29101.4	58341.3	41005.5	58775.7	51098.3	102989	46992.3	14389.1	78462.7	58903.1	17761.9	15249.8	58074.6	49726.5	25006.1	26413.2	15333.1	39528.5	37621.8	100	90658.9	29503.6	95226.1	53558.1	4392.15	21452.7	60670.1	82459.1	46610.9	30286.8	98929.5	55925.9	50982.1	4449.49	32969.9	24498.3	37275.6	106350	34993	32081.7	79202.9	22242.7
291.096	0.84	0.84_291.0961	1.26674e+06	9836.77	59453.8	111226	9714.35	7037.29	221468	15679.3	93769.5	17096.1	25611.3	2283.56	30678.4	10293.6	23928	182441	15595.8	4363.15	7918.75	9159.26	166863	281507	81312.2	113588	100	57743.8	16803	27356.6	41416.4	47764.9	773102	76036.6	45922.6	69382.6	18174.7	6217.79	69226	190652	4628.68	9984.72	29420.3	52521.2	14400.9	25971.1	35538.7	3955.82	27147.4
394.159	0.84	0.84_394.1594	28086.4	27475.6	9138.2	61494.2	69965.3	15172	29403.3	17195.3	22493.8	13671.9	76717.8	153960	6129.94	13796.2	10770.4	68972	106836	33573.6	19556.7	21438.9	68072.6	88069.9	14857	9266.72	100	7461.84	13869.3	9664.13	22932.2	17854.4	28468.8	32518	14432.4	35648.2	17638.3	61504.6	34221.8	4761.45	9891.71	10575.4	15048	121093	9828.73	14492.1	10950.6	43275.5	11433.1
327.959	0.85	0.85_327.9591	8183.36	337909	249806	59087.5	685434	219130	1.12032e+06	537080	749888	505398	378479	669871	5575.36	368915	1.13183e+06	784328	491372	303877	855352	183210	601895	496811	133617	1.05705e+06	100	878147	109408	574721	864377	119695	184416	269825	35340.6	803162	819499	32753.9	620701	121744	17906.7	111378	308073	163013	479275	776483	736990	632990	554870
348.031	0.86	0.86_348.0306	116878	298621	507007	137769	634606	136128	79295.8	91448.5	85876.5	114565	145299	267141	23133.5	77860.6	132367	182957	108621	244948	109784	77009.7	107661	152467	1219.38	65179.7	100	365247	123765	411402	487757	384105	272221	96483.9	68914.1	98027.6	141094	92077.9	138252	86458.3	24264.1	61396.3	65803.2	153073	114237	140462	191567	133040	233735
265.117	0.86	0.86_265.1171	13045.6	49488.8	50091.1	12020.9	16384.3	66073	71974.1	28868.2	30398.6	21724.1	10231.3	558912	58125.5	3757.3	7240.46	264767	155105	16465.6	6412.61	41020.5	25938	26725.8	11113.9	32294.5	100	72080	22187.6	100068	241076	32137.5	52957.1	9458.82	37206.4	10160.2	31914.6	14954	270323	29959.9	153854	2366.74	29423.5	324492	10864.5	37246.7	22575.8	59351.5	8072.62
1166.17	0.86	0.86_1166.1736	5896.54	80034.6	131018	126136	123878	34311.1	51506.3	12190.6	82403	41277	73379.5	29996.2	14833.2	23709.8	36273	63930.8	120769	28533.7	24924.2	15761.4	47585.3	6668.23	4663.32	26929.4	100	43993.7	7171.76	136123	73831.5	35949.6	34389.4	41807.7	61964.2	87639.4	68203.1	49481.6	17102.7	21448.6	2103.35	21987.9	47648.2	5592.07	38876.9	66457.7	70778.4	33946.7	250543
311.983	0.87	0.87_311.9829	6278.96	241223	73848.6	12428	192413	46604.9	141415	38548.7	123591	114796	576067	372870	18211.1	309085	153355	27534.5	102967	165062	162220	283118	275567	100	205812	124074	100	688831	518799	229935	81622.6	315279	6190.13	92915.5	446940	66690.6	202446	343248	214934	400756	2398.62	34971.4	159026	54017.1	210599	49404.1	123966	100	217828
556.125	0.87	0.87_556.1252	94265.5	974095	240591	1.18749e+06	388699	155436	300396	220094	390491	122237	301470	398524	7968.76	1.24659e+06	256098	477272	749839	106626	224941	140943	676932	444817	94359.8	369453	100	320298	238562	239365	239617	381685	975826	831350	259830	160483	578572	714891	546717	256202	3386.04	628628	470034	202334	376977	827900	534230	470835	222504
1128.21	0.87	0.87_1128.2132	6411.29	124293	385129	182951	175762	187858	193318	136056	40260.4	198155	167572	208785	1790.1	132765	192033	192313	312928	39764.2	217495	153442	186540	67274.2	7270.39	142677	100	176072	132775	226674	195505	34617.4	52339.7	308086	85693.7	18215.9	29713.3	158541	173257	11717.2	1324.59	195466	445325	76508.1	175499	301908	232895	168823	546527
434.01	0.87	0.87_434.0105	2442.76	81127.5	82181.5	85363.5	15504.2	18536.9	7086.88	75208.9	67400.2	82932.3	90916	19014.2	9478.79	2610.76	22689.3	6338.54	165717	16548.2	19695.6	49849.4	68190.9	70680.6	65629.5	101484	1078.49	88283.2	87706.3	11987.8	135220	29536.4	41512	118547	6239.88	110600	69966.8	79597.5	108521	57979.2	4556.81	90063.9	80690	17563.5	71045	102269	6872.99	15343.1	124559
418.037	0.87	0.87_418.0372	1423	37235.4	7298.62	29964.1	97519	38679.9	7224.18	23222.6	16520.3	24493.6	92854.6	61623.8	3939.9	50158.6	22861.4	36793.9	61117.9	4775.35	8488.85	18253.1	25373.5	29251.6	10979.4	8912.1	100	11956.2	38285.9	70809.3	22801.2	17724.2	34385.4	42477.6	4171.07	12976.3	22550.3	30958.4	75295.3	27034.6	1478.96	36473.8	12209.1	60916.1	18744.5	23491.1	14205.4	50280.7	8992.09
459.967	0.88	0.88_459.9674	32628.1	274692	359621	954265	1.63553e+06	2.31663e+06	197636	157218	1.93078e+06	2.76788e+06	252239	141206	23660.8	476900	216759	2.09727e+06	1.37767e+06	208502	472975	276012	22718.4	242198	1.42354e+06	159108	100	102898	1.00213e+06	61228.3	3.85248e+06	534497	91880.4	1.4304e+06	370386	1.8692e+06	1.78538e+06	512082	652405	778903	23279.6	114042	2.33781e+06	194316	1.87652e+06	1.72732e+06	59976.1	2.695e+06	729129
348.028	0.88	0.88_348.0279	13399.5	42217.9	147500	76661.3	647426	95706.4	81240.3	232741	132721	185798	352255	276350	2187.66	117335	47957.2	178588	128044	71673.8	74213.2	34980.1	106925	7429.45	74341.4	74630.5	100	129018	248264	424144	488689	389018	269104	96640.4	65168.2	95964	75054.3	96293.7	155605	29474.7	18559.9	56003.8	42692.1	34318.7	118316	77184.2	358090	195221	313459
748.142	0.88	0.88_748.1422	5606.69	156645	867740	268582	361997	504730	16166.1	310348	469143	187859	376911	45711.5	13232.6	203028	269473	396458	533949	24387.5	446260	435544	48294.1	154117	40829.1	312742	100	419338	255561	37054.9	363315	122506	84985.2	435743	9042.02	47726.3	33034.2	240367	472201	27660.3	3313.68	244804	485490	251937	359751	504527	492308	363694	1.18628e+06
654.101	0.88	0.88_654.1007	60601.2	205245	51312.7	58566.4	147397	40156.1	122915	35643.1	141922	48642	182624	85755.9	5672.2	91581.7	133034	51498.5	81248.2	27029.7	40218	67626.8	108894	210784	15105.8	35718.7	100	63760.1	95699.2	189256	44802.1	11014.1	166302	50759.7	42774.7	120275	22217.5	196333	31874.9	75348.8	6094.67	62641.6	66300.5	75151	175284	135708	22954	42345	37304.6
696.195	0.88	0.88_696.195	15202.8	61648.7	95519.8	71153.5	11026.4	14424.5	33382.4	33078.7	18001.9	58758	7108.56	20437.5	19958.9	58411.2	131953	56870.9	75339.7	9264.26	19447.2	21186.3	7366.03	74343.6	24881.1	17785.1	100	107061	88497.7	77854.8	57841.8	22410.6	50830.1	107185	108935	10652.3	13696.8	29012.6	62713.9	43249.5	9300.74	65256.2	15873.3	67627.7	96948.6	134209	9834.05	103554	118918
192.028	0.89	0.89_192.0284	1.0754e+06	1.21043e+07	2.02547e+07	2.98952e+07	2.96076e+07	5.09237e+07	8.76543e+06	1.02694e+07	3.76133e+07	3.72686e+07	1.93556e+07	4.91752e+06	1.09835e+06	2.10381e+07	5.4261e+07	4.51957e+07	3.26545e+07	1.04462e+07	9.55899e+06	1.16954e+07	3.63037e+07	3.4546e+06	1.10865e+07	4.96428e+07	3242.2	5.55508e+06	3.58026e+06	3.9423e+06	4.3539e+07	1.90455e+07	8.64301e+06	3.31983e+06	1.98933e+07	4.83926e+06	4.67534e+06	877543	4.69977e+07	1.29928e+07	288054	6.53851e+06	5.50665e+07	7.3214e+06	3.91308e+07	4.12977e+07	3.83885e+06	4.22305e+07	9.13676e+06
422.011	0.89	0.89_422.0112	3561.81	587840	977130	2.36422e+06	2.82218e+06	4.97897e+06	252989	278281	3.79454e+06	4.73602e+06	807188	3.69793e+06	30023.3	1.32652e+06	340854	4.51866e+06	3.14581e+06	296313	484966	458545	44959.6	568177	1.85346e+06	221073	100	129112	2.70029e+06	2.63586e+06	5.08698e+06	893291	235809	3.20336e+06	8785.33	108617	118324	1.26429e+06	3.48081e+06	2.00442e+06	9879.72	196726	276532	3.93764e+06	3.97069e+06	3.97498e+06	78357.1	308791	4.11875e+06
174.018	0.89	0.89_174.0177	26733.3	18826.5	509015	852758	812580	1.30029e+06	275156	107026	1.14761e+06	173233	456109	145375	66878.6	923855	411007	1.16286e+06	680408	236623	266975	1.59457e+06	116119	49422.6	333111	382019	100	184934	160515	657085	916820	610608	376080	148724	37872.4	111618	141511	574076	1.02635e+06	355540	35490.6	250332	1.41322e+06	981906	1.27843e+06	1.03857e+06	150837	1.29033e+06	869925
130.028	0.89	0.89_130.0281	25575.4	233663	450005	638540	549323	1.10212e+06	228248	193402	991610	843044	419297	106922	42669.1	42687.7	192406	1.01971e+06	655575	1.09799e+06	180808	1.00109e+06	129178	57456.6	287395	849524	100	156527	109521	580021	619796	530657	224842	111866	534584	196620	817008	28654.4	982940	186078	21009.4	157170	1.1618e+06	677319	823561	924497	109683	134815	813177
651.99	0.89	0.89_651.9903	100	25432.2	60302.5	170860	339895	736695	657933	583656	1529.33	700712	46187.8	507140	106546	82654.4	695598	600676	309124	621699	1.06528e+06	788449	217923	33324	5200.78	628324	100	382507	270524	292223	835814	265426	4077.75	303754	69757	462118	420849	87271.9	373110	195409	69194.9	510425	666153	560755	442837	414727	6726.32	772784	508575
148.039	0.89	0.89_148.0389	36882.8	106996	153636	195899	196336	356530	336481	28875	384512	334272	190673	35107.7	31595.6	11935.2	403116	341809	338108	472963	95972.4	422496	220122	42913.5	122824	342648	100	53872.5	12457.8	215782	242908	2971.49	7996.28	51401.7	278169	71416.8	250691	13700.9	350621	74199.3	100	336011	349088	269251	242638	372590	54073.8	250088	289778
689.949	0.89	0.89_689.9489	2581.8	15061.7	23212.1	84663.4	205397	329715	29002.3	17030.9	150413	420960	13944.8	18611.6	55113.5	29689.9	224248	270925	141464	122337	538235	303485	87939	2417.35	203895	323769	100	185828	103759	2531.06	662902	29117.8	5043.73	148644	855.125	256159	216812	39353.3	8220.91	1716.21	81719.7	200994	75449.6	256389	215593	190354	171150	406085	98231.1
612.154	0.89	0.89_612.1544	177883	205032	166652	21697.2	16890.7	147792	44181.1	32413.7	20571	11622.1	27435.2	275788	245691	193514	15413.3	146937	92554.3	10651.7	26991.9	463244	5885.21	2348.32	89240.5	289459	100	237406	60073.8	11098.8	59435.9	101031	115044	59093.6	23128.8	58691.9	12220	75382.3	11172.8	127006	21252.4	203392	231686	128493	234681	284597	111155	330371	17468.8
558.166	0.89	0.89_558.1662	886.35	100	2605.23	90441.5	6209.14	222505	18013.1	600654	2934.23	77312.2	35039.7	84232.9	981.616	128678	11049.7	217684	190853	35970.3	17962.4	99897.5	241092	23699.5	5962.58	199385	100	1970.83	306547	57027.3	838.422	107854	1621.36	4344.41	20357.7	7580.31	95538.9	21025.7	406739	82166.7	3035.53	552220	366921	348324	98945.4	136291	8060.69	8684.25	27131
504.001	0.89	0.89_504.0009	1713.09	31609.2	120444	42770.4	212053	214499	11608.4	283943	305746	82471.4	114054	172580	13894.3	38218.2	190209	158959	78485.4	263137	118673	44526	97823.4	64317.7	74174.7	163596	1234.1	200199	62335.4	220775	105652	38012.3	18636.5	1989.36	59546.9	166068	3767.7	46591.6	274074	89582.7	3737.55	126582	223947	180950	174380	136830	139529	164741	395505
884.078	0.89	0.89_884.0784	22281.6	32928.4	73625.4	47297.7	14735.6	44242.9	158345	50188.2	182781	129543	78706.4	95202.4	23123.1	40552.5	41181.4	109711	68567.9	81955.6	64783.9	53617.1	33367.7	3767.03	52836.8	50142.5	874.11	68901.5	73923.8	14487.1	72302.9	25953.6	24298.8	15257.8	8556	143505	39786	54008.5	87070.3	10280.7	8592.89	44026	36819.8	57217.6	127354	101590	69800	89466.4	239710
1112.24	0.89	0.89_1112.24	32229.8	72301.8	262460	40374.9	7842.36	15663.9	39726.6	9120.14	9486.97	12281.7	20327.1	13564.3	2521.03	73521.4	27939.8	36808.1	116167	8752.11	15029.6	9331.21	9357.36	8371.18	2024.49	17114.6	100	63691.3	46599.7	9699.3	22445.9	30826.4	14554.8	30994.4	19107.1	9050.54	11843	101374	12801.3	11995.1	2202.98	16784.1	20232.1	7466.09	26712.1	32937.3	101302	53773	254784
881.972	0.89	0.89_881.9724	100	3305.71	7212.28	28288.9	91104.4	4100.95	160953	115282	117862	79846.9	5410.55	132088	3154.12	9345.05	158955	139003	54003.2	3825.56	291653	165286	35681	5426.55	2617.31	153754	100	79847.7	44623.5	1859.29	290645	51104.6	100	64061.1	9407.04	119250	95554.6	11361.6	4400.59	1705.15	21427.9	103319	136972	138154	95672.8	84419.6	79003.3	223289	117862
787.923	0.89	0.89_787.9229	100	3443.51	3162.52	7075.34	105706	4686.41	11306.7	131043	11882.5	161305	5853.27	79780.8	33358.1	6748	79661.9	108777	29643	98141.5	90251.6	94922.3	25762.5	10700.9	156937	146834	100	75500.6	27191.9	30011.8	278500	20597	1339.96	1343.46	13793.1	7593.75	72718.6	10674.9	12128.1	23620.3	52896.6	21830.3	25329.4	114970	115379	59117.9	1198.31	7106.38	44379.1
406.038	0.9	0.9_406.0381	1952.2	484881	1.29851e+06	1.65319e+06	2.42248e+06	4.496e+06	3.671e+06	3.63758e+06	3.10114e+06	3.24879e+06	1.42797e+06	3.13119e+06	13280.6	1.27434e+06	4.33371e+06	3.56943e+06	2.19914e+06	3.64139e+06	5.38762e+06	4.77078e+06	2.31674e+06	469285	1.23291e+06	3.35829e+06	100	3.23676e+06	2.35098e+06	2.84488e+06	2.70127e+06	4.71797e+06	349760	2.61801e+06	1.00843e+06	29243.3	3.01585e+06	1.13198e+06	4.26352e+06	1.57397e+06	2120.69	4.11138e+06	4.91833e+06	3.31697e+06	3.08263e+06	3.20797e+06	2.73122e+06	4.25911e+06	4.72785e+06
437.975	0.9	0.9_437.9752	4991.19	39405.4	84909.6	138562	211250	403569	603975	206919	187797	197289	72905.3	315994	5410.39	92575.7	427922	294035	131266	227792	511733	527185	206045	48151.1	95906.7	246981	100	506124	197229	193611	156809	646204	31473.7	190356	73484.5	171114	251288	85786.6	326126	122123	6217.5	343201	400543	237759	258531	199150	222108	368506	295275
636.018	0.9	0.9_636.0181	1836.46	16818.2	66843.5	104455	303674	597210	428738	327085	357850	441790	63801.9	383228	9736.58	55741.1	432621	339920	171609	431725	702544	544949	169751	30878.3	168340	374742	100	313061	194489	280417	426322	442165	16094.5	201499	56194.8	1785.84	260418	59341.2	386594	136063	7683.89	422802	467332	416599	275466	282598	273777	561472	535335
673.975	0.9	0.9_673.975	100	17646.8	34681.4	75501.1	225523	356424	275662	212358	244923	347690	36016.9	261442	79983.8	35553.3	216510	270871	128183	163178	521727	291831	98758.4	100	173452	284764	100	188960	116207	168227	400528	148525	100	140556	38098.7	223278	210957	39665.3	114359	93101	60651.8	228807	283518	277663	218049	177593	160351	412879	305796
541.966	0.9	0.9_541.9665	3603.07	31944.3	7151.45	29154.1	259794	28664.4	329893	336791	199132	112247	85182.5	213557	5641.18	57326.5	271536	243526	69827.4	287447	277637	117848	122489	61879	229169	308845	100	254656	114616	217720	207648	67131.8	20114	105744	81896.7	152564	179089	63904	223588	164355	5593.35	191455	36868.6	275223	79823.3	140618	181305	197188	12678.6
1016.09	0.9	0.9_1016.0894	4837.56	1751.8	44282.8	80086.6	127090	90979	102596	108604	149659	174500	37204.9	157073	5738.54	42087.4	160620	158329	113871	4675.46	103883	20883	74679.6	1541	2449.98	105774	1652.51	134981	89112	3688.96	218008	65898.4	6646.02	148172	3838.87	147104	151070	47388.7	3929.67	6920.57	9602.91	109902	211776	66705.7	145645	159158	40814.3	131810	241034
519.977	0.9	0.9_519.9769	2164.22	13894.5	27428	38248.1	42620.6	125414	100272	190434	20189.9	91743.1	37801.9	94491.2	1346.13	29483.4	123090	111708	50358.2	191439	53911.7	78581.1	68445.4	31099.8	82071.7	138241	1554.33	97112.4	73910.2	81665.5	61366.1	48754.6	13790.9	11355.7	42303.7	21708.3	80236.1	30136.3	217895	67645.2	27369.9	118324	36177.8	55273.9	131739	108986	78469.8	92906.6	49061
780.09	0.9	0.9_780.0904	4469.2	22101.1	37537.9	70716.6	7189.98	6982.39	12635.5	12449.2	19704.6	6679.66	40215.5	84197.4	2705.32	42953.2	10249.2	62349.5	66551.8	8989.76	95828.2	26332.7	66799.2	20444.9	2889.38	19869.1	100	103290	59530.3	4475.88	27965.4	82907.9	18085.5	53505.4	5691.87	57684	23921.5	42591.7	57157.9	33780.6	4747.82	72160.9	28143.1	9421.84	57328.9	46652.6	57257.1	25099.1	24693.2
865.999	0.9	0.9_865.9991	100	1504.29	6256.28	13854.6	63861.8	142500	5177	49167	70233.8	92859.1	6826.48	92681.5	5908.16	2477.13	90588.5	85155.2	28004	2644.9	142555	107868	24022.3	1886.36	51522.8	84041.5	100	55785.4	31653.2	50177.2	118190	91453.3	2117.48	1804.66	6969.98	61274.7	53429.1	7620.19	68740.9	3212.26	1438.48	72338	81728.6	106262	52507.4	44514	41592.8	135334	100409
423.096	0.9	0.9_423.0961	72080.9	16840.4	42423.3	119386	137707	37139.7	55451.5	82130.9	4097.04	20190.8	48906.2	31408.2	8651.72	36718.5	76279.3	61634.8	31920.5	72239	16129.8	82761.4	2737.27	92883.1	29403.2	9535.09	100	3955.61	121660	63265.3	82965.2	57749.1	120497	4295.49	28982.6	6536.77	43980	3773.97	58671.7	52658.1	54992.7	5647.44	87510.1	47572.6	53788.9	44200	61093	47276.9	11451.6
771.949	0.9	0.9_771.9493	2624.59	2462.24	6802.48	11860.6	98836.9	108741	4609.15	119253	111426	107401	11403.6	1545.09	50845.9	7735.57	23300.2	38788.6	20396.8	146763	7168.28	45468.3	24717.9	11744.9	109476	103918	100	67514.5	24722.1	61035.6	168823	38860.7	1661.34	24597.1	13806.8	81271.5	52171.3	6261.84	78543.9	24236.1	41473.4	32839	46889.4	109367	84703.6	52591.7	46950.8	137794	96960.7
718.178	0.9	0.9_718.1775	14400.3	39137.5	23319.9	9422.84	17684.4	13597.9	10032	4644.98	7051.97	21338.9	10114	10316.7	10229.4	16840.3	16136.4	7454.62	24328.4	14128.5	5677.64	3312.42	23653.8	20590.1	7314.22	16966	100	20171.7	23200	21538.9	14098.6	65102.1	25800.4	35569.7	27717.1	8861.45	12588.7	1498.66	5607.17	9224.51	1717.53	7486.1	21342.9	11730.4	8189.42	10897.4	4123.35	26818.9	18285.4
922.036	0.9	0.9_922.0356	2072.74	11349.4	3486.75	16643	40412.2	4578.28	12807.8	36553.1	16312.5	21177.1	7152.11	10430.6	9748.24	4708.65	19892.4	15041.3	23870.7	17169.4	26623.9	11403.9	2292.25	1803.09	32224.8	25607.9	100	20238.2	13134.1	34049.6	56496	2315.53	9426.85	3839.77	17176.1	29436.2	16191.7	17894.4	15533.5	8848.87	3293.99	16455.1	10186.5	5400.41	11145.6	15889.7	8862.85	15230.3	22454.3
1114.06	0.9	0.9_1114.0602	3128.89	2836.68	6573.23	3696.56	45702.5	13129.6	9524.07	23672.8	3361.54	14220.3	7484.84	38506.6	2123.13	3300.11	25672.4	31684.4	9784.52	2559.02	27228.4	9289.38	1503.03	7041.94	3656.56	47198.4	100	39282.9	14649.5	26240	32305	5379.39	2688.57	15367.6	9965.15	3426.67	9296.4	6946.75	15341.7	18436.7	893.341	19073.1	6129.67	17740.5	39730.5	26647.6	13766	49409.3	11864.1
903.957	0.9	0.9_903.9572	100	2980.37	8185.92	21419.7	91461.9	152154	116602	73412.2	92755.6	166631	8476.48	107429	29436	8615.08	5759.01	65510.6	40866.6	6722.21	243349	115660	2194.63	8914.65	2182.73	119290	100	67149.7	35362.9	59719.5	208633	49194	100	50855.1	9927.56	94721.1	83556	10998.4	55213.5	33369.3	3716.85	76594.2	39720	117907	84404.9	59380.6	31612.1	74760.2	116364
443.993	0.91	0.91_443.9929	15840.1	144017	301294	507087	996621	1.51646e+06	1.22511e+06	443259	1.07916e+06	1.40679e+06	288511	1.13288e+06	417114	325526	1.33511e+06	1.18311e+06	706565	1.25937e+06	71857.6	1.39981e+06	626856	151511	687165	548916	100	970615	663367	875976	1.41309e+06	873225	91921.5	832495	287052	975589	12051.3	323638	1.00182e+06	509690	13685.5	1.14587e+06	1.41794e+06	1.14836e+06	1.02957e+06	981504	895698	1.66323e+06	1.45121e+06
658.001	0.91	0.91_658.0014	100	2493.55	25070	22679.2	84306.5	144121	26879.3	25546.2	7748.24	67491.2	30665.1	105215	43822.9	10818.8	28817.3	56955.7	34778.8	11957.9	130617	62491.9	30883.9	11012.8	53675.6	78397.1	100	38781	38597.4	73354.5	99687.2	165680	4439.02	11471.9	20563	2885.08	10885.1	2679.12	7982.8	2275.24	4167.17	86317.3	72238	102339	58027.7	19605	51334.2	145791	156054
1000.12	0.91	0.91_1000.1158	2249.9	4286.44	48842.8	19760.9	6702.36	23323.3	31991	17812.2	18922	10423.6	8070.7	22509.3	9427.79	20771.3	31982	48600.7	26078.4	20516.9	19101.2	17014.7	19990.6	26326.1	10868.8	22174	1165	27177.8	18358	75394.7	12839.1	58780.3	5016.33	21012.7	4917.05	12663.8	15271.5	18302.2	13775.2	12077.9	13448.1	63496	28083.4	25076.4	4106.81	28772.2	69153.5	60372.8	96005.6
475.931	0.91	0.91_475.9313	1415.85	1708.75	3982.87	2139.78	23785.2	1455.83	126966	12634.1	25993.9	17785.6	898.779	63381.5	2554.17	648.599	18060.6	7849.55	16976.5	10972.7	14902.9	14291.5	28874.4	9570.4	41630.4	17323.6	100	7825.58	29320.8	19854.7	10517.5	92051.2	4873.27	23558.7	2064.53	33376.2	41424	9228.22	4489.35	21017.5	795.565	20193.5	17325.5	1276.47	25157.7	10245.2	5048.75	53972.5	15569.3
719.997	0.91	0.91_719.9974	1110.57	2971.24	5095.81	4523.54	45851.8	56741.5	30604	8824.56	7583.92	16975	9794	47953.1	3638.15	8284.88	12986.4	27665.3	3422.39	27278.1	5813.63	12676.6	11042	1053.86	24603.5	13043.5	100	11578.5	9299.38	34730.1	28891.2	29268.2	3564.98	13738.6	1044.21	4476.65	2639.51	2241.27	7378.03	13411.8	4386.15	5383.7	100	13539.1	27036.1	23400.6	21823.4	8290.24	100
1136.04	0.91	0.91_1136.0407	100	937.909	1787.17	1464.09	33395.4	9698.71	3370.73	11530.4	7035.85	7639.58	5380.93	21845.4	7622.17	2169.22	10119.8	14738.5	1647.79	6041.61	12487.6	15056.9	2128.09	5298.31	6798.22	18883.2	1637.22	20021.2	5360.15	6732.8	14035.7	7408.78	2390.64	4428.61	2403.48	1362.74	7178.29	607.962	5371.85	8673.68	3981.04	13654.1	8729.02	9824.57	16717.2	4058.53	8986.75	13027.6	3121.21
525.993	0.92	0.92_525.9929	1185.12	3862.37	2809.15	2197.02	56602.1	38545.2	11121.9	8513.89	42777.7	3734.42	37426.3	13511.1	3192.03	11877.4	27890.3	33456.3	6092.35	18542.2	15159.7	16424.9	26206.5	13935.3	34154.1	12732.2	2191.15	25758.7	17371.5	55555.8	4372.11	67263	9429.99	6711.5	4509.52	20014.5	12074.2	12561.5	73707.5	21830.2	1136.66	6120.12	14532.8	10778.1	30009.5	21271.7	11770.9	41765.9	29566.5
388.026	0.92	0.92_388.0256	1411.49	4900.56	2702.99	8633.34	8486.8	12043.6	57818.6	18829.1	41555	31333.1	18072.9	45373.4	5906.74	23003.2	42658.2	14466.6	32264.5	6027.11	143037	8126.73	40304.1	4284.59	21585.7	27241.6	100	47094.4	37258.4	32833	5670.37	44162.5	12459.1	5625.27	4548.45	18349	49911	18109.3	48043.1	22192.9	26679.7	31136.3	42089.3	18087	53961.5	17659.3	28463.9	68753.2	5704.81
872.009	0.92	0.92_872.0089	100	1314.68	2922.69	100	3172.11	4551.97	2163.26	2091.16	1351.93	4250.23	3707.22	2366.28	10169.8	100	1791.31	2550.56	100	1573.59	5358.09	2333.65	2892.3	1057.83	6666.18	2890.59	100	1138.58	1205.25	11641.7	2152.11	43251	100	2818.37	100	1583.8	3264.79	1259.12	3861.74	2866.8	7024.69	1677.69	3114.84	11018.2	2060.65	3613.41	4341.49	11116.6	3696.43
428.019	0.93	0.93_428.0191	16961.5	20777	75113.2	19806.9	231475	259019	114829	11115	84417.4	56416.9	43619.9	290782	15334.2	19953.6	86132.7	150807	108715	55236.5	58657.9	107931	133031	53015	118239	37506.2	100	162888	115909	166834	85955.4	727186	21555.4	56930	28228.1	48183.6	94120.7	44429.7	112092	79410	8235.86	203223	126595	122470	121846	96745.4	122699	222563	91123.1
906.062	0.94	0.94_906.0621	1120.68	1352.89	4924.61	4097.3	8600.26	13738	8543.01	13731.8	9811.78	13459.7	17059.8	8028.21	4196.39	1189.44	5439.46	7678.43	4912.37	15104.9	12756.4	16220.6	5057.73	9185.11	27921.9	5763.01	100	16994.7	9588.55	13510.8	25686.2	12964.7	1471.82	5173.73	3315.14	10912.4	3577.99	2652.44	17341.1	4997.87	10169.9	12666.8	6362.95	11475.5	22852.8	21279.4	11038.3	8322.63	11456.4
572.099	0.95	0.95_572.0989	572383	2.02748e+06	1.0669e+06	147665	444496	934900	719528	1.26818e+06	1.36375e+06	547460	847197	806940	15334.8	937987	923852	1.09093e+06	1.02433e+06	832911	1.51747e+06	741992	781567	669482	402352	1.75589e+06	100	1.27753e+06	701798	483266	802446	11782.4	933478	2.71767e+06	1.33435e+06	501553	2.19301e+06	1.50049e+06	719902	1.30971e+06	309318	1.49776e+06	2.70586e+06	608639	848429	2.63364e+06	1.9854e+06	621021	589523
481.947	0.95	0.95_481.9474	1274.8	15343.7	16761.1	10889.5	68658.7	75375.3	46236.5	36482.2	89296.5	81530.3	11919.7	96976	3986.65	6025.95	48257	61887.2	26266.6	45108.8	91636.7	38551.9	16537	16534.8	124358	64981.8	100	51841	22765.8	77021.2	33730.3	46169.9	2061.63	16579	11925.6	21105.5	31923.6	24699.9	17894.5	46019.8	140826	49954.9	25846.1	120235	29572.2	54802.9	41485.3	74609.1	49621.2
898.239	0.95	0.95_898.2394	78781.7	129190	462287	172448	67002.9	25233.6	25996.6	38856.1	9225.37	42691.2	169048	30427.7	4187.5	164948	29348	33900.4	215209	17266.9	14599.6	23010.2	111793	49736.2	4808.65	31143.6	100	51406.2	87542.1	21624.6	31886.2	3465.43	251420	367910	225162	10353	34542.8	308097	13344.7	31869.4	1089.55	114580	60293.5	24605.1	39191.3	136799	30126.7	40925.6	108185
914.211	0.95	0.95_914.2114	329142	1.11758e+06	457943	43359.6	32922.6	36408	46520.9	46928.9	40496.6	186340	252513	8302.4	2625.13	683920	72900.1	90572.7	596693	5477.88	38526.5	233669	31511.5	17263.3	3392.34	32256.9	100	171622	324888	177584	118697	6844.31	457578	727601	85178	22258	381898	522156	11671.2	43552.2	5309.94	86122.7	348477	30263.6	261353	711846	399588	21394.6	371006
523.191	0.96	0.96_523.1905	336007	40123.9	39934.7	238481	1658.14	8884.7	58727	18040.1	46719.8	32035.1	7103.12	35917.1	4241.04	508035	16257.6	90874.8	263747	27675.9	17943.6	4966.61	31022.3	220955	14415.8	119820	100	76714.3	147669	7855.35	10362.6	16219.6	348852	70491.8	12616.3	6618.8	20323	230245	9474.85	9422.76	2386.24	54281	83922.6	54370.9	138709	219202	24234.2	61676	3553.7
718.177	0.96	0.96_718.1771	19127.4	9826.12	58981	13028.1	10808.5	22114	6399.51	11116.9	14333	14252	12366.1	15054.9	14854.5	19721.2	16376.3	9921.45	21529.8	8007.05	22741.8	16340.3	26937.8	27363.7	2803.86	15041.6	100	6280.99	23231.6	6755.74	4499.4	70738.3	37262.2	12711.2	16877.7	5573.04	5808.66	7524.54	7003.88	11832	1991.99	32823.2	6934.39	10081	7226.78	11054.3	23636.2	40662.6	23694.4
824.061	0.97	0.97_824.0614	7047.16	26929.4	23165.2	13862.3	76404	6936.3	19808.3	65678.6	7930.07	21384.7	6824.47	36567.1	14710.8	44252	19140.8	32490.4	16004.2	20170.6	37026.6	21289.3	13682.7	3294.78	18430.4	40041.8	100	9195.49	48836	5003.57	12703.4	13653.1	3515.05	28164.1	4102.97	7606.02	38946.5	2828.24	9993.37	8542.86	26805	24504.9	24827.4	5304.54	13469	25187.8	33556.5	67089.3	62588.2
394.159	0.97	0.97_394.159	28086.4	12540.5	13659.5	30757.8	69965.3	15172	13188.5	17195.3	32632.4	13671.9	58681	153960	6129.33	16152.9	20424.3	68972	31320.3	33573.6	19556.7	11318	58553.7	88069.9	14857	9266.72	100	46168.1	18124.7	25870.5	25232.8	9658.96	37012.9	63043.1	14432.4	35648.2	43036.1	8813.47	59361	9080.11	7983.75	16274.5	24620.9	14570.9	6140.58	5050.93	13122	26730.5	12312.1
353.133	0.97	0.97_353.133	50671.6	31686	63617.1	82334.7	82284.1	3323.8	59748.6	18267.4	30038.7	36449.1	68539.7	138372	14667.4	45856	7411.91	119830	108637	31128.9	15797.3	65704.6	61396.1	66135.4	24767.4	19763.2	100	54150.7	73030.3	21871.8	53506.6	15985.5	59882.2	70009.5	19861.1	32910.7	34563.9	59195.1	48682.6	10463.5	7348.9	37236	35467.7	30074	9590.88	43685.1	18682.8	41308.2	4112.92
556.125	0.98	0.98_556.1252	15156	791463	275738	120562	386506	281714	135350	201615	497357	357627	290889	55753.9	2748.08	1.24413e+06	225043	401688	863917	96306.6	106551	87270	106275	433509	92280.7	366088	100	81554.1	235364	336645	48057.4	74544.5	856848	659242	256250	280199	132424	113192	543718	154034	9089.48	233470	1.2632e+06	32662.8	494418	309683	567070	73389.4	195955
458.128	0.98	0.98_458.1276	721053	164082	859260	232056	153323	40188.7	962268	129800	1.86763e+06	2.14605e+06	570479	67540.8	2393.79	213375	284491	517920	340326	614032	933888	12093.4	20536	2.03893e+06	51078.1	83883.6	100	56367.8	3341.9	3569.06	9043.79	35852.7	545931	602094	3.70322e+06	1.33849e+06	1.80743e+06	271355	863653	2.27546e+06	3539.35	13406	1.01001e+06	428222	788028	319316	1.15973e+06	419117	158048
454.109	0.98	0.98_454.1094	10795.6	15853.4	29194.3	8225.57	6960.38	21617.4	12846.4	24310.1	16958.6	20373.6	39789.2	23008	8062.54	19689.9	9065.04	6625.7	11255.3	5148.17	12500.9	5904.79	16674.6	7544.5	11669.3	33306.4	100	32028.2	3944.43	33400.3	14779	3119.83	22090.9	23999.7	53137.5	16030.5	40609.3	39907.6	11032.5	20275.1	8589.8	12248.1	27170.5	4910.85	60318.1	36343.6	9146.76	6855.43	19017.1
116.011	0.99	0.99_116.0114	30584.9	586010	62286.2	34682	24943.5	20281.8	59250.3	16200	122737	118043	42055.8	17420.2	9834.54	32756.5	65425.5	50723.7	123914	86761.8	212875	8630.18	311202	134678	17337.6	26558.2	100	153767	22215.5	26729.3	29481.9	23462.4	229152	44750.1	794095	299514	361108	251869	204457	23673.3	10377.2	16935	22331.3	130617	36645.1	88202.7	57954.1	30615	28151
349.937	0.99	0.99_349.9369	3106.52	8052.38	9768.99	7532.09	105174	49707.1	20289	42868.8	35930.9	22434.9	11010.1	10889	9142.34	9824.4	39959.9	5750.5	5126.62	33698.3	13136.6	36780.3	9086.49	5873.29	101317	23232.6	4993.39	11170.8	14325.5	34248.8	49392.9	20400.7	10098.1	10488.7	12669.5	22698.5	11490.9	7808.52	19180.2	31202.4	18809.1	17682.8	13284.5	40003.3	62149.6	8194.12	47588.6	14369.7	11279.7
283.093	1	1_283.0926	45827.1	30366.8	51411.9	20981.1	20543.6	43396.6	148001	44160.3	415825	48679.6	43075.9	30562.4	1817.8	734.961	164028	34914	69609.8	327870	18131	4437.24	225576	291435	58927.8	27353.1	100	78613.4	10897.8	17662.6	6034.4	32779.7	7315.55	62771.8	85937.7	162119	121709	7890.61	210736	33886.4	100	2841.92	15095.1	274788	70559.3	37696	54902.6	8840.51	26905.5
808.089	1	1_808.0888	2573.78	3445.44	8325.87	10801.4	12479	31494.6	20952.4	13334.9	13820.9	14025.3	15154.2	26537.1	28757.8	14866.3	24708.5	9653.08	14370.9	13900.1	19041.4	19301.3	11174.6	7910.86	5208.12	12340.7	100	17789.2	12240.6	19470.9	16706.4	53222.2	5089.81	15314.7	7450.14	3840.16	18175	6831.95	7023.41	7638.94	6649.69	11492.4	31877.4	12971.3	13786.6	15368.2	23016.7	16909	17841.4
460.143	1.01	1.01_460.1428	269105	1.01578e+06	342124	26733.4	150548	130305	110842	159044	310713	240827	313386	335863	6373.4	556539	139132	6432.59	265109	108588	127247	65197.9	151484	302806	865030	58931.5	100	225963	269660	44833.6	79864.3	35649.9	344489	249876	248004	261670	538868	640993	17475.3	140181	4829.29	65010.1	158969	50298	307089	204233	294642	56109.2	151766
625.209	1.01	1.01_625.2089	119665	84203.2	4961.95	40495.5	1534.4	8349.62	13771.3	3167.1	191168	15276.9	4677.91	6771.8	4947.51	14453.2	53822	18246.3	13044.9	19996.1	23799.2	8261.62	27275.7	164527	12637.7	2913.27	100	7292.55	5176.1	2570.7	8113.36	3490.44	30410.5	3790.48	145223	5123.73	60677.2	19100.1	6077.13	22572.4	1871.45	2069.25	11371.9	44946.6	62803.6	41595.6	10185.5	29491.8	3109.41
118.027	1.02	1.02_118.0274	696000	2.3093e+06	932483	147925	491675	76627.1	362726	618373	158404	1.15344e+06	1.15994e+06	1.39951e+06	100	1.70247e+06	383999	169196	742945	340803	461376	68841.5	414240	544948	585422	37894.6	100	688150	825018	989908	71776.1	135575	995752	720829	437250	933407	1.60212e+06	2.00466e+06	253314	172312	100	547453	457540	19991.2	1.11277e+06	90877.2	756648	713967	309280
936.192	1.02	1.02_936.1925	32971.9	42372.6	83762.3	28394.7	12625.8	18158.9	11669	22636.3	30310	16129.5	21833.7	16541.6	2855.23	32021.5	28258.3	27705.8	43874.8	15756.7	11815.9	17565.2	21958.2	12092.5	10237.9	23388.2	100	46980.5	9993.49	24421.7	17360.1	3628.66	17626	129441	93139.4	16281.2	19982.8	27554.3	17802.5	30589.1	10478.9	20146.8	59965.2	4754.93	57108.6	37113.8	29597.3	7959.33	73080.6
432.112	1.02	1.02_432.112	28733.1	438552	78368.4	112328	62149.3	74464.4	105239	100228	27452.3	6084.39	235250	243185	1089.03	75025	31211.7	94384.7	55084.3	10524.7	57418.6	102267	19577.6	16559.3	2328.95	80483.7	100	62113.7	111976	81344.6	52958.5	7825.81	1.20743e+06	80057.6	102118	82848.7	94937.6	593351	36693.3	15041.2	100	66945.4	78870.5	42219.1	59214	74506.4	68399.4	35214.5	79200.4
235.992	1.03	1.03_235.9918	5401.73	38522.7	12264.2	25272.6	42663.2	37073.8	49448.6	53701	44484.5	17980.7	22343.8	19753.2	21016.8	52776.8	44349.9	23823.9	22260.3	86951.7	80436.7	27902.3	23093.9	18893	28911.1	59350.3	4150.09	21791.9	45494.8	19820.9	41493	11304.2	10016.8	40805.8	29428.9	39702.3	42799.9	35447	19243.7	12055.3	10180.1	29749.9	30918.7	42702.2	19537.4	39055.4	39555.7	34779.2	21069.3
354.018	1.03	1.03_354.0176	100	1471.09	1832.12	100	2560.09	4553.59	5088.45	1490.04	3051.07	9855.19	1447.17	1235.46	3665.2	5464.84	856.902	1436.01	2863.76	3689.51	2942.6	1867.82	1347.32	785.691	22661	100	100	4098.99	2542.76	7365.62	1458.63	10732.4	100	1114.38	2764.96	2850.95	1260.41	3166.77	1672.56	1638.6	100	1646.08	4997.46	2195.66	7811.87	1211.33	4017.37	15395	2704.64
228.025	1.03	1.03_228.0247	13098.7	6378.62	1177.41	4283.48	19042.3	5020.49	5422.75	11153.5	12312.2	42903.1	3831.14	4004.87	2028.23	4767.22	9505.53	2663.91	6136.73	8925.16	5244.16	5481.29	24266.5	6500.9	919.598	1750.3	100	14097.7	1577.34	42636.9	3852.72	9755.48	14665.4	5374.4	8526.8	7059.82	5466.92	5373.87	4727.18	8106.26	594.365	1873.91	7042.41	1908.86	1261.89	4658.13	12099.5	4740.71	5714.38
332.036	1.03	1.03_332.0364	6897.68	25836.9	10072.4	8093.65	18149.2	7222.16	33524.7	24589.7	9981.36	35979.6	41880.9	26037.3	10516.8	7775.43	20944.1	17658.7	15410.5	12695.4	72974.1	20264.6	29236.7	10239.5	235956	47513.9	100	15115.2	47614.6	2392.07	13640.5	33973.7	8093.16	38384.5	25160.6	25926.2	42452.1	19928.1	32210	8561.54	32360.7	50471.6	14761.9	33974.3	58025.3	33579.9	9689.67	26613.3	19208.4
136.038	1.04	1.04_136.0376	170971	96568.8	50985.8	56359.7	12539	19606.6	33581.2	11358.8	57021.7	10331	23570	22169.6	14821.2	24542.3	13662.6	16384.9	22317.5	17744.7	21143.1	5888.72	49647.4	48652.6	53483.9	37018.1	100	43348.7	16002.4	72545.9	24340.3	5015.19	147958	39923.3	191888	66942.8	64434.6	175726	20727.9	141407	7251.07	10839.1	31073.2	10367.8	44621.1	23165.9	16071.6	13388.6	25464.1
483.127	1.04	1.04_483.1267	13174.3	21146.7	20789	35990	11619.6	7038.77	1370.14	11361.7	9826.3	45350.3	28902.5	8333.75	3727.38	20147.4	9274.07	7993.21	3006.4	4475.45	4451.01	10279.3	6140.9	21593.4	26840.3	11618.3	100	6901.26	25375.3	11576	9210.22	10857.4	20427.7	15246.8	3993.67	7948.23	14590.6	12644.8	5872.89	18204.6	2276.51	17805.5	8899	3983.32	12065.1	8177.05	12338.1	3231.1	9703.7
846.284	1.04	1.04_846.2844	275048	232296	71541.3	68262	25063.6	33998.6	6045.74	22886.3	29385.4	6842.71	36693.8	7351.21	5588.53	60716.6	22422.7	12734.6	13439.7	6793.83	9088.28	5298.87	64753.7	20581.8	100	22163.9	100	17237.2	59871.6	17055.9	30013.3	2021.91	135754	63442.8	62571.6	20593.2	13629.4	51524.2	14911.6	47354.6	2659.48	31170.7	21249	12002.9	24965.1	29474.8	13757	30783.6	32494.6
473.211	1.05	1.05_473.2105	5119.31	10780	5677.18	37701.3	1454.1	5253.28	26062.9	2241.98	45819.8	9133.48	12568.8	2581.32	100	13050	12767.8	13373	39577.7	6091.88	15804.1	3559.38	11887.6	78502.3	100	34815.1	100	6060.69	10095.4	7749.72	3357.37	12040.3	26492.2	10070.3	73990.5	5262.68	13979.1	16624.9	5052.86	6779.16	744.854	6149.71	10203.1	13709	78542.2	15724.5	5498.88	6862.33	3529.46
450	1.05	1.05_449.9996	100	100	1894.23	100	9839.25	5965.63	6294.02	4310.07	2213.61	4400.35	2853.33	4156.82	3916.98	1848.01	6961.73	4519.32	2271.93	7047.81	12017.2	5457.26	3573.99	1608.4	2716.94	6252.98	100	4943.92	1865.39	5199.87	1677.27	38057.9	2018.25	1426.33	1732.35	3150.67	6156.48	910.487	4342.87	3988.64	8378.6	9505.09	4547.68	3996.67	2921.1	2169.64	2864.7	5153.7	3608.22
340.137	1.07	1.07_340.137	356537	165069	1.42984e+06	138544	723964	208796	862439	77512.3	71440.6	210029	133342	94639.5	1.49131e+06	284061	26316.8	1.04568e+06	138770	313981	12519	55417.5	245327	184284	1.7807e+06	156290	100	53117.4	126785	744515	68436.1	28935.1	587368	41840	87579.8	56394.4	30272.1	191723	255653	12596.7	20642.2	87430	89979.3	328054	68878.1	109450	120384	478045	1.36897e+06
608.215	1.08	1.08_608.2149	5.30472e+06	3.75065e+06	6.90956e+06	6.95426e+06	2.15477e+06	975387	1.67308e+06	598471	1.04e+06	1.19527e+06	8.59689e+06	8.37991e+06	1465.88	3.23209e+06	911839	6.88815e+06	8.89084e+06	1.00819e+06	575630	756490	9.8398e+06	6.23024e+06	94888.5	824622	100	2.45857e+06	1.05831e+07	1.75966e+06	5.96413e+06	169524	4.95437e+06	4.94518e+06	1.61763e+06	2.80413e+06	1.83939e+06	6.98265e+06	3.70291e+06	586761	158978	661112	1.54855e+06	2.84279e+06	747780	1.51898e+06	1.11261e+06	1.40779e+06	1.20744e+06
422.1	1.08	1.08_422.1003	157121	300952	400905	200585	428275	6957.86	23436.7	22856.5	11852.9	6468.61	467069	531453	14347.9	58120.5	14640.9	317015	131396	36767.7	8028.96	10435	374011	58850.3	8088.54	20031.2	100	179409	478218	214704	656413	28887.3	268110	251010	29477.9	71153	133900	321368	193919	21935.9	5188.68	32451.8	26252.5	263062	48264.6	39868.3	25046.3	170905	188866
770.268	1.08	1.08_770.268	178596	33159.2	175639	60952	76928.3	49407.7	18571.3	14034	31835.2	52057	175595	190250	6514.59	51450.8	23042.4	277468	178838	36398.5	9977.59	8240.15	432131	353943	2030.47	53532	100	3247.74	475414	38920.2	318511	11207.9	149043	130410	43852.8	48239.2	27194.7	30970.2	97471.8	19839.6	3006.27	2385.38	31869.9	154329	7667.59	40177	26864.8	90597.1	3903.27
518.063	1.08	1.08_518.0626	13606.7	10292.9	5274.53	18428.9	42723.5	94027	47465.8	7048.61	42279.1	82138.5	27220.2	93257	14382.9	8853.48	37687.4	204188	22497.2	9398.43	19497	27907.4	23089.6	23454	8402.69	30176.6	1008.67	44357.2	56892.9	45474.3	36312.7	18786.7	12074.1	27361	17500.6	89485.4	17363.5	8908.73	54294.6	8083.63	8140.41	22797.6	15693.7	144611	8941.98	34140	12644.5	34563.3	14480.3
266.101	1.09	1.09_266.1006	7.8959e+06	4.20169e+06	1.04832e+07	7.69851e+06	3.55071e+06	4.81827e+06	618982	1.41272e+06	5.50644e+06	6.05108e+06	1.22064e+07	2.91649e+07	4.10698e+06	4.80106e+06	3.76001e+06	5.25098e+06	1.22863e+07	8.82883e+06	3.41988e+06	3.4689e+06	1.25976e+07	1.40971e+07	297759	3.02279e+06	100	5.07582e+06	3.02787e+07	4.74222e+06	2.17217e+07	1.83583e+06	6.16589e+06	6.32652e+06	3.89176e+06	8.34503e+06	4.08671e+06	6.89172e+06	2.96504e+07	677568	6.41407e+06	3.01152e+06	3.25805e+06	2.06807e+07	2.58234e+06	1.05139e+06	3.19487e+06	8.23193e+06	1.56289e+06
554.182	1.09	1.09_554.1817	11015	3739.33	59329.1	72711.7	67157.3	13418.2	8745.37	23311.8	13262.2	11223.6	146679	502348	3041.47	41746.9	4870.07	321711	133403	15807.1	3601.46	19785	226807	95337.6	3266.13	7683.21	100	42805.3	418073	15772.4	275721	11496.7	42239.7	21999.5	2621.27	48912.7	13069.5	44726	143332	4561.76	1557.24	8950.17	12640.6	253974	7191.48	12888.2	8761.89	22487.9	2596.54
630.196	1.1	1.1_630.1955	15780.1	73472.1	307840	216480	114877	75596.8	63135	15586.2	20064	16943.2	378011	298330	1913.34	130431	35743.2	249120	281972	30708	10698.3	24479.1	346607	131774	2975.59	51535.4	100	129936	405609	107398	77339.6	21228.3	279666	250127	36571.6	137443	70923.4	257472	176181	21263.4	3980.11	12504.8	22298.4	10615.7	12913	42994.7	70516.4	76327.7	8487.5
168.054	1.11	1.11_168.0538	127118	20296.5	4279.33	118096	137403	37004.2	751672	143112	121393	25419.3	177963	166064	6963.2	25196.4	138920	359449	306994	179745	367851	6207.62	188306	474598	41015.6	2.20766e+06	100	265754	47072.7	50084	24022.9	138862	682696	54127.4	939348	117062	1.62112e+06	92218.2	248722	410336	19820.9	7845.96	967376	681958	3525.25	4747.33	3172.58	5269.24	258970
790.172	1.11	1.11_790.1724	104077	49210.4	21267.3	126385	9373.32	4981.99	10066.3	12086.5	8153.81	6318.74	14859.7	8690.9	2347.3	23545.2	9485.9	3995.54	33738.4	4646.53	7059.06	9481.36	14271.2	6866.39	2795.95	9383.26	100	10488	13197.9	10512.3	9224.66	2271.76	31047.7	21410	48486.2	9792.49	32670	95278.4	6732.04	14511.5	2197.12	6929.32	11840.1	2261.61	7248.74	56183.3	40936.6	13637.7	11060.9
374.086	1.11	1.11_374.0858	27687.8	17544.1	43362	4459	2109.46	4515.91	7708.6	13764.6	1199.43	100	13990.1	10996.3	4279.42	7075.61	2155.72	7023.83	3085.66	1360.05	2622.5	6700.23	2074.57	2103.72	100	7401.86	100	5571.61	3141.35	5781	2832.8	5004.6	4509.92	12255.9	15626.6	9542.94	8505.87	25198.9	1238.59	3004.62	6611.35	4954.13	10033.6	1398.49	29049	13445.3	2681.41	23914.9	5874.46
183.053	1.13	1.13_183.0534	18646	1461.31	2105.88	28719.5	2620.03	3308.18	5466.69	14882.2	14180.2	36965.3	4894.93	53965.6	100	3097.73	14031.7	103858	27035.4	97188.4	18311.8	6067.42	37917.4	200302	32875.2	28161	100	27833.5	8612.95	6285.81	4527.5	11327.8	13701.9	5130.28	196441	24070.8	11588.2	7218.91	94700.2	17174.2	4971.61	6118.99	53505.5	96570.2	6233.45	6164.05	9372.76	11102.2	2009.04
706.213	1.15	1.15_706.2131	229233	1.14841e+06	193008	473169	24372.6	31943.1	123013	49112.1	83548.8	37047.9	124312	15250	5398.97	705140	52906.5	43535.6	76228.3	11361.7	56631.5	44377.6	46747	48803.6	1876.49	34720.4	100	46497.9	56486.7	44855.7	27741.8	10214.7	164566	155844	208867	46855.5	116808	332528	59192.6	236495	5075.39	46765.5	75246.9	20912.5	34353.3	402992	227173	28298.3	244489
409.159	1.26	1.26_409.1588	559581	34502.1	8586.51	48898.3	56753.1	91078	1.86197e+06	200247	504311	159029	803208	706876	6809.24	102749	203479	1.31073e+06	9.76308e+06	29303.5	35982.2	50773.7	1.46095e+06	1.92025e+06	1660.54	50078	100	153743	101376	162462	1.25806e+06	42687.3	17042.8	269412	148617	482237	96772.9	339531	6.0034e+06	11185	4072.57	88130.7	526791	2.69619e+06	21092.3	309139	140877	197618	192012
296.111	1.26	1.26_296.1113	148190	139399	178112	238622	90473	316705	456859	323561	264532	206618	463249	905141	62555.5	192231	89224.4	767117	421243	85232	176672	203108	217606	86735	8154.03	156126	100	177619	577592	131811	453894	2791.2	359305	186659	405381	312422	466592	318143	776225	16877.9	3907	202953	182389	689719	144287	7250.02	55921.7	395917	185592
104.049	1.28	1.28_104.0486	31806	19237.2	14266.9	41277	51644.6	39195.2	24851.9	21863.8	20405.6	30627.3	65020.1	199117	14148.9	9590.84	25354.3	185441	50655.2	63588.8	76283.6	23869	94261.6	57272.5	19164.8	24996.2	100	29216.1	123826	49693.2	138111	6691.11	40274	99220.8	58246.1	82721.5	40212.4	48720.9	123591	14805.2	15805.8	21073.4	35230.2	25077.3	17317.8	12863.5	68766.3	25045.1	28978.8
537.12	1.3	1.3_537.1198	70330.6	10680.3	191600	74426.4	750769	4.54975e+06	4.42103e+06	4.0046e+06	221777	5905.23	87375.7	1.09451e+06	531697	266805	1.3516e+06	1.41708e+06	23864.4	488862	127620	1.67588e+06	1.3453e+06	159371	125432	2.51329e+06	100	1.28546e+06	3.27724e+06	509451	1.37803e+06	4677.73	23540.9	398134	23431.9	392352	67577.3	1.16107e+06	1.0306e+06	14622.9	623762	705994	1.86019e+06	1.5893e+06	2.8606e+06	678450	4.44403e+06	447464	1.85897e+06
247.106	1.31	1.31_247.1062	935710	729146	809098	4.85074e+06	5.01716e+06	1.8227e+07	1.68102e+07	1.45339e+07	47149.3	522684	2.80752e+07	6.71623e+07	5871.59	4.89725e+06	4.8968e+06	4.14688e+07	5.22762e+07	237155	3.80935e+06	5.67826e+06	1.86493e+07	1.07326e+07	23969.9	5.39754e+06	5446.43	1.5364e+07	3.53694e+07	1.78984e+07	4.01592e+07	1.27032e+06	1.76913e+06	1.05789e+07	4.63654e+06	3.06081e+07	1.28313e+07	1.91934e+07	5.37361e+07	17354.5	20233.8	4.23353e+06	8.62945e+06	9.29472e+06	33062.1	5.14447e+06	1.40714e+06	1.33918e+06	8.0714e+06
162.053	1.31	1.31_162.0531	93788.5	43522.8	80130	331465	702948	1.55023e+06	491226	260625	85075.3	30236.7	1.22781e+06	1.4843e+06	100	287267	75907.8	2.76763e+06	3.61038e+06	26378.9	396584	21812.6	682443	687318	10716.4	449416	1639.13	493529	2.8584e+06	921476	1.6456e+06	62538.3	38316.4	543729	262379	1.02233e+06	1.34859e+06	1.92597e+06	4.23057e+06	32871.2	15532.6	125165	761158	855012	19848.6	589113	53333.1	44019	416542
189.064	1.31	1.31_189.0641	14485.6	12928.1	7747.62	85261.7	105342	515949	377662	262198	3461.43	3918.46	225067	539302	100	75111.1	40424.3	1.00917e+06	1.2417e+06	3004.58	39432.8	62025.9	50158.2	318229	1658.47	79000.8	100	207610	1.01439e+06	255929	465869	12667.7	20152.9	299185	45812.5	803086	260680	599649	1.6032e+06	2722.52	2641.53	109871	42103.1	81308.8	4193.17	120157	8171.63	13016.2	105841
502.198	1.32	1.32_502.1981	4412.78	4937.53	2704.3	36848.9	48438.7	304294	228437	147845	15878.8	7367.14	434655	1.44393e+06	9568.13	12831.7	14518.9	811393	721460	2384.82	6438.53	17192	228120	8639.11	10681	10261.2	100	214870	763357	279051	526535	914.397	10444.2	48923.6	8408.17	423871	156631	270539	1.23746e+06	13916.3	2876.86	15410.3	87530.7	3570.55	1911.79	38387.8	2002.03	1144.95	54099.6
315.082	1.32	1.32_315.0824	4250.06	3222.13	30684.4	6435.12	16024.8	34911.2	40033.3	16318.2	100	5023.96	68731.5	72953.3	9797.37	24111.6	14408	38158.2	107008	2943.6	13466.3	21414	54454.3	69808	4456.49	17526.4	100	21969.1	17617	62098.7	68485.1	2289.81	11403	20711.9	11403.9	30686	8590.26	8960.82	66971	7519.63	4161.61	12511.7	58560.9	10696.7	2388.46	30748	6995.3	4862.42	17258.3
384.163	1.32	1.32_384.1631	60485.2	7596.95	42192.3	12796.4	22501	30918	8070.96	16494.1	6946.54	11759.1	5904.34	11811.4	15360.6	6409.5	43518.2	21580	15121.3	17616.6	6601.26	5644.49	25581.1	6942.79	545565	4414.93	100	32365.9	5830.05	27351.2	9205.27	100	11107.1	5205.41	10829.4	8057.35	1328.29	24139.2	8555.21	8496.63	11586.5	10571.9	2573.96	60909.8	5720.53	5432.56	10824.3	5753.24	17003
337.138	1.32	1.32_337.138	1475.25	2574.67	6535.69	3955	7788.25	3849.16	26737.5	1077.3	2231.3	2165.37	27304	19092.4	2616.63	14953.9	5048.23	115661	13398.1	2100.53	8565.86	8530.56	154659	182943	3565.28	3900.21	100	45797.9	21986.3	6231.48	60946	4111.46	5704.89	4675.32	9741.73	13826.4	7545.34	3017.51	71343.7	2115.53	4968.63	5257.23	2271.63	37350.5	100	1491.17	4605.04	4352.06	4873.79
311.076	1.34	1.34_311.0764	2834.94	1123.72	2315.98	12106.6	22249.7	18329.2	25564.6	17344.5	100	1405.24	6982.37	21603	841.57	2537.47	7783.29	52838.4	10227.9	1735.77	9181.39	9098.9	5662.29	2168.74	1045.04	8451.05	100	41499.1	20677.7	10438.7	49270.7	8906.67	9627.84	22224.2	2998.14	16678.8	9597.63	13386	141343	841.444	100	7137.32	13919.2	2637.48	100	1850.99	4358.53	3825.87	8709.19
337.076	1.35	1.35_337.0758	1217.17	5651.83	2294.85	27292.8	107667	96852.2	88583.8	84684.2	1178.01	5238.54	45478.9	243368	946.598	32007.6	34745.1	82225.5	60991.7	3380.17	60021.4	42242.9	59151	89065.2	767.261	19204.7	100	229195	42175.8	91986.6	23834.9	30260.7	8745.79	105329	38541.7	109662	45149.6	41033	90246.6	1365.38	856.729	38242	65585.3	104270	1314.76	9672.73	12570.4	3805.44	34695.9
409.158	1.5	1.5_409.1584	119730	114202	74059.9	183054	106200	473247	483280	170258	624943	1.29362e+06	799258	673106	14010.3	237067	99232.2	1.14576e+06	4.74986e+06	24919.1	20145.3	134488	1.39343e+06	657906	9262.21	118466	100	198052	103041	845819	133294	41824	86506.9	312604	138272	2.21422e+06	434592	327647	5.85361e+06	156655	32724.7	78373.9	105743	110507	156544	280798	74131.7	460572	129686
412.185	1.52	1.52_412.1846	14023.2	1811.95	4599.72	184678	5321.31	689642	517353	268687	3090.18	11013.8	387152	1.22693e+06	3038.53	122709	194999	1.86995e+06	1.16569e+06	34737.6	100506	179043	1.26244e+06	444112	100	792098	100	250003	516844	211035	318028	2631.67	18068.1	82957.3	151852	290401	314879	381241	1.93202e+06	6102.5	3154.15	194995	326940	398310	2364.57	208268	75150.2	47404.5	95132.5
367.148	1.52	1.52_367.1481	35181.2	18952.6	49392.3	127175	116025	121053	52430.2	58238.1	68899.2	106607	193498	321771	49535	16130.5	7416.8	540580	281898	68717.3	50988.3	9315.09	376282	98094.2	2266.26	27929.1	100	62649	35751.1	21465.1	158022	2228.97	9979.07	188418	22316	111355	48291.5	53241	147982	23922.9	58465.7	28153.4	75845.1	246240	57619.4	49922.2	37353	82123.9	18198.8
412.032	1.52	1.52_412.0323	14740.6	23800	2966.18	3367.99	6086.07	6944.22	42856.1	43107.4	10234.5	273265	97198.3	3800.41	33022.5	42813.2	72590.4	27471.8	39468.4	37075.2	11234.8	18995.6	1430.57	10239.2	317043	10825.6	100	38242.6	3192.03	5481.62	12295.7	100	2042.05	5125.44	34023.9	14364.7	23465.8	9577.69	20171.6	12084.9	17341	17096	22025.5	12628.1	56818.2	26865.8	3998.72	23010.1	18857.7
165.079	1.53	1.53_165.0793	512856	178937	403225	1.15177e+06	60509.8	2.48829e+06	2.03134e+06	1.09835e+06	3.00691e+06	2.87965e+06	1.37699e+06	891386	212493	817093	1.27308e+06	435699	3.17015e+06	2.12369e+06	898791	1.09704e+06	146603	3.05883e+06	902582	4.65122e+06	100	476520	1.15931e+06	849706	948796	328142	652533	456963	1.72897e+06	105123	1.38375e+06	1.49654e+06	490637	2.66267e+06	1.3674e+06	1.29598e+06	1.57158e+06	2.00311e+06	913312	1.39092e+06	1.01524e+06	284530	551822
507.195	1.54	1.54_507.1953	428374	17057.3	401599	1.06859e+06	2830.79	5060.67	384878	231079	707730	637041	400047	222686	1353.12	782437	406272	549398	348089	551688	268473	301643	1.39304e+06	787426	66647.6	1.57855e+06	100	263662	269757	175908	40598.5	12313.9	413233	256325	761763	3466.16	813.361	14727.1	423726	1.32515e+06	36690.4	583794	733413	242311	894563	844062	754210	4210.99	4270.5
529.177	1.54	1.54_529.1766	17936	22965	18240.6	39121.2	1963.51	14557.8	4228.76	5909.91	52744.1	7996.56	32590.4	26215.1	5931.69	33683.9	42521.8	42300.2	61378.9	31649.7	7424.55	26091.6	62283.7	2877.38	8239.47	25935.5	100	26676.1	24021.2	3830.79	10281.4	1014.87	23264	18256.1	71435.9	6137.77	16904.9	7408.64	16305.7	38523.6	1011.55	13683.8	25087.4	2110.1	7668.91	45522.5	15729.5	8064.9	21177.6
233.067	1.55	1.55_233.0669	69824.3	25357.5	48025.2	148649	29164.6	321294	208207	149744	378426	180818	222177	80758.8	93985.6	248653	300511	14418	271721	545089	251786	280545	205986	460552	117147	285408	100	124130	181336	188048	20368.4	207835	141110	116548	166031	132861	279415	261550	126252	665539	270201	351766	87813.2	419996	139003	151933	124614	291262	117641
295.037	1.55	1.55_295.0374	72301	48095.8	32563.7	202492	23934.1	17297.1	223169	127894	356659	361573	167790	69660	356073	190203	189106	363444	203167	83703.6	185558	105905	473183	107669	283727	663137	100	98180.1	165797	97618.5	49202.6	88968.2	186091	86339.4	277198	97286.5	242882	204325	306474	257228	205232	107232	227218	346570	21507.2	265009	242085	69299.5	98995
352.141	1.55	1.55_352.1406	6228.01	3212.36	1726.21	5881.59	1068.34	50579.5	18778.3	3923.03	5012.46	68275	17296.8	17958.8	178036	2617.68	32009.4	67490.7	27040.5	103468	26024.2	19941	127540	63584.3	16363.3	206748	100	25893	17084.7	5178.88	2012.7	10340.6	14491	1398.3	26032.1	3752.78	16776	6112.25	4460.29	154525	67109.5	36758.9	12968	26164.3	34143.6	16682.9	37662.1	8312.2	6127.56
369.041	1.56	1.56_369.0412	1075.61	1053.99	1922.43	8390.31	2860.12	3386.6	6910.44	3974.29	10554.4	7870.2	6047.61	3161.72	3012.37	4218.24	3808.11	5646.68	9116.67	3529.1	6132.92	4250.69	4735.31	5851.96	2298.96	7431.96	100	4420.88	6323.7	2099.06	3522.18	10576.1	5348.08	3040.5	1620.13	4149.47	5774.28	1530.83	6272.15	8392.24	6142.59	4697.93	4934.09	4541.48	10751.9	5222.27	3069.46	9125.85	2262.44
363.025	1.56	1.56_363.0246	6794.1	10989.2	4807.91	9361.82	2610.13	13173.4	15544.3	1265.03	4724.95	41777.9	14512	40120.1	13444.8	16164.8	14251.5	42889.6	20972.7	6507.73	4739.1	23927.2	19514.6	17715.9	26456.9	33083.3	100	2738.48	5781.68	5639.6	1687.81	48131.9	22924.9	1811.28	9959.73	11667.8	11324.4	4039.32	21438.5	49146.6	37996	23417.4	9352.12	13681.6	44208.8	15769.7	23149	42924.4	7759.3
279.06	1.57	1.57_279.0604	16483.2	4074.23	17347.7	22352.8	3006.18	2165.82	10158	17474.4	65227.4	69496.5	46710.5	1938.89	6537.85	11117.6	36518.8	25288.3	2409.43	100550	11676.8	22838.3	47825.4	8619.6	41488.3	33352.9	100	26538.8	9273.97	2815.98	6482.12	2570.89	16625.5	10968.2	16860.5	1878.83	11524.9	22146.4	24815.5	46732.4	53707.2	11556.9	23844.6	69493.5	36151.2	4953.15	20896.8	41842.4	2247.26
379.148	1.63	1.63_379.1482	15050.8	35671	602414	107671	603183	77344.4	33699.9	12674.7	468759	110619	29586	25356.7	2.94782e+06	55773.9	300023	944104	52565.9	486832	117196	39285.5	172483	350972	2.23746e+06	59676.3	100	180714	939255	532039	345449	92068.5	206487	249053	300670	282885	115151	275661	220175	253036	46406.2	3837.64	40038.1	76399.9	104929	90499.3	49414.1	370229	205954
434.143	1.65	1.65_434.1429	225966	121313	208095	44871.7	42676.5	194797	33087.7	1.07867e+06	11202.1	5049.13	634682	548744	215425	16840.1	65667.7	32437.3	130700	32372.6	22188.1	18898.4	46155.8	43932.4	1.13578e+06	25963.3	100	94088	103105	1.62122e+06	98467.6	10206.3	383309	6856.21	125827	20794.9	78996.6	66559.7	221223	60810.5	26184.3	42626.9	86405.1	261083	172767	493613	98205.3	269912	264133
519.232	1.7	1.7_519.2322	65792	8383.15	103531	44275.5	15681.2	189444	1374.41	61287.8	467207	448138	5738.64	143463	444243	26787.8	57300.1	362399	153088	172074	44238.9	69004	328592	280780	222952	177793	100	62992.2	2537.16	30693.4	4429.47	2004	31453.8	20697.2	90446.7	35346.5	42303.2	91542.4	201641	118664	69644.4	26087.2	37860	306509	12497.6	56939.9	53830.6	84245.8	27338.6
674.178	1.73	1.73_674.1775	144523	35809.8	244326	377547	38717.4	126860	558997	129853	272855	32668.9	405674	1.19535e+06	618974	151782	389589	2.52599e+06	2.98438e+06	306871	159527	993545	2.05107e+06	738310	60679.9	596335	100	241352	287877	515609	509702	179762	26623.5	837021	92267.4	694748	1.53367e+06	514494	1.71565e+06	471349	794250	81178.2	182300	803103	91858.9	167331	32825.3	1.1143e+06	75948
696.159	1.73	1.73_696.1591	12437	5875.15	58884.7	23947.3	12849.8	34206.1	21970.9	7939.56	93905.4	7722.21	30644.7	27781.9	74250.7	10994.8	34291.8	55733.2	178031	21790.6	12640.8	84045	12752.2	49644.4	12137.3	28434.5	100	26443.4	12119.3	86084.7	27615.4	31482.6	10725.6	130985	8296.34	20010.6	84686.5	28868.7	116223	18334.2	5384.08	6944.92	27727.7	63552.6	19546.1	24596.2	7704.38	10389.1	25871.9
718.142	1.73	1.73_718.1416	2174.04	1140.39	4715.91	5598.99	2054.2	3613.85	6695.21	2271.91	7718.23	7406.6	13217.3	17937.3	15355.8	4916.98	5983.61	19825.4	42251.5	3367.33	3430.44	6194.33	35589.3	12499.7	1500.93	7374.37	100	6212.69	1303.47	7410.14	7211.18	4296.41	1358.36	7240.35	2032.99	8839.34	10229.8	9420.5	34469.1	5877.6	13912.3	2557.26	11478.7	15119.6	5500.96	4361.08	2946.67	11188.1	2963.46
454.077	1.74	1.74_454.0775	106227	93580.8	429861	4270.12	541928	125346	210982	121388	116381	339109	257608	647377	157184	17705.4	73524.1	426593	13576	41370.2	64075.1	229545	98424.3	542838	619623	12626.8	100	163974	230957	124376	202699	44501.7	55172.8	101311	100	124290	32350.4	100	100	13305.1	58749.5	14618.3	45184.8	379854	15820.1	48464.1	100	201615	49571.7
452.129	1.74	1.74_452.1292	12081.2	92207.1	219808	47938.5	477996	15694	22450.7	336306	555632	133065	335077	453919	474153	42695.5	183165	554614	343293	101795	87948.7	10966.5	286282	724819	328145	87808.6	100	318345	89073.9	151937	237575	5361.06	22928.8	87120.5	88600.4	234793	121206	88139.2	404900	82363.8	213071	22696.7	82173.7	315644	138849	33699.1	25754.7	22086.5	71847.1
354.154	1.75	1.75_354.1538	4.07487e+07	2.11279e+07	6.6661e+07	2.04901e+07	5.64328e+07	4.35466e+07	3.23157e+07	2.37592e+07	5.2851e+07	4.65635e+07	3.49307e+07	6.21541e+07	4.19711e+07	9.14761e+06	1.67459e+07	6.53576e+07	4.2935e+07	1.87811e+07	1.67725e+07	2.19185e+07	3.05843e+07	4.10484e+07	7.72475e+07	9.69433e+06	3200.11	3.25874e+07	3.63586e+07	2.15711e+07	4.0096e+07	5.1171e+06	1.34499e+07	2.54578e+07	2.08647e+07	4.08548e+07	1.54422e+07	3.24678e+07	4.19726e+07	9.28074e+06	1.51348e+07	6.47983e+06	1.55162e+07	6.38792e+07	1.27946e+07	1.27607e+07	1.28082e+07	3.06595e+07	2.19909e+07
568.161	1.75	1.75_568.1613	3128.58	2315.17	47839.8	17393.5	21053.9	48456.8	69687.2	53863.9	172933	60673	16091.5	72836.8	10802.6	2730.72	34301.3	96238.1	15340.5	23625.2	21500.5	18961.7	5279.71	11130.4	25608.9	8994.58	100	67135.6	57604.2	28064.7	47502.9	2713.59	4766.91	10863	10801.3	44741.5	34229.9	2312.76	57258.2	7115.05	3574.05	7353.01	26542.7	47349.5	11309	2248.32	25155	80261.6	73997.9
422.139	1.76	1.76_422.1395	203817	77334	294350	36214	220204	156979	107232	49561.4	202573	378675	250630	233446	205540	68570.8	55263.6	139873	115849	106343	169453	140317	222775	56586.9	39157.1	26953.2	100	106522	219355	41899.6	216142	2476.85	137369	195155	108863	222024	32412.9	54665.1	86841.5	51204.8	79152.1	78959.1	9411.06	130982	42424.7	25000.9	59823.2	271586	208209
222.111	1.76	1.76_222.1109	18717.1	105600	138552	31668.2	270973	69300.9	111825	58630.2	116849	219410	61273.6	97644.3	168615	18189.8	26165.2	330080	7309.65	16856.6	47752.4	40853.6	5601.06	201131	119170	44763	100	153397	63461.8	18122.1	119602	9278	24324.7	132147	17762.4	69248.5	37994.8	107984	196100	15082.4	15588.7	10274.5	40881.2	187387	25462.1	16908.6	41201.5	19200.1	48054.5
574.079	1.76	1.76_574.0792	4200.94	4231.81	11895	8701.4	6148.6	4856.47	2747.85	11315.1	9663.27	6114.51	7648.07	10579.5	7848.85	6355.47	4853.93	16865.9	10336.8	11188.7	9358.89	2618.9	8058.59	7532.1	23168.7	3487.93	100	7868.36	1408.06	2390.58	9404.43	5266.86	3175.67	7609.98	10766.1	5111.01	4755.17	2131.19	4332.63	3358.31	3492.11	5414.95	6116.1	6589.41	5843.74	3280.28	3997.88	9818.36	7395.73
490.125	1.76	1.76_490.1251	7636.25	1069.29	3529.57	1277.95	17516.6	5890.5	4856.56	8850.96	3726.61	6817.71	19340.2	5498.58	4423.41	3459.23	8369.98	22574.7	12899.4	1540.02	3403.03	2045.18	10090.9	9924.54	19281.1	3129	949.425	3388.91	11331.6	1679.76	13443.8	2103.32	3422.68	2862.02	8765.52	2139.27	7504.62	14083.1	10709.2	2852.65	3427.3	1770.91	6293.23	7610.73	5387	3767.36	2283.56	10628.7	4855.94
398.119	1.77	1.77_398.119	28803.9	16783.5	79810.5	16968.6	41008.9	34462.2	6765.43	8692.99	3124.46	55381	19248.2	42849.6	8069.29	9051.27	5068.47	51010.4	33451.2	39217.6	4951.94	9755.24	8531.62	5959.32	16574.7	17198.2	100	23364	48494.3	13675.3	9491.89	1117.89	1040.5	2738.55	1426.08	3830.06	10242.9	20493.1	3751.51	10358.6	20169.8	3959.8	10696.1	65095.4	15819.4	1740.41	3237.01	1511.83	2181.19
506.094	1.77	1.77_506.0941	22111.6	10125.2	41168.5	9350.01	20233.7	17531.9	4694.18	6335.3	19634.7	13338.2	3933.53	42611.9	8280.81	6643.86	9742.75	32176.9	8868.67	8749.82	10285.3	12836.7	4695.27	9405.91	11835.2	4202.72	100	12427.5	7059.62	4234.1	33074.9	3987.97	6476.69	12626.4	6347.7	4651.29	9083.08	7001.49	18260.4	3300.86	7672.87	3801.63	6535.25	35780.2	7280.52	15425.2	7069.16	21989.5	14753
573.265	1.82	1.82_573.2648	1373.35	74191.3	295126	207557	143489	116442	163141	157237	346837	137573	151042	183587	183678	45621.7	66402.5	418660	120396	93922.6	79572.6	119776	152219	234040	8948.55	70034.4	100	103326	198926	128914	230273	100	40338.2	154611	64819.5	1441.45	66947.7	95149	261597	25074.2	1790.77	57476.4	77399.5	237807	60077.5	60573.6	80634	107101	101391
280.117	1.83	1.83_280.1167	180009	5233.34	53584.4	96461.6	196004	213220	161940	12619.2	14695.2	142290	18187.5	710652	4673.83	11267.2	72355.1	477641	18522.4	213095	93360	46116.8	124358	260021	5070.01	69490.8	100	191351	698522	3691.64	1.24993e+06	5976.12	18130.4	219900	26228.4	20561.1	42034.2	317715	334614	28459	7954.64	17350.6	4446.8	161280	41275.8	20555.1	96091.4	65174.7	13314.5
219.111	1.86	1.86_219.1112	451058	693032	1.34444e+06	1.80771e+06	797833	801134	1.57551e+06	1.64712e+06	2.31281e+06	853082	1.36986e+06	617009	1.26569e+06	850113	585445	2.52057e+06	1.14346e+06	1.14295e+06	1.25091e+06	1.2269e+06	657537	2.04558e+06	909684	1.36288e+06	100	1.07724e+06	1.77684e+06	1.69214e+06	2.23905e+06	180010	737144	1.42578e+06	859829	1.74672e+06	1.05755e+06	765936	2.16801e+06	1.01428e+06	413462	405132	1.25346e+06	1.16867e+06	790992	1.07739e+06	1.28542e+06	855068	1.16616e+06
316.081	1.86	1.86_316.0806	38799.9	414929	332889	29919.6	56477.8	108713	4520.07	775812	58556.7	56557.5	1.52267e+06	686690	3031.64	5482.2	14251.1	11107.3	16287	2087.1	56707.5	3856.14	26894.6	80431.5	2336.43	42278.9	100	167478	67589.5	71346.7	147029	4105.57	10495	10914.5	296780	42464.8	6676.46	9665.04	61435	4012.69	1608.32	45819	14278.2	9780.82	20100.5	156192	17464.9	51314.7	7255.25
241.093	1.87	1.87_241.0933	65548.3	58562.4	49802.7	245696	35981.9	33946.1	184418	46988	247228	71549.2	38265.5	77395.4	71095.4	160444	144231	62589.1	76653.3	93239.5	213984	184587	77788	234509	38833.2	103197	100	150451	226871	127408	80852.7	49431.3	53569.6	10314.5	129725	71465.5	5298.19	3084.34	245984	92922.1	47059.4	109200	193492	60763.5	112977	67748.6	75633	58548.7	12809.8
309.08	1.87	1.87_309.0804	6769.57	2762.42	16394.8	24656.9	6655.92	7693.64	17296.7	12867.3	18967.4	2682.81	12430.6	13122.5	6029.62	9679.67	1407.99	20446.9	4782.28	26642.2	4899.22	10713.5	28292.1	27365.9	11086	33747.1	100	11899.1	9675.16	57872.6	20836.1	6858.1	6007.82	19573.4	9168.92	13510.4	33654.6	15600.1	6767.23	16803.5	6635.64	22396.6	17948.8	19280.1	5285.24	9084.72	30694.5	28326.9	9996.53
303.064	1.88	1.88_303.0637	14379.3	16815	18658.6	57607.6	5939.88	17333.1	20034.1	679.135	26603.5	3302.47	11932.1	10936	3195.21	4957.13	1555.66	25691.5	2811.7	32072.1	24904.3	7947.19	23315.6	18009.5	3006	61100.8	100	24538.1	24115.3	28132.2	42115.1	11181.9	28445.6	3263.54	24244.2	38778.6	18961.7	2030.43	51138.2	21313.5	2003.65	3539.09	34878.2	5558.13	17180.2	5484.7	46929.4	20288.8	13232.9
516.207	1.92	1.92_516.2075	16234.8	124381	39899.9	38727	81655.3	20236.9	51690.8	17432.4	193278	15002.1	43395.2	126601	95971.4	21041.6	9389.75	262438	275118	14881.4	8716.93	33441	82132.5	211446	178612	14615.1	100	8970.28	128581	120836	11437.6	2046.18	29162.3	8297.59	62740.9	78985.9	57767.3	39635.6	129920	5905.1	16067.3	8171.61	46122.4	175198	14252.4	11438.9	7160.05	46190.6	69200.8
330.095	1.96	1.96_330.0953	228079	58173.4	11375.6	96707.6	51492.7	67797.7	128691	94929.9	245447	95813.4	394955	146603	4739.14	70237.8	67491.2	156770	8821.56	155721	13426.2	54920.6	63392.8	9325.91	19159.5	8311.31	100	10376.3	121846	98578	10668.8	3945.2	66166.4	206138	13564.8	48964.6	20154.4	156714	323149	25136.1	1665.22	62813.3	120247	135217	105284	6345.16	46465	25912	182778
168.043	1.98	1.98_168.0427	10809.3	19865	141192	97082	48572.2	117055	119521	12547.9	16957.2	61908.7	318075	15058.9	1165.53	151845	137341	290944	52238.7	88631.7	44127.2	121508	136081	61796.3	21326.8	174235	100	142858	210386	66691.2	280576	17028.6	153452	99870.9	55263.1	66172.1	105882	101112	444323	38005.4	3923.36	127960	83365.1	422073	86824.8	77616	84001.4	72506.6	231472
398.083	1.98	1.98_398.0831	7384.28	1375.96	8755.29	76505	33045.7	20751.7	15976.5	33702.2	60221.2	4405.11	101611	54324.2	1261.08	74074.1	30532.5	39759.9	21371.2	5608.88	12683.6	22257.4	40367.2	9837.9	3192.66	9236.98	100	9765.21	6667.46	23535.8	56198.3	2226.36	7072.5	30082.3	10257.7	8503.37	41006.2	39577.9	74264	11126	748.328	15939.9	11959.3	53366.6	5323.32	3984.18	10138.6	15423.3	52054.2
379.148	2.14	2.14_379.1482	24288.4	9483.57	33245	10673.1	36649.4	7444.36	682514	48773.7	291334	421460	212703	1.31509e+06	18493.8	16523.5	38545.6	558708	265840	8891.97	37376.6	42179.1	282090	116596	40656.6	25449.6	100	63175.6	341395	25508.5	476252	12528.7	4503.67	55816.6	37628.3	613638	91706.1	44858.4	501587	7886.01	2601.93	15566.9	130059	693332	24317	50044.8	58423.9	53511.7	49920
369.11	2.15	2.15_369.1097	13256.3	14664.5	85359.8	90954	197544	1.08047e+06	25068.6	17608.7	6824.03	18014.3	1.71967e+06	2.11239e+06	3940.37	158242	8891.56	51802.9	111786	4304.8	3703.67	104621	1.09786e+06	7258.53	4599.26	158447	100	467986	1.50033e+06	308293	327390	12708.6	120737	27512	2327.91	1.04438e+06	21671.4	846605	10961.3	1945.41	3500.17	287456	39959.4	73014.2	1650.48	392965	599102	200039	370953
381.164	2.21	2.21_381.164	136738	232065	187517	369690	110117	26290.5	26652.6	261353	21540.5	38986.2	95584.8	83254.5	22622.6	96293	48980.6	74124.7	141767	49390.9	8898.13	46564.3	38375.5	61608.4	5132.75	194161	100	129348	46812.9	66144.9	125736	8317.17	177265	168232	23648	30051.7	19471.9	6849.92	125804	9694.73	2571.6	85132.7	63585.5	69632	98257.2	104586	135072	146964	95326.6
1074.24	2.3	2.3_1074.2406	2527.54	1463.42	61557.3	7567.05	171842	98016	175927	209119	6403.09	1389.48	11488.2	11507.5	12068.5	6249.8	44007.6	126580	100	14650.3	2632.6	19029.7	16712.3	2282.58	1938.94	176538	100	19344.8	335133	9190.05	351976	1071.38	3107.13	67282.8	6254.98	1321.98	2350.24	7519.97	28806.9	1268.88	9314.76	4335.78	115837	41807.6	917539	6675.78	454146	9331.48	355881
310.126	2.31	2.31_310.1257	10563.4	72973.4	125041	52367.2	51632.1	55148.2	87755.4	39933.7	85875.9	96510.8	42496.1	49404.9	49143.6	34417.3	26993	105820	39985.3	12828.6	60950.2	36116.9	42342.8	10288.9	44213.7	12738.1	100	23165.4	73343.1	16308.1	43025.6	1697.45	106663	44757.1	75448.7	23643.1	73799.4	27869.8	51696.7	85351.3	10602.5	51091.6	25177.8	119650	26977.3	6380.47	49414.4	78460.3	13925
356.074	2.34	2.34_356.0741	33346.9	550990	26108.5	146879	27239.2	60050.6	21515.1	15604.5	100	1757.12	19293.4	124227	2061.82	26673.8	45606.3	70806.1	140650	1012.61	54552.5	29104.1	5779.2	12333.3	100	89420.5	100	59349.9	7717.02	73770.9	8600.19	6493.3	94198.2	11321.7	151235	53563.8	94559.8	213930	52571	100	4607.3	6489.03	116356	14119.4	94872.3	13672.4	19390.2	9806.62	5816.05
409.158	2.43	2.43_409.1581	345993	133203	150859	83684	89564.3	236042	379265	109066	293402	413677	720046	269059	127999	277252	140482	430691	599852	61618	172473	244821	560999	630227	15195.1	137998	100	224148	129325	312943	280200	27912.3	100407	95392.2	126358	626819	348591	478355	513543	266214	40011.2	59138.9	192743	204105	150989	243896	138264	340009	238254
360.106	2.49	2.49_360.1063	194368	132322	283632	136266	220564	138280	74603.1	304026	498915	476321	230181	260193	29082.6	320154	358470	259074	135507	717332	258293	442527	238724	14457.4	57985.9	137560	100	257279	238619	374198	406943	34688.7	57967.8	335006	148716	154787	265007	221244	569096	279321	57401.2	408592	241400	417532	214748	392189	182856	335638	255277
198.053	2.49	2.49_198.0531	100497	67705.7	144379	65832.2	42550.4	65543.9	32824.3	142797	231414	222588	81960.3	86862.5	14412.2	170193	174949	118150	58018	354593	135947	229738	111875	76958.9	32095.8	70671.7	100	132959	109527	187993	181487	20245.6	62844.4	162725	68577.9	75946.3	1842.03	107550	239670	145655	29686.8	214099	134974	197920	104515	189434	95284.3	162703	106825
428.094	2.49	2.49_428.0937	55636.5	20377.7	83542.3	31247.2	62612.9	43002.1	23451.6	79244.5	9041.04	129939	59255.5	70581.7	3337.92	99783.1	102042	76851.1	40757.3	3673.06	77210.5	126671	66006.5	40314.5	17595.5	42795.5	100	18689.2	72492.4	113682	117977	12677.4	44040.3	93436.1	40473.2	49658.1	87284.5	73654.5	171377	78878.3	1960.22	122987	2894.33	118188	63451.9	123902	50402.1	101901	71093.5
496.08	2.49	2.49_496.08	3259.3	2071.58	10226.2	5159.44	11657.1	1408.72	2237.09	10704.3	26063.1	19992.3	11655.1	11927.2	697.663	18588.3	20029.9	11033.1	10062.3	23045.9	11371.3	21428.1	5832.49	4891.67	1000.84	7528.17	100	12945.6	13075.6	10035.8	8693.3	4019.91	8588.95	19978	6800.86	4752.82	14987.2	11704	28878	11501.7	3669.47	25136.7	17160	9656.84	13537.7	22769.7	6950.84	20910.4	13460.2
462.138	2.5	2.5_462.1378	141898	126792	187108	115757	93028.9	25751.4	15200.9	66679.5	48686.6	47469.9	35231	23166.4	23057.4	148275	23316.6	40325.2	19705.1	13909.7	30377.7	67908.2	29400.9	26836.7	54060	81121.9	100	73040.5	47917.2	43125.3	41678.3	12808.2	183712	51501	7519.23	14074.8	5538.05	40029.9	28323.6	34591.4	40694.3	11172.7	56609.7	55043.4	28593.5	24896.9	9471.18	70207.7	5388.51
410.159	2.57	2.57_410.1585	15215	30986.6	82073	6718.1	130308	15587.5	11250.3	5825.51	14992	28650.2	81347.8	6985.62	234440	23775.8	75749.7	13703.6	29782.1	7110.08	26497.6	19650.4	10340.3	97098.8	143435	22385.2	100	64510.9	62177.7	23112	18378.2	5909.56	79132.1	44704.6	100	48023.5	54075.1	44901.5	78554.1	41614.4	100	27878.8	100	39396.2	100	42348.9	29450.7	60099	154041
307.127	2.58	2.58_307.1272	500783	259896	272612	1.41733e+06	1.81772e+06	5.55469e+06	4.06658e+06	4.63102e+06	7614.28	127627	6.45149e+06	1.67264e+07	4530.87	1.33484e+06	1.83941e+06	1.04512e+07	1.36486e+07	210287	1.34841e+06	1.18854e+06	3.66139e+06	2.79047e+06	3149.07	1.47334e+06	100	3.65906e+06	9.08322e+06	3.7987e+06	1.4135e+07	156962	561996	3.46704e+06	1.30399e+06	8.05889e+06	13310	6.70183e+06	1.3196e+07	45874.6	8149.81	1.79413e+06	3.15409e+06	2.09965e+06	85783.5	2.02462e+06	659045	511332	2.00368e+06
261.121	2.58	2.58_261.1211	55259.7	19796.2	33550	7680.1	152803	434197	344148	183520	6045.49	3687.56	501451	1.29481e+06	9840.88	102455	156831	822192	990046	2595.05	124132	96353	325476	3997.98	2950.15	118708	830.695	321679	668392	304445	93057	3756.36	52383.5	20914.4	104378	688718	33744.1	527704	919017	3915.58	2181.73	142248	275025	179652	10939.4	156739	57891.8	27013.2	157858
361.047	2.58	2.58_361.0469	6554.18	7005.97	4941.45	53092.3	93885.1	214437	335758	301791	100	100	305173	856795	100	46790	96076.1	450912	476372	6251.28	54162.5	62369.9	243737	211434	100	11930.4	100	377862	308663	134152	130793	3593.07	968.944	120555	37471.7	263982	34267	222896	411559	847.966	100	58656.5	103620	74151.2	1150.47	67416.6	7989.9	5166.25	46651.6
162.053	2.58	2.58_162.0527	13347.4	1632.71	3254.24	10073.3	109223	22517.7	14181.6	381050	3748.35	17794.9	533940	1.36928e+06	2278.59	4284.92	143078	840473	1.11396e+06	16632.4	103845	8452.03	304076	203539	2183.46	3915.6	100	295320	762084	3054.2	1397.25	6424.28	53981.2	247857	4147.17	9049.28	9658.06	2130.05	21874.8	2141.38	5741.27	184537	265190	106156	2315.59	200573	1678.95	45665.4	165696
351.091	2.58	2.58_351.0913	1883.55	2101.26	6109.18	36960.6	42149.5	78847.8	49586.7	111697	100	1506.31	156084	291826	1440.06	17842.6	16564.2	4371.76	244758	1438.73	12748.9	29405.9	50565	82469	100	33598.4	100	102331	88131.4	95307.1	248072	100	10401.8	26761.1	40699.4	176434	76676.9	150402	155025	100	100	43815.5	62716.3	29538.1	100	52643.9	16336.6	6590.23	18942.9
189.064	2.58	2.58_189.0642	4597.31	7636.79	1073.26	10351.7	44503.6	145591	108177	125758	1091.38	1423.69	176091	19389.6	9295.3	32161.2	2499.87	297208	389753	1676.7	16718.5	32679.6	96942.1	2444.27	100	15278.8	100	96011.6	260086	92591.8	374796	1132.21	10127.9	90304.6	32800.2	224263	47014.2	195216	371831	956.998	991.335	33077	77417.7	55803.8	100	48881.9	17387.1	12353.1	49652.1
325.092	2.58	2.58_325.0923	4117.15	100	4755.02	9742.72	12366.4	7207.06	4085.38	24351.2	100	100	37589.4	31053.5	100	5415.51	10028.5	15689.6	68865	100	3326.32	3730.83	16727.2	8470.39	100	13397.4	100	2537.48	49858	19015.1	12723.8	1414.83	2408.69	18639.8	9559.25	30482.8	5142.96	23310.1	59477.3	100	1380.12	14373.7	3654.05	2781.97	35830.8	1789.95	21396.4	18313.2	1078.33
434.131	2.6	2.6_434.1309	65621.5	6687.37	3052.56	13153.8	5132.62	12930.3	29997.9	65337.2	25147.8	79256.1	2143.99	3525.34	6862.13	1776.96	39512.7	116121	78718.3	164009	27050.4	11413	59692.7	102965	22531.3	53576.1	100	18824.1	1590.69	27584.6	38348	2000.24	9655.7	40663.1	22650.9	48825.5	146562	40467.7	17814.2	72424	667.887	4384.98	48990.6	38452.3	9948.69	26049.6	18760.3	11867.3	4804.04
298.142	2.77	2.77_298.1422	5849.56	9659.38	5316.09	1052.15	1600.64	3742.38	6543.49	41389.3	12954.2	16124.8	37045.9	20705.1	2021.26	20240.4	1514.17	2204.76	3371.07	1700.62	1757.41	33669.9	4485.45	2571.77	1132.59	8391.4	100	9068.34	47536.1	44435.9	12243.3	2235.14	6885.59	16961.4	28203.1	10864.3	2621.17	87157.1	4220.94	2833.81	9108.52	22064.8	8810.81	18681.8	32360.8	19204	2427	11456.5	7772.69
204.09	2.78	2.78_204.0905	4.55998e+06	1.1457e+06	894266	6.59999e+06	692725	25208.6	3.47215e+06	8.28953e+06	94766.3	8.40672e+06	3.4646e+06	5.04695e+06	34145	4.32439e+06	116694	7.93346e+06	8.07294e+06	1.1397e+07	238067	1.45574e+07	8.40029e+06	4.46472e+06	27895.8	1.53461e+07	100	58033.7	4.19647e+06	5.8981e+06	4.7273e+06	1.07612e+06	1.37964e+06	60853	999611	3.08075e+06	1.35183e+07	9.01104e+06	39806.4	5.47015e+06	16476.4	1.18143e+07	1.25372e+07	114569	8.3043e+06	20825	12094.7	8.03301e+06	2.77084e+06
226.072	2.78	2.78_226.0722	1.63612e+06	611911	491329	53312	388395	2.24568e+06	1.23549e+06	2.00449e+06	800256	2.14412e+06	1.37112e+06	1.70299e+06	1.63136e+06	1.65464e+06	1.88553e+06	2.15086e+06	2.14365e+06	1.67665e+06	2.32128e+06	874555	2.19345e+06	1.46497e+06	1.41928e+06	802372	1230.7	1.76379e+06	1.56817e+06	1.99701e+06	1.54033e+06	577273	699284	1.77957e+06	526195	1.22479e+06	977266	1.20334e+06	1.84562e+06	1.81922e+06	3947.39	1.83772e+06	860036	2.14222e+06	2.20261e+06	1.80662e+06	2.24658e+06	2.34991e+06	1.19841e+06
546.206	2.78	2.78_546.2063	908512	210188	153441	2.00285e+06	38993.2	792780	267985	1.41402e+06	115231	816478	434496	440609	23805.4	948123	800948	808552	1.35352e+06	969154	1.14348e+06	1.69813e+06	1.21649e+06	455597	2084.07	2.1797e+06	676.936	506068	472872	694896	32146.5	5765.84	140383	1044.97	104679	253464	2.27936e+06	2.11156e+06	545761	673742	14709.2	1.92596e+06	2.73732e+06	519792	1.75241e+06	2.65209e+06	1.53346e+06	889950	282477
384.156	2.78	2.78_384.1565	642609	61862.6	2220.36	1.08335e+06	12404.2	1.41698e+06	315839	1.24903e+06	150327	1.48268e+06	391628	632843	943952	569486	911288	1.32246e+06	1.31575e+06	2.3297e+06	1.50639e+06	2.85177e+06	1.44306e+06	578129	596956	3.11626e+06	100	758191	530550	955781	534760	65367.6	100217	778857	57797.7	310095	2.78507e+06	1.69984e+06	947257	918587	207113	2.41712e+06	2.45871e+06	1.46848e+06	1.61662e+06	2.76998e+06	1.62442e+06	1.53807e+06	305899
294.06	2.78	2.78_294.0595	110129	99114.1	3335.15	98353.7	5047.87	181439	1804.02	61143.9	115549	172660	189600	194556	91405.8	121284	238714	162200	178835	143470	94130.8	77556.4	168028	201678	3543.89	68438.6	100	117035	212903	265688	2884.16	98574.5	114141	221499	91081.5	174913	222846	85534.7	237428	221873	242327	189691	28272.5	145664	194510	122149	195463	176852	6591.31
288.043	2.78	2.78_288.0428	600586	214412	171109	727148	155284	832648	468907	755145	303753	373438	493409	616312	581128	580911	688402	796032	764034	606646	850131	275645	792374	569175	3413.42	240102	1219.69	648929	576325	717157	2025.07	243883	273936	674578	218411	481288	161999	399094	684439	663338	6822.71	581337	259928	528358	799603	653354	3447.43	847224	461887
117.058	2.78	2.78_117.0583	195203	48332.3	37042.1	4004.72	24644.7	332224	142687	325592	67342.7	354674	140936	186311	119141	174893	256128	314847	309346	470592	338765	578097	3408.66	181327	173598	624753	100	220307	175068	254284	184072	46964.7	60354.9	225289	42652.9	116300	3991.81	382961	250572	237175	2656.4	505899	521786	341676	377241	540442	362353	356015	117604
520.131	2.78	2.78_520.1308	52721.6	6421.36	5241.96	68361.2	3750.68	74824.4	35289.4	57015.8	9024.3	58293.6	43641.8	27070.2	55089.1	59220.3	37272.5	20480.3	36848.4	50810.3	68928.6	17613.5	32275.4	38301.2	2323.44	19858.3	100	45793.9	48899.2	22063.4	42031.1	14595.7	22703.5	58204.1	3209.68	35832.4	41170.7	16324.9	59673.1	52842.5	27992.3	32150	22160.7	72069.9	20391	40245.3	50415.7	28781.9	16778.5
492.133	2.78	2.78_492.1326	166668	22597.9	15758.2	265764	2333.2	326317	107006	282892	41953.9	309538	118718	189965	217446	158762	226038	313391	311142	432790	328944	501299	316372	157216	137402	515946	100	200467	158813	243155	156083	23278	32152.7	208411	20535.3	94801.1	509313	349844	239585	215651	65172	451072	451649	343937	341953	495825	353845	341817	93480.4
160.101	2.78	2.78_160.1005	151330	22059.6	17433.2	235943	25057.7	275418	111735	268789	52363.1	287894	117946	168024	3923.97	149123	215454	267943	266447	394751	306328	495390	297177	158800	180793	518382	100	192340	140123	208449	150116	37087.4	45182.6	182542	33021.9	95496.8	455954	312542	4902.55	204223	883.984	418550	431493	276337	313718	444945	305604	289519	104387
143.074	2.78	2.78_143.0738	122080	29191.3	13595.3	176693	12054.5	216392	88904	221029	44518.2	210878	86759.2	128753	132359	105653	149360	198876	206205	312359	224698	388445	225687	108194	102474	400034	100	145762	109643	160601	114709	31956.3	37045.8	140918	13370	74784.5	349365	236412	156885	146152	38757.5	317863	330978	217398	224871	348683	230737	223313	72694.4
204.09	2.78	2.78_204.0903	336482	1.1457e+06	8189.89	111964	4368.64	96675.4	128178	315775	140203	8.40672e+06	88373.2	11703.8	34145	4.32488e+06	116694	7.93346e+06	8.07294e+06	441685	238067	50901.3	8.40029e+06	4.46472e+06	27895.8	380206	100	73536.9	4.19647e+06	5.8981e+06	110446	8583.76	34102.4	60853	999611	249441	215986	362820	39806.4	231220	16476.4	1.18143e+07	332406	114569	8.3043e+06	169927	12094.7	67681.9	15669.5
568.188	2.78	2.78_568.1876	165829	72709.5	57569.9	116720	4215.36	29325.5	1455.55	50686.8	3659.14	29521.8	114416	82410.8	8719.98	166287	34692.1	61936	130873	47176.1	2260.1	27688.5	42441.7	4020.92	1657.53	37152.1	100	28752.1	94390.8	27682.7	33061.1	3751.3	51525.4	92777.6	43471.9	68560.5	107703	47109.5	64203.4	39876.1	2200.81	6497	46836.6	34854.9	47932.4	143140	70298.5	44075.2	74463.5
582.102	2.78	2.78_582.1019	50215.7	17826.5	11126.1	67191.5	6818.97	73469.4	35236.1	16647.9	23500.7	34427	41287.2	58614	55121.2	52768.2	34146.2	40598.2	23321.6	53037.7	48995.4	53294.1	41154.1	28798.2	53937.8	29367.9	100	19952.5	46145.9	26799.5	29313.3	14717.1	14173.6	64730.1	13553.6	40052.3	54363	42850.4	36295.1	25061.1	36053.4	28589.4	31836.6	37761.6	39185.5	51875.4	39365.6	49094.3	35831.8
514.115	2.78	2.78_514.1146	98548.4	16260.6	13897.3	127913	4161.57	160006	62352.9	136524	30509.7	156742	72497.9	104407	107137	93304.6	120343	148096	144508	176206	160169	115435	147119	76724.5	3779.07	68995.2	100	102071	88942.8	130746	99413.4	19912.9	27061.1	113852	15268.4	67242	200541	158129	60481.1	119211	48385.8	117938	181887	156049	162095	124393	71652.3	162402	60349.3
656.233	2.78	2.78_656.2331	86376.5	4189.91	2696.39	177860	100	249446	33089.7	197263	970.804	231856	48190.7	91963	162089	82050.5	134056	225717	240551	407561	256378	537456	245487	69220.5	66659.7	588376	100	107230	76998.9	163402	75344.6	6167.03	8521.16	116850	3797.04	37258.7	531673	299318	151879	134162	21017.7	458074	448627	248540	276685	506630	271568	273066	31207.4
650.217	2.78	2.78_650.2171	60106.1	2993.9	1482.08	137897	1284.57	188631	26636.3	164006	7735.97	190540	29950.8	67632.3	117171	50994.3	100699	173680	185878	349087	198254	491467	200278	850.767	42732.1	552183	100	80978	49355.1	111437	52026.8	3262.83	3763.17	82677.5	2362.99	22835.2	461238	239128	111284	98806.2	14128	399098	406180	194648	227538	461344	217132	201150	22353
650.09	2.78	2.78_650.0897	17732.6	4662.67	2376.96	12741.4	1727.99	10002.7	13053.3	2752.74	9086.59	17460.9	11010.4	28888.4	13385.2	21651.2	13651.3	14732.5	16751.4	19478	1470.74	19834.3	27414.2	7765.76	3990.5	8782.54	100	11100.6	15358.7	10841.8	25939.1	8213.2	10484.6	9736.92	792.085	18446.3	13066.2	2761.4	16292.1	17556.4	16027.9	22712	2804.89	18841.3	15823.8	10305.8	9263.54	20750.3	18784.2
772.278	2.78	2.78_772.2775	122216	16568.8	7777.77	232513	100	82875	32657.7	143663	11623.9	108643	66346.1	68106	4162.26	120306	81431.4	116625	236679	104477	124834	173674	181900	71214.8	10902.8	223341	100	66582	63599	83437.5	49442.6	100	12545	135200	8867.46	35332.7	268228	295709	79136.2	93224.1	2846.14	208623	293057	67679.1	194112	346896	184351	92138.2	35231.3
672.199	2.78	2.78_672.199	53419.9	6593.73	2758.27	97851.5	1991.71	119124	27132	112835	8589.07	137025	31116.1	58007.6	70039.8	46847.7	80114.9	113060	122788	180383	133394	211699	109216	41469.8	43680.5	243950	100	55863	48206.2	74702.4	55563.5	3476.35	6325.58	67242.3	2077.56	23960	218516	131230	72871.1	69764.3	14682.7	181723	194553	120841	136585	214387	133492	132038	23143.9
724.22	2.78	2.78_724.22	27271.8	1534.77	4737.86	38786.1	1261.36	43457.2	12278.3	36944	4454.15	40108.3	16932.3	26515.5	29899.2	21553.4	29871.8	38939	39654.5	53354.9	44307	45840.7	39925.8	12647.3	18397	28974.6	100	23371.9	23279	37305.2	20707.9	2629.02	2949.41	30251.6	100	14322.5	26475.4	51593.2	32860.8	32157.8	7622.42	39755.4	57236.9	44020.3	43183.7	60604.3	48367	52146.5	11652.8
746.202	2.78	2.78_746.2015	9518.65	724.929	1459.64	7789.96	100	4537.18	3756.7	6669.44	3083.2	7259.15	10155.3	5733.24	12517.9	9989.87	13078.9	10650.1	7891.65	9822.25	17667.4	7123.95	15522.1	11816.8	7834.06	6134.44	100	7121.09	11896.3	9872.9	8014.67	1444.08	1575.55	5357.76	766.54	7415.66	8899.4	8266.39	14689.3	12717.3	100	10587.7	11633.7	15815.6	3859.02	6989.6	9085.36	11008.9	6465.62
808.173	2.78	2.78_808.1734	6286.7	1672.14	2458.27	16707.4	906.553	9051.42	6430.29	10086.7	4111.98	8551.3	9260.68	6191.92	7094.26	3029.8	10420.2	18364	7794.6	6731.41	21717.9	12870.9	20266.3	12245.2	10050.7	6686.36	100	12644.5	15068.1	12855.6	1540.26	2531.23	2522.47	15548.8	100	8530.08	4912.58	12279.3	18182.7	7470.04	3302.01	10535.4	21007	12199.9	21295.5	9723.27	13462.9	13355.4	9016.56
740.186	2.78	2.78_740.1862	24760.9	3129.32	3839.52	2832.82	1959.97	44457.9	14371.5	38635.9	6082.85	26871.1	15764.1	817.18	16533.5	23881.4	14401	42608.7	42733.1	32732.7	47073.4	17431.3	15006.3	22715.6	625.149	62381.1	100	27327.8	11663.7	34248.2	3473.54	2739.95	2295.4	30643.3	100	13683.4	33604.7	44798.9	31769.2	31739.5	9342.22	36222	14723.9	31888.2	47939.4	28560.9	46725.7	49556.6	13888.7
690.077	2.78	2.78_690.0772	11306.7	1529.9	100	7889.54	100	6080.05	8128.33	4504.52	1017.8	5718.23	5913.15	5174.3	9981.84	4428.83	2064.43	5407.95	3521.17	5527.1	4853.99	9324.47	9345.61	5316.82	765.274	4078.6	100	4838.9	10595.9	5611.32	4140.83	2421.33	1877.75	11619.8	3701.26	8027.38	5146.51	9242.46	14515.4	6584.57	5085.34	10495.5	8822.43	6884.29	4090.89	5776.45	1464.62	6119.27	7725.45
362.047	2.79	2.79_362.047	18984.5	19405.2	5340.93	16007	12902.1	14175	32707.4	16290.8	17440.1	19730.8	30462	35911.3	11280.2	41808.9	19576.1	37501.1	19808.4	42598.1	18583.1	41959.7	38307.2	31566.4	3317.71	9558.3	100	18257.8	16568.1	42255.2	18416.2	2665.2	45585.1	37755.9	34543.5	54842.8	11628.4	45364.2	1801.65	28607.3	23081.2	49112.5	9107.48	49357.2	45758.7	17634.3	15275.2	17197.3	8076.01
430.034	2.79	2.79_430.0343	9962.92	1873.77	9522.67	5207.15	1574.39	12900.3	7677.66	3545.82	2311.01	6670.48	2573.93	4839.3	6752.73	7607.94	2246.13	10876.9	3684.8	2087.53	11519.3	3990.97	3598.06	1555.32	5973.04	3597.68	100	4057.25	6915.41	8003.55	5866.47	14689.2	3185.61	4438.74	7564.01	5207.14	11131.3	5612.69	8675.67	7459.01	1368.13	2881.96	9151.44	3280.15	13226.8	4935.95	13960.7	1228.52	3774.72
424.017	2.79	2.79_424.0175	26385.1	1653.45	12203.1	17300.7	3868.9	25995.3	23643.4	22418.1	19146.1	20572.5	23713	7745.53	24393.5	18694.5	18486.5	9663.22	31621.6	43470.2	3343.14	16877.4	8976.44	14859.1	19129.3	14188.2	100	4471.95	38002.9	20293.1	2036.89	40182.9	40160.2	40062	26962.5	24210.6	22331.8	19226.4	32725.3	18444.2	12670.2	23680.5	35702.9	25390.9	41852.5	14921.6	21640.9	22018.5	29051.9
318.07	2.79	2.79_318.0702	18658.2	30793.2	39986.4	5008.62	21642	5089.54	1431.43	67988.6	44880.2	92065.6	74980.9	81543.7	43929	41900	46012	86321.3	31748.8	35669.5	94644.7	36847.6	91937.6	79968.2	2600.76	29539.3	100	85692.4	16145.5	95767.6	65410.7	17502.2	30629.5	5759.13	1070.17	3345.18	52030.4	45966.8	76167.2	61177.4	38880.5	57758.1	77366	2099.95	29383.4	49476.2	50151.8	64634.7	85501.5
473.166	2.79	2.79_473.1659	18943.6	17418.8	32656.6	24092.8	36244.2	68266.6	32647.8	77461	102701	64555.7	53748.3	67728.9	31835.4	32078.4	62560.2	40889.1	58452.7	23973.2	74617.1	72240	36665.7	31420.2	40569.2	34023.7	100	43920.9	20769.2	30199.7	79655.1	5906.35	12438.2	26455.3	30327.6	123012	75065.3	44888.2	81759.9	44651.3	42040.2	56818.8	1422.27	37735.9	81427.6	64706.2	41697.4	64145.8	34348.7
464.006	2.79	2.79_464.0057	12263.4	10271.6	1080.23	11752.8	11758.8	15318	25399.4	7800.66	18247.8	10721.4	12388.9	2267.24	6266.11	31709.5	2812.14	19316.3	22404.6	11638.4	11822.4	6965.08	9535.85	8212.01	14003	11548.3	100	15439.3	10735.4	14136	2441.94	18307.6	8193.62	8930.75	6432.63	18478.8	3395.68	11790.1	22120	14117.5	7119.85	14986	13474.4	21147.4	12471.8	12841.9	9112.97	16068.7	9071.63
531.994	2.79	2.79_531.9942	7883.45	4454.18	2298.47	4342.72	6389.16	2357.41	5496.32	9906.74	10547.4	6518.88	7613.78	5576.71	3529.02	5696.26	3639.7	9574.34	4542.2	7726.05	4207.31	17391.4	4202.68	1715.35	2569.42	3440.35	100	11071.2	7427.27	9473.67	3913.76	13632.3	10961	8274.6	4043.52	2857.21	4050.11	3424.9	9480.46	6926.11	4992.01	6545.82	10974.9	8519.56	3497.54	5909.02	4852.38	7425.56	7868.94
636.175	2.79	2.79_636.1747	5075.48	29712.6	2286.9	13186.6	1837.99	10809.4	24192.4	27539.9	9085.55	5840.13	1312.06	8653.33	3909.68	59048.9	3627.62	15211.1	11417.4	4989.13	3230.23	7938.53	12335.4	9758.23	2153.2	9192.03	100	12355.6	11784.8	24222.1	8258.69	1400.18	22592.3	21644.1	19001.2	1396.16	11212	18610.1	18727.7	10148.7	1258.63	11768.2	27782.7	5879.49	16383.4	13495.3	13190.1	5474.57	11373
652.141	2.79	2.79_652.1412	10608.6	1972.97	1044.97	14324.7	2989.67	5853.7	1572.35	2845.77	1229.64	2136.5	1956.32	10315.1	1107.8	6070.85	3150.01	2191.62	16336.7	8709.13	7525.42	1911.19	11173.6	1303.47	3113.17	7505.08	100	7047.57	11467.3	2152.49	17047	100	18910.9	4121.13	5781.02	700.158	3803.94	11550.7	12137.5	10101.4	3024.15	8756.36	9426.73	3610.34	6804.06	10400.7	14000	5085.33	11887
304.015	2.8	2.8_304.0148	30471	43895	94966.7	185658	105312	29238.3	626323	204393	34810.8	283060	354301	45565.3	37047.2	248772	488151	272745	204894	275921	99476.9	407983	585358	528795	68243.3	116362	5947.52	799081	264699	150149	59350.6	135394	122185	318634	173715	256037	25398.8	83922.9	156642	102539	214813	240110	95779	216901	86980	42012.9	94617.7	133572	30431.3
507.978	2.8	2.8_507.9782	2440.58	4700.18	6103.59	3991.63	6693.8	2420.25	10576.3	4464.56	12164	5866.37	4924.05	2110.66	4145.58	6881.01	2475.05	3658.35	1824.66	6607.18	10060.2	2669.17	11409.1	6387.12	8727.67	4429.56	100	8870.92	8901.72	10011.6	12268.1	7228.86	1042.51	2627.84	1254.18	5980.6	6467.82	2581.05	2743.36	11338.3	5907.32	8388.05	4654.72	3143.52	4525.46	4507.89	5218.52	1384.7	14873.9
393.164	2.82	2.82_393.1638	179499	118683	246547	110654	653883	218028	56003.2	47793.8	200228	368662	56408.6	70291.9	1727.17	68867.8	559928	579200	66539.4	714516	136239	742528	102302	340120	2.66848e+06	236744	100	386440	1.2586e+06	577267	445858	42725.2	286385	285615	217342	370991	247200	395209	393854	544635	1620.14	148084	61922.9	72441.9	283816	298085	692089	312605	259320
392.112	2.83	2.83_392.1119	5771.68	36689.3	17846.2	20319.7	46811.6	59553.3	73630.8	30730.1	43015	40713.3	18260.5	56595.4	6014.06	81920.1	104156	25204	27343.2	10399.3	33732.9	49930.4	74250.5	40093.1	75858.6	54378	100	45221.4	40960.6	49727.7	44488.1	100	14408.8	53219.4	10066.3	53472.8	37130.4	32023.4	89028.9	97090.4	40506.2	75172.8	25553.1	31666	32476.3	14151.4	62042.1	20705.8	80952.7
282.147	2.93	2.93_282.1467	108095	72095.9	57227.4	56966.9	67752.1	4131.59	67738.7	48220.3	169863	42788.1	168535	116756	9447.12	17058.9	6560.14	35291.2	52931.2	3779.66	9080.28	35587.3	29922.9	28412.6	2402.2	15784.7	100	12600	81256.7	379920	35298.4	30651.3	73304.1	44258.7	33952.6	72054	6055.33	20842.9	173839	35078.9	8098.55	57794.5	49601.2	38301.4	173147	192018	3326.84	61129.2	53342.7
282.147	2.93	2.93_282.1469	108095	72095.9	57227.4	29016.3	133652	2097.5	67738.7	48220.3	169863	48963.3	168535	116756	9447.12	17058.9	6560.14	31079.8	33909.1	13199.9	14901.3	2827.13	29922.9	8512.42	2402.2	35966.7	100	26400.5	81256.7	130377	35298.4	15800.3	73304.1	44258.7	102573	183863	13426.3	305880	173839	27967.7	9767.48	230054	49601.2	38301.4	33983.1	24620.2	5957.82	61129.2	53342.7
444.2	2.94	2.94_444.1996	113162	130051	5083.12	29342	147945	23035.8	70807.7	27027.4	214188	19421.3	31475.1	6965.2	7666.79	59770.5	6257.15	60987.5	105558	8018.68	7265.4	158018	48970.8	17548.1	2185.06	8478.36	100	112179	113772	476491	82479.6	45744.1	116642	85508.4	7374.01	37919.7	28712	392779	198629	50364.8	3029.25	275385	31694.5	100172	216201	239696	54326.6	85031.8	68471
368.168	3.03	3.03_368.1675	7.86738e+06	2.14184e+06	6.01961e+06	59180.3	4.57326e+06	4.58318e+06	3.87673e+06	2.99161e+06	4.54444e+06	5.36786e+06	6.68156e+06	7.77609e+06	2.82838e+06	724813	3.07974e+06	6.3093e+06	3.07204e+06	4.42821e+06	2.40808e+06	2.36676e+06	2.7494e+06	6.26168e+06	1.04878e+06	1.38752e+06	100	3.73157e+06	4.6954e+06	2.51732e+06	1.01092e+07	620812	1.83044e+06	3.94968e+06	2.86226e+06	5.71002e+06	2.58215e+06	93891.4	100	1.4153e+06	2.33903e+06	2.4805e+06	3.02158e+06	7.7421e+06	1.98714e+06	2.3939e+06	1.64722e+06	3.67734e+06	2.22383e+06
436.154	3.03	3.03_436.1545	92810.3	30723.9	84348.1	53609.4	67997.3	62016.8	52422.9	48295.4	52665.8	70262.1	86702.3	82678.8	41048.3	15423.8	47153.1	78515.4	34898.6	60111.8	38257.2	37867.9	37286	79271.4	154482	22841.2	100	52118.6	56066.9	34796.8	99683	10497.9	28768.7	48559.6	35681	62275.1	35777.5	66244.3	43955.3	22029.1	29705.1	40781.8	44877.5	93140.2	29578	34958.7	22743.7	51000.4	31440.8
465.198	3.08	3.08_465.1981	55320.6	85230.4	749.486	68108.3	85029.1	35756.7	14398.4	49702	25321.5	44862.6	79286.1	72312.1	40708.2	55780.2	38301.7	49689.8	56399.1	38641.8	38854.4	48224.6	52487.4	1607.52	15141.9	42130.3	100	44786.7	12456	61902.2	136610	2082.15	65935.9	51988.6	25040.2	40697.5	30085.1	51472.5	44064.8	17702.6	27470.7	60327.9	43330.5	48852	43427.3	56127.3	42798.7	52519.8	58547.2
444.2	3.16	3.16_444.2003	77280.7	59796	4306.01	9341.72	29012.3	1406.46	18643.1	36005.2	3868.49	37072	60267.6	46537	5505.07	25589	4601.17	10292.3	11878.3	41382.2	34461.5	54653.1	9772.78	14034	17584.2	93751.7	100	41117.5	69206.7	14173.1	9797.6	1918.71	18269.7	12172	20355.4	58502	9254.88	75258.6	31515	11312	2451.9	98016.6	60950.3	73731.6	33642.5	76912.1	21358	43773.7	36421.7
452.227	3.17	3.17_452.2268	5364.36	4091.39	5324.32	9774.85	13036.5	15906.6	4565.71	5302.23	4536.33	16719.2	40043.5	42231.7	7307.16	12956.5	31740.3	53726.6	25298.9	24123.2	33007.5	1795.82	14415.9	35755.5	10916	28748.3	100	30901.4	54025.8	47559.8	9823.39	4012.92	34651.3	11865.6	11976.8	44753.4	8331.27	23651.1	25566.5	20917.7	6920.59	9310.8	30235.6	38126.4	27565.5	19705.3	1319.03	17852.8	23385.2
736.203	3.18	3.18_736.2034	25317.9	135245	2488.62	87471.8	55519.9	76145.1	93515.3	23970	153760	326182	1862.49	1.68417e+06	106455	43486.5	78486.2	980489	1.70437e+06	109190	51582.4	110604	770218	507221	44443	46920.9	100	228986	198842	105509	286977	5982.77	77159.5	168061	11401.1	398948	343317	554633	357441	48122.5	126551	56301.7	65508.1	382291	9006	41492.5	15914.3	248456	45652.5
368.169	3.23	3.23_368.1688	114656	2818.2	9004.38	38977.9	18316.8	4805.16	51949.5	3397.4	3740.08	75668.5	7130.86	19969.5	222882	7757.1	49532.3	12242.1	81813.6	96503.7	4858.53	24977.8	76939	9418.74	15743.5	18424.4	100	92998.2	20064	38963.2	33353.2	579686	3494.33	5340.75	4377.09	8687.83	36538.6	7605.54	130564	31128.7	32152.7	14100	4536.03	288899	14299	56942.1	40424	5954.3	72631.2
472.121	3.23	3.23_472.1214	14495.4	66637.2	39393.4	13955.8	62833.6	8082.95	48991.5	841169	22301.2	6159.67	33513.9	522433	28894	45674.8	133480	30817.2	53060.3	19419.5	28660.5	77433	29137.5	82185.8	33671.9	13886.9	100	88527.2	95470.4	186569	67370.2	3156.57	134977	32920.4	418965	38335	27114.4	153331	148106	36812.1	15391.8	27189.1	84699.6	108556	113075	132922	42430.7	9681.37	10332.6
446.216	3.28	3.28_446.2161	35382.2	30187.1	9496.9	43183.6	7873.68	1684.98	11509.8	6965.89	17688.8	22193.9	4205.4	3448.36	962.967	8261.69	6146.1	23286.2	15561.9	32823.6	11679.1	57349.4	38913.2	25812.3	11596.7	36861.2	100	13488	30065.4	30662.8	30998.9	6290.21	53971.4	41048.7	7267.06	17283.1	1757.56	12494.6	13288.8	16489	9897.66	59697.1	37558.7	11742	9423.3	10162.9	11636.4	5796.1	2022.46
294.131	3.3	3.3_294.1313	4514.88	6717.77	26846.7	97851.8	40764.8	49348.1	68977.7	102806	85972.8	205791	125468	160175	4113.6	239812	130405	83202.2	158278	102381	71830.4	55873.5	40346.6	81264.3	15791.2	14293.2	100	107849	141443	63785.9	114830	1063.46	81602.1	88921.1	23542.4	98668.7	66898.1	109018	83031.9	308202	1577.88	110978	153480	103020	73975.1	21475.3	63363.6	2088.77	75675.5
404.133	3.36	3.36_404.1326	122344	74225	75990	71548.4	92110.9	55237.7	70914.8	129881	63207.5	63803.9	125454	117010	31946.7	59063.5	58514.5	55635.4	124550	21237.9	85960.1	81163.4	145688	121996	16545.4	47514.8	100	78149.1	162996	51839.1	140719	14738.1	83096.8	98345.5	107966	48476.2	33125.3	207264	69587.1	30008	12649.5	82869	75270.1	191649	63876.3	81676.2	49483	74187	118161
404.133	3.36	3.36_404.133	122353	77647.6	75990	71548.4	92110.9	55237.7	37928.6	131790	63207.5	53529.9	125454	117010	4012.23	59063.5	58514.5	55635.4	124550	21237.9	85960.1	81163.4	145688	121996	16545.4	47381.6	100	68376.8	307657	51839.1	140719	14738.1	83096.8	98345.5	107966	68232	33125.3	207264	69587.1	30008	12651	82869	75270.1	191649	63876.3	81676.2	49483	74187	118161
324.143	3.39	3.39_324.1427	419885	393204	477866	374439	342576	259981	558028	283631	13858.1	556367	500996	576394	232314	539289	503776	507148	368887	363383	303320	354553	469120	242144	298517	237091	100	450570	623960	316377	660206	36308.9	665603	354637	395034	358617	328966	378808	478189	324702	196164	438007	231629	853694	312438	399510	422722	401238	390935
476.154	3.4	3.4_476.1539	24190.4	26423.3	34886.9	23822.2	32946.9	41637.5	63442.3	58998.9	2003.12	1635.84	135050	57296.3	2782.36	29962.5	40835.8	34070.2	38253.7	16726.8	19283	30713.1	60094.6	49181.7	53901.3	39111.2	100	48671.2	43699.1	11927.7	31807.8	6303.64	42302	17067.6	57447.5	45744.6	34060.1	50309.9	54259.1	32780.8	33905.8	19868.8	26937.9	3074.18	30550.9	3370.64	49014	19594.3	56060
450.211	3.48	3.48_450.2112	66393.1	26929	6729.76	46796.7	67425.8	1538.93	32572.5	6669.18	33720	25557.5	660573	75427.4	10801.5	39117.7	11577.9	35275.2	9519.78	32966	58141.9	239320	186197	80330.4	1687.94	16049.5	100	69539.4	152852	58927.7	8931.24	10010.7	28723.9	33158.1	10562.1	35079	50240.5	193483	12993.5	2064.91	1172.1	14527.1	4011.91	47116	29143.7	7184.88	98574	148010	7066.78
290.079	3.51	3.51_290.0793	15151.7	60802.7	8647.95	44552	21212.7	379713	136613	42968.3	2285.82	129459	521228	2.37361e+06	583.882	88056.5	281243	6700.39	7628.08	5520.46	13018.5	84942.2	28011.3	100	164651	195086	100	368181	8068.3	476455	4501.75	1775.46	14235.1	12538.9	516762	27642.6	322047	170262	5923.65	100	6785.64	10475.1	11803.5	51983.4	24777	998071	12992.7	220729	635048
192.042	3.52	3.52_192.0417	528620	134440	395333	222790	80517	123869	15640.6	1.47345e+06	180371	69671.4	305205	4.70985e+06	83235.8	58563	60972.2	25052.4	608459	36844.9	100	227175	25648.2	12007.7	30211.1	51487.3	100	400370	6723.94	279072	116198	25280	665897	201790	175346	159335	100	1.64922e+06	29582.2	9946.29	22905.2	29065	61784	32404.9	128186	346290	138232	62034	290889
354.095	3.52	3.52_354.0954	282923	3039.22	215205	114597	212981	65512.4	25165.1	747600	3210.8	1509.66	1.68141e+06	2.55469e+06	5026.91	31431.4	5958.67	17797.7	306171	100	3599.07	116508	11453.6	3827.58	1387.2	26667.2	100	191828	10028.9	146636	55021.1	13277	357624	113425	1.17943e+06	92659.7	1629.59	888250	33464.9	2154.2	3957.88	3041.08	13028	6601.98	63105.3	188356	73436.9	41803.5	176911
416.165	3.56	3.56_416.1652	527602	650538	721122	4275.65	550929	875294	396851	1.20492e+06	361402	473820	1.3858e+06	1.43683e+06	11957.6	376760	284874	216107	23397.7	124726	52683.8	428664	376580	249344	15203.1	466554	1526.36	646556	1.03154e+06	1.38094e+06	760874	62879.6	1.02779e+06	372700	388214	583997	162676	948706	560664	39263.3	7400.7	380990	294955	12854.5	695720	1.07963e+06	417881	401468	953985
380.168	3.58	3.58_380.1682	638629	234858	534083	236921	240676	277331	137346	362592	270222	420547	391940	308238	358704	132789	345723	257944	285095	185343	171053	215571	300691	495077	1.39178e+06	195921	100	327755	432178	391048	326040	48975.6	178118	268972	275036	192246	174655	235381	523346	131866	108106	119562	209469	456806	223697	176268	157585	286657	758492
284.078	3.6	3.6_284.0779	3101.48	9647.56	7646.83	59902.9	8498.81	1495.51	42910.5	138696	5225.81	44426.9	12503.8	19824.3	500459	10050.1	64157.8	44333.5	29145.1	77697.4	119845	29024.9	27842.2	2425.29	50822.4	77006.2	100	50053.3	7484.14	23626.1	38684	7256.06	20998.3	28944.9	12719.4	2112.4	90790.7	24106.1	295557	263583	384651	21907.5	69030.3	43417.4	18599.5	8874.15	4497.34	13659.1	7677.99
436.194	3.61	3.61_436.1939	15069.7	1391.39	47523.7	9877.82	11442.2	1570	5130.74	31404.7	19867.7	29331.6	17757.1	15273	3795.45	5191.41	19592.8	10476.1	13910	6115.73	27835.3	6947.14	3350.7	2494.15	64211.8	9682.54	839.194	13205.2	113564	37692.6	37530.1	2790.58	164095	25613.1	86403.9	20182	1164.42	6266.66	108347	23881.7	12517.6	6180.87	7819.34	16413.6	29010.1	267038	15652.5	11686.1	17162.5
370.259	3.61	3.61_370.2586	30886	27802.3	19935.9	14857.8	19893.4	20240.8	35005.6	20043.6	15469.2	1372.09	6880.52	9486.44	6997.52	38586.5	23995.3	24943.3	12296.2	31440.4	25072	19056.2	9288.58	11109.4	16491.3	37456.8	51524.5	38278.2	15593.6	18179.2	14443.4	3913.24	15561.7	15714.2	9745.48	18362.8	21036	11342.9	10696.1	12204.7	7514.11	18840	25697.9	15259.5	13500.4	13084.1	28137.3	31041.5	12794.5
478.169	3.64	3.64_478.1693	170287	272119	172624	200387	143544	261959	133157	582030	174360	298419	291465	383297	117793	49265.7	242358	169129	215269	196542	103430	171529	115843	123359	480965	134949	1195.09	192044	185651	577389	172405	12978.9	244411	126674	175957	75327.6	123537	268218	336264	138197	76666.3	98705.2	140665	198217	165950	489120	124877	211803	204015
486.138	3.65	3.65_486.138	142885	327024	382417	141563	180021	12415.5	53954.9	428564	407777	5369.07	562694	186515	202582	87927.6	140722	53570.1	117087	85709.8	83682.5	85572.8	5239.48	45592.1	63879.6	36100.8	1889.79	176499	39491.8	357705	61424.3	26972.9	688164	44615	299816	55423.9	41971.4	388323	97075.5	55015	3241.99	78533.6	6570.43	103301	219475	419698	293966	7331.12	138206
406.222	3.66	3.66_406.2216	340373	367121	298016	295592	423461	226617	525043	210526	358147	115427	387427	370326	11415	363198	22699	702943	83613.8	24655	86445.9	156437	4975.07	31607.8	48061.8	163849	100	302328	406906	284339	2479.35	3221.65	705505	447067	254058	11241.7	130908	447420	88426.7	15457.3	11300.7	391040	232769	224695	298380	246285	331914	276953	30084.2
556.217	3.75	3.75_556.2167	74758	107218	2751.52	100831	67623.8	16116.8	33645.4	39221.9	2218.03	10839.8	69563.6	44969.9	12035.5	65730	1820.25	18063.3	82243.8	955.62	31652	47342.8	57288.2	2799.48	8200.68	1786.93	100	69837	99997	134730	71614.8	15180.1	128486	101327	25492.2	78089.8	1716.52	3808.57	53305	9090.56	6606.28	59762.4	2466.11	65336.4	1431.69	71954.9	47636	28851.9	198282
260.081	3.79	3.79_260.0807	51817.5	10675	25120.9	29846.2	32694.8	42186.3	109907	183138	66002.6	169105	4677.09	8917.51	3.74392e+06	5554.01	344189	16456.6	26629.3	310784	612138	64019.6	82120.4	205234	228385	11996.5	100	103317	22692.4	20590	44018.5	17167	3018.74	65669.9	40251.3	18219.4	683394	23339.7	497709	1.01433e+06	26411	13365.6	222748	22736.5	14836.1	9982.27	8708.78	12333.5	8109.84
282.063	3.79	3.79_282.0628	2095.48	2581.15	3607.94	12421.1	6203.7	24008.2	44992.5	64998.1	28397.4	62454	810.323	10298.3	1.13828e+06	3290.63	134848	55013.3	43538.3	136757	242980	2161.1	2362.56	74783.7	113444	2305.3	100	40063.4	3786.42	14361.5	5346.9	10074	2437.27	23245.7	17367.4	8417.54	5318.69	3627.39	204015	371631	901060	5555.99	79879.2	2571.97	1728.05	1589.6	3112.9	2214.57	2105.64
350.05	3.79	3.79_350.0497	7437.07	2459.07	100	5691.41	5651.74	8040.6	14139.1	19178.5	10201.8	18240.3	100	2281.6	232502	100	38997.6	18524.9	13653	37031.8	67877.3	10627.6	10865.5	20639.4	32086.2	12697.4	100	13832.9	4042.87	5901.4	8322.1	3858.87	997.71	6483.94	5865.73	3891.91	1742.03	1372.54	60542.6	103548	207797	3682.08	23167.2	32354.5	997.295	1916.88	1935.41	2435.72	1800.99
486.185	3.83	3.83_486.1848	49605.6	39499.1	48470.4	1158.58	59956	26800.1	41187.1	22341.8	32382.1	28624.2	52351.6	38898.9	17539	18965.2	28879.6	38877	53781	25240.2	22320	19843.7	28840.5	32696.9	58611.9	19950.8	100	38849.3	44352.6	54890.8	48151.7	6522.5	73292.2	36413.3	25466.8	20866.8	14197.4	35762	42563.8	20160.9	22164.9	26434.1	49482.3	31038.2	36360.7	33362.3	34405.1	43026.2	70407.6
466.148	3.84	3.84_466.1478	60788.8	7826.81	6663.62	133847	2682.84	138378	21430.3	65721.7	72007.2	20444.5	4225.72	78357.5	7119.98	78245.8	83181.8	40621.6	34255.6	18031.8	37513.2	63040.6	80097	28944.1	3480.16	6906.23	100	75258.3	11848.7	142810	50606.7	10755.2	20956.5	9285.58	49935.9	9466.39	8017.81	101990	29327.3	1805.01	2033.02	4483.61	49348.7	54259.8	2887.32	8126.78	1568.39	82639.4	93345.8
402.152	3.87	3.87_402.152	109658	124103	195932	81538	255994	175258	38714.4	527768	191025	100025	381450	289388	92136.4	21356.1	386298	69182.6	105279	93344.9	64013.3	65553.5	65361.6	195070	376517	101374	677.695	149435	159660	393086	157254	12637.8	145514	52966.7	280815	57507.4	73949	316166	236290	114493	27062.2	75181.3	186555	106190	161696	137684	166635	174612	157027
488.153	3.87	3.87_488.1528	182494	150342	126417	117363	156950	22749.3	23046	14287	27863.8	49520.9	26997.1	40165.9	34780.1	70935	29364.1	72161.7	29524.9	39080.2	61778.2	87109.8	24511.1	25567.2	105000	71526.1	100	69056	44957.3	201457	49493	15925.4	89267.4	94632.6	41942.6	37568	24312.6	76172	30505.8	59562.1	51264.3	81422.3	36976.6	72614.6	38270.2	22625.7	79241.7	71004.1	52303.7
388.209	3.95	3.95_388.2091	693218	477113	555000	729530	550945	217396	76502.7	684420	157946	1.09779e+06	249587	992272	15864.1	429919	319622	746405	5731.18	401920	461809	842160	517392	317693	16041.9	355589	100	459635	604858	618816	596128	81266.7	566180	918857	271458	95651.5	82929.6	325796	36406.8	102578	18261.9	334719	361198	490762	468171	278746	387124	282544	246729
298.142	3.96	3.96_298.1422	3445.17	3439.97	3677.96	18573.6	5741.03	157264	9872.43	7781.31	35173.3	41912.2	124807	8337.4	130848	59522.2	279767	90096.4	12059.2	5789.03	78084.9	25127	35999.2	158935	2725.92	30029.1	100	7238.71	192024	5578.58	19856.9	7748.32	14836.9	13267.8	24469.5	6496.39	64114.2	5002.05	199757	136425	6565.11	26594.3	12739.9	122105	7804.9	4994.95	12692.4	17814.8	225284
538.206	3.98	3.98_538.2056	113078	57310.5	78676.2	36916.8	95038.2	2694.82	64687.2	93955.7	6480.83	71311.5	238070	11619.7	5376.57	12429.3	90800.2	8934.29	3349.3	24389.3	52898	48709.5	90648.6	25812.7	23478.1	73454.9	100	79506.8	22907.5	52463.5	30026.9	8317.33	8008.62	38463	147955	46821.8	29031	117867	98509.3	36116.2	1981.02	21644.1	60898.8	21430.7	6350.09	249869	41048.6	7095.06	113530
446.18	3.99	3.99_446.1799	124412	104418	86465	40640.1	51760.1	83462.6	37593	228072	50095.8	75386.9	150479	3298.86	2134.92	28681.6	50997.7	1323.18	74881.8	1823.63	2114.49	44897.4	5136.17	50877.8	4530.44	51813.9	716.82	83853.5	159062	236929	106516	1333.5	92168	40096.2	39169.4	59484.3	12410.1	95809.9	88079.7	10236.4	2146.34	43545.9	28657.2	41166.8	74875.6	123947	42338.5	54988.5	88065.8
386.195	4	4_386.1953	67713.7	4.07807e+06	4.69599e+06	58468.3	3.14763e+06	1.6246e+06	1.51631e+06	2.20763e+06	6338.27	26109.8	3.74786e+06	39174.5	279479	13459.7	1.97634e+06	22252	7935.23	1.9686e+06	5387.59	3.08615e+06	31934.4	23936.9	1925.56	2.42796e+06	1490.62	27638.4	6190.74	28010.1	23219.6	697298	3.93214e+06	11363.1	2.91738e+06	3.18537e+06	11107.6	3.81591e+06	262401	1.53802e+06	257831	3.279e+06	2.80673e+06	3.03258e+06	3.57155e+06	4.26488e+06	4072.82	13906.3	35578.5
282.147	4.1	4.1_282.1475	29864.9	51717.8	54465.6	46985.7	85865.4	1443.73	293250	177270	392164	384757	56108.1	134663	128434	59588	200392	259541	215704	68860.6	1833.89	45809.8	139633	262420	168523	288048	100	151610	42149.3	113179	78569.2	20570.6	49070.3	82166	99194.6	398492	310265	69696.7	1521.52	345716	181554	77955.9	250515	189305	249004	148177	263161	192441	145244
552.186	4.1	4.1_552.1859	43327	80041.8	3443.94	21473.6	35257.3	30314.3	126121	66859.5	94344	91962.4	261719	142621	39765.6	184936	53930	81503	2636.32	64750.4	124527	148646	42781.5	34094.5	1380.5	65683	100	77572.7	24444.5	146533	81837.3	3058.82	62712.2	2146.55	79737.7	2876.31	26568.2	125402	149384	23535.2	2472.24	158256	46843.2	108019	28430.3	93556.2	45917	73611.4	242812
416.166	4.1	4.1_416.1665	36851.7	20391.5	67559.7	20508.7	32351.4	80340.8	30640.3	258038	79662.9	124315	203672	559761	82428.5	3227.65	60584.3	36384.8	43149.3	5850.94	2354.75	27984.6	20776.6	49470.5	2988.8	10490	100	64894.6	13115.4	2451.89	34150	7703	27235.7	13274.6	2649.32	9950.09	11722.5	76596.2	81872.1	2549.09	11635.7	16596	29058.6	42926.7	16833.3	28384.3	15869.7	25888.5	64895.7
350.135	4.1	4.1_350.1353	5716.51	12191	10955.1	8960.16	19595.9	72984.5	51760.9	1165.57	70943.4	71630	10538.2	30170.9	22133.2	12500.9	43308.9	56020.4	39654	16375.2	69218	8024.93	27783.2	43672.4	36051	60921.6	100	29393.6	8379.39	22325.1	14627	6026.91	9960.27	14982.3	19857.8	78247.3	60297.5	12228.9	43314.3	63934	30269.5	15272.2	51174.3	39655.5	48730.2	27999.1	55556.1	45254.5	27264.8
404.205	4.14	4.14_404.2051	240679	134896	92019.8	136791	144740	69826.1	267089	50289.8	57466.8	4290.84	95654.4	146566	6969.3	119619	24693.1	566235	25812.7	108467	41177.4	48052.3	63924.6	92948.6	10594.2	10527.5	100	120440	188943	72844.1	112540	14471.6	245525	298888	57133.9	57140.1	54971.7	201372	20288	107635	34578.4	172889	105191	177927	58218.9	54639.8	114995	155594	69427.9
526.206	4.15	4.15_526.2062	40082.1	87656.5	36920.1	15472.2	81982.7	16246.5	10298.3	23098.5	5356.87	8297.45	2169.97	231129	1864.99	24791.5	6224.72	12443.9	50567.6	3937.77	1907.9	36346.3	13984.6	1186.34	1151.26	1196.48	100	34912.3	49897.1	12293.7	53514	5653.05	57283.9	41235.3	20763.2	47170.6	1313.61	36363.8	51434.6	1158.8	2065.01	32314.3	11121.2	13106.4	40886	67333.1	44263.8	19344.5	1131.7
382.185	4.16	4.16_382.1848	253888	43003.9	5818.63	42772.1	51204.6	2850.01	13968.9	25745.3	14508.3	140093	103179	84729.2	92575.5	16845.2	107070	56834.8	82626.1	52546.9	31879.1	23085.5	39206.6	113176	16528.8	26652.5	100	31793.1	37635.2	3404.24	64945.5	4010.5	4763.87	40067.6	29238.5	21086.9	4671.78	48576	57473.3	34052.9	16084.4	1885.23	14026.6	2112.1	31857.1	23660.2	44704.4	56827.1	77326.6
436.231	4.24	4.24_436.2309	44153.4	12391.9	38774.1	3499.82	70309.5	39341.6	3269.21	4047.8	3712.81	65365.2	122576	26670.1	3466.98	101295	75881.1	31317.6	9597.92	25040.4	4309.78	50561.4	45876.9	1317.15	2935.81	4448.6	4139.45	12842.7	13017.5	1528.62	4384.63	10064.2	9033.47	2734.08	3138.25	45761	5601.58	55316.5	11879.7	29884.6	1802.98	60585.2	29578.9	7499.41	29711.7	10997.4	50349.2	2700.24	3180.96
772.206	4.25	4.25_772.206	45123.3	32739	40891.4	46445.2	27139.3	71040.3	238111	55225.3	38402.3	25997.1	82191.8	108559	7787.67	75514.6	28106.9	12714.1	60378.6	100	62707.7	15686.9	166927	16264.8	50771.1	29867.8	100	1023.83	117888	53353.5	76480.1	1613.09	480742	39552.9	45575.5	40756.4	53254	59115.7	8862.99	48741.4	193156	21777.2	98283.1	85083.1	89672.5	37317.2	57264.2	47759.1	92391.3
554.201	4.26	4.26_554.2007	7637.15	12473.1	116109	16568.2	41510.7	146319	9578.55	22165	11648.4	9306.79	22813.9	38606.7	2904.81	233776	19399.2	208467	56788	60862.9	1145.97	2997.06	8647.79	9421.5	3260.47	8930.57	100	8087.98	215679	3326.88	17321.9	4134.69	100366	9555.75	8446.98	59224.9	3452.05	57942.2	137262	11910.6	6994.53	110787	19793	37980.1	27949.3	16858.5	3791.35	34030.9	17888.2
554.202	4.27	4.27_554.2015	37633.2	51477.1	44293.5	5814.9	5609.66	23463.1	9422.42	5977.39	56669.6	24547.1	87727.3	40949.5	1143.07	23142	7167.34	212077	35497.8	63422.6	33624.2	29738.6	24263.8	10278.9	11197.3	18019.4	100	7516.45	249368	27422.2	26580.6	4419.17	24430.8	11433.4	19154.1	61028.4	6110.89	27028.9	32641.9	2850.2	2786.49	114867	9113.65	27720.2	29722.3	5807.13	17191.6	25629.9	58641.5
398.254	4.33	4.33_398.2538	102251	7535.78	74414	59348.6	14672.4	61945.3	15392.1	74195.2	5542.06	55633.8	44082	50299.3	54051.7	87899.2	82419.1	69347	40542.9	70088.1	63846.2	58043.6	49360.9	50047.1	42295.9	87957	68430	99023.1	70868.7	69350.4	52352.5	10930.9	77902.9	44713.3	37742.8	4333.4	53394	49338.1	50679.7	55704.1	61500	59436.3	4168.18	50717.2	38392.8	63941.3	68702.2	10566.5	44522.8
670.247	4.44	4.44_670.2474	91536.5	855397	128317	116171	115763	16242.9	78256	44278	2313.79	14531.3	172821	130717	403881	5935.17	171476	2658	48869.7	29305.5	402901	345725	59982.8	68385.6	93882.4	411200	100	279767	30443.2	56335.6	50659.7	42171.9	353356	136420	312107	62391.5	59440.7	49639.4	61449.5	65240.4	10528.1	68255.6	67105.2	78629.3	319096	2.00343e+06	260141	259490	794855
738.235	4.44	4.44_738.2348	10233.3	90141.6	14312.3	1628.43	13171	11878.1	8536.24	5163.33	1215.46	2311.71	20795.3	18017.5	44141.3	2006.74	20311.4	3944.34	6118.75	9878.31	43640.3	39567.5	5726.72	9462.17	11598.4	43828.8	100	31784.7	1706.97	26866.1	1305.1	4287.32	43024.7	13369.5	38546.6	37601.3	6120.39	5473.18	54277.7	6125.77	5724.08	7609.1	27185.3	9258.87	35481.1	212692	31693.4	31270.9	92843.6
474.139	4.45	4.45_474.1386	33197.4	94072.4	86913.7	100794	53413.2	25092.6	52524	45736.9	40122.5	56124.5	188602	302740	30505.8	32366.8	8263.58	33959.8	24742.2	33263	21978.1	37282.3	25088.8	10787.1	25367.7	53412.8	100	66271.3	39396.9	96993.9	35173.7	5888.52	63669.7	8084.07	1244.77	105529	860.553	37861.7	100	9916.89	44281.1	7655.94	36573.3	68441.1	17839	39687	946.801	40282.5	80118.1
474.139	4.45	4.45_474.1387	33197.4	94072.4	86913.7	100794	53413.2	25092.6	52524	45736.9	40122.5	56124.5	188602	302740	30505.8	32366.8	8263.58	33959.8	206492	33263	21978.1	37282.3	25088.8	10473.8	5421.64	53412.8	100	37185.3	39396.9	96993.9	35173.7	5888.52	63669.7	40241.9	2425.24	105529	19734.4	37861.7	100	9916.89	44281.1	7655.94	5932.67	68441.1	17839	39687	1089.92	40282.5	80118.1
438.247	4.47	4.47_438.2472	384912	7160.01	9117.61	240603	9658.04	122101	32658.5	3132.68	1576.82	4583.79	20738.4	228775	100	4913.91	77456.4	9312.34	17732.4	4175.82	19488.5	66238.3	6226.87	72510	100	8839.83	100	183491	68760.4	3491.72	5780.11	83488.6	319420	17173.5	10239.1	1475.13	1149.98	20311.2	1275.2	1729.73	100	3358.52	88870.9	1581.39	5668.09	127632	23375.2	152188	8970.11
392.242	4.48	4.48_392.2421	65275.5	229662	26318.1	257145	189383	123824	35069.3	278214	47524.2	8921.55	190374	245118	100	25675.3	83218.9	10863.6	18056.3	40672.3	20852.8	14011	94838.2	78552	100	41627.8	100	196751	70345.2	83975.7	25604.6	91167	342494	17579.6	10564.6	77562.6	2450.34	238623	142645	1729.73	100	189932	96105.4	177438	65941.8	137137	23626	163139	6458.62
538.206	4.5	4.5_538.2063	61203.1	592956	79865.6	127965	187044	35591.9	161060	50264.2	4953.39	59006.9	1.17844e+06	1.02502e+06	30579.7	18363.8	10865.7	46332.3	181027	1902.99	107720	198934	208542	114605	21709.2	31080.6	971.715	63523.5	76705.6	323520	249146	2412.44	404973	186620	317019	7047.34	15689.4	54397.6	619856	12425.9	4592.28	38296.9	171233	190902	20048.8	715949	103785	168972	12746.9
552.186	4.51	4.51_552.1856	50687.7	67163.6	1858.82	44740	2263.56	20109.1	79662	13557.9	57969.6	53870.3	148560	62659.4	4433.52	52239.6	44379.2	2982.2	3795.39	17098.8	41789.5	99547.2	104402	1871.69	28093	52995.6	100	4906.15	59165.9	135286	96834.3	2891.55	44102.8	47315.2	5862.17	22681.7	26781.7	65068.3	2979.54	37438.1	1398.47	37060	2969.86	149837	25241.6	45053.1	23239.8	28628.7	84867.6
606.194	4.51	4.51_606.1942	1354.95	40301.1	4425.21	13262.8	14513.8	8068.67	17090.9	6954.22	6732.06	1164.91	106043	90787.2	1730.58	1390.81	14290.7	1426.88	13476.2	3342.02	10900.2	17241.5	1919.67	3450.27	100	2734.58	100	4412.12	7111.68	25595.1	2350.26	100	38022.3	14102	27702.6	45530.1	3614.68	4249.85	61411.3	100	100	4545.31	1733.8	16683.2	2816	61046.8	9517.61	14565.3	68516.1
568.216	4.57	4.57_568.2165	139487	79573.9	132674	80478.8	87539.7	159942	27474.6	51398.8	2461.67	24717.2	56508.2	14268.8	46595.1	25318	57323.2	1115.59	3647.49	34992.3	8003.26	36819.8	1459.95	2979	16562.3	175219	100	3335.88	45160.8	6008.3	32925	15061.3	22728	135060	63364.3	175572	46598.7	2356.51	8570.53	1124	1548.5	6695.2	2186.72	3076.37	3974.89	3756.05	45343.1	1818.29	358905
416.168	4.57	4.57_416.1684	169727	45969.5	16754.1	87649.9	18344.8	65244.6	24029.6	60949.6	28230.1	95755.4	46681.3	42898.3	121858	47074.5	159355	89563.5	109942	103534	16551.9	118995	92719.1	99317.2	164866	144916	3359.08	84240.7	103089	22450.7	56825.8	27267.6	84420.8	32241.4	35463.6	25734.6	22758.2	21857.4	103215	53220.6	25769.4	58475.2	63090.3	58967.5	43116.5	20695.2	77616.8	74018.5	52672.9
388.21	4.6	4.6_388.2101	906715	1.31868e+06	4876.45	529296	891537	533273	274817	446818	542807	1.23e+06	1.47255e+06	29861.9	19833.7	233700	1.30893e+06	309152	83524.4	391516	658879	489712	328967	312970	1473.95	897367	100	5785.56	1.11923e+06	716491	1.29751e+06	121600	23155.8	786129	356997	681433	887075	14198.2	171012	211691	19232.5	719082	403470	503516	490951	1.42993e+06	463075	495576	1.51624e+06
656.269	4.6	4.6_656.2685	123712	78219	15969.2	84960.1	113168	13316.6	27299.2	10130.2	28322.2	100	155152	52704	106206	38921	58468.9	46527.2	17112.7	7467.12	1270	96655	91857.5	45865.2	25896	57157.6	100	55877.1	65511.5	61814.9	100	11049.4	1652.51	99532.7	15911	36269.6	14297	36694.8	38413.4	22003.5	7649.14	119388	47703.5	47223.3	121204	48260	40201.7	100	51153.6
540.221	4.63	4.63_540.2213	201217	45961.5	101278	3589.19	25656.4	49769.7	31280.6	30473.9	6466.82	8519.97	80430.8	71559.7	13727.7	4042.9	11408.6	10109.5	23290.6	2754.42	2841.72	37536.3	17891.8	6297.92	5914.7	13890.8	1106.06	20898	13706.2	10904.5	21640.6	1840.39	58053.1	31400.5	32695.6	21309	27972.7	25789.2	35548.3	3181.38	7127.14	17850	12556.8	14551.8	85213.5	51407.1	8185.63	14105.4	50021.4
386.195	4.66	4.66_386.1953	3998.87	32586.8	24568	8631.17	15872.3	1595.71	20570.7	6507.87	3292.85	146523	4388.02	8299.54	2767.55	4271.91	4398.74	22747.9	10750.1	3857.64	5483.01	2529.89	17357.4	3176.45	1029.55	8500.55	100	9516.33	21559.4	2185.17	17874.5	12872	121199	83468.9	11122.6	13083.7	4963.68	11890.8	7442.53	2256.86	2075.78	65446.3	7863.65	34207.1	40893.8	407197	39890.2	15064.5	224201
390.225	4.75	4.75_390.2254	33489	647834	503089	419513	528281	547342	199939	687474	146419	101075	721717	1.27407e+06	1053.73	288556	208110	384620	309905	64731.3	67367.6	381765	159690	297181	2153.71	7220.67	100	688283	2.71469e+06	514479	1.17795e+06	96344.8	2.73088e+06	832964	321962	237644	17835.4	683522	1.1828e+06	3599.91	5409.43	629570	160151	1.31192e+06	309647	232364	379224	640591	303732
174.09	4.85	4.85_174.0898	141916	40268.3	76683.8	100892	175261	294878	106070	180627	133610	112782	100604	80189.7	104163	37696.7	304032	3004.01	132141	131257	223846	77633.6	107821	220885	253273	87824.2	12429.4	253786	237783	180326	313928	29258.3	289268	47801.2	285959	147436	540913	281412	571507	236900	2899.42	397920	304860	524619	311133	197584	340238	330854	99566.4
196.072	4.85	4.85_196.0718	39383.2	7308.39	22453.2	27727.3	61426.7	79575.7	72959	65968.9	69898	51258.6	33167.7	41024.7	49199.5	10665.5	103987	41868.2	44574	51975.4	62078.8	31149.5	34687.8	83745.3	97331.8	31291.3	6810.83	87457.7	85548.7	67379.4	109262	13441.7	109597	19942.9	99839.6	58152.6	197669	96087.2	211918	93708	3079.72	53746.5	68746.6	193517	105422	67505.8	122223	115488	56913.6
388.21	4.9	4.9_388.2101	93097.8	65894.2	98561.1	71433.1	144177	131619	13213.8	41188	4096.96	24986.9	125703	190563	2125.84	77239.2	78082	91048.2	3826.32	5363.01	19393	62804.8	10809.6	3989.58	2654.49	31719.1	100	52344.7	432210	65527.7	195803	2525.37	148011	49584.4	7540.63	141384	855992	241614	325453	20377.9	7246.13	11606.9	9178.38	24258.9	3456.96	62500.9	30771.8	9199.12	42264.9
654.253	4.92	4.92_654.2531	115057	34314.4	27401.3	32972.4	34005.4	11055.6	25599.5	9511.62	16267.2	100	42010.2	22080	71076	69765.3	1900.66	14174.2	19807.1	23562.8	28130.1	3382.12	13460.1	15292.5	30977.1	30198.2	100	39480.4	23525.3	50479.6	100	10305.6	66089.6	15958	38393	23744	16265.9	14863.7	21756.6	29203.3	32726.1	46658.5	22467	24817.3	30418.3	104988	40050.6	100	37556.9
452.336	4.94	4.94_452.3364	2.63896e+06	2.75109e+06	1.87145e+06	2.08993e+06	2.61935e+06	2.26115e+06	1.97955e+06	2.49321e+06	2.1457e+06	2.65335e+06	1.0507e+06	1.9366e+06	2.2546e+06	2.63232e+06	2.16548e+06	2.11833e+06	816992	1.9112e+06	2.53617e+06	2.13034e+06	1.65502e+06	1.40599e+06	2.35823e+06	3.36308e+06	2.98834e+06	3.13828e+06	1.92843e+06	2.3244e+06	1.78645e+06	400246	2.08894e+06	2.28646e+06	1.73124e+06	2.65966e+06	2.0984e+06	1.81901e+06	1.93264e+06	2.02369e+06	2.58086e+06	1.74336e+06	2.46425e+06	1.57285e+06	1.59429e+06	1.31423e+06	12700.3	3.64922e+06	1.99857e+06
566.329	4.94	4.94_566.3289	49182.6	56352.1	31761	48784.7	45297.6	38144.1	43059.4	51385.3	26864.7	46798.3	26576.2	39265.1	47031.9	59224.7	50446.5	42410.8	19960.3	33942.2	49682.7	43072.9	40834.3	30728	33665	66076.6	39314.7	69950.8	35138.3	37347.8	28522.4	6074.27	37900.6	41823.1	29064.8	36565.2	41630.2	34019.8	32938.9	34317	41492.7	36414	50673	29289.1	35385.8	24722.1	39219.5	55187.6	34585.2
511.319	4.94	4.94_511.3192	18457.6	21042	12232.5	17285.6	21217.5	22975.8	18190.2	19024.2	21136.3	22518.5	9860.55	16917.7	24427.3	20182.7	23331.8	16272.4	7791.86	19845.9	24266.3	17056.1	15514	15015.3	27915.9	26034.9	22641.1	25952.9	13611.3	21730.3	13205.3	4709.4	13541.9	19895.5	16002.6	24656.1	19971.8	15225.8	16997.9	21019.4	24118.9	16651.3	21716	15773.7	14245.4	11208.4	16541	23572.6	15612.2
666.322	4.94	4.94_666.3223	21525.8	23162.4	11830.5	24997.8	24246.8	20062.5	18733.1	20999.2	9802.06	16321.1	10978.8	13062.9	21723.1	29404.6	25997.7	18477.1	7791.64	16208.6	23814.7	22783.5	15577.1	10981.4	16602.8	30008.1	17025.6	23519.6	16733.7	20406.4	16543.8	3116.82	15013.3	22432	10049.8	17221.2	23180.6	14302	10585.5	18437.8	23221.7	19563.2	23461	17046.8	17622.3	16063.5	20872.4	29894.8	15537.3
616.325	4.94	4.94_616.3254	11794.3	12434.5	7760.58	14532	10893	10531.4	9034.23	13107.9	5261.18	10547	7096.02	9539.15	11621.9	17642.5	12549.4	10539.9	6070.46	8669.75	13999	12997	9339.83	6424.15	8440.42	17534.3	4059.66	13760.4	13239.1	13420.1	8951.32	100	10766.3	4379.08	6778.59	8827.92	13493.2	9549.12	7014.98	11156.1	11207.5	13254.9	14735.5	10747.8	10114.5	8607.65	11219.1	16956.5	8312.82
524.212	5.02	5.02_524.2116	198343	204113	99651.1	306825	83351.1	192598	47946.6	20458.6	9681.02	35662.7	142321	253176	31212.2	22184.4	20158.2	200321	9032.6	109579	516200	283494	54648.4	121375	52336.7	2818.78	100	235167	202857	111013	163231	40098.9	196511	318247	61200.4	88395.2	423362	256099	1118.56	256223	52361.9	504643	224210	143276	254935	243351	210508	183688	136280
546.194	5.02	5.02_546.194	21384.3	19179.6	8520.81	3779.16	1024.25	2299.67	4959.94	4249.38	2754.38	4819.14	11921.6	24624.8	2890.26	2994.4	877.249	18819.1	1568.1	10335.3	47377.5	2117.16	973.635	1327.51	2287.75	1672.11	100	19794.2	2353.02	1217.16	14297.1	5436.14	20567.3	2813.41	6501.73	9729.2	38949.5	23755.1	2368.85	24036.6	6010.83	1126.46	22026.7	12902.5	1889.19	22596.7	17533.6	18125	13983.2
696.516	5.04	5.04_696.516	128028	222732	166231	170177	208731	174034	114522	2143.03	180404	217023	94149.1	158970	223125	171973	210833	193949	134192	170072	224656	248412	164780	132728	1949.98	1351.81	116077	140015	231343	197350	156356	32838.1	191551	183396	148959	222883	190728	189209	140413	208211	237801	191181	227944	153988	156377	115787	228032	324331	158829
598.191	5.2	5.2_598.1906	66467.8	31855.8	2002.5	50779.9	31249.9	2604.43	1640.83	1660.47	39485.1	48163.6	877.697	1301.93	42494	74784.9	84615.5	26316.1	39227.5	1328.59	107363	52655.9	30736.2	36450.3	52462.7	31105.8	100	62835.4	1794.27	59580.9	46504.6	100	80224.9	36233.4	36757.4	31877.6	105465	40212.6	2542.62	58292.8	68158.9	1773.17	41718.5	5589.16	56247.9	84822.4	18050.3	1643.79	99443.5
524.226	5.41	5.41_524.226	14874.3	3333.97	14868.4	64116.1	3503.14	72706.3	10240.5	79992.4	31286.8	1534.92	22345.5	96255.8	2639.47	12573	7416.67	7514.52	108336	1100.3	2564.14	31642.7	1717.11	7859.56	1801.11	28412.7	100	6695.28	48028.3	51528.7	39715.2	6064.45	4241.61	42651.8	21044.7	4017.28	944.132	120936	35390	2963.16	1602.37	30588.7	12491.4	18283.4	16177.4	14241.8	17536	14629.5	84193.5
421.195	5.57	5.57_421.1953	25377.6	23238	24681.1	24673.6	23111.3	25817.3	21665.7	23272.2	21768.6	21847.8	23651.7	100	28891.2	26407.5	23357.8	27739	24262.9	27868.7	100	22788.5	24829.8	21019.6	27196.7	25162	23230.8	22095.8	27358.3	32245.2	31510.5	32877.1	26955	30549.9	27747.4	29430.1	27987.5	33547.7	29571.5	35554.8	29620.1	27560.8	100	32636.3	30095.8	28146.5	30400.5	27962.2	28424.8
922.678	5.58	5.58_922.6783	48650.2	91318	70703.2	105672	106466	86456	64685.6	88857.6	83977.7	80352.4	54657.9	75869.9	108771	67782.8	139425	84658	79596.7	82957.1	106817	120310	76984.8	54915.9	96190.9	70232.7	55127.1	66368	123008	109148	81509.1	17201	112253	82650.8	83578.7	89081.8	101747	100755	82311.4	117480	118106	121767	120324	74588.2	78430.4	61009.3	93059.6	125810	62986.8
416.204	5.72	5.72_416.2038	21893.2	73422.8	57632.5	1152.82	31373.1	16221.8	4483.09	4461.07	40465.1	19214.9	19295.4	90309.3	2035.9	2488.75	45726.2	5074.12	17440	1888.6	52913.5	9762.9	34231.4	11351	100	26060.3	100	63970.2	83393	16060.2	5500.89	1998.04	20712.5	9312.44	58887.9	67278.9	1992.06	31030.5	27904.1	100	100	9216.09	3581.71	86430.7	35304.2	23369.7	9483.59	7055.69	184177
372.216	5.75	5.75_372.2163	224972	478936	426269	57168.1	247313	372392	15908.5	718732	899.995	275974	10219.2	5048.82	2553.01	28864.3	309625	27489.9	5281.01	34060.6	94404.3	92834.1	108860	2159.94	1513.25	192425	100	292961	473019	273615	775754	39497.3	310633	249924	241273	230304	31886.9	145780	1.28003e+06	6719.17	1304.67	62504.8	46402.6	278991	168738	17163	116134	125017	181708
598.395	5.78	5.78_598.3953	78918.9	117334	108698	1530.51	138859	106044	89913.5	106270	145130	142411	92639.1	120121	126938	89897.9	168115	117490	122214	102878	1571.87	127119	105463	90176.3	127918	96607	95059.9	113002	132106	138380	111390	23558.2	146996	110924	110480	132429	913.4	118533	111817	126932	143340	148115	130963	104556	99141	95967.4	111804	159041	122794
362.196	5.82	5.82_362.1957	31461.3	44946.6	22034.2	16004.1	34983.4	115788	12166.3	100694	16304.5	77131.3	2132.66	1765.26	4240.9	13832.5	6897.79	7047.16	10856.6	100	5549.82	15338.3	18295.6	1932.11	14937	46955	100	52921	8927.11	100	100	28657.1	4497.93	47054.9	28595.7	79259.6	65064.4	34029.6	23918.9	100	100	100	53805.1	11502.7	100	83511.2	33071.4	11787.4	54657.5
678.506	5.83	5.83_678.5062	3.23648e+06	4.14184e+06	3.86696e+06	3.93662e+06	5.16527e+06	4.68316e+06	4.46834e+06	4.47541e+06	3.49439e+06	4.20711e+06	2.65879e+06	638.507	4.53488e+06	3.72092e+06	4.13049e+06	4.04145e+06	11748.3	4.34697e+06	4.32119e+06	1075.43	3.4293e+06	2.75462e+06	5.23915e+06	4.87063e+06	5.68954e+06	4.78844e+06	4.03628e+06	4.71282e+06	4.228e+06	2.1008e+06	3.79439e+06	4.15769e+06	3.31047e+06	4.70794e+06	3.60175e+06	2.97157e+06	3.65187e+06	4.0603e+06	1020.95	3.77406e+06	4.06047e+06	3.44105e+06	3.16415e+06	2.72454e+06	4.30305e+06	4.91289e+06	3.68531e+06
219.995	5.83	5.83_219.995	981145	972747	1.08984e+06	886082	953749	926213	1.05774e+06	1.04024e+06	1.12575e+06	1.10128e+06	1.07437e+06	1.21735e+06	1.08269e+06	876496	961443	1.03857e+06	1.12632e+06	1.22473e+06	908543	890943	1.08871e+06	1.15542e+06	800469	896064	966712	1.0271e+06	593736	1.26785e+06	997956	188847	1.02265e+06	981574	1.02424e+06	1.00066e+06	893373	989646	1.06286e+06	904746	895239	867872	908767	871899	895631	985968	838464	913212	1.00388e+06
792.499	5.83	5.83_792.4988	466938	568878	1701.54	434477	556256	453676	387341	509546	514844	522616	343589	503552	3366.17	534521	510480	497001	377171	3495.15	512739	507169	422066	368074	529529	623313	728644	612050	477932	509260	385437	113400	519918	437018	426396	537479	458631	455337	414436	492308	536688	439830	483130	422802	7985.03	348097	472651	694051	450873
808.465	5.83	5.83_808.4649	112744	127471	979.352	96410	126559	105741	87385.1	117859	133075	137609	1301.42	1501.21	104325	118202	117684	1442.84	109564	101930	121278	117583	99754.7	92431.5	110460	143534	161591	149180	1949.74	1655.11	1270.9	24571.7	126372	100729	100924	1072.64	101527	105819	100506	117193	133754	103589	111099	103897	101025	84941.3	108332	167324	104778
942.489	5.83	5.83_942.4886	61391.1	77742.7	5100.82	3061.95	96630.9	87531.2	78541.9	95514.7	31701	56894.8	46167	53463.9	3409.5	96902.9	107905	66982.7	35446.2	81971.6	98150.9	110067	54712.1	2646.39	4086.35	110637	95805.8	4593.19	70746.7	2180.22	65430.4	24773.4	61413.1	76919.2	40018.7	53208.1	83998.2	53418.8	45608.6	1789.81	80166.9	3134.76	98500.8	73248.8	87811.5	54609.2	2318.21	3659.15	52049.3
824.509	5.83	5.83_824.5086	48499.2	53726.7	2382.01	1592.43	51470.1	46597.7	38712	48274.6	1574.51	40865.3	32890.9	2495.74	49500.5	54719	50090	51172.2	32462.2	39453.6	48521.7	44515.1	37045.5	33575.6	871.352	60787.8	72491.1	55457.7	2084.68	52422.5	38704.9	14985.7	55246	47654.7	40848.8	1920.35	49819.2	43979.2	39833.8	51315.3	47123.8	842.878	1670.55	42488.4	43939.1	35037.6	1277.06	67175.1	43253.4
924.499	5.83	5.83_924.4986	42821.9	54261.2	827.406	1217.64	55783.5	51916.2	51599.9	60405.8	22937.1	37294.6	29595.7	35971	1284.5	62726.9	1165.3	41572.8	24872.6	49244.2	59609.2	67234.1	35834.2	1914.38	64372.3	78176.4	52220.7	53536.7	2202.53	4002.25	21086	18940.2	37628.9	43581	3006.23	32654.6	3054.02	24267.2	34710.7	51959.5	50103.2	59764.1	66472.1	47243.6	54061.3	35406.6	49254.4	60808.4	35034.6
922.457	5.83	5.83_922.4571	21101.9	23262.3	1111.91	18214.8	26027.7	23557.7	16585.9	19791	26832.3	20565.4	15048.5	25429.5	21122.9	22306.9	20857.7	20731.1	16437.1	19044.1	21323.8	21346.4	17851.9	691.413	21660.3	26409.9	41359.6	25737.3	22010.6	24745.3	16257	5573.03	26800.4	18166.2	20956.7	26833.8	19307.6	19132.3	21860.3	20800.8	24985.1	19152.2	19753.3	19701	16609	15304.8	21639.5	32086.3	20431.6
842.496	5.83	5.83_842.496	4939.22	8987.63	11011.4	20769.3	19762.4	15506.1	5230.27	17996.7	8995.71	2373.46	11633.4	1165.56	7626.98	10914.2	1674.58	17185.3	7919.5	20246.3	8887.47	25219.6	7457.6	1552.43	16013	21922.9	15969.6	2870.28	7395.34	11365.3	15005.3	4656.59	14817.4	8920.52	2615.39	12108.8	7329.53	5350.28	9283.68	18232.8	1829.79	19785.2	2958.5	16956.8	9003.97	13439.3	3765.78	23320.9	10025.6
737.488	5.84	5.84_737.4882	23669.7	11234.1	10912.5	29235.2	25238.1	17895.2	20077.2	10979.4	11087.5	9806.56	14425.6	19792	19861.6	39710.6	31263	12201.9	24116.5	16940.7	1604.79	1082.13	11440.6	26880.3	43028.9	37308.9	21501.6	15379.1	13686	10655.4	14982.7	12061.4	1008.47	24214.7	11127.4	27681	28642.8	32385.6	22278.1	35600	29526.9	12058	22489.8	14799.1	33982.8	12732.8	26992	16408.4	18735.7
188.106	5.95	5.95_188.1055	143930	246036	148060	195016	7260.55	5448.5	3545.1	502598	241767	259725	307363	240717	209389	112722	270226	920103	451218	224750	2780.17	132512	185728	260060	254163	453427	668.854	205663	157160	233128	366184	2770.5	170994	90741	361124	254483	216005	129776	382704	201520	152285	4850.8	718514	217640	132721	118412	131064	224807	136508
210.087	5.95	5.95_210.0872	39310.2	59221	38159.5	43267.3	65331.3	2654.46	67517.6	122361	70652.7	68653.6	78673.6	65359.1	64310.4	32651.5	68386.1	226995	103934	64770.4	163444	35966.4	45402.9	66758.6	75366.1	118662	26406.3	54834.4	41275.1	60277.9	89922.9	14464.1	45402.3	24709.5	92550.6	69794.5	55249.8	30588.2	100618	55212.2	45075.1	47083.5	165664	58889.6	35561.4	28543.8	32898.2	57605.7	33910.3
278.075	5.95	5.95_278.075	4684.08	12883.6	7380.62	7870.13	11339.5	11239.8	13546.2	26582.2	12697.6	12727.3	12378.2	13943	12054.7	7137.93	13326.8	39708.4	20236.7	11920.7	28135.4	6011.87	8388.19	13078.2	14911.2	25708.3	4774.77	11766.8	7943.48	11716.1	17030.5	2182.68	10469.3	5803.05	20325.6	13487.3	11531.1	8406.67	19715.8	11202.6	9331.65	8036.27	29198.4	11233.7	7856.47	6224.48	5771.82	11758.5	7464.33
712.406	6	6_712.4061	12926.2	2056.7	20832.6	69648.1	2389.96	4244.2	22514.4	7978.05	1070.42	17965.8	17060.1	108733	135539	14408.5	155397	1561.87	103966	19290.6	100	3626.57	4402.5	6494	19201	106092	100	4489.07	278051	51983.6	6418.64	18397.6	185624	28186.9	2184.15	100	36423.4	195319	1630.65	21897.9	13639.3	100	75029.1	25088.8	115624	459344	11226.7	116456	1564.19
466.185	6.07	6.07_466.1851	4226.66	41138.7	52430.3	663.229	105569	12025.9	3287.68	7086.3	9270.11	100	168526	16909.7	10247.5	1626.06	5992.23	7692.04	15977	9063.44	11071.7	5495.21	26758.8	9148.29	5201.91	20923.3	100	25567	75775.7	17012.5	67578.5	2231.96	18161	39737.4	24376.3	9537	4719.16	18981.1	19886.5	4108.61	4092.53	5068.39	14482.3	6325.23	9762.5	18121.4	8868.82	43342.6	102038
534.213	6.19	6.19_534.2134	493045	40909.6	19508.4	18775.2	4992.71	69678.7	41138	914252	2072.9	84711.4	188900	2057.08	204071	408086	816364	79210.4	4152.89	48564.4	3255.74	100	106667	146816	23941	71039.2	100	182030	135361	4779.19	67748.1	21035.8	19437.7	44425.9	107768	2867.06	538437	2017.13	17660.9	124849	64399	167262	2117.52	68995.1	1699.5	974.373	2049.07	36644.7	79359.5
602.201	6.19	6.19_602.2009	51991.7	6268.23	2395.34	2250.21	16628	10007.1	1653.63	93356.8	12675.3	9987.62	1606.11	2248.47	22239.7	46232.7	84507.9	8250.09	1115.76	5509.88	10015.3	100	14444.8	8207.97	2652.22	8116.35	100	21861	14162	927.675	7019.34	2857.3	1175.98	4841.74	14160.9	23878.6	59701.8	1157.03	3294.21	15139.7	8255.03	19167.7	21577.8	1607.27	1144.01	100	21057.5	4333.9	11117.3
214.064	6.25	6.25_214.0637	56379.5	50914.9	56707.4	58150.8	2648.2	13657.8	69568.4	64161.5	68717.9	72131.1	51154.4	8393.29	4616.81	51647	67302.2	68355.7	47032.2	7839.94	5011.99	63074.4	55202.8	58077.6	4968.82	68969.4	5148	8176.43	76350.2	71626.4	15605.5	2708.92	62486.6	59986.7	65622.5	10497.6	59687.7	4459.69	4569.27	63887.4	691.178	54506.1	53400	67704.2	56228	51627.5	64483.4	70278.4	79777.6
197.033	6.29	6.29_197.0334	154870	134741	438322	143206	46094.3	75941	385332	79970.7	394578	42242.1	403240	309406	291441	363097	74220.2	68217.5	265969	309218	201024	226281	224797	139748	92542.7	421331	121997	355072	87489.2	362490	239959	187983	216028	128892	406894	316009	70222	93119.6	192072	287138	163847	198152	523001	342865	428606	401542	166654	224119	55515.3
824.566	6.29	6.29_824.5655	37754.9	53947.9	52444.1	73363.5	75929.9	61186.8	41988.5	51383.3	77138.7	67299.8	54384.3	68525.9	64634.9	46263.1	104983	53863.3	62668	53813.5	68536.5	74060.3	64037.4	42417.6	75155.4	53772.2	44086.9	61405.4	74979.8	81693.3	66565.8	13065.7	81133.4	57980.9	56824.8	71918.5	80445	67834.8	66619.9	71302.1	72910	95152.9	563.788	57730.2	52829.9	60855.8	52574.4	86323.7	51512.8
967.67	6.33	6.33_967.67	90188.5	146793	121174	181275	162292	127455	134606	216904	185734	209553	573987	369234	157318	531903	456572	392007	1.21335e+06	421371	251244	712185	430720	276533	128683	196602	179309	275511	309562	146325	357881	53021.1	163980	96962.8	128022	92494.5	154378	200045	153832	210879	137920	869658	212732	759568	448636	408348	237147	229600	113254
1168.66	6.33	6.33_1168.6559	6868.19	8841.38	6028.02	15915.9	10785.1	3541.59	1103.23	6841.08	4001.5	3119.86	4820.73	5471.63	7553.6	13354.9	2155.7	4236.98	4215.6	1686.67	16456.5	15451.7	4216.18	2148.83	1735.99	15406.9	10539.1	7217.07	1330.78	11624.8	3650.13	1210.99	8855.76	11507.8	5139.15	1381.88	12958.6	7229.79	4234.78	4440.37	11873.3	8366.45	18841.9	12715.6	9943.99	5651.33	12612.9	17318.6	1898.94
496.269	6.39	6.39_496.2688	45970.9	61839.6	39148.2	24614.3	43018.2	57754.5	2086.31	171700	29027.4	773.705	177412	178642	8623.31	4774.34	3033.99	12714.7	84229.7	5471.04	35059.1	21100.4	37623.9	42072.6	1735.01	20835.4	2043.85	42227.7	80141.6	25968.2	44388.9	3041.08	29353.1	9626.99	79430.3	25274.2	1157.28	58530.1	130908	2876.87	4237.9	11430.7	11167.9	25453	34399.2	5485.37	13822.5	10749.1	55667
440.338	6.42	6.42_440.3379	23860.6	27305.2	22049.7	17003.8	18747.4	20813.9	29562.3	29040.1	16215.8	18158.2	8996.1	12974.9	15894.4	27024.5	27835	23037.1	15521.2	27608.1	22613.2	17041.3	11825.3	16938.7	20437.2	31151	30016.4	35744.2	16419.5	18912.2	14282.1	3762.88	19124.4	14252.3	12956.9	18054.6	21643	13589.2	15456.1	18482.3	1028.34	15747.7	20186.9	13472.6	10866.6	16027.1	23030.7	24327.8	12641.2
156.116	6.45	6.45_156.1163	39594.6	84102	222232	3732.2	108784	1687.92	32777.7	124906	177996	8928.9	85208.6	215538	120738	36678.6	222295	258745	5194.46	130011	455195	39268.7	154563	6492.63	1112.93	61886.7	100	121257	36252	107395	211130	14562.1	99996.4	149583	121126	104401	203081	50110.9	10044.5	302667	75637.1	56712.1	93325.3	4268.63	124788	73319.6	86366.2	85307.6	60582.7
222.088	6.45	6.45_222.0882	22087.7	32473.2	1974.14	34316.6	46946.2	33168.3	16067.7	52101.3	84647.9	310527	35889	93911.7	51489.9	15488.7	100866	104587	1811.62	59158.9	190618	18475.8	65415.9	89080	1864.13	27398.3	100	53935.8	15028.5	50106.9	95499.9	9080.43	46739.3	65602.5	55913.6	1236.17	89067.8	18762.3	6290.36	131458	39612.5	23664.5	41837.3	81334.6	55716.3	32763.5	41555.4	1423.94	28082.7
200.107	6.45	6.45_200.1065	29782.2	49112.3	1301.36	2213.34	58430.1	1263.25	23953	64640.1	2430.09	399913	48927.1	115935	1304.01	23817.4	129224	133515	3986.1	66591.9	225205	23438.7	87157.2	1480.6	1548.35	33858.6	1772.59	1645.47	19266.8	54226.5	1026.14	6962.82	55724.3	79835	64346.9	6575.48	3312.41	28021.1	4365.78	156749	38850.9	27714.9	51894.1	91728.6	71097.1	40091	55154.4	47790.6	35795.5
1176.85	6.68	6.68_1176.8516	82066.8	80081.3	70556.7	85419.3	82644.1	71069.3	2492.76	88189.3	2068.48	57972.4	57396.1	1064.05	81281.8	91948.7	1681.6	84828.5	61292.9	87296.8	1548.68	1351.34	898.251	76331.7	82425	106274	90304.8	1230.77	92140.8	84599	68595.2	12797.9	60975.4	69037.8	66171.5	2152.29	1418.91	66299.1	74086	84055.5	80932.7	92030.3	98403.8	75307.7	67009.7	59777.7	85512.2	86339.4	52134.2
688.333	6.99	6.99_688.3331	113870	274739	2482.02	82010.1	75625.9	161853	19550.6	953355	113491	7263.84	744919	1298.77	3888.95	10162.2	136282	13937.5	164565	39343.2	119353	103646	33371.6	26639.3	12285.3	60730.2	100	13074.2	352502	88238.9	97382.9	12326.9	76807.2	16175.2	753711	77326.8	7463.16	377403	225527	2053.41	21844.7	73716.1	77107.3	77659.4	179713	291456	23398.4	38200.5	155356
688.33	7.13	7.13_688.3295	113644	365750	318924	82010.1	75625.9	80422	6207.22	706313	113491	7698.81	912925	658722	3888.95	10162.2	136282	13937.5	202555	39343.2	47500.5	60614.6	33545.2	26405.3	12285.3	60675.1	1935.65	134916	223722	87650.4	75327.4	9129.26	76807.2	16175.2	753711	77326.8	7463.16	470288	225527	8630.65	4721.8	73180	77107.3	36078.4	179713	227680	58210.3	38200.5	155356
302.079	7.14	7.14_302.0792	201071	243741	191267	223581	179523	190973	193580	192556	200795	204957	197535	158518	190202	200798	198076	201906	186096	212000	198402	207296	175308	192931	189215	212670	6817.24	191520	194068	199956	197398	20710.8	202469	195122	187933	165802	213753	192967	167231	217697	187752	226618	201090	191706	225575	183513	222592	204138	175208
638.108	7.2	7.2_638.1078	11493.5	162536	142668	173957	44391.6	19561.8	76627.9	58948.2	19871.8	33924.8	73757.8	33427.4	100	249581	57799	13160.3	73502.3	3117.07	60936.7	38325.5	47891.8	50253.3	3539.67	6701.95	100	48274.1	39789.6	67868.5	37719.6	3538.96	3198.72	5755.96	4843.09	6780.42	4419.1	7700.86	26438.1	38942.7	1829.51	91610.1	143677	28748.1	83892.5	77335.5	86795.6	47934.3	68601.6
269.992	7.28	7.28_269.9919	2.79177e+06	2.77843e+06	3.05528e+06	2.72704e+06	2.88107e+06	2.93282e+06	3.22959e+06	2.9802e+06	3.35985e+06	3.20972e+06	3.04236e+06	3.27824e+06	2.96925e+06	2.85022e+06	2.94662e+06	3.11967e+06	3.03748e+06	3.10604e+06	2.93982e+06	2.96944e+06	3.12258e+06	3.31174e+06	2.91328e+06	2.91439e+06	3.11794e+06	3.15239e+06	2.80905e+06	2.8558e+06	2.87177e+06	3.00199e+06	3.05531e+06	2.89274e+06	3.12938e+06	3.02428e+06	2.86896e+06	2.87503e+06	2.99543e+06	2.86932e+06	3.02964e+06	2.86243e+06	2.79053e+06	2.9252e+06	2.77113e+06	2.89847e+06	2.75118e+06	2.97431e+06	3.04647e+06
328.227	7.31	7.31_328.2266	137850	125996	115754	72929	265413	137388	297594	677671	2.47707e+06	959688	433532	300740	331791	61082	1.09903e+06	396132	95281.5	1.10912e+06	512106	70491.1	220904	207436	2.76628e+06	225422	5427.32	297735	99199.7	134588	68843.1	18261.5	146412	198416	987625	157203	300315	47555.6	906106	721582	115080	67705.5	571140	694975	154008	34933.3	22049.5	155255	34615.8
214.023	7.31	7.31_214.0229	49994.9	62550.4	66119.5	61294.4	49146.6	43238.9	52971.5	54866.2	60992.9	60743.9	50055.6	52331.4	57529.8	55599.3	55768.1	52689.7	60167	58124.9	51740.8	55307.6	52008.7	60652.6	47815.5	49493.4	8703.99	57226.2	50013.9	54290.7	50893.4	43677.2	56616.1	50990.1	52102.6	49310.7	55027	54377.8	60088.5	52611.5	41358	45266.3	59792.7	48288.9	58232.4	57807.9	61497.9	53465.9	49740.7
396.214	7.31	7.31_396.2142	10806	10621.1	8020.97	6566.37	23830	14145.1	24809.5	2205.9	182349	74189.5	39628.8	27529.7	26056.5	3334.18	93727.8	32904.6	1792.88	96733.5	18936.5	13080.4	18074.8	15156.9	1413.51	20907.5	100	28952.7	7175.13	12033.7	1335.98	2653.45	15825.7	15588.9	89948.4	9431.9	28764.6	5301.94	81901.3	63738.6	9174.26	5010.52	50325.5	60757.5	13886.1	4088.93	2631.19	14500.3	9047.25
247.991	7.32	7.32_247.9906	717406	150195	946407	730690	491324	91947.1	769348	788104	769177	750986	1.04802e+06	741819	201239	713837	763849	213500	277153	774372	157096	328300	786051	772913	818772	691354	176355	360386	216676	121520	250016	202496	68957.2	545762	362041	102073	265345	215645	728194	172003	721077	745981	703239	686225	59611.7	126680	220734	141935	148184
941.008	7.32	7.32_941.0084	29747.2	16995.5	21304.4	5684.7	8320.21	7107	5296.07	18269.5	16085.2	5956.29	6556.77	31502.4	4132.76	8664.16	3655.91	25856	6334.6	26110	3023.16	2181.07	7601.6	26563.7	8470.25	31151.3	21945.1	25430.1	18177.6	7422.09	24776.1	22596.9	3347.05	16054.1	25201.3	26828.4	3956.44	6421.49	20989.6	13187.9	18348.7	23273.5	28245.7	18915.6	14479.2	20265.8	5692.67	4444.19	7473.91
270.057	7.36	7.36_270.0568	6.29696e+07	6.12062e+07	5.47753e+07	5.93927e+07	5.01061e+07	6.46979e+07	4.36031e+07	4.73643e+07	5.93433e+07	4.70587e+07	5.2562e+07	4.2392e+07	5.76765e+07	5.71773e+07	4.75881e+07	6.29505e+07	6.31826e+07	5.40408e+07	5.7941e+07	4.72086e+07	4.83698e+07	4.53321e+07	6.10177e+07	6.30747e+07	100	4.31206e+07	6.63422e+07	6.5951e+07	6.68897e+07	1.65295e+07	5.4963e+07	7.85733e+07	6.01491e+07	6.57361e+07	6.39436e+07	6.90333e+07	6.1285e+07	7.0329e+07	5.37617e+07	4.70118e+07	5.14197e+07	6.31025e+07	6.32847e+07	6.61805e+07	6.43325e+07	5.50149e+07	5.45069e+07
338.043	7.36	7.36_338.043	246758	237762	205505	246526	248176	324336	205953	203893	224101	175420	214732	209846	261492	254142	206408	264174	243801	232343	257877	233888	197802	184359	298716	267224	1500.78	223269	288912	306268	277980	126728	277245	322522	246890	284936	286173	283480	264876	278646	261411	220315	216804	298729	281881	276652	256694	257252	219000
612.171	7.36	7.36_612.1713	523071	585864	488928	556755	119090	155022	177441	232901	209300	173817	364316	138335	2900.84	473477	186299	249279	489323	110154	187348	169094	300001	257019	40610.8	242889	100	174191	317529	220493	198624	5880.58	265000	551052	326956	241596	335823	532224	222098	279487	2356.12	225282	362987	115558	316309	448951	345984	137830	226214
384.034	7.36	7.36_384.0344	17321.6	37000.4	80712.3	27157.7	40409.7	42281.1	33481.7	34708.3	42304.9	32842.8	47411.1	28806.6	36582.9	29679	34507.4	36046.4	36443.6	34380.7	34227.5	33831.5	29907.4	35376	23109.1	29717.8	100	30161.7	28585.1	46286.7	24295.8	5713.26	30364.3	36570.6	26256.2	42468.4	26076.5	33826	44591.3	28916.5	19811.6	29219.6	41686.5	43264.7	34664.9	34782.3	36864.8	30492.5	56883.9
269.994	7.37	7.37_269.9938	2.76691e+06	2.75308e+06	3.08112e+06	2.70467e+06	2.85947e+06	2.8995e+06	3.18355e+06	2.95885e+06	3.331e+06	3.18402e+06	3.05351e+06	3.25098e+06	2.94641e+06	2.82161e+06	2.92731e+06	3.08485e+06	3.01493e+06	3.06889e+06	2.90743e+06	2.78036e+06	3.09137e+06	3.28289e+06	2.8861e+06	2.89092e+06	3.08632e+06	3.12426e+06	2.78899e+06	2.82216e+06	2.90239e+06	2.95537e+06	3.02591e+06	2.86165e+06	3.08664e+06	3.00363e+06	2.85342e+06	2.84042e+06	2.97461e+06	2.83439e+06	3.00971e+06	2.83686e+06	2.76495e+06	2.89764e+06	2.74873e+06	2.86758e+06	2.74132e+06	2.93865e+06	3.0144e+06
313.987	7.37	7.37_313.9874	285048	294284	243384	265456	285072	278490	274904	283856	263114	267131	231179	264918	254551	180604	254569	297780	232405	279841	289429	283788	274778	243683	281353	288984	267089	263117	163931	267191	274978	220436	170853	274498	301523	158308	301223	273798	174904	152065	257616	258515	274876	266970	267411	291618	300150	287564	277530
330.243	7.4	7.4_330.2434	371423	78399.8	57851.4	35897.9	25052.3	76944.2	49113.4	202538	1.21385e+06	1.48904e+06	299186	17443.1	115749	6713.09	548637	399355	179165	51379.6	122235	99889.1	88161.7	711728	239239	129488	3561.07	177849	72629.7	295811	65452.9	20241.7	86513.6	333675	106449	84272.3	222980	254737	75313.4	38023.1	316429	141316	490045	392948	418928	16237.1	15174.5	27817.8	267507
328.227	7.44	7.44_328.2269	30942.2	125996	115754	72929	88913.4	56006.3	120619	677671	521995	312437	175939	300740	82661.7	21056.5	353384	185301	95281.5	253106	512106	152388	220904	65142.3	261292	73353.2	5427.32	109730	99199.7	64227.6	30901.8	18261.5	146412	96426.7	169833	57921.5	120019	47555.6	356699	302185	24030.7	29226.7	239183	197483	44258.8	15795.3	75980.6	53870.1	107649
264.002	7.47	7.47_264.0023	1.43084e+06	1.08825e+06	488207	1.07567e+06	1.49898e+06	1.4409e+06	1.4584e+06	1.51579e+06	1.42633e+06	1.42007e+06	496437	1.56334e+06	476995	1.41018e+06	1.18117e+06	1.49878e+06	1.45416e+06	1.40825e+06	1.48761e+06	1.47582e+06	505827	1.56632e+06	369216	1.38131e+06	1.5237e+06	501449	1.40951e+06	1.08801e+06	1.4363e+06	1.2301e+06	471200	1.399e+06	1.43723e+06	1.43279e+06	1.15404e+06	457304	1.46994e+06	1.43043e+06	1.31952e+06	1.43081e+06	1.46795e+06	1.25878e+06	1.39127e+06	1.40431e+06	1.16441e+06	1.52209e+06	476045
247.99	7.47	7.47_247.9905	1.12219e+06	670065	115617	1.11519e+06	1.18793e+06	158187	908613	672791	1.09815e+06	1.14718e+06	694205	1.17615e+06	664315	1.13847e+06	1.20056e+06	1.19662e+06	670077	1.19724e+06	1.15965e+06	1.18824e+06	1.14001e+06	702318	698784	632801	1.31181e+06	697740	1.11398e+06	1.12114e+06	1.10273e+06	1.1859e+06	642723	1.10693e+06	648927	1.11378e+06	1.16736e+06	647691	1.09699e+06	1.08801e+06	660912	121958	641813	621869	634714	1.07573e+06	650045	653923	654320
694.38	7.51	7.51_694.3802	186365	170400	146366	105171	100153	66319.6	69696	256946	78984.8	108094	124118	126285	1404.9	33665.7	51086.3	64441.8	10428.9	5043.09	15951.8	91677.6	78471.4	2438.18	37545.9	158534	100	86436.5	83921.2	45924.3	128374	11791.1	139042	114612	134096	63984.7	37929.7	57275.6	84276.4	5128.91	988.849	25883.8	176601	46272.8	51904.1	32444.1	33004	37695.6	66375.7
310.184	7.51	7.51_310.1844	1.18872e+06	907678	822222	1.02475e+06	652206	1660.66	504414	665429	1.0565e+06	583472	898674	429791	1928.27	988801	1.24116e+06	782033	1.32512e+06	1.28416e+06	1.09692e+06	990659	2760.67	779001	2594.29	951669	136036	498230	1.67556e+06	1.24032e+06	1.44938e+06	1.39253e+06	325643	500037	1.48062e+06	990626	1.6687e+06	1.70739e+06	444578	988153	1.50502e+06	1.17783e+06	525809	1667.37	1.83383e+06	651189	559788	1.07545e+06	1.3883e+06
605.995	7.52	7.52_605.9947	10275.9	13991.6	29727.2	61663.6	35825.1	13439	67886.3	13104.5	14530.3	16484.3	9151.2	56090.2	54889.4	42885.6	11989.7	13664.6	14501.2	5516.02	10694.4	51337.1	58904	71729.9	67608.6	24708	38436.6	32358.1	18379.2	62458.2	45279	6287.86	43208.1	58454.1	44883.3	51298.5	31579.6	20344.7	9692.74	52988.7	65576.9	60502.8	73429.1	55115.6	41040.6	16947	36324.4	38898.4	82244.6
286.137	7.52	7.52_286.1365	26982.1	20248.8	762.979	3290.68	21422.1	21343.5	40406.8	25509	2560.33	22289.1	1846.75	2199.14	28301	23348.7	26760.1	23289	21039.5	25765.9	21300.3	22366.3	3454.62	8364.42	24060.6	3311.1	87875.1	152136	19422.7	19365.5	1557.95	8572.27	20741.9	25579.3	16404.8	1136.84	20182.1	15190.1	21476.5	17564.9	22063.6	24889.7	41216.1	18652.3	19547.6	20316.8	20444	24601.2	20754.7
325.986	7.53	7.53_325.9864	375538	856617	852118	824578	388233	373814	800803	385602	823671	389072	854746	898795	136332	840522	830343	852280	843183	237151	860908	841831	921889	385658	167311	377255	51309.8	406441	344677	786346	378518	100908	338858	796288	849347	370194	840735	815620	805411	829489	745344	847279	848339	860562	350843	800700	827048	321544	345700
328.228	7.55	7.55_328.2284	15933.2	4176.91	11738.4	13186.6	2716.22	21268.1	4073.98	86518.3	362374	21530.3	9670.9	6995.93	82661.7	8331.02	13727.3	14810.1	5656.59	23262.4	21784.6	2880.29	54369.1	23899.9	20849.4	4887.77	1502.57	3817.18	3641.3	26834.6	5737.01	2488.45	27738.1	33101.7	44286.4	3026.01	14124.1	20027.8	10147.8	29231.8	3732.25	29226.7	5194.96	15812.2	31154.6	14347.9	10255.1	2026.24	34615.8
201.129	7.55	7.55_201.1294	30560.9	35408.4	35929.6	36041	42007.3	37267.9	36562.6	13539.9	27453.8	35288.5	31312.4	35913	7035.19	37287.7	41330.3	2078.39	36179.8	33559	40690	46056.3	38381.7	35896.9	45430.7	25396.4	2923.53	43194.1	34616.7	38564	31117.8	8063.28	5626.16	41666.2	31451.7	36482.2	36168.4	28292.5	40053.9	34174.3	5740.19	35970.4	32689.7	4774.5	31045	33063.1	33552	9397.27	28744.2
312.179	7.56	7.56_312.1789	3.51371e+07	5.62011e+06	3.56188e+06	2.77061e+07	2.40071e+07	4.73917e+06	1.67631e+06	6.12238e+06	4.83632e+06	2.72577e+07	3.76857e+06	2.19332e+07	100	100	3.34436e+07	100	100	100	100	100	2.30744e+07	100	2.49287e+07	5.61018e+06	446399	1.99154e+06	100	100	2.99429e+07	4.24715e+07	5.0053e+06	100	100	100	3.91518e+07	100	5.68007e+06	100	4.45571e+07	3.46064e+07	2.28856e+06	100	100	100	100	2.75952e+07	4.24619e+07
380.166	7.57	7.57_380.1662	1.33274e+06	764610	93595.2	634745	1.03625e+06	903972	110806	46702.4	389842	987309	768106	919142	227963	532477	726453	493330	666157	201036	838129	602481	929588	91095.4	1.10926e+06	239642	11960	106579	736594	1.11276e+06	1.13347e+06	2.1343e+06	246496	219172	1.16533e+06	725480	729066	680907	254063	505949	281441	209187	94713.1	425513	480137	210825	644254	1.24577e+06	222614
209.992	7.58	7.58_209.9915	1.45768e+06	1.51065e+06	1.50017e+06	385292	709426	560145	1.78075e+06	1.97836e+06	866944	857154	859314	568202	822872	277824	168705	100	1.55763e+06	1.06296e+06	100	298184	1.88619e+06	100	610566	100	100	1.56262e+06	1.40642e+06	1.43248e+06	553470	526149	626250	1.71195e+06	792020	1.42999e+06	323629	683161	438362	1.50663e+06	968438	1.39458e+06	100	1.75092e+06	100	875192	606592	1.51671e+06	749876
276	7.58	7.58_275.9997	169767	178616	103183	225426	654588	83306.3	363396	158941	113391	440046	157169	198884	251148	164632	153700	129217	125699	112654	147340	315786	226504	218642	105910	348944	183442	837418	180899	185424	206974	186381	98624.9	174126	154293	139948	156764	357160	652198	175516	356420	55836.4	164474	315913	87679.9	107886	157234	369201	396628
231.996	7.6	7.6_231.9962	634413	651822	634785	642211	219009	614109	631892	628184	678866	623904	601383	636794	497158	571555	651927	672324	624697	472508	628861	608503	670190	649867	558435	651973	534954	704081	618495	644141	630085	560363	627568	580209	626783	640505	647632	589864	589748	610669	251463	390148	622132	610433	614533	587696	591563	695146	604395
393.99	7.6	7.6_393.99	438041	445464	308610	449046	447367	423813	466532	440567	69231.6	56959.7	426547	432273	43779.9	418532	451507	438004	420205	41256.8	447346	338006	311449	304512	449598	415726	98852.5	53936.5	420985	142871	446888	404562	415821	407964	449937	230277	182114	421288	427695	427630	58874	443544	434168	294960	444558	306669	409379	456905	411423
319.991	7.62	7.62_319.9912	5.29143e+06	5.31441e+06	5.65302e+06	5.21069e+06	5.87671e+06	5.43984e+06	5.52023e+06	5.49311e+06	5.45915e+06	5.44386e+06	5.5197e+06	5.58558e+06	5.5077e+06	5.40054e+06	5.66717e+06	5.39579e+06	5.27259e+06	299962	5.49261e+06	5.5072e+06	5.4573e+06	5.71694e+06	5.55432e+06	5.27501e+06	5.78631e+06	5.61816e+06	5.08998e+06	5.23294e+06	5.44123e+06	5.1371e+06	5.26158e+06	5.25119e+06	5.54328e+06	5.42126e+06	5.75236e+06	5.36303e+06	5.28572e+06	5.16733e+06	5.39247e+06	5.63843e+06	5.61255e+06	5.17704e+06	5.1456e+06	5.07867e+06	5.3929e+06	5.39781e+06	5.19565e+06
340.211	7.62	7.62_340.2108	2.46658e+06	1.94255e+06	843170	1.70137e+06	1.3816e+06	1.14689e+06	98486.2	215822	153375	2.99609e+06	2.45935e+06	1.32897e+06	2.73148e+06	244550	744371	555879	2.22211e+06	1.37211e+06	651118	1.80283e+06	1.01822e+06	329314	1.23998e+06	3.10903e+06	45497.5	10114.6	2.5703e+06	1.50156e+06	987139	3.89578e+06	3.61447e+06	3.70131e+06	732446	379540	152697	519807	254002	1.11843e+06	1.23718e+06	273984	109828	891080	913398	770676	2.49263e+06	113986	1.59477e+06
308.202	7.63	7.63_308.2022	1221.88	10123	2121.89	3468.42	29346	44084.6	4591.85	109042	35525.1	45367	10517	63734.3	3049.44	3923.34	90186.9	3844.46	18524.8	5832.23	15869.5	28374.8	8967.43	5726.79	17236.5	64318	680.379	29465.9	3699.32	1893.63	11472	3722.01	15666.4	33525.9	50049.7	47809.7	34833.7	12907.1	68504.4	13615.3	1400.99	11904.3	138457	51315	18103.4	5188.93	10250.9	25388.9	27776.1
233.993	7.64	7.64_233.9931	505229	511630	323425	854771	330343	350753	380731	337280	549394	767752	516504	331238	327100	507779	353906	511987	819116	449601	404299	379262	1.07299e+06	461819	334597	890672	276599	485883	485054	549201	318725	359247	378929	137888	477967	360511	344669	325632	196706	234652	233232	281729	295090	469035	271395	155980	436991	263778	292456
666.305	7.66	7.66_666.3052	6795.36	10936.9	76752.9	3164.04	102767	27343.2	68061.7	6101.63	61568.8	1990.25	106395	7592.47	6465.73	3010.7	130750	119071	1753.1	19100.8	77111.7	108790	33902.6	109313	8165.17	160558	1297.93	100	29263.1	7299.82	5163.44	72038.4	10843.6	56395.7	29117.9	59344.6	89090.2	309438	131581	92048.8	65923.7	85710	76804.3	75601.4	81228.1	5713.47	23029.1	24813.2	60556.3
217.997	7.67	7.67_217.9973	513593	520249	237284	739716	257171	543077	234908	2.05545e+06	463017	513438	539499	246180	2.25249e+06	1.64028e+06	497097	540009	535580	591697	428026	349438	2.01583e+06	274760	565593	1.86004e+06	2.37494e+06	370121	292464	504177	1.86295e+06	455137	393352	1.81113e+06	241905	307053	500172	1.70639e+06	297780	1.73542e+06	2.20002e+06	236743	579667	211151	426041	525791	363175	503546	1.8108e+06
295.995	7.69	7.69_295.9952	1.55229e+06	1.5664e+06	1.55721e+06	1.53009e+06	1.56824e+06	1.55711e+06	1.59337e+06	1.59851e+06	1.57128e+06	1.52725e+06	1.58171e+06	1.57624e+06	1.74251e+06	1.49817e+06	1.64529e+06	1.59454e+06	1.52076e+06	1.57803e+06	1.60264e+06	1.63004e+06	1.61345e+06	1.58831e+06	1.5988e+06	1.56149e+06	258618	1.6925e+06	1.53432e+06	1.57259e+06	1.53539e+06	1.4879e+06	1.5087e+06	1.52751e+06	1.48056e+06	1.51358e+06	1.60335e+06	1.49974e+06	1.54966e+06	1.49553e+06	1.56379e+06	1.53926e+06	1.53388e+06	1.46029e+06	1.51893e+06	1.51306e+06	1.51535e+06	1.57434e+06	1.51235e+06
287.988	7.7	7.7_287.9881	1.37547e+06	1.26447e+06	1.34329e+06	1.25675e+06	1.29512e+06	1.27607e+06	1.40908e+06	1.4078e+06	1.25329e+06	1.37092e+06	1.32121e+06	1.28944e+06	1.23511e+06	1.34248e+06	1.27166e+06	1.26386e+06	1.38802e+06	1.33196e+06	1.27599e+06	1.31741e+06	1.32161e+06	1.36826e+06	1.28586e+06	1.28957e+06	1.40864e+06	1.53214e+06	1.23419e+06	1.3195e+06	1.22298e+06	2.17607e+06	1.22674e+06	1.20976e+06	1.3047e+06	1.1973e+06	1.26285e+06	1.37689e+06	1.21661e+06	1.34152e+06	1.36086e+06	1.34301e+06	1.26129e+06	1.23281e+06	1.4723e+06	1.2835e+06	1.34915e+06	1.39288e+06	1.29342e+06
274.005	7.72	7.72_274.0055	210225	139395	54104.5	58511.4	29436.6	160553	40585.2	174762	84510.1	134386	140984	104573	56160.7	90168.2	81342.9	71638.7	66227.7	61142.7	41694.6	85533.6	109060	27281.4	55971.5	231912	91916.2	70081.8	138549	100313	53403.2	71527.1	34545.9	103147	239571	95686.8	64949	74108.3	64063.5	41713.6	30160	57234.1	211797	87189.9	27728.7	50247.5	144559	55059.2	74254.7
615.984	7.73	7.73_615.9842	96547.3	334768	323016	324168	329473	327257	324129	337023	328060	96012.2	332422	337356	327970	92951.3	170560	109366	311143	102592	342073	348789	335484	96296.3	320949	102688	66525.1	347639	320857	157844	333762	95499.6	103298	306256	304478	309892	318229	303221	320743	309405	308601	326602	321692	299644	312694	305530	312160	305777	91204.2
275.987	7.74	7.74_275.9869	2.73624e+06	2.95943e+06	2.73604e+06	2.97961e+06	2.7642e+06	2.79754e+06	2.97424e+06	2.82528e+06	2.74108e+06	2.96473e+06	2.68594e+06	2.71341e+06	2.88271e+06	2.84839e+06	2.91439e+06	2.72805e+06	2.89675e+06	2.75616e+06	2.90206e+06	3.08412e+06	2.96449e+06	2.79673e+06	2.75076e+06	2.76198e+06	2.8701e+06	2.858e+06	2.68446e+06	2.70491e+06	2.65739e+06	2.78532e+06	2.72744e+06	2.75757e+06	2.7524e+06	2.72335e+06	2.79733e+06	2.60968e+06	2.65678e+06	2.63259e+06	2.749e+06	2.66749e+06	2.68121e+06	2.74054e+06	2.69883e+06	2.64557e+06	2.64938e+06	2.74244e+06	2.67642e+06
345.994	7.74	7.74_345.994	671480	655055	692642	682206	658646	637524	666810	656447	684680	644067	675457	702842	621032	614024	648132	693369	640082	675119	666649	692999	695507	658417	660420	675731	637516	676005	609165	626827	657691	475915	656971	618233	616079	588071	627363	597456	602100	617943	642259	623019	657570	631050	621561	633730	670505	601891	636841
705.992	7.74	7.74_705.9924	311169	296079	396933	403495	325004	394974	427356	415508	337374	299734	316299	448602	110851	276187	306587	339928	298460	336053	439083	315006	427492	406974	309135	406408	422526	353719	277741	410029	306155	238911	389324	277412	377577	299751	350773	90240.2	386909	316064	292270	89122.4	423921	384970	391771	286910	291970	406871	373989
685.99	7.75	7.75_685.9904	275276	673172	149703	207527	473237	440221	462139	710055	217176	151610	173469	221597	480350	391488	72655.9	451951	462642	216703	229977	233316	189632	704004	425359	730055	192662	287808	417935	511190	497569	313147	472391	665788	272041	438650	729731	222933	225892	658864	202741	473907	720278	223821	220231	437586	416097	204276	645434
853.993	7.75	7.75_853.9932	91446.7	70526.4	70423.6	70266.5	91242.8	43157.6	76996.5	115477	81040	17008.6	82564	11306.8	8233.65	19833.5	18421.6	25889.3	81431.8	15245.2	86925.4	74524.5	77052.6	79252.6	77238.5	88593.3	76314.9	80176.5	30654.9	25848.8	97349.6	13021.8	86788.7	81692.3	29741.8	22275.2	77834.9	85677.9	110172	40842.1	69354.3	534151	14387	71415.4	86496.4	85437.3	86173.3	25434.2	79938.9
245.993	7.75	7.75_245.9927	1.21968e+06	1.34637e+06	1.50017e+06	1.22429e+06	753206	1.36285e+06	313536	328849	1.48016e+06	1.54181e+06	343729	631961	386869	1.11754e+06	257316	1.50838e+06	1.40989e+06	523226	213842	530782	489401	630238	1.49638e+06	537354	885917	1.42379e+06	601406	722124	1.32366e+06	459824	1.09857e+06	532819	1.38007e+06	435190	237441	348245	947650	1.0447e+06	1.01295e+06	1.28771e+06	1.49496e+06	817421	1.07798e+06	941646	1.10484e+06	1.27784e+06	203892
835.994	7.76	7.76_835.9942	88905	30019	13950.3	102704	15340	76617.6	126634	97394.8	101992	77567.9	107526	30366	23099.8	13164.6	92619.3	100867	108631	93432.1	20624.5	93009.1	15622.4	99580.6	94997.9	14615.3	68456	44759.9	104237	43340.8	39394.9	14510.6	131537	98551.4	10221.3	36744.3	41973.9	16146.9	118433	85686.9	40113.4	33602.2	98767.1	40476.1	35345.5	47367.9	20758.5	86853.2	18833.4
242.154	7.78	7.78_242.1544	301193	375373	338541	272886	356371	265040	370278	356537	329243	334671	362073	341913	6639.5	284547	353283	381467	316818	315829	324608	352778	396296	342632	305595	259528	8120.92	391645	273280	3499.48	226781	260547	299566	354528	266064	291333	306472	297655	295593	239262	271363	291382	307047	6383.27	233643	268799	253070	272809	302632
198.164	7.78	7.78_198.1643	129909	168220	159775	127543	168070	130126	168560	167665	156953	162041	168266	165588	159487	127620	172335	182526	139296	156021	162552	173767	13513	167652	152237	122213	264072	173206	137566	137901	110713	124584	139588	165982	124746	132774	142821	145740	130404	112069	133198	135234	135959	136044	112211	123597	117340	2833.03	145670
208.148	7.79	7.79_208.1478	41383.1	31306.6	31640.5	11306.2	24582	28545.8	28252.9	26045.4	34095.8	13930	1309.3	5348.99	32149.3	28274.1	1486.98	4175.74	36653.8	4705.54	2579.51	2116.81	34566.7	3680.12	2737.77	36357.1	5017.03	38757.5	27081.7	32786.3	5988.35	15064.6	22828.3	14047.5	29960.5	39585.5	3010.34	3506.51	2228.72	24584.5	27792.9	36803.1	4290.66	36061.7	31735.5	5470.93	26239.4	30037.8	30640.9
355.993	7.81	7.81_355.9935	353308	332020	356063	377507	365631	343986	364473	382394	349481	338438	345772	366821	345109	354185	346874	333461	329400	364359	356636	369379	362535	342636	350571	332111	395568	351925	354615	344795	346655	266718	350587	326344	340087	362106	359217	346652	377050	336841	337339	361483	350959	348687	351537	357877	335222	347663	329774
676.375	7.81	7.81_676.3746	394076	46067	317946	359801	206183	97831.5	151893	147511	206965	167063	250962	252743	54735.5	19969.7	530573	119854	213006	62049.7	326075	304035	32990.1	60842.7	71659.2	31055.8	1001.34	38955	74182	82677.1	208839	41741.3	305836	340630	31774	51975.5	135204	177739	409861	59840.2	15680.5	94422.7	234982	248181	270150	234797	211114	301741	25756.2
395.183	7.81	7.81_395.1833	42409.3	21430.2	32150.2	36150.1	25495	11711.1	14448.1	12318.6	22840.8	16560.3	21140.7	25386.3	4986.92	11747	38837.1	3152.75	19702.7	6846.33	27466.8	27037.4	28160.1	5617.24	7925.68	18883	100	20032.9	8779.73	10438.9	20223	5802.03	29764.2	32796.7	36708.3	29542.2	13649.7	12997.3	40371.8	3109.16	2736.48	12680.4	23491.2	3206.86	5991.69	21486.6	20179.1	28406.5	17404.2
293.994	7.84	7.84_293.9941	3.37342e+06	4.44873e+06	4.3334e+06	4.18337e+06	4.04945e+06	4.09219e+06	4.20417e+06	4.44192e+06	4.33413e+06	4.09254e+06	4.24856e+06	4.02015e+06	4.1847e+06	4.30897e+06	4.17168e+06	4.30294e+06	4.75351e+06	3.53401e+06	4.25651e+06	3.11007e+06	4.17074e+06	3.29431e+06	4.2772e+06	4.67558e+06	4.34902e+06	4.21409e+06	4.36367e+06	4.47885e+06	4.25753e+06	4.08096e+06	4.29086e+06	2.80157e+06	4.44082e+06	4.3303e+06	3.16351e+06	4.44116e+06	4.2358e+06	4.36724e+06	4.27564e+06	4.13512e+06	3.17635e+06	4.15672e+06	4.35488e+06	5.00884e+06	4.19176e+06	4.22808e+06	4.22246e+06
[truncated: 674 more columns]

## Sheet: 2020 subset
		Genetic group	Humid Atlantic Forest						Amazon		N/D		Humid Atlantic Forest	Humid Atlantic Forest		Humid Atlantic Forest		Savanna	Amazon	N/D	Andean Low-Lands	Andean Low-Lands	MesoAmerica	N/D	Andean Low-Lands		Andean Low-Lands			Humid Atlantic Forest	MesoAmerica				Humid Atlantic Forest			MesoAmerica	MesoAmerica	Dry Atlantic Forest				Humid Atlantic Forest			MesoAmerica	Humid Atlantic Forest
		RM clade	HCA9						HCA9		HCA9		HCA9	HCA9		HCA9		HCA5	HCA5	HCA9	HCA9	HCA5	HCA5	HCA5	HCA5		HCA5			HCA5	HCA5				HCA10			HCA10	HCA10	HCA10				HCA3			HCA10	HCA10
Mass	RT	Compound Name	lot01_2020-B10_BRA96	lot01_2020-B10_COL2360	lot01_2020-B10_PSEXXX-1	lot01_2020-B11_PER234	lot01_2020-B12_BRA163	lot01_2020-B12_BRA492	lot01_2020-B12_COL2331	lot01_2020-B12_CR77	lot01_2020-B12_IND129	lot01_2020-B13_COL1357	lot01_2020-B9_BRA179	lot01_2020-B9_BRA769	lot01_2020-B9_COL1292	lot01_2020-B9_GUA43	lot01_QC01_casrootunck	lot02_2020-B10_BRA294	lot02_2020-B10_BRA488	lot02_2020-B10_CM6370-2	lot02_2020-B10_COL1667	lot02_2020-B11_CUB32	lot02_2020-B12_GUA62	lot02_2020-B12_SG104-74	lot02_2020-B13_BRA1167	lot02_2020-B13_COL1108	lot02_2020-B13_COL148	lot02_2020-B13_IND17	lot02_2020-B13_SG638-6	lot02_2020-B9_BRA1255	lot02_2020-B9_COL1535	lot02_2020-B9_COL2017	lot02_QC02_casrootunck	lot03_2020-B10_BRA130	lot03_2020-B11_BRA1243	lot03_2020-B11_BRA966	lot03_2020-B11_PER349	lot03_2020-B12_COL1137	lot03_2020-B12_COL1722	lot03_2020-B12_PAR15	lot03_2020-B12_TAI8	lot03_2020-B9_BRA93	lot03_QC03_casrootunck	lot04_2020-B10_BRA977	lot04_2020-B10_COL2469	lot04_2020-B11_COL1490	lot04_2020-B11_MEX83	lot04_2020-B12_BRA147	lot04_2020-B13_BRA1282
295.961	0.55	0.55_295.9609	17611.7	9672.17	6583.23	23810.7	13395.7	10639	9446.58	18848.5	10466.8	2155.56	9400.25	5668.77	7731.5	17860.2	9698.69	8065.64	12463.1	18355.6	26393.7	20466.5	12029.3	13081.1	13027.8	17578.8	12013.4	12560.8	9240.08	10103.4	11689	10230.9	10629.2	8931.36	9601.45	10759.4	23254.9	12233.7	9288.59	19406.6	12242.6	12148.6	11592.8	8119.33	9996.04	15572.5	16695	18657.3	10943.2
293.94	0.55	0.55_293.9402	38385	65966.9	9468.73	18940	34956.5	31130	44233.8	19243.4	43798.1	24502.2	19310.2	25113.1	7070.11	27376	34061.2	28266.5	43386.1	19130.8	32857.8	1667.51	41187.2	18305.1	31705.1	33862.8	21988.8	41560	77491	38402.1	49540	34286	34903.7	22647.6	34818.3	1439.21	19009.6	25333.6	48896.5	16879.4	26687.7	1485.64	30644.7	34320.2	51320.5	28587.2	1239.82	19574.5	18893.7
207.98	0.55	0.55_207.9801	68481.6	45528.4	17403.3	75063.5	21423.8	30602.8	20079.6	73108.4	50812.2	39114.3	52056.5	29183.4	30275.4	17448.1	77501.5	52690.7	5586.92	19160	4766.32	7280.96	9789.84	22822.7	29190.3	13326.2	55424.9	54216.2	61853.1	58215.6	80193.8	29910.3	60275.8	30133.3	51282.9	7757.2	34017.7	24971.5	37394.6	66740.4	35371	16436	21372.9	20082.8	53840.8	25831.5	37353.8	22520.7	10257.9
357.931	0.55	0.55_357.9312	51852.2	90986.4	9816.1	28628.3	52276.7	51061.5	56808.8	17914.6	71215.9	35035.6	30165.5	1638.07	77908.9	2268.44	50030.3	41779.3	48996.1	28076.8	49845.5	37720.6	56823.3	10499.3	43195.7	56543.1	20372.9	57026.3	25144.4	40636.6	61672.2	44870	43872.7	9699.11	39125.7	44888.3	32534.9	41688	60683.5	27198.5	38978.8	50034.7	45898.9	35656.7	28073.4	1859.38	32774.7	29716.9	30969
289.944	0.56	0.56_289.9441	784247	9583.66	281547	462597	708279	4346.25	3809.49	500085	933847	5088.17	478473	90243.8	619347	3664.28	615513	543066	4023.4	367584	2518.79	5995.47	7811.4	311978	5503.8	6602.62	408931	9561.23	7557.11	775428	774545	5293.46	593852	486690	648791	545255	541144	591060	880266	517688	672581	657709	528796	707883	1.1818e+06	4433.47	509018	522424	600881
419.903	0.56	0.56_419.903	65460.8	122743	17096.2	35471.9	54067.1	74008.3	141207	34595.2	81559	43956.3	35416	21631.3	50478.6	1206.93	53396.6	48334	126273	29678.5	34090.4	41806	79568	23209.8	42626.2	102350	32132.3	58533.2	93551.4	63156.5	61723.2	53164.8	45841.1	36226	59033.3	47108.5	39088.6	45231.8	86578	36127.6	51824.3	55278.3	40247.1	70442.7	120347	47510.9	40175.7	38948.3	792.08
425.916	0.56	0.56_425.9163	54929.9	84754.2	18581	24544.3	53547.5	45724.8	40832.9	34645.8	71896.1	8794.73	33371.7	8359.28	85315.3	2346.96	59005.1	41563.3	26828.7	34008.9	60302.7	36136.6	45854.5	39865.9	55254.9	45031.5	42844.5	67993.7	80168.7	46448	81081.8	67447	55178.6	41958.8	46013.4	48662.8	32371.1	40441.2	64488.6	27943	41547	53605	53503.8	39113.9	45886.3	37451	35051.3	29668.4	30794
159.986	0.57	0.57_159.9861	1.46556e+06	2588.85	807434	564496	1.16273e+06	82529.5	984554	1.03434e+06	3379.13	778229	887830	76972.5	824409	204703	1.21369e+06	765830	5383.58	626980	2333.03	694024	2274.64	1.06864e+06	849720	5807.39	4001.58	973210	1.8745e+06	1.16641e+06	1.63345e+06	4171.98	1.08499e+06	1.44959e+06	1.13948e+06	1.2558e+06	815089	7414.85	977049	1.03355e+06	869187	1.39499e+06	1.08329e+06	894756	641946	1576.62	961672	743426	765735
227.973	0.57	0.57_227.9732	6359.91	2476.78	128654	169595	236235	3530.15	205643	234382	6434.58	2469.24	189991	22293.8	242155	60851.5	236692	147954	1677.58	163366	3182.17	2785.17	4289.15	243258	194677	5224.98	206744	2701.96	3128.3	242711	374901	186490	225409	251707	185567	213916	230539	2294.33	202325	226549	250898	227026	214134	2243.39	4343.44	2114.52	173608	198912	184962
113.993	0.58	0.58_113.993	115103	11013.8	92804	609188	84037.2	318985	120822	101113	79323.6	160665	105579	40862.6	1.04492e+06	264871	4909.58	181356	72894.6	665005	140285	287998	121109	100421	798433	344530	77825.8	4269.97	40640.2	817189	1.37078e+06	136870	46999.8	135107	105020	46194.1	820678	787399	107207	126667	900673	12393.2	76994.4	152796	15576.9	156786	52465.1	700064	159802
288.092	0.58	0.58_288.0917	150886	203324	317685	354787	518375	319319	320788	716693	225055	1.02812e+06	441783	166730	50976.7	320133	351365	101042	465170	218257	18360.7	665691	380549	605999	210865	193677	312347	151511	40158	315694	365057	25117.8	310040	592546	144445	225652	743170	261162	91151.5	616907	592839	347763	301546	56277.4	247059	53544.4	280367	599806	447554
304.069	0.58	0.58_304.069	24717.3	46622	10510.3	99566.4	94409.1	5458.92	138919	102724	67702.4	229853	84805.2	44387.9	16353.7	74657.8	51105.1	24726.5	191817	43213	13133.6	120258	90243.7	43217.3	40793.7	79425.6	37496.3	35138.6	14460.6	69158.1	56586.7	12592.6	50394.7	59230.4	32203.9	32944.7	165914	57642	32307.2	88701.2	162916	53247.7	46149.7	20663.2	71456.9	16380.1	49002.4	145680	121761
132.09	0.59	0.59_132.0901	93223.9	46228.3	1.46327e+06	373692	476318	197960	270661	841939	217302	399777	438415	165804	74794.7	217552	307831	84730.4	486397	265649	27763	322059	298445	599291	191653	83843.8	241125	78391.4	2957.55	275593	117466	12038.1	269865	465470	102108	184931	831907	276056	36868.3	497491	725377	257132	248699	39398.5	102683	43132.1	228967	805111	525438
364.087	0.6	0.6_364.0868	65138	43224.6	71651.1	1.20897e+06	1.05296e+06	943850	1.14192e+06	51504.9	87079.7	72970.5	39520.2	1.09399e+06	168593	717347	68323.7	24859.4	1.04875e+06	771874	76886.7	984797	1.39562e+06	62531.4	903946	1.08558e+06	1.08634e+06	103172	74148.2	55424.7	153644	1.18879e+06	34812.8	40815.3	128042	41858.4	103836	862662	25907.2	21633.9	34446.2	109169	54764.1	1.59938e+06	1.22401e+06	1.23786e+06	60016	61233.2	64961.7
174.111	0.6	0.6_174.1114	235535	338779	1910.73	1.05264e+06	1.22956e+06	552773	637920	2.25797e+06	550707	2.93971e+06	1.1323e+06	450650	114173	596010	718893	222855	1.38256e+06	663379	56461.8	245724	772679	1.43151e+06	483896	453216	616076	344930	28742.1	749010	750990	70730.4	661388	1.19582e+06	280962	495433	48067	710338	239806	120650	1.8138e+06	48079.4	637206	107163	275434	134490	579113	2.08874e+06	1.52864e+06
448.047	0.6	0.6_448.0473	461060	716197	29541.1	339491	541294	450641	510053	334661	653407	308826	356179	365270	139190	382588	596559	554809	378160	360867	16428.6	394302	604232	273639	474246	498469	470268	583613	679128	406736	552529	3351.54	559808	345659	435574	523807	350093	488794	549030	254066	307346	27132.2	543045	373169	449730	407942	402052	278681	237584
129.967	0.61	0.61_129.9672	23896.8	1.38943e+06	160067	547945	1.33046e+06	772831	724660	926506	1.72495e+06	77716.4	510334	387060	1.54262e+06	85389.8	1.04304e+06	16938.9	71347	640500	1.14359e+06	624231	54535.3	735418	986351	596783	710179	1.45293e+06	793081	567251	1.08315e+06	849581	45724.4	533114	418442	734491	1.06402e+06	93571.4	1.33242e+06	27202.8	947710	767763	884077	241282	9618.23	449414	493339	74802.3	512355
230.03	0.61	0.61_230.0299	78268.2	97835.6	38794.9	106076	111808	345500	112467	134034	122920	155635	146930	73092.4	121147	227822	145231	44823.2	43981.6	180402	28350.2	147400	130830	358824	113761	122026	230082	175694	105650	147371	175843	55312.6	122834	139247	71182.6	115569	150712	133509	77090.6	137794	247687	124200	119751	86409.4	155638	87814.2	107544	90836	100862
510.037	0.62	0.62_510.0368	143915	518807	14667.8	223380	521472	392383	350897	340995	735980	283569	204108	196538	404201	418806	419413	310677	267234	321884	191564	288676	385994	241361	435770	391812	292753	579015	295725	226291	354898	404982	366533	121146	199688	312071	397800	541817	541375	117199	313347	282340	374016	149747	238694	204583	197982	264910	180096
790.161	0.62	0.62_790.1607	155646	167946	3837.08	160398	131324	101059	153154	27739.1	131672	67844.2	106268	87691.6	7534.45	75314.1	150703	217305	89486.1	82673	1774.81	106445	197955	36578.2	123413	144729	117743	118287	168429	123941	124787	158413	131995	86047.9	161751	137122	93659.5	108181	114491	97135.3	15415.6	4335.64	127162	166905	94466.8	144788	130296	64887.1	62980.7
416.152	0.62	0.62_416.1525	25417.2	54464	8864.9	67268	103053	35710.4	141185	12715.9	30331.6	20674.9	77110.9	5809.36	2318.2	27537.8	75438.4	22450	132833	7218.98	1105.6	26942.8	172791	105346	16943.1	13259	5063.07	35016.2	38041.1	51147.5	131583	13323.2	79836	84303.1	18779.1	7928.32	21770.1	23110	171535	22460.9	33902.1	11073.8	74384.5	38046.1	29695.4	82207.4	110112	24113	48631.3
426.077	0.63	0.63_426.0774	1.05794e+06	3.05358e+06	33688.6	2.07075e+06	3.08656e+06	2.41414e+06	2.15657e+06	1.64064e+06	4.05216e+06	350296	1.59379e+06	1.18608e+06	1.48783e+06	2.48189e+06	2.61357e+06	2.37932e+06	1.55631e+06	1.9713e+06	584985	327462	2.91964e+06	1.21226e+06	2.69945e+06	147339	1.92744e+06	3.08532e+06	1.79384e+06	1.6563e+06	2.16006e+06	2.61424e+06	2.29214e+06	1.17033e+06	1.41389e+06	1.92406e+06	2.69602e+06	3.09271e+06	2.86667e+06	1.06608e+06	216331	1.79159e+06	2.22358e+06	1.24377e+06	189812	1.58833e+06	1.43528e+06	1.72523e+06	1.33552e+06
554.182	0.63	0.63_554.1816	97076.6	148258	42069.3	400949	366125	274172	258449	353528	207199	78116	336890	107428	20426.4	250482	272989	92691.5	315807	209745	7843.96	497815	330683	244974	165126	190006	251896	134861	17337.9	230705	203186	32377.1	242493	307120	119056	171538	627125	254234	98511.7	341446	363878	222269	264309	64838.3	127057	53511.9	232335	463274	286021
155.07	0.63	0.63_155.0696	93720.7	106810	788841	398037	265537	283998	268048	596252	8685.67	106669	477448	202682	53000.8	267879	92279.5	214540	224538	297129	199413	287273	268083	578036	315906	239286	369082	132889	77633.9	362668	273451	37166.8	6413.15	390811	14249.1	92346.8	406790	16281.9	91294	564656	513037	309687	7962.59	215647	138176	82486.2	17648.4	13780.7	1.05542e+06
526.14	0.63	0.63_526.1403	221632	173454	27583.2	271118	148078	425628	207887	53205.6	50794	173317	297731	76353.2	25935.6	300545	270789	158271	74294.1	279732	23247.4	218332	286246	255888	177872	218673	337949	94594	191771	274219	188446	81365.9	225328	278062	191291	157620	184252	222145	112171	291312	245179	231880	58531.2	273973	270294	207335	260711	45918.6	172065
800.199	0.64	0.64_800.1986	95412.7	4509.64	14947.4	100953	27362.9	11163.6	84385.5	84525.6	22930.3	35699.9	9228.7	62050.6	4354.36	81765.5	83742.7	94170.6	109971	83172	1501.39	34657.7	12704.7	55964.8	18430.7	80935.3	65597	77872.3	65473.8	88142.2	94281.1	90991.3	85138.3	70930.3	86281.1	75340.4	96806.2	85920.1	24106.6	75500.6	24440.6	14482.5	84286.7	79804.5	53163.7	55712.7	61305.6	88548.6	9356.16
516.227	0.65	0.65_516.2274	57187.6	474333	100424	394132	1.76209e+06	1.19507e+06	1.15892e+06	1.51808e+06	656174	550966	364603	716663	59944.7	1.27014e+06	1.17068e+06	749002	2.31388e+06	995192	5798.76	386560	2.0075e+06	950745	846275	156072	1.21423e+06	58930.4	116622	1.4984e+06	1.22051e+06	13686.6	1.11295e+06	2.14187e+06	811970	875290	3.22429e+06	859683	280281	645962	159086	181118	1.04898e+06	368521	86824.1	270455	1.29572e+06	2.68919e+06	2.65444e+06
504.168	0.65	0.65_504.1684	525105	791284	370721	858544	1.95885e+06	492720	571175	379986	1.21688e+06	280709	1.46533e+06	1.10228e+06	504837	721175	1.41461e+06	140311	901356	1.00567e+06	321667	1.13429e+06	500697	585528	783504	924415	640419	1.94601e+06	954921	1.07367e+06	846522	1.04e+06	1.30693e+06	1.79436e+06	1.92349e+06	1.72303e+06	900716	982950	1.99143e+06	631296	612005	169680	1.29787e+06	1.25795e+06	1.2179e+06	936732	461322	388813	493888
768.193	0.65	0.65_768.1931	760163	1.10292e+06	12525	1.70648e+06	1.11535e+06	892691	1.21962e+06	385752	1.28581e+06	560787	909203	595579	76854.5	828786	1.12229e+06	1.92454e+06	682923	908704	22390.5	871344	1.71152e+06	247284	1.21367e+06	1.50529e+06	947774	223509	828375	936434	745323	1.36554e+06	999620	540869	1.04244e+06	988680	963428	1.18317e+06	929920	750772	417052	881303	958414	1.19393e+06	432399	1.21013e+06	946960	617175	619108
416.051	0.65	0.65_416.051	120927	801885	59017.3	368886	353014	431353	347244	450115	561861	262145	483632	311832	702893	428244	628783	275694	319150	485343	199999	500198	416084	241593	424919	428809	768325	802158	382976	335774	325394	487468	606784	435809	354709	424087	185225	432695	521862	52385.5	425111	418842	527838	14845	130695	203987	613042	361886	250021
706.201	0.65	0.65_706.2013	605161	92969.7	10209.9	529747	88981.5	215464	359576	32014.1	75942	34264.1	336338	277640	11704.9	68183.6	307049	592949	254458	186026	12003.8	267751	288958	31729.3	245620	356306	291983	77144.4	407377	376143	270314	327653	288943	187444	568347	184931	62578.1	82014	70366.8	402545	46649.4	44239.1	301071	728464	231833	426551	392006	116711	103055
102.032	0.65	0.65_102.0324	116048	61533.1	565644	158047	33307.3	149011	122109	126996	37523.5	93721.2	269229	374572	118013	121347	13285.4	10833.2	141496	203006	154277	24468.8	160413	82141.7	15102	141109	135512	165543	123680	197054	13974.7	171511	138115	140898	173174	168214	147859	26323.3	15037.4	167004	104505	149218	154184	87782.8	97195.9	134666	135172	39758	17719.8
114.032	0.65	0.65_114.0323	151219	143145	49511.7	221972	181696	158612	152507	121322	181254	125122	174565	106666	1374.22	153470	168295	179513	155369	163565	34799.3	149916	217729	86433.6	181978	187640	167253	146890	149833	181461	168609	188781	149440	174189	203591	201459	60242.9	161756	161119	183370	114808	184579	165446	56945.8	104826	171381	169677	150128	173789
497.185	0.65	0.65_497.1851	2796.07	78599.8	2040.85	476314	186910	232416	204303	222712	98190.7	36043.5	367450	136641	12773.6	412391	188596	232380	161736	201962	2859.66	339763	281511	215165	250899	261040	315359	156320	69406.9	313166	217305	53971.9	180058	372217	254720	159091	329714	102417	77734.3	650280	272478	289310	168434	277140	106326	77002.6	260047	238650	885576
907.197	0.65	0.65_907.1968	38095.4	196219	12924	121617	88081.8	172180	84482.7	26355.4	90144.5	121414	143310	13836.7	26953.6	225842	146345	115393	25251	22759.6	2012.45	186275	195067	60911.2	89755.2	167271	130247	200811	129022	126558	121836	106250	139107	94073.1	69566	102761	165279	125460	170590	26633.9	55767.7	95675.4	142631	84574.5	69160.6	88243.2	115455	99916.6	36495
842.132	0.65	0.65_842.1316	120362	158763	24164.8	95458	143217	120472	112305	94516.5	188716	35809.3	106105	113897	69772.7	131987	155102	132591	122699	144525	2330.66	103685	155827	46091.1	169250	6567.08	143041	160104	137161	104577	30449	179912	145652	75368.5	134670	162677	12144.5	138362	145503	44909.8	13107.7	127449	130156	107267	13279.7	97430.4	119876	93011.7	96428.9
119.939	0.65	0.65_119.9387	31266.4	117444	12616.6	45425.3	69521.5	69992.8	53323.7	11295.4	107210	14504	58894.6	34300.5	143057	67237.6	12278.6	29961.8	35643.6	56392	41759.7	84592.8	73072.8	10468.2	7872.13	53936.4	99917.3	3946.1	70741.1	8433.64	46533.5	64253.8	2689.98	64526.7	25338.3	5213.66	77090.1	70667.4	18533	16750.3	74050.6	63489.1	93357	13507.9	60841.2	16593.8	12122.2	72753	23784.4
400.064	0.65	0.65_400.064	35363.1	31080.2	11856	1836.42	3357.19	10224	17932.8	25533	4661.95	21065	5300.41	1648.16	41260	1876.85	28470.7	13739.8	3211.19	4507.9	2158.6	2440.52	2621.13	19347.2	1711.12	2654.36	29997.9	27010.2	3847.61	2670.36	3399.58	7728.54	6495.74	29629	14264.5	19981.1	14346.2	1213.74	5495.53	16756.7	18752.7	23024.3	3546.61	19812.8	30914.5	1455.59	2834.44	5128.96	3255.75
180.064	0.66	0.66_180.0637	1.01884e+06	608697	128648	1.03468e+06	649221	1.44061e+06	1.04506e+06	237815	919307	963078	2.03924e+06	1.97411e+06	3.60421e+06	2.72377e+06	694901	82887.9	478033	1.63365e+06	889060	847670	1.70109e+06	1.0158e+06	1.1506e+06	292554	617159	1.34926e+06	1.26984e+06	3.84846e+06	472438	2.14673e+06	747543	1.19231e+06	1.94604e+06	671979	1.04028e+06	945347	966331	1.18892e+06	1.14878e+06	1.61888e+06	816832	1.15385e+06	679534	1.47117e+06	1.06462e+06	595690	1.46285e+06
461.174	0.66	0.66_461.1744	539842	594360	28414.5	1.05895e+06	850001	1.07253e+06	446846	518617	69087.7	1.1557e+06	1.46642e+06	872208	183164	1.61427e+06	649499	483901	781019	1.44069e+06	57562.3	990028	1.09945e+06	416287	815760	640109	1.04505e+06	43579.1	249513	1.89252e+06	627175	554743	625342	1.23153e+06	1.24483e+06	1.06485e+06	611788	720001	543960	1.81803e+06	508941	775318	577406	1.30199e+06	351820	594555	1.12264e+06	677932	2.21648e+06
447.159	0.66	0.66_447.1586	530224	425639	17027.9	170360	930723	1.29134e+06	441245	684902	131969	93812.6	1.41206e+06	1.29882e+06	228971	214855	793741	867060	1.18284e+06	1.42786e+06	85144.3	123829	1.42839e+06	414347	946056	853133	1.38842e+06	726451	52805	1.64447e+06	1.04834e+06	949275	766555	135985	1.40443e+06	1.13262e+06	123196	1.18728e+06	734416	103326	484171	1.06395e+06	735096	132953	427922	173269	136058	1.10692e+06	1.51977e+06
120.043	0.66	0.66_120.0427	49148.8	276646	51257.8	80726.5	288135	276500	230784	212912	34923.7	227401	278134	239741	2046.59	246193	289986	55512.4	38991.4	263654	111515	252154	120070	169296	29558.3	268059	253386	245306	239614	271364	326316	75652.1	114526	241179	311867	35667.4	259734	79300.5	55780.1	316634	215958	275434	26571.7	115734	179619	108166	259214	249669	282820
716.241	0.66	0.66_716.2408	414842	20675.5	12362	76686.7	157849	156102	187729	110308	147671	21285.8	225958	139348	4799.02	126908	195489	307042	217935	165726	1653.83	85501.5	239721	13058.2	153263	190595	16165.7	123891	44472.6	273661	49555.8	208027	180979	146648	320290	177257	144428	158815	138684	17480.4	9845.28	60426.6	173016	52866.7	102218	166628	199538	162807	129011
511.148	0.66	0.66_511.148	121703	88748.6	5589.35	85398.3	5035.2	18481	4251.13	8089.74	6234.73	20473	61938.3	40919.3	5166.09	65493.1	90254.1	38712.6	78300.9	1980.98	12220.5	109877	77975.4	30314.5	25200.5	46864.3	11670.2	7875.78	125770	128913	116128	58223.1	4214.26	15936	113809	67510.5	74570.7	12787.5	66577.2	145469	12919.8	9088.12	74456.6	98776.2	11110.4	60293.8	12734.7	8123.76	6304.49
378.095	0.67	0.67_378.0946	1.93392e+07	1.21401e+07	248185	2.34316e+07	5.14026e+06	8.12043e+06	9.47897e+06	6.29181e+06	2.33843e+06	8.55485e+06	2.29803e+07	1.24326e+07	4.84777e+06	1.09511e+07	1.68997e+07	1.30764e+07	8.39419e+06	5861.37	738390	1.64789e+07	1.0882e+07	5.31643e+06	1.16885e+07	1.12261e+07	2.58278e+07	1.05131e+07	8.33929e+06	1.51003e+07	902623	1.01634e+07	1.57751e+07	1.25808e+07	1.13308e+07	8.77607e+06	9.86253e+06	5.91257e+06	6.79079e+06	1.1687e+07	5.7864e+06	1.11008e+07	1.56203e+07	2.50719e+07	6.41174e+06	9.66633e+06	9.68672e+06	7.872e+06	6.18707e+06
147.054	0.67	0.67_147.0538	797893	907617	630485	1.69773e+06	482750	1.27127e+06	460306	278969	803137	1.7365e+06	2.06823e+06	926327	451582	2.26667e+06	1.17055e+06	556601	1.06258e+06	404369	278678	1.63152e+06	1.70249e+06	623168	861965	1.49208e+06	1.33879e+06	1.53125e+06	1.08518e+06	2.6735e+06	1.35847e+06	1.0103e+06	871838	1.53312e+06	1.51447e+06	922676	1.56755e+06	545236	954518	1.95485e+06	875960	1.17725e+06	1.06005e+06	2.08941e+06	662818	1.21162e+06	1.36136e+06	1.24364e+06	1.87508e+06
136.038	0.67	0.67_136.0377	470180	277170	590274	392576	1.697e+06	965746	373157	525515	624254	505234	1.03785e+06	605772	1.55613e+06	1.43451e+06	1.36755e+06	305006	1.80424e+06	2.31924e+06	837387	448114	1.71347e+06	105445	1.04481e+06	434222	537725	613744	605002	2.00128e+06	1.28131e+06	2.29367e+06	889139	750550	1.60147e+06	2.10122e+06	665858	2.46458e+06	517886	1.07919e+06	432751	1.30177e+06	957629	496335	329416	1.20725e+06	556587	604100	882071
758.163	0.67	0.67_758.1635	74112.9	120903	46234.1	262801	141071	236182	62670.5	95569.4	230396	79493.2	268603	142157	69502.6	219457	278482	192338	130088	222189	11868.4	118960	240658	91907.8	107328	242606	339315	218512	180250	191192	89630	243216	254450	163866	116677	177385	192411	232874	207393	89614.8	24106.8	60138.2	260152	191714	169050	23528.1	325263	141270	94538.5
869.244	0.67	0.67_869.2437	139452	225202	9523.72	253582	102792	217313	109002	39946.1	29536.9	83551.3	268799	125147	9082.71	40690.6	200957	244487	102116	8947.02	2584.72	244076	319916	12693.4	115944	119015	210751	63066.8	107726	382727	155057	134479	172819	152762	19408	131150	75279.3	124258	175238	113754	73080.2	176717	167976	15159.2	110188	67625.8	210049	114840	131068
405.113	0.68	0.68_405.1131	2.21766e+07	9.90615e+06	24510	1.73865e+07	6.11009e+06	8.15602e+06	4.44268e+07	4.50721e+06	3.16768e+06	1.45302e+07	1.34567e+07	8.60842e+06	38527.7	1.1909e+06	4.91924e+06	4.82197e+06	1.42078e+06	2.33952e+06	74980.8	2.07935e+07	1.60484e+06	1.24281e+07	1.12871e+07	9.0711e+06	4.21104e+06	2.70413e+06	312406	3.30365e+06	743099	225112	4.59421e+06	8.40871e+06	615670	757874	1.1007e+07	1.71837e+06	240802	2.02314e+07	4.71446e+06	1.42988e+06	4.5029e+06	7.65215e+06	3.13722e+07	2.33438e+07	1.88312e+07	3.37339e+06	4.34219e+06
150.054	0.68	0.68_150.0535	57193.6	331815	860497	299211	476968	351384	294074	130815	497127	97791	540754	862041	2.51842e+06	408058	536355	110991	570157	1.86956e+06	646173	234635	707512	481004	227077	331219	351845	106647	250623	648566	376825	1.53983e+06	384785	159147	640845	556276	215718	511213	593979	364208	396132	410387	520272	298016	78983.5	212084	152606	452017	433267
508.164	0.68	0.68_508.1642	31900.2	175291	14153	52907.1	122801	45143.1	21606.5	13157.6	52017.8	38665.6	128155	37355.4	245800	182902	221927	161829	176089	219730	29433.2	31885	52489.1	53455.8	131686	20567.1	46152.4	13740.1	12751	29650.6	230405	148597	149089	55754.5	70475	23906.6	200591	145279	158804	22254.7	76474.1	32351.4	160519	64066.3	17244.5	36905.2	52640.8	116168	37167.8
492.172	0.68	0.68_492.1716	33392.8	28146.9	17288.7	30099.6	29982.1	10404.3	27675	8550.35	27985	24342.3	26641.7	167354	183465	79542.8	93628.3	32272.9	34122.3	295891	3518.9	21449.1	57392.5	13869.5	43079.3	38283.7	19726.7	16137.6	47164.8	65560.9	21434.5	70845.7	81917.7	71457.9	95818.8	18863.1	18584.9	71751.8	9895.12	19565.7	40661.2	1140.81	132441	13904.5	22663.5	56507	40503.6	23892.4	34854.8
522.18	0.68	0.68_522.1803	75051.6	58368.6	26620.1	8028.33	58341.9	47468.5	56028.1	36205.5	64774.5	35128.1	17967.2	95560.4	37424.1	91855.5	69401.6	49010.6	69877	107783	15483.9	8063.64	55914.2	5042	55577.9	68251.6	53232.7	42499.6	49328.8	140620	48185	69889.9	57999	82860.4	63601.2	11905.4	45573.3	87267.1	53076.5	56567.7	38513.6	38933.9	59199.6	44911.2	6853.66	76970.3	4264.82	56382.1	6910.17
742.184	0.68	0.68_742.1839	150102	23930	11344.7	109324	12716.4	73043.1	15809.3	28911.3	6462.79	72353.4	120237	54715.9	10966.4	55180	105528	45004.2	66085.4	51140.3	2467.78	109270	31142.8	13276.6	47520.5	76165.6	109682	11593.8	21324.3	105381	26962.6	69377	88525.9	94538	18557.5	26954.4	9090.77	57255.9	12912.1	87406.9	15148.5	49471.9	92888.4	93263.5	102034	14313.7	149717	43056.7	25179.7
454.11	0.69	0.69_454.1095	389434	270637	967.327	444659	302743	228123	116430	10899.6	62592.2	125820	128566	64585.4	113664	391210	562491	665474	218605	133172	5087.73	89618.5	319227	105280	1.19256e+06	275695	252881	678988	163762	268332	625777	550474	545237	447303	231479	192123	178833	176693	511228	234410	57373	324891	551013	272939	26324.9	396811	112745	210359	60299.9
540.146	0.69	0.69_540.1461	249959	203292	57610.2	321877	207109	283387	201569	181271	179237	91773	538307	240502	36531.8	412848	404708	55268.6	144932	362652	76033.7	198736	282285	149450	160424	206007	332261	631431	129334	241197	84248.8	245309	381636	539309	311329	287009	168511	150353	369181	307426	68103	60704.4	364624	341936	259975	159136	228422	233768	180838
1064.3	0.69	0.69_1064.2996	100180	35442.7	15196.8	32642.1	79917.8	64417.8	92228.6	24271.9	39094.2	30646	36727	63591.3	2143.61	56889.3	101629	207414	38744.5	72871	15300.7	79245	150784	17471.4	50668.9	70315.8	87682.3	14030.2	9015.62	108776	64821.9	119088	97251.7	30151.9	123607	89282.8	97037.2	86313.2	27260.1	26325.5	23118.5	19882.8	89732.3	65723.5	17763.5	128375	93727.7	14996.6	26694.8
894.168	0.69	0.69_894.1685	31951.5	176868	10473.5	55497.9	94400.2	129438	90970.9	46588.7	136591	59210.7	58228.9	44703.8	16536.1	25318	149045	57805.1	60820.6	68891.6	6150.52	49985.8	103485	44529.4	132769	73077.6	95861.9	191747	126772	36410.1	77353.7	109355	115696	31469.7	42383.4	76016.9	72475.4	102022	138895	20463.3	79068.3	106861	95996.7	65475.2	66227.6	35229.1	114163	55026.8	44108.6
440.094	0.7	0.7_440.0939	2.02358e+07	3.70586e+06	228003	1.79536e+07	5.44444e+06	2.5704e+06	5.28638e+06	4.48311e+06	5.05815e+06	1.20243e+06	9.19151e+06	2.85108e+07	5.23354e+06	1.21996e+07	5.41876e+06	2.3256e+07	5.37135e+06	1.97159e+07	2.42743e+06	6.60622e+06	3.6876e+06	3.33538e+06	2.20149e+07	7.01996e+06	4.69343e+06	4.89055e+06	3.08685e+06	1.30929e+07	3.2573e+06	2.27881e+07	5.48483e+06	3.49969e+06	2.72751e+07	1.7419e+07	685392	3.15547e+06	3.78734e+06	9.16394e+06	4.22994e+06	5.36528e+06	5.96033e+06	6.89189e+06	2.12712e+06	2.27767e+07	4.14648e+06	3.73667e+06	1.34359e+07
782.209	0.71	0.71_782.2094	2.72174e+06	87945	9523.94	1.54489e+06	421124	277939	462901	88147.6	344283	40774	409968	1.54553e+06	52170.2	361522	707155	1.4421e+06	415836	881407	3433.59	87900.9	489787	45663.4	1.10685e+06	1.99819e+06	570299	314451	260788	668794	312681	2.35454e+06	384857	454896	3.3324e+06	604160	60485.3	186505	200380	651927	215014	664790	594623	4.33103e+06	220221	1.28719e+06	465562	236392	1.01729e+06
820.162	0.71	0.71_820.1624	347930	295778	19745.1	226287	517063	294672	69851.8	308516	455468	301865	352305	428340	254616	506957	478276	414589	351368	667981	35520.8	321239	328130	165582	679393	183786	432545	379740	282187	313465	116131	766176	479393	267694	463830	601129	162987	340311	382316	57181.7	201740	226588	447864	39616.4	126222	342344	323356	267291	529046
580.186	0.71	0.71_580.1859	33718	73148.6	8066.54	89353.3	79492.3	40839.2	19968.5	16164.8	36336.7	12659.9	99697.1	98640.4	16176.3	57972.2	59599.5	27371	69095.5	43965.9	4175.37	21039.2	94860	39111	44189	33446.3	67436.5	13544.7	39264.3	122691	48794.9	53994.6	62213.6	73547.5	85090.8	74491.7	20307.8	38361.4	56063.3	56950.7	40871.5	68950.8	56764.6	130793	20162.1	44711.2	30784.3	37772.2	49175
576.024	0.73	0.73_576.0238	41843.7	240042	22034.3	43162.8	132815	196258	28419.8	254029	53142.3	3373.46	90087.3	283681	671677	324940	79913.1	102765	102772	242112	273334	29333.8	85043.6	124442	215876	114803	175147	181959	115982	61470.9	136595	617965	204862	65826.5	204500	188817	9925.65	51407.8	116007	23722.3	123479	192877	210362	20206.2	25668.5	55401.6	50121.5	112648	364747
602.145	0.74	0.74_602.145	723107	129408	99239.9	621678	568697	381557	155790	373955	74612.7	202377	712922	2.06216e+06	117632	635075	737608	2.5009e+06	107908	428132	292057	234450	245610	453934	590027	95750.3	990483	540079	1.0965e+06	502535	86428.6	390411	1.30281e+06	1.22254e+06	803590	64861.4	262628	156276	363571	428657	233859	526341	232866	2.49203e+06	186189	517637	76477	85881	732647
918.139	0.74	0.74_918.1395	211816	202793	9750.79	89670.1	234446	320898	68539.5	117352	387135	51110.5	195244	954768	81561.2	366428	300329	125677	223634	241032	13183.9	87562.2	194898	52750.4	1.0365e+06	291211	181661	302391	147171	160437	248393	71684.6	349181	145419	271934	266081	55748.6	60389.6	284955	56026.2	400710	332300	66855	24901	88147.9	284190	43186.7	96138.5	289391
944.26	0.74	0.74_944.2605	98606.2	23628.6	3801.48	109792	74381.9	26809.1	24669.1	40013.8	21054.8	41892.7	55637.2	193052	1827.93	124482	60559.2	177699	47806.8	43337.8	8789.19	32319.2	88273.9	35239.7	39943.9	92802.6	32218.5	57767	126238	117905	15779.9	68146	59104.7	111119	275487	76504.6	11518.5	38185.6	34373.6	70383.6	15914.5	111084	66169.3	430142	48511	202988	52656.9	25716.4	45543
144.043	0.74	0.74_144.0431	106899	114671	14149.7	54570.2	136272	107493	107791	78832.1	128312	88887.2	124439	99255.8	66210.3	106078	123481	32020.6	127572	118268	45382.9	114502	169198	59185.8	19916.4	21475.9	21547.2	16427.6	33352	139077	140912	139982	110104	108438	146869	135178	33064.5	121581	119389	138214	78079.4	31362	121798	153261	72825.8	108660	122108	109187	124285
229.984	0.74	0.74_229.9844	260128	161217	11706.6	11193.6	221596	153707	60946.4	225144	482940	280589	834725	238511	1.18146e+06	173482	121601	475898	620520	715376	23122.1	127179	162439	218646	89336.4	65761.2	82936	270598	83627.9	71187.1	258508	75478.4	111839	94042.8	397086	1.11995e+06	275029	346424	2.41423e+06	39961.7	1.27735e+06	85674	101931	104346	95201	403538	719373	209780	723963
572.1	0.75	0.75_572.1	450732	833272	17964.6	953844	1.20022e+06	746113	1.6861e+06	647883	2.75376e+06	1.15897e+06	661510	682601	307404	1.06698e+06	896014	1.64428e+06	740663	704652	89457.8	825932	1.63294e+06	459411	760155	859665	833203	637891	845261	732966	1.77784e+06	842425	895272	704385	911066	1.35807e+06	859108	2.07019e+06	1.49402e+06	689990	282208	1.00388e+06	1.35617e+06	1.18025e+06	750178	1.70075e+06	516552	1.07974e+06	535828
282.096	0.75	0.75_282.0957	152973	184843	54192.3	138892	168425	21000.2	163944	81815.8	42622.7	121220	267636	65453	195495	121306	154774	191040	247934	86253.7	70378.5	121235	24905.4	128780	21984.2	145213	78405.3	60695.2	39330.3	175915	61801.9	139307	31883.2	130843	187415	121489	46868.8	150167	132692	155568	48665.6	86609.3	120409	234129	143017	70933.1	43134.2	149790	199763
447.159	0.75	0.75_447.1591	124349	39506.2	99928.1	1.13605e+06	940758	54786.5	60640.6	80817.1	907380	99455.9	188355	142063	236870	215176	107551	142896	1.19372e+06	1.44418e+06	85144.3	1.07552e+06	203531	52770.9	104168	862976	166208	73314.2	54570.6	181704	1.06004e+06	952852	781977	142862	159147	127317	898255	1.18797e+06	746556	101011	40530.6	117684	776915	69392.8	81405.6	178740	139304	206586	139261
708.034	0.75	0.75_708.0338	26143.8	130405	25595.7	22567	188090	37861	26345.4	154568	395868	11117.4	61100.5	52002.7	166037	142328	85060.5	79269.5	158761	85654.6	12170.7	67119.4	65606.8	95069.4	102452	61799.5	64805	160577	67343.7	41324.1	252390	149920	93754.8	40980.9	42968.1	89512.3	65170.3	98219.3	5681.18	9932.78	270092	38605.7	81596	28363.4	50763.1	30185.8	29000.8	114281	36266.4
309.107	0.75	0.75_309.1074	38155.5	20883.1	12807.1	8091.2	15631.4	56322.2	7933.35	18827.9	19085.6	9090.52	69013	195913	144715	51222.6	75485.8	84554.9	73671.4	13771.7	1730.71	6520.83	21771.2	3509.86	9785.46	31873.2	20471.5	6113.99	71715.1	213072	5590.32	34783.3	21349.6	13130.2	82158.7	72611.1	7161.5	89378.9	44417.8	20565.6	8226.24	8561.48	49550.9	12171.6	12209.3	162104	60007.3	54475	28421.1
461.175	0.75	0.75_461.1749	65273.1	18142.4	28414.5	25011.7	850001	81709.7	17270.1	28704.8	69087.7	70902.9	148584	97955.3	183164	110882	35184.8	33994	781019	1.44069e+06	57562.3	16457.6	93048.4	14167.8	44843.5	41221.4	94040	43579.1	9400.2	1.89252e+06	627175	554743	50599.8	91545.9	105668	1.06485e+06	46136.4	720001	543960	61715.5	508941	39898.8	53679.3	106347	351820	82045	71391	75859.2	113349
853.262	0.75	0.75_853.2622	102021	9073.05	4377.72	15744.7	5737.72	54892	7191.44	2709.65	7649.17	10446.4	95076.9	11901.5	2199.07	6076.15	60334.6	93759.9	16949	27560.2	1582.46	67898.3	29408.3	2430.37	3259.12	73040.6	21557.5	9224.69	8134.26	104320	61153.6	13767.5	56408.1	13200.6	122118	12095.6	5303.44	9753.46	4480.66	31345.2	2007.7	20301.4	13572.3	115047	43113.7	67965	10683.7	30996.8	47001.3
291.096	0.75	0.75_291.0963	48537	16316.4	30678.4	4529.1	23928	182441	15595.8	68477.7	2832.6	9159.26	122209	281507	81312.2	113588	57743.8	50902.8	69226	4605.94	4628.68	9984.72	29420.3	52521.2	14400.9	25971.1	35538.7	15950.9	27147.4	34881.7	14391.9	128429	23373.5	30315.3	128808	124981	31238.5	109992	48740.1	66827.4	30235.2	29778.6	50725	202515	53097.2	929676	237916	34100.7	134129
224.054	0.75	0.75_224.0536	765874	370946	35437.9	338822	87245.8	74722.8	71861.2	44091.5	28245.1	79922.2	74902.3	233651	90603.1	85748.1	620995	155587	27221.8	112062	8869.79	419501	119019	152627	188967	211912	20435.1	50464	325151	40027.8	218664	106864	156012	282045	139690	53380.3	61455.8	49311	78563.7	143020	36438.9	146136	85569.7	410011	35049.9	30575.9	42563	53915.3	36537
644.174	0.75	0.75_644.1745	9135.2	21773.3	4617.99	19137.1	63145	18985.6	21068.1	45540.7	17812.9	58270.9	62077.3	9650.77	15124.8	85830.5	45214.8	43810	16462.2	69247.2	11983.5	96901.5	71673	46734.1	67642.4	87846.5	96486.3	23933.4	101640	3795.01	51285.5	99897	86596.9	28681.7	142529	79150.4	47079.9	23185.7	13755.2	47344.8	71442.7	34744.5	76708.2	33350.1	60889.7	61469.3	81286.7	15711.7	25071.8
312.106	0.76	0.76_312.1061	107333	16233.1	26529.9	47232.9	16141.2	43310.1	46415.8	35828.2	18330.6	70588.2	151976	53668.1	152922	31774.9	102036	66022	126368	569771	30461	44265.8	91565.1	27579.5	39724.8	62546.7	45915.5	83019.7	69080.1	90431.6	41902.6	115268	101911	117332	82472	21601.2	21550.8	94862.3	79271.6	86093.6	87249.7	60880.8	49374.7	91828.9	17207.1	38947.9	55278.8	55945.8	18455.8
560.049	0.76	0.76_560.0491	47068.1	18523.3	26626.1	13480.5	27102.2	24702.8	5470.42	34290.6	12459.4	3571.35	19321.2	66648.7	111262	27603.7	72723	49429.4	67547.6	68815.3	14547.3	3248.08	15693.7	41097.9	51022	24423.4	11973.6	21549.2	31797.4	55787.3	74762.5	103960	18156.2	12672.7	122656	7080.66	6903.72	28014	29656.1	9062.18	23502.9	51028.9	76426.9	6612.46	14787.7	17133.3	32051.7	15667.1	157660
1718.42	0.76	0.76_1718.4179	45585.8	37423.7	3975.16	4644.15	25226.9	33337	46684.8	9689.64	24756.8	17664.8	37565.3	28187.5	3030.76	11853.2	12986	31348.9	36776.3	17805.4	1904.65	20031.2	49775.6	3639.25	37363.7	57881.8	44578.1	19738.5	46023.8	35628.3	20489.8	29845.6	32393.5	16006.2	32120.3	29413.4	14930.3	22019.3	20627.2	28071	12915	30757.7	26890	17868.9	19329.2	65831.3	33554.2	14750.9	17924.7
2076.49	0.76	0.76_2076.4939	49241	36100.9	15244.6	30672.8	21378.9	33135.7	110393	6330.99	43132.5	23697.3	40893.5	22019.7	5060.79	25856.2	86249.8	71633.3	15843.9	49440.5	914.901	45353.4	21165.7	5968.98	84849.8	51032.8	53685.2	21013.6	34292.4	45571.6	14730.3	60274.2	55096.1	18417.6	29457	86282	21801.3	25591	20051.5	33461.4	5453.99	20415.8	20567.2	9691.1	31164.9	73887.4	55062.4	17005.2	46191.3
504.17	0.76	0.76_504.1695	621782	896603	225483	400175	2.11505e+06	601606	376767	726518	1.31406e+06	543404	1.74985e+06	1.17469e+06	547656	877700	1.68105e+06	910193	977237	1.12003e+06	253727	270275	651579	682745	881358	556647	822887	2.2172e+06	1.06136e+06	1.17983e+06	890647	1.18728e+06	1.57614e+06	2.1503e+06	2.12642e+06	1.90796e+06	228583	1.08081e+06	2.22758e+06	1.74292e+06	586195	209651	1.53174e+06	694604	1.48438e+06	725121	1.49448e+06	1.11748e+06	569949
134.023	0.77	0.77_134.0227	4.9316e+06	4.87881e+06	115934	1.3804e+07	3.36972e+06	3.82027e+06	1.19102e+07	3.06369e+06	4.24893e+06	2.2409e+06	3.55147e+06	2.09475e+06	387471	3.75434e+06	4.73489e+06	1.32308e+07	2.88323e+06	2.54753e+06	123202	3.2007e+06	3.64863e+06	4.49264e+06	6.6621e+06	3.9078e+06	4.40018e+06	7.25013e+06	1.05049e+07	4.23874e+06	2.82907e+06	2.55785e+06	1.30695e+06	3.10055e+06	4.73228e+06	4.38559e+06	3.13259e+06	1.30616e+06	2.58609e+06	4.02013e+06	7.42966e+06	5.44245e+06	4.25251e+06	4.07678e+06	2.7414e+06	8.73757e+06	8.61213e+06	3.59582e+06	7.64874e+06
846.285	0.77	0.77_846.2847	231879	34707.1	7879.5	398158	324748	271259	181812	71776.5	202787	90890.3	440650	297778	16121.3	396833	385530	425718	168782	220226	3455.92	212188	422044	72350.7	212947	353234	212395	223217	274765	331290	135088	354543	342090	328744	808384	404813	153703	226656	371284	439740	75234.8	260837	338019	581881	216187	66957.5	360140	177517	53924.9
764.193	0.77	0.77_764.1932	100	100	100	100	100	100	100	100	100	100	100	100	100	100	100	100	100	100	100	100	100	100	100	100	100	100	100	100	100	100	100	100	100	100	100	100	100	100	100	100	100	100	100	100	100	100	100
894.168	0.77	0.77_894.1685	60902.2	128838	5609.91	44116.7	80762	79741.7	83885.5	47817.3	113918	62289.4	16666.3	35944.4	13565	85442.9	96339.9	8140.17	46437.8	63601.7	4901.74	69869.4	72176.1	25024.9	92502.2	61184.5	70555.1	118632	105068	48558.6	55140.1	88285.4	113093	35469.1	78224.7	67686.2	62004.1	95088.7	111998	17422.1	65463.4	83397	89697.2	24824.3	74234.3	44567.9	90527.6	30131.4	34180.6
112.018	0.78	0.78_112.0182	7.72917e+06	1.40886e+06	163817	633355	2.49323e+06	1.73834e+07	1.17624e+07	1.98756e+07	2.54436e+06	2.35296e+07	866120	983617	4.08288e+06	3.80112e+06	1.69054e+06	204185	1.93623e+07	3.14642e+06	62574.4	2.08353e+06	2.40174e+06	1.56348e+07	1.55655e+07	1.67561e+06	1.43492e+06	1.55731e+07	1.3993e+07	1.71879e+07	2.18254e+07	1.89524e+06	1.53953e+07	1.73359e+07	1.02063e+07	1.55215e+07	1.9677e+07	1.57885e+06	2.35161e+06	1.44078e+07	1.29622e+07	1.39214e+07	1.72976e+06	3.479e+06	1.00176e+07	288601	1.02069e+06	2.4573e+06	1.5554e+06
207.955	0.78	0.78_207.9552	28045.2	67360.7	2511.42	114446	59236.6	65823.4	115867	29381.2	67638	32227.7	129900	76667.1	6748.64	94265.1	78323.4	79232.6	16852.9	5070.76	2287.22	56236.3	63931.5	32304.8	58399.9	91784.2	192670	44296.6	115532	82693.9	11588.9	80023.5	180766	83562.5	11062.2	71143.4	75125.7	36597	46768.7	67191.1	57502.7	42191.6	125470	95147.7	131783	13159.7	144221	54161.1	41526.5
338.086	0.78	0.78_338.0857	69133.6	41284.2	100	22546.4	33398.2	28264.2	59750.5	4004.1	30698.2	31499	19795.4	32762.4	41585.6	23103.7	48818.9	49459.3	29368.4	17916.4	1791.93	20342.7	24912.1	55843.6	61435.5	10207.3	39415	24273.1	8164.6	18250.1	24759.2	22920.8	47891.5	15133.6	19176.8	2922.52	22050	37832.6	35228.3	17032.6	165743	32207.5	27064.2	84198.7	13605.4	44435.8	7926.73	48962.2	7922.03
1198.33	0.78	0.78_1198.3251	116628	46909.1	3249.39	18632.2	31796.2	6249.15	114993	12123.8	11382.9	7112.45	86430.1	37991.6	7821.36	21164.2	41198.5	12734.4	9217.9	23495.1	2817.16	25498.5	47349.3	2765.99	60090.3	61983.1	47273.6	28244	44156.2	42269.3	622.245	40880	53805.9	19442.6	55848.7	29280.4	29715.8	29307.6	19687.7	59463.2	5119.03	8908.15	57268.2	58925.9	29758.8	20730.7	90948.3	11254.9	41312
914.215	0.79	0.79_914.2148	232804	108931	4763.61	649816	307617	316853	296041	81202.6	401356	209073	212951	272818	26692.6	162400	339837	502637	169482	159905	3932.77	404038	561517	23206.2	317826	507275	316576	273283	357309	304524	446359	337403	181405	198981	262752	208021	425066	309416	98416.2	303823	98446	132078	255775	636097	94561	655327	338575	190900	125293
856.21	0.79	0.79_856.2098	119722	347315	9521.59	280542	218185	361660	618923	82866.3	240229	129240	500082	203935	4972.36	232046	334840	140930	162860	190605	3902.31	248016	322327	60497.7	299187	669151	337547	357379	381581	282433	159221	270115	315084	204504	304829	259172	275955	185704	227899	338355	213758	311828	298582	1.4095e+06	258307	149581	516084	138857	309614
432.113	0.79	0.79_432.1125	234496	537401	100	272398	88040.7	162158	89495.9	21004	12931.7	256987	6649.16	16559.3	2328.95	359801	140877	100	147378	94715.3	100	512576	308434	228554	216663	100	379891	170201	484512	189199	385780	166949	309110	59403.7	212911	11410.3	598623	39263.2	246081	655828	66135.8	281726	365117	768463	146636	326571	193246	30947.6	100671
1050.15	0.79	0.79_1050.1517	80775.6	124038	7176.85	64491.9	220758	28427.5	18370.1	109312	71593.6	74507.4	88136.4	36062.3	22607.7	74071.5	121577	93735.5	106088	160899	7694.27	160172	40469.9	83773.9	45736.3	24110.9	64415.3	162552	118147	59815.5	137663	76740.9	15496	52828.8	55569.2	133634	71960.8	17620.3	97317.6	12281.8	25709.7	78167.3	125976	12620.9	24814.9	153540	19221.8	103068	23536.3
269.954	0.79	0.79_269.9545	154689	204135	865.949	125634	158405	140081	82755.3	83355	103851	17244.4	123120	123876	1248.85	169669	211051	51577.1	106668	55059.8	2732.97	16196.4	65041.4	104132	189974	133026	127005	230906	176969	101868	84400.4	126571	153275	72986.1	178622	10347.7	14304.6	67293.6	43407.6	34263	267630	198584	151228	66579.5	143858	69769.4	83724.1	47550.9	206239
1146.3	0.79	0.79_1146.2987	240836	14731.3	2852.11	63391	6121.89	43336.7	9543.65	3490.81	2628.46	5725.77	62378	83163.2	3974.69	6579.47	90566.7	42464.3	69892.9	74680.6	2369.95	13934.7	84994.1	3110.54	26321.9	63926.6	112198	8410.82	63627.1	81385.3	1629.29	125079	67240.2	94727.9	176889	99573	16139.5	2083.73	41258.2	166087	37982.7	75180.1	64416.3	123731	3468.02	37282	17220.8	16390	89485.1
734.153	0.79	0.79_734.1528	41172.1	73240.1	6699.72	11818.3	77164.1	140902	69355.7	123194	48107.4	77107.9	105284	54115.3	27571.9	126185	47990.6	13181.7	50273.4	26942.7	17488.6	63584.4	43954.9	31529.1	87418.8	81208.6	93829	100250	96599.4	67136.2	72439.4	70174.6	86826.7	91968.9	76028.2	25662.9	67070.2	93680.8	134565	57863.9	55318.3	88448	73537.8	72774.8	58688.8	48704.8	38798.3	27691.3	32843.7
514.094	0.8	0.8_514.0944	100	100	100	100	100	100	100	100	100	100	131298	170898	97540	540695	413822	421023	383339	507423	36109.8	398698	534304	322745	561166	652167	769096	790758	809087	599632	327201	241423	416450	370427	649854	341031	470834	284285	368304	355499	593008	359856	82841	841425	437579	411066	578545	289576	440125
554.087	0.8	0.8_554.0866	13764.4	83016.2	4056.38	16432.7	17301.9	14018.2	36542.6	34289.2	12001	33434	18912.6	10701.8	4609.43	40650	43565.3	14376.4	21468.2	3369.17	4885.52	30208.7	22676.2	7939.43	20094	29274.5	14017.6	67188.4	82563.3	14634.9	48767.5	9098.83	55350.1	6905.64	24585.2	20052.3	55046.1	50779.9	35604.7	5435.13	22928.5	29201.1	48357.8	18153.3	25372.3	9668.46	11906.9	6014.25	11761.3
191.982	0.8	0.8_191.9815	12350.2	27577.1	100	5909.66	1650.4	6779.34	10695.4	2129.83	1599.48	1419.7	8196.78	2039.66	100	2508.01	4625.02	2588.49	1097.01	858.761	1210.09	2109.39	2339.5	3468.1	4341.84	2737.91	5652.96	11413.4	10774	14405.3	1216.6	2076.67	7791.05	2131.21	6608.18	10659.7	5557.56	1300.78	5710.06	1615.9	10285.8	5685.3	7427.61	7766.7	4815.9	1055.18	22311.8	1789.88	3277.55
498.119	0.81	0.81_498.1192	422777	197097	10624.2	270303	101391	133705	143484	79909	84178.2	58279.9	171445	58832.4	15785.6	97868	190163	287415	143477	101482	3857.34	89676.5	128803	82076.4	92443.4	146681	155327	93368.1	263175	203587	67320.8	145059	81080	53469.5	332734	166585	103496	4451.62	122849	159976	142060	219980	162997	380655	61389.8	167762	100	66037.4	116837
638.192	0.81	0.81_638.1916	225635	49816.4	2512.17	218744	68777	176752	119383	47154.6	75760.7	25026.6	65020.3	80206.8	4939.02	79851	84423.7	74943.6	39610.3	123408	5796.57	89923.9	14858.2	38836	105739	162306	155708	278999	94700.4	39574.7	58961.1	51306.6	84871.6	201104	34556.2	82546.5	87048	34233.3	71370.1	204479	316495	103838	88497.3	469630	356513	327881	212223	59194	54142.2
306	0.81	0.81_305.9998	112853	60296.9	3726.89	119529	30173.6	172833	99544	221718	29129.5	17795	69371	178376	9220.62	126989	225100	46397.8	18330.9	6857.93	1313.17	66313.1	29896.9	45204.4	106160	62441.1	27763.9	86540	45247.5	21573.6	69407.7	9735.54	15028.4	27889	129936	15368.8	69201.4	85144.6	32296.4	54334.7	451211	245322	200593	104491	176167	41641.8	90076.5	39498	87062.5
686.072	0.81	0.81_686.0716	77893.8	77179.7	7109.41	103109	76421.7	111960	77879.3	79667.9	30838.8	35438.5	58910.8	46051.2	8249.28	95267.5	167760	155959	46942	36827.7	4545.23	38462.5	52731.8	61180.1	94150.8	90755.6	64432.9	235812	63396.4	72933	18268.7	53917.2	41906.3	40675.6	88107	101634	70990.8	6965.41	89703.6	28697.4	206722	145531	138630	94028.7	66176.1	58507.8	75524.1	3655.99	56277.7
1012.2	0.81	0.81_1012.1989	239017	113704	8865.17	66271.4	123879	198263	317759	65325.6	114286	40234.4	194660	229886	6874.62	82230.2	170722	102008	34460.5	82327.4	4589.49	54013.5	151588	53912.1	130178	89121.9	123494	107969	300207	129284	78838.5	73976.7	167234	17337.9	20250.4	24357	69676.1	96187.2	106590	97975.2	30813	190654	35536.6	42826.6	79148.9	177824	145195	54601.7	34032.3
253.98	0.81	0.81_253.9799	150969	63397.3	4576.2	31693.8	12037.6	38177.6	9189.25	24589.3	9089.16	5880.73	9714.03	118287	3912.4	26022.6	68109.4	48817.1	51826.2	8606.92	3121.23	16531.9	4446.62	11145.6	22997	15172.8	44453.9	30136.9	91239.2	11240.7	39134.3	4279.44	37742	27351	102974	16107.4	11320.4	14600.7	29612.7	10387.4	50653.5	52945.7	68362.2	51191	46122.5	9357.03	15050.9	13713.2	68289.6
744.077	0.82	0.82_744.077	50072	61024.9	5576	74029.7	181701	210844	100006	123627	53231.6	73714.6	82566.9	30202.8	20058.6	187706	28641.8	7128.2	39477.5	30410.3	10643.8	110800	40160.1	59035.3	129510	126350	158107	76164.4	283292	114377	107281	106122	192168	91550.7	56889.2	144202	205638	197739	229281	10430.1	122615	176977	178771	24395.8	91886.2	18701.1	55889.8	30898.4	48990.3
1034.17	0.82	0.82_1034.1704	84939.3	51705.5	3087.49	105839	20092.2	25008.5	10600.5	54042	14845.8	9890.75	45581.8	16697.8	8250.05	55437.5	82104.8	121452	18275.9	30148.7	2531.45	27378.8	31024.7	17388.9	65128.9	57419.4	53397.3	29203.3	161509	16837.7	70790.4	36628	37623.4	42100.4	67936.6	33624.5	59693.5	10003.6	57426.3	18742.4	100	57791.4	44181.4	100	51590.4	100	40940.7	38745.6	41538
401.961	0.82	0.82_401.9608	22226.2	67591.5	13855.5	29636.2	29340.5	144030	40894.3	169575	118163	27028.7	23912.1	29951.4	8936.61	136933	52824.2	39683.6	73059.2	6107.94	38009.4	22276.4	60876.6	44982.9	80942.9	32970	17924.1	334310	178579	22641.1	20351.6	19183.2	72066.1	60610.1	30466.1	95308	64766.4	41010.8	30051.2	12450.1	202696	32618.9	96544	31595	67668.5	27363.5	22532.9	21271.2	45380.4
364.005	0.83	0.83_364.0045	58956.3	89786.7	3525.21	74092.1	44853.9	211925	91479.2	227350	136426	87070.8	74951.8	127747	11464.5	70039.3	156174	24687.4	104406	71419.2	6989.97	87772.6	138784	146067	117212	103821	29969.9	132824	266326	102973	70225.7	62014.5	203079	124930	71669.3	53107.5	49029.7	72560.5	174030	51608.3	265909	48697.2	196208	84350.3	114722	20500.2	19147.3	81338.4	83906.2
432.147	0.84	0.84_432.1474	38782	400611	122383	369978	65847.9	197784	248077	9948.16	309825	27101.6	4.08983e+06	4.37082e+06	299666	20018.4	542251	279940	36669.4	1.44591e+06	3.21145e+06	74194.3	260930	59991	31409	65678	53871.7	198379	5312.39	1.10778e+06	100	55413	193790	18129.9	299580	172093	67454.1	10531.7	136914	352803	43720.1	69015.3	253450	640220	115993	209540	201331	405170	203706
276.03	0.84	0.84_276.0298	98661.1	94333.3	6095.08	28243.7	12785.9	58182.4	32286.8	63087	21262.7	9198.68	7533	72626.4	16027.5	3376.62	115163	86922.9	12898.7	51491.2	13918.3	43543.4	41258.7	49835.3	51989.5	40307	52431.9	88574.3	36308.9	61773.6	37309.8	5153.95	13982.7	20427.6	116309	66842.8	36816	7192.96	2871.66	46609.2	130128	129676	108534	110429	81478.1	26930.1	67131.1	15825.4	64645.4
1092.24	0.84	0.84_1092.2409	175554	187104	17470.2	150610	98778.9	177236	265749	66111.6	100699	108080	39541.9	20969.6	5060.39	36507.4	29708.2	144580	152522	31616.5	21018.5	214037	173095	60121.6	159039	281119	43406.1	85551.5	418424	215023	125641	19108.8	185163	218383	199978	17768.4	60336.7	99616.7	86091.4	21683.3	68105.2	75567.8	179997	98077	218951	112846	185962	90019.5	80275.8
385.986	0.84	0.84_385.9862	40731.3	106617	28505.4	11531.7	35287.1	37502.3	25299.6	54138.1	32951.6	22089.3	17539.1	15381.3	13617.5	22107.1	52397	26675.3	11248.4	19528	11019.7	7956.35	6023.14	48535.8	26364.6	16956.6	38434.6	70868.3	55694.6	47482	47298.2	15384.4	51060.4	937.161	38581.8	19097.5	20585.5	30172	19761.3	19636.6	91641.8	58267.5	48196.9	12554.1	53433.9	7772.57	27018.9	18842	12056.9
692.057	0.84	0.84_692.0565	102989	46992.3	14389.1	78462.7	58903.1	17761.9	15249.8	58074.6	49726.5	25006.1	26413.2	15333.1	39528.5	37621.8	90658.9	98929.5	55925.9	50982.1	4449.49	32969.9	24498.3	37275.6	106350	34993	32081.7	79202.9	22242.7	52255.5	39872.1	56290	123101	50870.8	92235.4	40706	24412.5	55356.8	75792.8	6189.15	75339.6	44472.6	47076.7	30367.6	13644.8	19355.7	36408.3	21599	61967.2
291.096	0.84	0.84_291.0961	25611.3	2283.56	30678.4	10293.6	23928	182441	15595.8	4363.15	7918.75	9159.26	166863	281507	81312.2	113588	57743.8	6217.79	69226	190652	4628.68	9984.72	29420.3	52521.2	14400.9	25971.1	35538.7	3955.82	27147.4	92695.6	14391.9	27009.4	12308.5	7183.41	128808	126857	31238.5	47077.5	48740.1	66827.4	30235.2	29778.6	50725	31114.8	53097.2	929676	133679	6328.88	134129
394.159	0.84	0.84_394.1594	76717.8	153960	6129.94	13796.2	10770.4	68972	106836	33573.6	19556.7	21438.9	68072.6	88069.9	14857	9266.72	7461.84	61504.6	34221.8	4761.45	9891.71	10575.4	15048	121093	9828.73	14492.1	10950.6	43275.5	11433.1	35502.3	12140.6	11124.2	40432.1	33700.5	22070	18205.5	16500.5	59108.5	13505.5	16175.4	71513.1	15334.2	50311.5	336645	25248.6	36425	10100.2	111569	144128
327.959	0.85	0.85_327.9591	378479	669871	5575.36	368915	1.13183e+06	784328	491372	303877	855352	183210	601895	496811	133617	1.05705e+06	878147	32753.9	620701	121744	17906.7	111378	308073	163013	479275	776483	736990	632990	554870	141461	343786	994957	182819	126216	19684.6	815126	113160	186838	48347.6	157981	189322	652847	717983	151893	335528	458309	448849	533715	846977
348.031	0.86	0.86_348.0306	145299	267141	23133.5	77860.6	132367	182957	108621	244948	109784	77009.7	107661	152467	1219.38	65179.7	365247	92077.9	138252	86458.3	24264.1	61396.3	65803.2	153073	114237	140462	191567	133040	233735	138349	89809.2	86760.2	106512	155088	296267	115846	122219	48770.1	134572	76897.6	397961	381578	131913	117477	273270	50027.8	88928.2	70012	96545
265.117	0.86	0.86_265.1171	10231.3	558912	58125.5	3757.3	7240.46	264767	155105	16465.6	6412.61	41020.5	25938	26725.8	11113.9	32294.5	72080	14954	270323	29959.9	153854	2366.74	29423.5	324492	10864.5	37246.7	22575.8	59351.5	8072.62	136097	5841.41	44962.8	9954.95	131969	49671.7	36998.5	47800.3	43355.3	37395.7	29367	17034.9	63835.4	10234.7	45461	115448	20906.1	77177.1	323280	249771
1166.17	0.86	0.86_1166.1736	73379.5	29996.2	14833.2	23709.8	36273	63930.8	120769	28533.7	24924.2	15761.4	47585.3	6668.23	4663.32	26929.4	43993.7	49481.6	17102.7	21448.6	2103.35	21987.9	47648.2	5592.07	38876.9	66457.7	70778.4	33946.7	250543	14583.8	30933.1	82711.1	57303.9	65903.4	41041.2	36010.2	20660.9	67916.4	15922.7	26827.6	26435.4	31065.7	20420.8	30029.5	60533.1	84144.1	60928.5	31629.9	10124.5
311.983	0.87	0.87_311.9829	576067	372870	18211.1	309085	153355	27534.5	102967	165062	162220	283118	275567	100	205812	124074	688831	343248	214934	400756	2398.62	34971.4	159026	54017.1	210599	49404.1	123966	100	217828	450111	193169	378639	210631	44814.9	638434	316948	14141.5	25013	54967.1	31980.2	588362	137910	267859	134542	33804.5	182068	300952	77760.4	413579
556.125	0.87	0.87_556.1252	301470	398524	7968.76	1.24659e+06	256098	477272	749839	106626	224941	140943	676932	444817	94359.8	369453	320298	714891	546717	256202	3386.04	628628	470034	202334	376977	827900	534230	470835	222504	771356	259220	479489	157471	484097	345006	449580	334105	186893	264132	770056	233958	338879	676075	704503	698593	962690	1.48872e+06	430241	464175
1128.21	0.87	0.87_1128.2132	167572	208785	1790.1	132765	192033	192313	312928	39764.2	217495	153442	186540	67274.2	7270.39	142677	176072	158541	173257	11717.2	1324.59	195466	445325	76508.1	175499	301908	232895	168823	546527	296435	37361.1	203980	216637	230690	180515	25681.6	55039.4	261270	201586	245862	63229	220816	202502	66722.6	216789	116570	227927	8830.62	94614.8
434.01	0.87	0.87_434.0105	90916	19014.2	9478.79	2610.76	22689.3	6338.54	165717	16548.2	19695.6	49849.4	68190.9	70680.6	65629.5	101484	88283.2	79597.5	108521	57979.2	4556.81	90063.9	80690	17563.5	71045	102269	6872.99	15343.1	124559	71135.6	64301.6	11143.3	100363	88426.2	68737	28586.9	7257.24	12290.2	12337.9	68697.1	91947.4	69938.1	97719.5	58870.2	108675	67357.3	74051.2	6098.15	61304.9
418.037	0.87	0.87_418.0372	92854.6	61623.8	3939.9	50158.6	22861.4	36793.9	61117.9	4775.35	8488.85	18253.1	25373.5	29251.6	10979.4	8912.1	11956.2	30958.4	75295.3	27034.6	1478.96	36473.8	12209.1	60916.1	18744.5	23491.1	14205.4	50280.7	8992.09	7871.75	17847.8	5553.49	40543.9	13381.8	46263.4	28157.9	9467.6	24587.1	6967.01	14131.1	8135.2	33877.2	52581.8	37323.5	8761.03	27834.6	55777	28971.6	35230.2
459.967	0.88	0.88_459.9674	252239	141206	23660.8	476900	216759	2.09727e+06	1.37767e+06	208502	472975	276012	22718.4	242198	1.42354e+06	159108	102898	512082	652405	778903	23279.6	114042	2.33781e+06	194316	1.87652e+06	1.72732e+06	59976.1	2.695e+06	729129	1.13504e+06	2.30865e+06	1.43975e+06	90700.1	1.12009e+06	426138	1.24138e+06	2.75931e+06	334426	2.79278e+06	635425	1.53447e+06	1.03034e+06	82715	90885	1.00033e+06	425104	759180	176868	853234
348.028	0.88	0.88_348.0279	352255	276350	2187.66	117335	47957.2	178588	128044	71673.8	74213.2	34980.1	106925	7429.45	74341.4	74630.5	129018	96293.7	155605	29474.7	18559.9	56003.8	42692.1	34318.7	118316	77184.2	358090	195221	313459	187068	125123	92488.8	185718	65135.6	292768	175851	41499.2	46228.5	172269	72319.1	388545	376824	161897	114137	367852	54843.9	120988	27445.7	89244.4
748.142	0.88	0.88_748.1422	376911	45711.5	13232.6	203028	269473	396458	533949	24387.5	446260	435544	48294.1	154117	40829.1	312742	419338	240367	472201	27660.3	3313.68	244804	485490	251937	359751	504527	492308	363694	1.18628e+06	619417	714934	41447.4	477193	677248	401410	500584	464417	75303.5	389739	671362	211752	581142	242705	100847	572165	209081	442959	352174	261936
654.101	0.88	0.88_654.1007	182624	85755.9	5672.2	91581.7	133034	51498.5	81248.2	27029.7	40218	67626.8	108894	210784	15105.8	35718.7	63760.1	196333	31874.9	75348.8	6094.67	62641.6	66300.5	75151	175284	135708	22954	42345	37304.6	84054.1	125108	190772	127278	128543	247355	81404.7	27865.9	33090.2	33433.8	95842.4	33785.3	28820.2	112209	149662	103856	239422	96052	89966.8	216503
696.195	0.88	0.88_696.195	7108.56	20437.5	19958.9	58411.2	131953	56870.9	75339.7	9264.26	19447.2	21186.3	7366.03	74343.6	24881.1	17785.1	107061	29012.6	62713.9	43249.5	9300.74	65256.2	15873.3	67627.7	96948.6	134209	9834.05	103554	118918	115678	30182.1	9301.56	94454.1	138189	116138	121822	57705.8	16342.3	21129.5	144309	41404.4	73102.8	98065.6	32408.8	97275.9	108957	52098.7	11613.6	61638.2
192.028	0.89	0.89_192.0284	1.93556e+07	4.91752e+06	1.09835e+06	2.10381e+07	5.4261e+07	4.51957e+07	3.26545e+07	1.04462e+07	9.55899e+06	1.16954e+07	3.63037e+07	3.4546e+06	1.10865e+07	4.96428e+07	5.55508e+06	877543	4.69977e+07	1.29928e+07	288054	6.53851e+06	5.50665e+07	7.3214e+06	3.91308e+07	4.12977e+07	3.83885e+06	4.22305e+07	9.13676e+06	4.80758e+06	1.13569e+07	5.10908e+06	3.99171e+07	7.10196e+06	2.42777e+07	3.87412e+07	7.89736e+06	5.55773e+07	4.50745e+07	3.5661e+07	3.66097e+07	5.13099e+06	3.8967e+07	8.87978e+06	3.25702e+06	1.99201e+07	2.60663e+07	8.23945e+06	3.5521e+07
422.011	0.89	0.89_422.0112	807188	3.69793e+06	30023.3	1.32652e+06	340854	4.51866e+06	3.14581e+06	296313	484966	458545	44959.6	568177	1.85346e+06	221073	129112	1.26429e+06	3.48081e+06	2.00442e+06	9879.72	196726	276532	3.93764e+06	3.97069e+06	3.97498e+06	78357.1	308791	4.11875e+06	3.14317e+06	5.42938e+06	78791.2	128210	3.51781e+06	1.41918e+06	3.11822e+06	415345	384524	5.3694e+06	2.64403e+06	164192	2.97685e+06	130539	257670	2.57002e+06	1.04894e+06	36721.3	307397	2.55079e+06
174.018	0.89	0.89_174.0177	456109	145375	66878.6	923855	411007	1.16286e+06	680408	236623	266975	1.59457e+06	116119	49422.6	333111	382019	184934	574076	1.02635e+06	355540	35490.6	250332	1.41322e+06	981906	1.27843e+06	1.03857e+06	150837	1.29033e+06	869925	920696	147607	108026	1.04427e+06	1.08079e+06	88688.1	731690	1.43141e+06	182597	399406	929606	166388	768280	188159	22211.3	22863.9	102702	652218	256976	132598
130.028	0.89	0.89_130.0281	419297	106922	42669.1	42687.7	192406	1.01971e+06	655575	1.09799e+06	180808	1.00109e+06	129178	57456.6	287395	849524	156527	28654.4	982940	186078	21009.4	157170	1.1618e+06	677319	823561	924497	109683	134815	813177	867308	1.04927e+06	63225.7	859745	902103	83296.8	679786	194023	131449	209603	872829	713283	839017	705901	3824.45	545524	508710	618081	794937	786618
651.99	0.89	0.89_651.9903	46187.8	507140	106546	82654.4	695598	600676	309124	621699	1.06528e+06	788449	217923	33324	5200.78	628324	382507	87271.9	373110	195409	69194.9	510425	666153	560755	442837	414727	6726.32	772784	508575	299932	723523	338430	445423	365377	99706.2	296048	874709	891920	844745	211592	456313	300181	411051	9890.37	312341	54955	176025	595577	214775
148.039	0.89	0.89_148.0389	190673	35107.7	31595.6	11935.2	403116	341809	338108	472963	95972.4	422496	220122	42913.5	122824	342648	53872.5	13700.9	350621	74199.3	100	336011	349088	269251	242638	372590	54073.8	250088	289778	410255	507290	87300.3	45889.6	332937	220107	366778	18459.9	51560.8	88211.5	235928	278480	289422	280237	7219.52	256328	183041	176678	285690	279527
689.949	0.89	0.89_689.9489	13944.8	18611.6	55113.5	29689.9	224248	270925	141464	122337	538235	303485	87939	2417.35	203895	323769	185828	39353.3	8220.91	1716.21	81719.7	200994	75449.6	256389	215593	190354	171150	406085	98231.1	117566	202722	15098.5	202015	76219.3	33756.1	3258.04	394094	27680.6	424352	33534.9	200945	112997	192870	3001.44	109095	26123.1	66875.9	231827	81450
612.154	0.89	0.89_612.1544	27435.2	275788	245691	193514	15413.3	146937	92554.3	10651.7	26991.9	463244	5885.21	2348.32	89240.5	289459	237406	75382.3	11172.8	127006	21252.4	203392	231686	128493	234681	284597	111155	330371	17468.8	25740.1	401863	17096.9	218433	155618	254402	19209.3	106013	5975	297470	217533	55097.8	254186	220174	144849	164003	120301	139181	13796.5	117248
558.166	0.89	0.89_558.1662	35039.7	84232.9	981.616	128678	11049.7	217684	190853	35970.3	17962.4	99897.5	241092	23699.5	5962.58	199385	1970.83	21025.7	406739	82166.7	3035.53	552220	366921	348324	98945.4	136291	8060.69	8684.25	27131	195158	303483	2708.49	178687	493303	58096.3	111729	65789.9	18274.9	65367.2	487320	292528	212331	162925	4142.57	142728	9284.1	144552	50729.2	273164
504.001	0.89	0.89_504.0009	114054	172580	13894.3	38218.2	190209	158959	78485.4	263137	118673	44526	97823.4	64317.7	74174.7	163596	200199	46591.6	274074	89582.7	3737.55	126582	223947	180950	174380	136830	139529	164741	395505	184075	186604	14857	194257	164706	163799	214183	48393.8	15564.8	182841	127992	144998	238599	175515	14992.4	158051	40905.5	89496.3	15190.7	183862
884.078	0.89	0.89_884.0784	78706.4	95202.4	23123.1	40552.5	41181.4	109711	68567.9	81955.6	64783.9	53617.1	33367.7	3767.03	52836.8	50142.5	68901.5	54008.5	87070.3	10280.7	8592.89	44026	36819.8	57217.6	127354	101590	69800	89466.4	239710	143716	41681	165737	118425	11413.7	67062.5	98397.5	18514.3	58845.5	89406.7	23113.7	129086	65257.1	61342.5	12956.9	107546	5292.37	64309.1	47912.2	85527.1
1112.24	0.89	0.89_1112.24	20327.1	13564.3	2521.03	73521.4	27939.8	36808.1	116167	8752.11	15029.6	9331.21	9357.36	8371.18	2024.49	17114.6	63691.3	101374	12801.3	11995.1	2202.98	16784.1	20232.1	7466.09	26712.1	32937.3	101302	53773	254784	87184.5	30071.2	14111.3	18613.2	59332.6	14163.1	11036.7	29073.1	15547.6	17729.7	15181.7	22121.3	9609.72	43493.7	5489.21	131218	13185.2	94232.4	8441.78	11577.5
881.972	0.89	0.89_881.9724	5410.55	132088	3154.12	9345.05	158955	139003	54003.2	3825.56	291653	165286	35681	5426.55	2617.31	153754	79847.7	11361.6	4400.59	1705.15	21427.9	103319	136972	138154	95672.8	84419.6	79003.3	223289	117862	53907.3	173829	2063	91055.9	65472.6	12311.7	60496.6	204210	234253	233289	25564.1	100810	55612.9	95436.1	100	67752.3	6012.49	25528.6	124501	41717.2
787.923	0.89	0.89_787.9229	5853.27	79780.8	33358.1	6748	79661.9	108777	29643	98141.5	90251.6	94922.3	25762.5	10700.9	156937	146834	75500.6	10674.9	12128.1	23620.3	52896.6	21830.3	25329.4	114970	115379	59117.9	1198.31	7106.38	44379.1	3660.12	49424.9	48279.8	37249.3	46086.2	9539.96	7921.85	63115.7	51220.1	143992	3762.5	101984	48608	63994.6	100	31664	8311.51	17797.7	50113.8	52125.1
406.038	0.9	0.9_406.0381	1.42797e+06	3.13119e+06	13280.6	1.27434e+06	4.33371e+06	3.56943e+06	2.19914e+06	3.64139e+06	5.38762e+06	4.77078e+06	2.31674e+06	469285	1.23291e+06	3.35829e+06	3.23676e+06	1.13198e+06	4.26352e+06	1.57397e+06	2120.69	4.11138e+06	4.91833e+06	3.31697e+06	3.08263e+06	3.20797e+06	2.73122e+06	4.25911e+06	4.72785e+06	3.39966e+06	6.79932e+06	2.96045e+06	3.34475e+06	4.02967e+06	1.99537e+06	2.88592e+06	4.85102e+06	3.78349e+06	4.60771e+06	3.81595e+06	2.97141e+06	3.35195e+06	3.36106e+06	257700	3.06346e+06	628028	2.09371e+06	4.25065e+06	2.32223e+06
437.975	0.9	0.9_437.9752	72905.3	315994	5410.39	92575.7	427922	294035	131266	227792	511733	527185	206045	48151.1	95906.7	246981	506124	85786.6	326126	122123	6217.5	343201	400543	237759	258531	199150	222108	368506	295275	223648	304179	44731.2	267126	321825	136533	224806	426275	7860.22	414660	287545	247601	266420	263802	19567.8	245321	52783.2	160105	85338.3	164507
636.018	0.9	0.9_636.0181	63801.9	383228	9736.58	55741.1	432621	339920	171609	431725	702544	544949	169751	30878.3	168340	374742	313061	59341.2	386594	136063	7683.89	422802	467332	416599	275466	282598	273777	561472	535335	275673	776819	253170	344375	82490.2	104133	261790	589641	523786	614582	230347	331587	301959	328977	5829.24	328325	32638.4	132926	465123	166085
673.975	0.9	0.9_673.975	36016.9	261442	79983.8	35553.3	216510	270871	128183	163178	521727	291831	98758.4	100	173452	284764	188960	39665.3	114359	93101	60651.8	228807	283518	277663	218049	177593	160351	412879	305796	155864	313087	165187	222150	180804	59000.4	148956	131181	388764	445283	87827.7	217339	142871	212099	5562.17	177804	25813.3	84722.3	137867	93821.2
541.966	0.9	0.9_541.9665	85182.5	213557	5641.18	57326.5	271536	243526	69827.4	287447	277637	117848	122489	61879	229169	308845	254656	63904	223588	164355	5593.35	191455	36868.6	275223	79823.3	140618	181305	197188	12678.6	116137	264526	6319.01	183091	221789	129721	156294	54756.6	221803	287964	59868.8	264658	156029	235778	11520.1	3763.62	34483.4	88362.9	77921.3	227920
1016.09	0.9	0.9_1016.0894	37204.9	157073	5738.54	42087.4	160620	158329	113871	4675.46	103883	20883	74679.6	1541	2449.98	105774	134981	47388.7	3929.67	6920.57	9602.91	109902	211776	66705.7	145645	159158	40814.3	131810	241034	64881.6	140247	8371.35	110569	86638	5632.38	22354.9	131180	12156.9	214684	82866	101242	117143	100879	8168.38	71864.2	29271.8	77794.7	35211	69085.9
519.977	0.9	0.9_519.9769	37801.9	94491.2	1346.13	29483.4	123090	111708	50358.2	191439	53911.7	78581.1	68445.4	31099.8	82071.7	138241	97112.4	30136.3	217895	67645.2	27369.9	118324	36177.8	55273.9	131739	108986	78469.8	92906.6	49061	75501.2	37402.6	93537.4	82658.9	99066.6	85112.3	35639.7	12325.8	40342.3	93726.1	53722.9	148045	111833	105362	3451.15	69300.6	23435.8	44061.5	89997.2	137019
780.09	0.9	0.9_780.0904	40215.5	84197.4	2705.32	42953.2	10249.2	62349.5	66551.8	8989.76	95828.2	26332.7	66799.2	20444.9	2889.38	19869.1	103290	42591.7	57157.9	33780.6	4747.82	72160.9	28143.1	9421.84	57328.9	46652.6	57257.1	25099.1	24693.2	75979.2	8590.92	61978.4	80851.8	68909.5	48326	6090.76	19341.1	6882.61	9638.91	85657.3	45657.4	69477	37596.9	12916.8	23486.6	24024.8	26859.3	56041.7	43310
865.999	0.9	0.9_865.9991	6826.48	92681.5	5908.16	2477.13	90588.5	85155.2	28004	2644.9	142555	107868	24022.3	1886.36	51522.8	84041.5	55785.4	7620.19	68740.9	3212.26	1438.48	72338	81728.6	106262	52507.4	44514	41592.8	135334	100409	39902.1	164806	2086.8	59746.1	54079.8	15254.5	37383.1	123073	116404	155703	23464.8	77113.6	53349.8	70315.4	100	70560.8	2164	20775.6	49605.1	28859
423.096	0.9	0.9_423.0961	48906.2	31408.2	8651.72	36718.5	76279.3	61634.8	31920.5	72239	16129.8	82761.4	2737.27	92883.1	29403.2	9535.09	3955.61	3773.97	58671.7	52658.1	54992.7	5647.44	87510.1	47572.6	53788.9	44200	61093	47276.9	11451.6	92794	43358.6	97056.4	66966.4	68234.2	130730	78781.7	9189.46	5908.34	6609.07	57198	61280.6	60802.7	66514.5	79824.2	38358.2	31208.8	44278.8	7610.7	133406
771.949	0.9	0.9_771.9493	11403.6	1545.09	50845.9	7735.57	23300.2	38788.6	20396.8	146763	7168.28	45468.3	24717.9	11744.9	109476	103918	67514.5	6261.84	78543.9	24236.1	41473.4	32839	46889.4	109367	84703.6	52591.7	46950.8	137794	96960.7	2187.66	110335	64564.4	45129.4	59888.1	23710.2	25804.4	56952.3	2227.83	73570.1	10768	38248.4	55519.2	66835.7	100	19854.1	4908.14	17692.7	54173.1	55220.1
718.178	0.9	0.9_718.1775	10114	10316.7	10229.4	16840.3	16136.4	7454.62	24328.4	14128.5	5677.64	3312.42	23653.8	20590.1	7314.22	16966	20171.7	1498.66	5607.17	9224.51	1717.53	7486.1	21342.9	11730.4	8189.42	10897.4	4123.35	26818.9	18285.4	24819.6	15646.9	6618.08	12839.9	30719.3	51660.5	14043.2	12708.2	6298.07	33294.7	32125.7	18240.3	17896.8	7578.52	30452.7	29053.8	26463	13657.1	11712	2930.41
922.036	0.9	0.9_922.0356	7152.11	10430.6	9748.24	4708.65	19892.4	15041.3	23870.7	17169.4	26623.9	11403.9	2292.25	1803.09	32224.8	25607.9	20238.2	17894.4	15533.5	8848.87	3293.99	16455.1	10186.5	5400.41	11145.6	15889.7	8862.85	15230.3	22454.3	8203.57	32868	35563.4	3318.58	13950.2	22644.2	16240.8	6475.41	12018.1	11007.4	4195.01	11458.9	16096.7	26558.4	3135.3	6371.23	11525.1	15675.9	12662	9016.6
1114.06	0.9	0.9_1114.0602	7484.84	38506.6	2123.13	3300.11	25672.4	31684.4	9784.52	2559.02	27228.4	9289.38	1503.03	7041.94	3656.56	47198.4	39282.9	6946.75	15341.7	18436.7	893.341	19073.1	6129.67	17740.5	39730.5	26647.6	13766	49409.3	11864.1	4842.42	30066.1	6730.08	16614.5	8958.74	17635.6	34301.4	17604.9	3725.15	31356.3	8815.58	33535.8	25508.2	24348.9	918.951	7188.67	3116.74	8593.36	12810.9	22922.8
903.957	0.9	0.9_903.9572	8476.48	107429	29436	8615.08	5759.01	65510.6	40866.6	6722.21	243349	115660	2194.63	8914.65	2182.73	119290	67149.7	10998.4	55213.5	33369.3	3716.85	76594.2	39720	117907	84404.9	59380.6	31612.1	74760.2	116364	48183.3	127268	64984.7	87859.7	56070.4	14879.4	48583.4	171530	165727	199748	19913.8	89214.3	49762.7	79247.4	100	63898.7	6772.15	22670.3	97445.9	30833.9
443.993	0.91	0.91_443.9929	288511	1.13288e+06	417114	325526	1.33511e+06	1.18311e+06	706565	1.25937e+06	71857.6	1.39981e+06	626856	151511	687165	548916	970615	323638	1.00182e+06	509690	13685.5	1.14587e+06	1.41794e+06	1.14836e+06	1.02957e+06	981504	895698	1.66323e+06	1.45121e+06	918092	2.05222e+06	901094	1.07634e+06	985989	446042	827627	55345.7	48770.6	1.70272e+06	680102	1.02489e+06	891430	1.06628e+06	60952.6	913337	200528	443633	48183.3	614435
658.001	0.91	0.91_658.0014	30665.1	105215	43822.9	10818.8	28817.3	56955.7	34778.8	11957.9	130617	62491.9	30883.9	11012.8	53675.6	78397.1	38781	2679.12	7982.8	2275.24	4167.17	86317.3	72238	102339	58027.7	19605	51334.2	145791	156054	5579.54	239377	5131.38	15006	71182.3	35994.5	4563.15	132928	40277.8	61937.6	9813.91	86087.6	83035.4	12008.4	3348.79	95488.6	12732.8	38326	66728.9	29687.2
1000.12	0.91	0.91_1000.1158	8070.7	22509.3	9427.79	20771.3	31982	48600.7	26078.4	20516.9	19101.2	17014.7	19990.6	26326.1	10868.8	22174	27177.8	18302.2	13775.2	12077.9	13448.1	63496	28083.4	25076.4	4106.81	28772.2	69153.5	60372.8	96005.6	11193	26812.1	11250.9	13005.1	66786.9	39535.5	38647.9	24870.7	56016.7	60157.9	50615	55307.6	76674.6	71984.5	1518.18	73550.4	5923.17	30096.1	16174.8	43764.9
475.931	0.91	0.91_475.9313	898.779	63381.5	2554.17	648.599	18060.6	7849.55	16976.5	10972.7	14902.9	14291.5	28874.4	9570.4	41630.4	17323.6	7825.58	9228.22	4489.35	21017.5	795.565	20193.5	17325.5	1276.47	25157.7	10245.2	5048.75	53972.5	15569.3	8283.27	11318	6709.17	8397.52	29946.4	2458.98	5138.55	7182.46	13815.6	10380	7857.52	31831.5	35682.5	17400.1	100	34922.7	5081.96	12235.1	12698.9	14614.1
719.997	0.91	0.91_719.9974	9794	47953.1	3638.15	8284.88	12986.4	27665.3	3422.39	27278.1	5813.63	12676.6	11042	1053.86	24603.5	13043.5	11578.5	2241.27	7378.03	13411.8	4386.15	5383.7	100	13539.1	27036.1	23400.6	21823.4	8290.24	100	13319.3	100	100	27713.4	100	13697	100	100	100	33762.9	2178.65	19030.9	100	3628.86	100	100	1165.33	6559.65	100	100
1136.04	0.91	0.91_1136.0407	5380.93	21845.4	7622.17	2169.22	10119.8	14738.5	1647.79	6041.61	12487.6	15056.9	2128.09	5298.31	6798.22	18883.2	20021.2	607.962	5371.85	8673.68	3981.04	13654.1	8729.02	9824.57	16717.2	4058.53	8986.75	13027.6	3121.21	4957.26	7914.96	3605.51	2563.92	1143.36	5744.38	5410.08	2653.39	2302.21	16777.4	2579.13	7067.86	4990.21	8154.05	984.615	8670.05	1185.45	4079.38	3881.55	3087.7
525.993	0.92	0.92_525.9929	37426.3	13511.1	3192.03	11877.4	27890.3	33456.3	6092.35	18542.2	15159.7	16424.9	26206.5	13935.3	34154.1	12732.2	25758.7	12561.5	73707.5	21830.2	1136.66	6120.12	14532.8	10778.1	30009.5	21271.7	11770.9	41765.9	29566.5	38483.2	27208.4	26712.4	30124.5	5948.88	38191.3	6243.64	11013.5	10869.3	21673	32243.2	46637.2	59361.6	40172.3	2285.98	14806.4	6176.18	4188.41	22571	38076.8
388.026	0.92	0.92_388.0256	18072.9	45373.4	5906.74	23003.2	42658.2	14466.6	32264.5	6027.11	143037	8126.73	40304.1	4284.59	21585.7	27241.6	47094.4	18109.3	48043.1	22192.9	26679.7	31136.3	42089.3	18087	53961.5	17659.3	28463.9	68753.2	5704.81	48839.5	28142.3	6542.97	17269.5	13268.8	8899.53	13981.8	12619	81323.4	71598.5	29830.5	26957.7	18529.7	47007.7	4637.39	7932.17	10424.8	14694.4	79738.1	16490.9
872.009	0.92	0.92_872.0089	3707.22	2366.28	10169.8	100	1791.31	2550.56	100	1573.59	5358.09	2333.65	2892.3	1057.83	6666.18	2890.59	1138.58	1259.12	3861.74	2866.8	7024.69	1677.69	3114.84	11018.2	2060.65	3613.41	4341.49	11116.6	3696.43	1605.5	13207.5	1175.6	4906.84	8727.84	2501.37	1173.83	2671.24	3340.32	8860.58	3021.69	5636.5	7704.18	6016.88	100	3670.76	100	1677.36	3335.63	3984.23
428.019	0.93	0.93_428.0191	43619.9	290782	15334.2	19953.6	86132.7	150807	108715	55236.5	58657.9	107931	133031	53015	118239	37506.2	162888	44429.7	112092	79410	8235.86	203223	126595	122470	121846	96745.4	122699	222563	91123.1	152408	154362	109179	148834	147046	122490	36462.5	115282	226335	104639	162102	166840	158041	65123.8	37771.8	337585	46098.1	111404	178982	86417.8
906.062	0.94	0.94_906.0621	17059.8	8028.21	4196.39	1189.44	5439.46	7678.43	4912.37	15104.9	12756.4	16220.6	5057.73	9185.11	27921.9	5763.01	16994.7	2652.44	17341.1	4997.87	10169.9	12666.8	6362.95	11475.5	22852.8	21279.4	11038.3	8322.63	11456.4	23357.7	9844.97	11182.2	7206.02	8432.66	7474.74	9485.37	11131.1	5444.44	13893.4	3857.81	27375.4	15321.3	12269.3	2260.34	9588.63	976.686	4248.84	11309	6823.41
572.099	0.95	0.95_572.0989	847197	806940	15334.8	937987	923852	1.09093e+06	1.02433e+06	832911	1.51747e+06	741992	781567	669482	402352	1.75589e+06	1.27753e+06	1.50049e+06	719902	1.30971e+06	309318	1.49776e+06	2.70586e+06	608639	848429	2.63364e+06	1.9854e+06	621021	589523	93980.5	404831	1.67722e+06	1.58732e+06	717943	887680	1.33456e+06	819763	2.0782e+06	524315	1.41249e+06	273397	984805	1.32831e+06	1.1637e+06	487293	1.7446e+06	1.47667e+06	139366	876729
481.947	0.95	0.95_481.9474	11919.7	96976	3986.65	6025.95	48257	61887.2	26266.6	45108.8	91636.7	38551.9	16537	16534.8	124358	64981.8	51841	24699.9	17894.5	46019.8	140826	49954.9	25846.1	120235	29572.2	54802.9	41485.3	74609.1	49621.2	34107.3	53101.8	22319.2	30012.4	17963	4201.2	12166	22010.5	55838.5	55538.9	21881.1	93754.3	20918.4	55782.5	2665.44	45746.1	6535.25	11324.3	60878.9	24939.5
898.239	0.95	0.95_898.2394	169048	30427.7	4187.5	164948	29348	33900.4	215209	17266.9	14599.6	23010.2	111793	49736.2	4808.65	31143.6	51406.2	308097	13344.7	31869.4	1089.55	114580	60293.5	24605.1	39191.3	136799	30126.7	40925.6	108185	72053.1	12267.1	26979.2	47855.6	113481	227679	21277.3	17048.8	22261.7	40143.8	150362	19501.8	28634.7	95802.2	376466	38348.3	95215.5	237253	37553.3	35110.3
914.211	0.95	0.95_914.2114	252513	8302.4	2625.13	683920	72900.1	90572.7	596693	5477.88	38526.5	233669	31511.5	17263.3	3392.34	32256.9	171622	522156	11671.2	43552.2	5309.94	86122.7	348477	30263.6	261353	711846	399588	21394.6	371006	28407.4	68112.3	17960.5	72173.5	228148	266874	18120	93836.6	98466.8	27875.7	337725	109822	147987	185631	13886.8	199420	688228	353890	52538.1	202871
523.191	0.96	0.96_523.1905	7103.12	35917.1	4241.04	508035	16257.6	90874.8	263747	27675.9	17943.6	4966.61	31022.3	220955	14415.8	119820	76714.3	230245	9474.85	9422.76	2386.24	54281	83922.6	54370.9	138709	219202	24234.2	61676	3553.7	145463	21084.5	63783.4	95003.8	98877.7	210252	86630.5	25735.9	17250.8	6907.37	174656	99634.4	127791	98172.8	725092	72174.1	258600	281035	25857.4	183144
718.177	0.96	0.96_718.1771	12366.1	15054.9	14854.5	19721.2	16376.3	9921.45	21529.8	8007.05	22741.8	16340.3	26937.8	27363.7	2803.86	15041.6	6280.99	7524.54	7003.88	11832	1991.99	32823.2	6934.39	10081	7226.78	11054.3	23636.2	40662.6	23694.4	29701.9	18452.6	15195.5	13924.1	11070.8	67813.1	14999.9	8094.94	18035.3	16150.4	52625	5042.75	30289.1	8833.01	21156.4	11858.9	15346.2	17068.7	6320.19	7278.28
824.061	0.97	0.97_824.0614	6824.47	36567.1	14710.8	44252	19140.8	32490.4	16004.2	20170.6	37026.6	21289.3	13682.7	3294.78	18430.4	40041.8	9195.49	2828.24	9993.37	8542.86	26805	24504.9	24827.4	5304.54	13469	25187.8	33556.5	67089.3	62588.2	7463.28	18182.8	30286	34156.2	5763.64	16605.6	15636.4	72464.3	19507.3	10240.4	47267.3	127708	12561.2	12642.9	11134.4	15534.2	6006.31	54888.9	6317.78	5930.41
394.159	0.97	0.97_394.159	58681	153960	6129.33	16152.9	20424.3	68972	31320.3	33573.6	19556.7	11318	58553.7	88069.9	14857	9266.72	46168.1	8813.47	59361	9080.11	7983.75	16274.5	24620.9	14570.9	6140.58	5050.93	13122	26730.5	12312.1	21974.9	23563.8	4349.09	40432.1	33700.5	5278.87	18205.5	8155.82	59108.5	8413.32	2108.07	25160.7	14651.8	50311.5	336645	7097.69	42855.5	24103.8	111569	45844.6
353.133	0.97	0.97_353.133	68539.7	138372	14667.4	45856	7411.91	119830	108637	31128.9	15797.3	65704.6	61396.1	66135.4	24767.4	19763.2	54150.7	59195.1	48682.6	10463.5	7348.9	37236	35467.7	30074	9590.88	43685.1	18682.8	41308.2	4112.92	14328.8	4350.75	3833.26	40703.1	9753.12	20641.3	14918.3	5872.95	9235.8	3376.96	21958.9	53716.7	8245.23	45048.9	204921	11782.9	4557.4	30310.7	88715.2	93446.4
556.125	0.98	0.98_556.1252	290889	55753.9	2748.08	1.24413e+06	225043	401688	863917	96306.6	106551	87270	106275	433509	92280.7	366088	81554.1	113192	543718	154034	9089.48	233470	1.2632e+06	32662.8	494418	309683	567070	73389.4	195955	769585	136691	472180	164789	476613	764547	177645	244421	188353	443572	949037	32535.6	107029	90543.2	685941	209987	947242	1.06266e+06	422345	464701
458.128	0.98	0.98_458.1276	570479	67540.8	2393.79	213375	284491	517920	340326	614032	933888	12093.4	20536	2.03893e+06	51078.1	83883.6	56367.8	271355	863653	2.27546e+06	3539.35	13406	1.01001e+06	428222	788028	319316	1.15973e+06	419117	158048	2.50679e+06	188386	3.56868e+06	591070	221960	4.91625e+06	3.3107e+06	33661	1.45624e+06	1.13879e+06	102553	134023	1.73666e+06	11226.2	174055	123072	1.06962e+06	266422	609264	834690
454.109	0.98	0.98_454.1094	39789.2	23008	8062.54	19689.9	9065.04	6625.7	11255.3	5148.17	12500.9	5904.79	16674.6	7544.5	11669.3	33306.4	32028.2	39907.6	11032.5	20275.1	8589.8	12248.1	27170.5	4910.85	60318.1	36343.6	9146.76	6855.43	19017.1	13418.1	14224	22159.4	16043.4	18767.6	14135.5	3913.98	14159.8	10510.5	22138.4	13080.4	5843.59	13106.4	17512.5	32174.3	13281.1	14102.1	20162.4	17100.3	12029.9
116.011	0.99	0.99_116.0114	42055.8	17420.2	9834.54	32756.5	65425.5	50723.7	123914	86761.8	212875	8630.18	311202	134678	17337.6	26558.2	153767	251869	204457	23673.3	10377.2	16935	22331.3	130617	36645.1	88202.7	57954.1	30615	28151	487387	14360.7	375865	15055.7	32248.7	361624	621355	22267.9	95128.3	216945	32067.4	15069.5	119184	22016.6	191049	31203.4	224491	41799	14101.6	229137
349.937	0.99	0.99_349.9369	11010.1	10889	9142.34	9824.4	39959.9	5750.5	5126.62	33698.3	13136.6	36780.3	9086.49	5873.29	101317	23232.6	11170.8	7808.52	19180.2	31202.4	18809.1	17682.8	13284.5	40003.3	62149.6	8194.12	47588.6	14369.7	11279.7	8686.36	16522.7	37373.4	32541.4	12651.1	15048.6	19322	22728.7	12753.4	7635.11	3666.4	30365.1	16878.4	50366.8	630.711	7927.75	3808.22	18242.3	13826.5	42777.5
283.093	1	1_283.0926	43075.9	30562.4	1817.8	734.961	164028	34914	69609.8	327870	18131	4437.24	225576	291435	58927.8	27353.1	78613.4	7890.61	210736	33886.4	100	2841.92	15095.1	274788	70559.3	37696	54902.6	8840.51	26905.5	180115	41869.5	168291	74899.9	5969.16	93219.2	145085	7322.41	29605.8	179975	34112.9	62221.2	125466	56501	1647.8	86290.3	28892.7	45080.9	208281	132044
808.089	1	1_808.0888	15154.2	26537.1	28757.8	14866.3	24708.5	9653.08	14370.9	13900.1	19041.4	19301.3	11174.6	7910.86	5208.12	12340.7	17789.2	6831.95	7023.41	7638.94	6649.69	11492.4	31877.4	12971.3	13786.6	15368.2	23016.7	16909	17841.4	16445	48209.2	32339.5	25848.9	59557.4	11459.8	10357.4	20802.1	30132.8	20610.9	21879	16097.2	10639	13610.4	4078.39	61719.5	3921.88	19915.1	18674.9	3862.32
460.143	1.01	1.01_460.1428	313386	335863	6373.4	556539	139132	6432.59	265109	108588	127247	65197.9	151484	302806	865030	58931.5	225963	640993	17475.3	140181	4829.29	65010.1	158969	50298	307089	204233	294642	56109.2	151766	25602.3	66084.8	208000	214838	245250	275536	139284	124200	99942.5	122661	219773	37665.8	108689	214028	708935	105882	145244	17768.7	83011.2	14637.5
625.209	1.01	1.01_625.2089	4677.91	6771.8	4947.51	14453.2	53822	18246.3	13044.9	19996.1	23799.2	8261.62	27275.7	164527	12637.7	2913.27	7292.55	19100.1	6077.13	22572.4	1871.45	2069.25	11371.9	44946.6	62803.6	41595.6	10185.5	29491.8	3109.41	9897.97	13942.6	8509.28	34328.2	23052.8	14376	81076.4	3638.16	84064.5	27232.4	7366.61	3832.68	66872.8	5684.64	44021.5	19579.5	82696.5	41863.9	8252.23	22188.7
118.027	1.02	1.02_118.0274	1.15994e+06	1.39951e+06	100	1.70247e+06	383999	169196	742945	340803	461376	68841.5	414240	544948	585422	37894.6	688150	2.00466e+06	253314	172312	100	547453	457540	19991.2	1.11277e+06	90877.2	756648	713967	309280	473895	42435.2	313032	672873	723353	414361	54773.8	522004	206884	298157	799993	218121	24607.2	685321	2.20566e+06	83009.2	1.14196e+06	492319	51943.4	246874
936.192	1.02	1.02_936.1925	21833.7	16541.6	2855.23	32021.5	28258.3	27705.8	43874.8	15756.7	11815.9	17565.2	21958.2	12092.5	10237.9	23388.2	46980.5	27554.3	17802.5	30589.1	10478.9	20146.8	59965.2	4754.93	57108.6	37113.8	29597.3	7959.33	73080.6	25653.9	15539.9	26325.1	31624.7	16654.5	18514	14247.7	29881.2	10820.3	14461.6	14438.3	4290.53	14435.7	16307.7	8540.03	10166.7	29381.4	39687.4	11357.7	10926.6
432.112	1.02	1.02_432.112	235250	243185	1089.03	75025	31211.7	94384.7	55084.3	10524.7	57418.6	102267	19577.6	16559.3	2328.95	80483.7	62113.7	593351	36693.3	15041.2	100	66945.4	78870.5	42219.1	59214	74506.4	68399.4	35214.5	79200.4	58953.9	75874.8	60453.5	71326.9	52097	106805	68453.4	50822.8	48396.7	28143.9	337225	10421.4	55271.9	77019.8	74749.3	43546.3	235142	84736.7	25872.3	51205
235.992	1.03	1.03_235.9918	22343.8	19753.2	21016.8	52776.8	44349.9	23823.9	22260.3	86951.7	80436.7	27902.3	23093.9	18893	28911.1	59350.3	21791.9	35447	19243.7	12055.3	10180.1	29749.9	30918.7	42702.2	19537.4	39055.4	39555.7	34779.2	21069.3	21930.8	62420.2	30503.7	32458.2	39168	24427.7	30907.7	48529.8	18483.6	31761.1	39603.2	43657.6	45082.4	30191.6	13140.8	23767.2	10708.4	35610	40930.5	12866.2
354.018	1.03	1.03_354.0176	1447.17	1235.46	3665.2	5464.84	856.902	1436.01	2863.76	3689.51	2942.6	1867.82	1347.32	785.691	22661	100	4098.99	3166.77	1672.56	1638.6	100	1646.08	4997.46	2195.66	7811.87	1211.33	4017.37	15395	2704.64	2130.01	8139.7	2116.53	4099.89	3383.75	4370.09	1187.04	2391.24	100	947.555	1232.35	1089.45	1284.88	5851.1	100	2948.79	1099.97	3398.31	2229.87	100
228.025	1.03	1.03_228.0247	3831.14	4004.87	2028.23	4767.22	9505.53	2663.91	6136.73	8925.16	5244.16	5481.29	24266.5	6500.9	919.598	1750.3	14097.7	5373.87	4727.18	8106.26	594.365	1873.91	7042.41	1908.86	1261.89	4658.13	12099.5	4740.71	5714.38	4908.11	2375.65	5831.25	3061.9	3189.52	7237.05	4027.79	6500.62	6937.57	2618.02	7041.41	12621.6	6098.28	7742.52	7624.69	4279.26	4520.5	3328.05	2573.99	1597.71
332.036	1.03	1.03_332.0364	41880.9	26037.3	10516.8	7775.43	20944.1	17658.7	15410.5	12695.4	72974.1	20264.6	29236.7	10239.5	235956	47513.9	15115.2	19928.1	32210	8561.54	32360.7	50471.6	14761.9	33974.3	58025.3	33579.9	9689.67	26613.3	19208.4	11683.4	22641.4	27073.8	46587	77638	19274.5	11758.9	17746.8	98830.8	37528.5	7825.59	10689.4	18943.7	19056	2999.52	25618.9	22731.8	4663.2	22268.9	10629.3
136.038	1.04	1.04_136.0376	23570	22169.6	14821.2	24542.3	13662.6	16384.9	22317.5	17744.7	21143.1	5888.72	49647.4	48652.6	53483.9	37018.1	43348.7	175726	20727.9	141407	7251.07	10839.1	31073.2	10367.8	44621.1	23165.9	16071.6	13388.6	25464.1	42505.3	13380.5	25983.5	29465	12263.3	100	41551.8	13302.5	92638.7	32719.6	100	100	19853.8	31652.2	100	11183.8	100	38990.8	27934.5	100
483.127	1.04	1.04_483.1267	28902.5	8333.75	3727.38	20147.4	9274.07	7993.21	3006.4	4475.45	4451.01	10279.3	6140.9	21593.4	26840.3	11618.3	6901.26	12644.8	5872.89	18204.6	2276.51	17805.5	8899	3983.32	12065.1	8177.05	12338.1	3231.1	9703.7	5413.81	3135.04	8511.56	9333.79	15632.5	15077.6	7663.02	6479.64	7156.07	3648.53	27446.3	6175.35	5693.88	5731.24	19744.5	9479.22	12337.8	11061.1	11818.3	5474.98
846.284	1.04	1.04_846.2844	36693.8	7351.21	5588.53	60716.6	22422.7	12734.6	13439.7	6793.83	9088.28	5298.87	64753.7	20581.8	100	22163.9	17237.2	51524.2	14911.6	47354.6	2659.48	31170.7	21249	12002.9	24965.1	29474.8	13757	30783.6	32494.6	28996.3	8308.5	17973.6	21271.4	17643	50521.1	28383.7	11386	20504.2	13034.6	30140.3	33832.4	56359.4	29632.4	64393.4	15851.6	117608	40266.9	17265.4	14901.4
473.211	1.05	1.05_473.2105	12568.8	2581.32	100	13050	12767.8	13373	39577.7	6091.88	15804.1	3559.38	11887.6	78502.3	100	34815.1	6060.69	16624.9	5052.86	6779.16	744.854	6149.71	10203.1	13709	78542.2	15724.5	5498.88	6862.33	3529.46	9059.84	5522.72	77009.8	29884.5	7101.84	92752.1	13573.8	4449.15	14062	10423.8	23266.2	4944.86	5338.72	5714.08	45001.9	30453.5	42732.6	20502.4	12115.3	34466.9
450	1.05	1.05_449.9996	2853.33	4156.82	3916.98	1848.01	6961.73	4519.32	2271.93	7047.81	12017.2	5457.26	3573.99	1608.4	2716.94	6252.98	4943.92	910.487	4342.87	3988.64	8378.6	9505.09	4547.68	3996.67	2921.1	2169.64	2864.7	5153.7	3608.22	2471.9	9420.44	3446.7	3309.43	5075.67	1490.86	4751.06	6826.26	8119.6	11566.8	3626.98	4023.97	8566.86	2440.86	100	4174.77	100	2305.3	4706.83	4608.73
340.137	1.07	1.07_340.137	133342	94639.5	1.49131e+06	284061	26316.8	1.04568e+06	138770	313981	12519	55417.5	245327	184284	1.7807e+06	156290	53117.4	191723	255653	12596.7	20642.2	87430	89979.3	328054	68878.1	109450	120384	478045	1.36897e+06	910266	228256	64767.9	334257	46469.9	263231	41259.3	14154.1	72077	17235	6061.42	43619.2	148446	357428	18697.8	17213.6	111990	212528	107982	55573.5
608.215	1.08	1.08_608.2149	8.59689e+06	8.37991e+06	1465.88	3.23209e+06	911839	6.88815e+06	8.89084e+06	1.00819e+06	575630	756490	9.8398e+06	6.23024e+06	94888.5	824622	2.45857e+06	6.98265e+06	3.70291e+06	586761	158978	661112	1.54855e+06	2.84279e+06	747780	1.51898e+06	1.11261e+06	1.40779e+06	1.20744e+06	6.10108e+06	506761	895971	2.60008e+06	3.21664e+06	1.95649e+06	1.80109e+06	1.1998e+06	2.29929e+06	661249	1.24733e+06	3.47647e+06	1.75013e+06	2.47696e+06	3.36766e+07	2.34153e+06	7.51705e+06	3.85894e+06	4.15079e+06	7.34229e+06
422.1	1.08	1.08_422.1003	467069	531453	14347.9	58120.5	14640.9	317015	131396	36767.7	8028.96	10435	374011	58850.3	8088.54	20031.2	179409	321368	193919	21935.9	5188.68	32451.8	26252.5	263062	48264.6	39868.3	25046.3	170905	188866	273816	79156.6	51994.8	141871	53763.1	198795	90289.1	38006.6	109208	47969.9	13804.7	436063	11648.3	210521	738544	126313	28322.3	52771.6	33248.4	236322
770.268	1.08	1.08_770.268	175595	190250	6514.59	51450.8	23042.4	277468	178838	36398.5	9977.59	8240.15	432131	353943	2030.47	53532	3247.74	30970.2	97471.8	19839.6	3006.27	2385.38	31869.9	154329	7667.59	40177	26864.8	90597.1	3903.27	164016	7313.85	8303.48	84501	69430.2	87118.4	78982.3	12250.9	28197.7	34307	42836.5	115523	75306.4	101724	1.03452e+06	136449	100772	67106.4	14847.4	84499.2
518.063	1.08	1.08_518.0626	27220.2	93257	14382.9	8853.48	37687.4	204188	22497.2	9398.43	19497	27907.4	23089.6	23454	8402.69	30176.6	44357.2	8908.73	54294.6	8083.63	8140.41	22797.6	15693.7	144611	8941.98	34140	12644.5	34563.3	14480.3	47159.6	39186.2	29562.5	73097	96505.4	14427.4	51578.7	25777.3	118572	44009.3	6678.68	203926	42886.1	72814.4	6444.48	30335.5	15316	13339.1	92207.1	82494.4
266.101	1.09	1.09_266.1006	1.22064e+07	2.91649e+07	4.10698e+06	4.80106e+06	3.76001e+06	5.25098e+06	1.22863e+07	8.82883e+06	3.41988e+06	3.4689e+06	1.25976e+07	1.40971e+07	297759	3.02279e+06	5.07582e+06	6.89172e+06	2.96504e+07	677568	6.41407e+06	3.01152e+06	3.25805e+06	2.06807e+07	2.58234e+06	1.05139e+06	3.19487e+06	8.23193e+06	1.56289e+06	1.08251e+07	1.06918e+06	3.16922e+06	6.83361e+06	1.49505e+07	3.70965e+06	5.09262e+06	3.77305e+06	9.62898e+06	2.97674e+06	3.06276e+06	1.68733e+07	3.51768e+06	6.84863e+06	3.43399e+07	8.89663e+06	7.81643e+06	6.34993e+06	1.74627e+07	1.90868e+07
554.182	1.09	1.09_554.1817	146679	502348	3041.47	41746.9	4870.07	321711	133403	15807.1	3601.46	19785	226807	95337.6	3266.13	7683.21	42805.3	44726	143332	4561.76	1557.24	8950.17	12640.6	253974	7191.48	12888.2	8761.89	22487.9	2596.54	119598	13155	1312.29	50659.1	112513	10850.7	9448.16	15930	23883.2	7144.49	12385	282171	33741	25813.9	759399	82923.5	22871.4	63761.9	219999	269456
630.196	1.1	1.1_630.1955	378011	298330	1913.34	130431	35743.2	249120	281972	30708	10698.3	24479.1	346607	131774	2975.59	51535.4	129936	257472	176181	21263.4	3980.11	12504.8	22298.4	10615.7	12913	42994.7	70516.4	76327.7	8487.5	155043	14877.2	44770.2	79876.4	8390.57	58598.4	88006.4	18049.9	27851	6236.08	30173.7	83180.3	22210.6	16997.9	443835	148748	236647	199044	62033.2	117390
168.054	1.11	1.11_168.0538	177963	166064	6963.2	25196.4	138920	359449	306994	179745	367851	6207.62	188306	474598	41015.6	2.20766e+06	265754	92218.2	248722	410336	19820.9	7845.96	967376	681958	3525.25	4747.33	3172.58	5269.24	258970	2.44133e+06	224806	544087	262012	672240	1.21162e+06	854003	13588.9	686780	1.51654e+06	420536	435538	2.04854e+06	447709	116413	1.11935e+06	399526	858612	934472	1.67129e+06
790.172	1.11	1.11_790.1724	14859.7	8690.9	2347.3	23545.2	9485.9	3995.54	33738.4	4646.53	7059.06	9481.36	14271.2	6866.39	2795.95	9383.26	10488	95278.4	6732.04	14511.5	2197.12	6929.32	11840.1	2261.61	7248.74	56183.3	40936.6	13637.7	11060.9	36857.9	14798.9	16949.3	10701.4	15583.2	5212.92	6988.6	7216.2	5206.22	7598.13	14871.8	8009.25	17098.3	10315.6	12273	12828.4	26229.4	14134.4	21557.1	4850.82
374.086	1.11	1.11_374.0858	13990.1	10996.3	4279.42	7075.61	2155.72	7023.83	3085.66	1360.05	2622.5	6700.23	2074.57	2103.72	100	7401.86	5571.61	25198.9	1238.59	3004.62	6611.35	4954.13	10033.6	1398.49	29049	13445.3	2681.41	23914.9	5874.46	3646.36	14287.1	1032.32	11387.9	14117.3	1081.5	100	9776.97	100	6141.01	4685.88	2781.62	4083.56	10992.3	6038.67	2441.32	8140.43	1716.35	2160.28	1532.9
183.053	1.13	1.13_183.0534	4894.93	53965.6	100	3097.73	14031.7	103858	27035.4	97188.4	18311.8	6067.42	37917.4	200302	32875.2	28161	27833.5	7218.91	94700.2	17174.2	4971.61	6118.99	53505.5	96570.2	6233.45	6164.05	9372.76	11102.2	2009.04	70289.2	10947.5	33284.3	29073.2	32237.9	109192	90437.2	4931.76	62682.2	29836.1	55275.7	25187.8	34069	29031.3	12275.5	128231	28735.8	155216	44168.2	19727.6
706.213	1.15	1.15_706.2131	124312	15250	5398.97	705140	52906.5	43535.6	76228.3	11361.7	56631.5	44377.6	46747	48803.6	1876.49	34720.4	46497.9	332528	59192.6	236495	5075.39	46765.5	75246.9	20912.5	34353.3	402992	227173	28298.3	244489	41137.2	56732.7	448360	45851.1	56805.2	250572	52456.3	74870.5	74716	36490.5	224662	12332.2	121635	50792.5	100	50350.4	665004	100	100	192997
409.159	1.26	1.26_409.1588	803208	706876	6809.24	102749	203479	1.31073e+06	9.76308e+06	29303.5	35982.2	50773.7	1.46095e+06	1.92025e+06	1660.54	50078	153743	339531	6.0034e+06	11185	4072.57	88130.7	526791	2.69619e+06	21092.3	309139	140877	197618	192012	3.7549e+06	247446	290502	777926	1.38296e+06	176721	334617	27208.5	530571	843536	116959	2.75874e+06	828615	557514	1.30782e+06	6.30649e+06	197693	902137	539131	1.0218e+06
296.111	1.26	1.26_296.1113	463249	905141	62555.5	192231	89224.4	767117	421243	85232	176672	203108	217606	86735	8154.03	156126	177619	318143	776225	16877.9	3907	202953	182389	689719	144287	7250.02	55921.7	395917	185592	287825	173141	343417	309871	590574	34959.9	218542	246683	307641	69404.2	18422.7	182845	282079	322913	968878	219947	597205	6406.06	433787	361404
104.049	1.28	1.28_104.0486	65020.1	199117	14148.9	9590.84	25354.3	185441	50655.2	63588.8	76283.6	23869	94261.6	57272.5	19164.8	24996.2	29216.1	48720.9	123591	14805.2	15805.8	21073.4	35230.2	25077.3	17317.8	12863.5	68766.3	25045.1	28978.8	59750.1	26361.4	24106.5	19803.1	63981.8	31966.9	35291	28089.4	30715.5	40358.9	16295.5	154366	54024.9	91455.9	150243	44435.2	30374.9	38651.9	66166.5	80276.3
537.12	1.3	1.3_537.1198	87375.7	1.09451e+06	531697	266805	1.3516e+06	1.41708e+06	23864.4	488862	127620	1.67588e+06	1.3453e+06	159371	125432	2.51329e+06	1.28546e+06	1.16107e+06	1.0306e+06	14622.9	623762	705994	1.86019e+06	1.5893e+06	2.8606e+06	678450	4.44403e+06	447464	1.85897e+06	812159	1.27992e+06	19330.5	1.35086e+06	1.12932e+06	91877	49890.7	4.73206e+06	1.80524e+06	1.75895e+06	61273	1.13822e+06	66419.2	648073	818310	123290	484349	677685	2.2725e+06	1.78407e+06
247.106	1.31	1.31_247.1062	2.80752e+07	6.71623e+07	5871.59	4.89725e+06	4.8968e+06	4.14688e+07	5.22762e+07	237155	3.80935e+06	5.67826e+06	1.86493e+07	1.07326e+07	23969.9	5.39754e+06	1.5364e+07	1.91934e+07	5.37361e+07	17354.5	20233.8	4.23353e+06	8.62945e+06	9.29472e+06	33062.1	5.14447e+06	1.40714e+06	1.33918e+06	8.0714e+06	2.65377e+07	3.59204e+06	2.45059e+06	1.49999e+07	3.90677e+07	2.90203e+06	4.47896e+06	9.40923e+06	1.44526e+06	6.50649e+06	4.58965e+06	1.57143e+07	1.48663e+07	1.48537e+07	4.36173e+07	1.98122e+07	7.85266e+06	1.48889e+07	2.04551e+07	1.49635e+07
162.053	1.31	1.31_162.0531	1.22781e+06	1.4843e+06	100	287267	75907.8	2.76763e+06	3.61038e+06	26378.9	396584	21812.6	682443	687318	10716.4	449416	493529	1.92597e+06	4.23057e+06	32871.2	15532.6	125165	761158	855012	19848.6	589113	53333.1	44019	416542	2.46443e+06	490928	21907.4	739303	2.24428e+06	22327.9	243545	832816	35178	290346	209444	689550	676676	829468	3.28863e+06	317236	892366	435987	700217	1.43108e+06
189.064	1.31	1.31_189.0641	225067	539302	100	75111.1	40424.3	1.00917e+06	1.2417e+06	3004.58	39432.8	62025.9	50158.2	318229	1658.47	79000.8	207610	599649	1.6032e+06	2722.52	2641.53	109871	42103.1	81308.8	4193.17	120157	8171.63	13016.2	105841	519056	46738.7	10987.3	166776	1.22787e+06	38063.6	86139.3	95442.9	11444.5	9465.77	23420.6	246964	457835	178828	266877	40298.7	15011.3	157616	403757	221978
502.198	1.32	1.32_502.1981	434655	1.44393e+06	9568.13	12831.7	14518.9	811393	721460	2384.82	6438.53	17192	228120	8639.11	10681	10261.2	214870	270539	1.23746e+06	13916.3	2876.86	15410.3	87530.7	3570.55	1911.79	38387.8	2002.03	1144.95	54099.6	470238	14635.1	7418.28	223210	839055	2334.36	32541.1	23628.9	2895.34	51858.4	4080.66	182780	231875	212537	841082	133727	66435.7	87474.7	386650	251821
315.082	1.32	1.32_315.0824	68731.5	72953.3	9797.37	24111.6	14408	38158.2	107008	2943.6	13466.3	21414	54454.3	69808	4456.49	17526.4	21969.1	8960.82	66971	7519.63	4161.61	12511.7	58560.9	10696.7	2388.46	30748	6995.3	4862.42	17258.3	50751.3	68694.6	1168.98	40967.7	47302	13153	20798.8	17678.7	2980.33	33160.5	34361.8	47155.7	12799	43933.6	39658.1	71561.7	18892.1	48969.6	27087.8	24579.3
384.163	1.32	1.32_384.1631	5904.34	11811.4	15360.6	6409.5	43518.2	21580	15121.3	17616.6	6601.26	5644.49	25581.1	6942.79	545565	4414.93	32365.9	24139.2	8555.21	8496.63	11586.5	10571.9	2573.96	60909.8	5720.53	5432.56	10824.3	5753.24	17003	72128.9	17477.5	3129.41	10224.4	11313.5	9269.2	4246.56	4605.15	1535.92	3634.44	2494.97	5933.71	6770.09	9164.54	25084.5	10974	10820.8	9240.93	9549.8	13322.2
337.138	1.32	1.32_337.138	27304	19092.4	2616.63	14953.9	5048.23	115661	13398.1	2100.53	8565.86	8530.56	154659	182943	3565.28	3900.21	45797.9	3017.51	71343.7	2115.53	4968.63	5257.23	2271.63	37350.5	100	1491.17	4605.04	4352.06	4873.79	10527	3394.83	2574.9	59941.1	6371.67	6045.69	2341.74	4679.83	1690.88	5729.09	3491.38	8609.19	3127.75	6790.78	5703.53	7776.41	24934.8	14316	45174.5	18131.2
311.076	1.34	1.34_311.0764	6982.37	21603	841.57	2537.47	7783.29	52838.4	10227.9	1735.77	9181.39	9098.9	5662.29	2168.74	1045.04	8451.05	41499.1	13386	141343	841.444	100	7137.32	13919.2	2637.48	100	1850.99	4358.53	3825.87	8709.19	5572.62	4866.96	1481.86	5267.12	55958.8	1977.65	11715.3	6156.42	2226.74	3156.6	1546.54	56496.8	4635.13	38502.4	14151.5	38372	10280.8	15878.8	20175.9	14092.6
337.076	1.35	1.35_337.0758	45478.9	243368	946.598	32007.6	34745.1	82225.5	60991.7	3380.17	60021.4	42242.9	59151	89065.2	767.261	19204.7	229195	41033	90246.6	1365.38	856.729	38242	65585.3	104270	1314.76	9672.73	12570.4	3805.44	34695.9	104218	9362.18	5366.31	158060	181779	70181.9	50504.4	56207.5	6860.73	46390	54076.1	139813	57157.7	58081.3	82057.3	44682.1	29467.8	30776.7	38070.7	95966.5
409.158	1.5	1.5_409.1584	799258	673106	14010.3	237067	99232.2	1.14576e+06	4.74986e+06	24919.1	20145.3	134488	1.39343e+06	657906	9262.21	118466	198052	327647	5.85361e+06	156655	32724.7	78373.9	105743	110507	156544	280798	74131.7	460572	129686	616545	71756.3	136357	103041	123407	129116	455450	217359	352592	70946.9	61236.4	292295	304601	512117	358895	4.12486e+06	53751.4	184988	536353	457743
412.185	1.52	1.52_412.1846	387152	1.22693e+06	3038.53	122709	194999	1.86995e+06	1.16569e+06	34737.6	100506	179043	1.26244e+06	444112	100	792098	250003	381241	1.93202e+06	6102.5	3154.15	194995	326940	398310	2364.57	208268	75150.2	47404.5	95132.5	1.7485e+06	139720	83871.2	403556	1.2696e+06	324250	315944	210239	132906	155657	133906	543089	637911	391116	2.4331e+06	230079	237594	390489	870042	734562
367.148	1.52	1.52_367.1481	193498	321771	49535	16130.5	7416.8	540580	281898	68717.3	50988.3	9315.09	376282	98094.2	2266.26	27929.1	62649	53241	147982	23922.9	58465.7	28153.4	75845.1	246240	57619.4	49922.2	37353	82123.9	18198.8	109529	45420.2	24352.9	51920.2	115580	37022.1	46920.7	33597.1	472714	43649.6	70382.1	165078	13609.2	44889.5	571108	26823.7	79309.2	159178	64208.8	268379
412.032	1.52	1.52_412.0323	97198.3	3800.41	33022.5	42813.2	72590.4	27471.8	39468.4	37075.2	11234.8	18995.6	1430.57	10239.2	317043	10825.6	38242.6	9577.69	20171.6	12084.9	17341	17096	22025.5	12628.1	56818.2	26865.8	3998.72	23010.1	18857.7	11017.4	15654.2	99256.7	41841.6	34348.2	1844.41	3006.66	18975	25302.7	3400.82	43288.1	44425.4	14066.8	32228.9	27795.2	10364.4	114545	18129.7	28463.5	4724.03
165.079	1.53	1.53_165.0793	1.37699e+06	891386	212493	817093	1.27308e+06	435699	3.17015e+06	2.12369e+06	898791	1.09704e+06	146603	3.05883e+06	902582	4.65122e+06	476520	1.49654e+06	490637	2.66267e+06	1.3674e+06	1.29598e+06	1.57158e+06	2.00311e+06	913312	1.39092e+06	1.01524e+06	284530	551822	5.98441e+06	816021	1.24651e+06	1.76165e+06	3.66028e+06	2.80882e+06	2.45167e+06	974597	2.5992e+06	1.08088e+06	908966	1.83764e+06	2.48519e+06	1.62229e+06	6.53925e+06	918890	1.60521e+06	1.67101e+06	3.09437e+06	2.62637e+06
507.195	1.54	1.54_507.1953	400047	222686	1353.12	782437	406272	549398	348089	551688	268473	301643	1.39304e+06	787426	66647.6	1.57855e+06	263662	14727.1	423726	1.32515e+06	36690.4	583794	733413	242311	894563	844062	754210	4210.99	4270.5	1.2745e+06	183284	630635	387833	421943	1.8418e+06	1.07725e+06	253125	998237	211716	573568	164410	563293	374111	2.01752e+06	138028	1.01726e+06	16660.4	409033	655233
529.177	1.54	1.54_529.1766	32590.4	26215.1	5931.69	33683.9	42521.8	42300.2	61378.9	31649.7	7424.55	26091.6	62283.7	2877.38	8239.47	25935.5	26676.1	7408.64	16305.7	38523.6	1011.55	13683.8	25087.4	2110.1	7668.91	45522.5	15729.5	8064.9	21177.6	21517.2	18017.6	65514.3	38674.7	19990.5	72377.2	5163.61	21809.2	54201.2	20337.6	57785.7	4948.44	39703.9	10053.4	214190	15644.8	4350.85	52018.4	30612.6	15600
233.067	1.55	1.55_233.0669	222177	80758.8	93985.6	248653	300511	14418	271721	545089	251786	280545	205986	460552	117147	285408	124130	261550	126252	665539	270201	351766	87813.2	419996	139003	151933	124614	291262	117641	566484	198578	181285	287513	339067	664157	523988	51663.3	526458	252792	257820	188229	448815	257051	575107	209121	114719	163287	386345	207681
295.037	1.55	1.55_295.0374	167790	69660	356073	190203	189106	363444	203167	83703.6	185558	105905	473183	107669	283727	663137	98180.1	204325	306474	257228	205232	107232	227218	346570	21507.2	265009	242085	69299.5	98995	466082	74451.2	136842	79869.3	273652	195693	368630	111215	327249	109890	156029	133611	371697	214930	325296	108308	57146.9	218350	331108	288327
352.141	1.55	1.55_352.1406	17296.8	17958.8	178036	2617.68	32009.4	67490.7	27040.5	103468	26024.2	19941	127540	63584.3	16363.3	206748	25893	6112.25	4460.29	154525	67109.5	36758.9	12968	26164.3	34143.6	16682.9	37662.1	8312.2	6127.56	4123.48	15842.6	21844.9	22149.9	4538.82	3409.83	81920.4	3661	89503.7	1291.16	26405.2	8774	8388.95	28546.6	95031.3	3289.61	12692.6	9997.72	57721.9	37055.8
369.041	1.56	1.56_369.0412	6047.61	3161.72	3012.37	4218.24	3808.11	5646.68	9116.67	3529.1	6132.92	4250.69	4735.31	5851.96	2298.96	7431.96	4420.88	1530.83	6272.15	8392.24	6142.59	4697.93	4934.09	4541.48	10751.9	5222.27	3069.46	9125.85	2262.44	3845.38	5732.21	3774.91	2938.43	7113.33	3826.19	17433.1	2513.61	6106.43	3531.74	2247.05	5445.67	9289.66	3648.99	4315.97	3382.13	3980.26	2027.38	6176.63	6156.18
363.025	1.56	1.56_363.0246	14512	40120.1	13444.8	16164.8	14251.5	42889.6	20972.7	6507.73	4739.1	23927.2	19514.6	17715.9	26456.9	33083.3	2738.48	4039.32	21438.5	49146.6	37996	23417.4	9352.12	13681.6	44208.8	15769.7	23149	42924.4	7759.3	20453.2	12597.8	36236.2	27372.5	33128.9	33246.2	30823.6	3641.17	25855.8	25812.3	16694.6	27088.9	22794.8	8187.16	24938.4	16672.4	8718.59	11524.1	52721.9	18885.2
279.06	1.57	1.57_279.0604	46710.5	1938.89	6537.85	11117.6	36518.8	25288.3	2409.43	100550	11676.8	22838.3	47825.4	8619.6	41488.3	33352.9	26538.8	22146.4	24815.5	46732.4	53707.2	11556.9	23844.6	69493.5	36151.2	4953.15	20896.8	41842.4	2247.26	4099.5	1954.11	24815.6	4543.19	5918.82	51371.8	52309.6	1618.25	88889.2	5687.53	23921.6	14904.6	49310.9	13789.4	72258.8	48399	15843.4	7208.41	3541.7	3289.87
379.148	1.63	1.63_379.1482	29586	25356.7	2.94782e+06	55773.9	300023	944104	52565.9	486832	117196	39285.5	172483	350972	2.23746e+06	59676.3	180714	275661	220175	253036	46406.2	3837.64	40038.1	76399.9	104929	90499.3	49414.1	370229	205954	581007	128328	139095	129775	111082	205387	176264	163477	23393.2	100512	18239.2	19328.8	392089	209238	224733	68775.1	99813.3	28814.9	85046	43240
434.143	1.65	1.65_434.1429	634682	548744	215425	16840.1	65667.7	32437.3	130700	32372.6	22188.1	18898.4	46155.8	43932.4	1.13578e+06	25963.3	94088	66559.7	221223	60810.5	26184.3	42626.9	86405.1	261083	172767	493613	98205.3	269912	264133	76775	64296	265692	75643.2	70572.3	96147.2	261586	30897.3	5465.31	26902.8	37819.6	98476	110214	252452	449628	4057.51	35728.8	26251.4	86353.3	29231.2
519.232	1.7	1.7_519.2322	5738.64	143463	444243	26787.8	57300.1	362399	153088	172074	44238.9	69004	328592	280780	222952	177793	62992.2	91542.4	201641	118664	69644.4	26087.2	37860	306509	12497.6	56939.9	53830.6	84245.8	27338.6	437079	21406.5	39838.5	118499	133014	203938	309577	27709.4	373071	42693.5	32197	64895.7	125122	101533	12225	25627.9	82863.7	23566.7	166787	292323
674.178	1.73	1.73_674.1775	405674	1.19535e+06	618974	151782	389589	2.52599e+06	2.98438e+06	306871	159527	993545	2.05107e+06	738310	60679.9	596335	241352	514494	1.71565e+06	471349	794250	81178.2	182300	803103	91858.9	167331	32825.3	1.1143e+06	75948	1.95831e+06	226878	261631	206420	315980	569348	915283	157406	1.02737e+06	128962	179991	474253	739203	360596	2.19147e+06	331303	392205	686849	1.61234e+06	1.57015e+06
696.159	1.73	1.73_696.1591	30644.7	27781.9	74250.7	10994.8	34291.8	55733.2	178031	21790.6	12640.8	84045	12752.2	49644.4	12137.3	28434.5	26443.4	28868.7	116223	18334.2	5384.08	6944.92	27727.7	63552.6	19546.1	24596.2	7704.38	10389.1	25871.9	123080	40876.1	19573.5	16299.1	109724	73804.5	38831	12509.4	52365.6	18639.5	29250	15391.1	24656.5	40722.9	124199	49829.4	27683.9	103528	396744	67460.3
718.142	1.73	1.73_718.1416	13217.3	17937.3	15355.8	4916.98	5983.61	19825.4	42251.5	3367.33	3430.44	6194.33	35589.3	12499.7	1500.93	7374.37	6212.69	9420.5	34469.1	5877.6	13912.3	2557.26	11478.7	15119.6	5500.96	4361.08	2946.67	11188.1	2963.46	25568.4	6833.55	2544.55	8521.67	7697.58	6164.95	6315.94	2400.66	15748.4	10850.1	2904.71	6853.08	5121.31	11996.2	36397.5	10180	17095.8	11548.4	23318.3	12486.9
454.077	1.74	1.74_454.0775	257608	647377	157184	17705.4	73524.1	426593	13576	41370.2	64075.1	229545	98424.3	542838	619623	12626.8	163974	100	100	13305.1	58749.5	14618.3	45184.8	379854	15820.1	48464.1	100	201615	49571.7	281348	21600	20270	133854	196158	28172.7	170014	29953.4	41822	30741.2	2737.2	84947.3	142234	221153	100	103477	100	94707.8	84956.4	82830.7
452.129	1.74	1.74_452.1292	335077	453919	474153	42695.5	183165	554614	343293	101795	87948.7	10966.5	286282	724819	328145	87808.6	318345	88139.2	404900	82363.8	213071	22696.7	82173.7	315644	138849	33699.1	25754.7	22086.5	71847.1	344174	94945.8	71701.6	100551	72766.2	137143	286897	30915.6	221501	102076	28681.3	71747.1	75058.9	120418	821854	31305.6	88109.4	55189.3	85398.1	368017
354.154	1.75	1.75_354.1538	3.49307e+07	6.21541e+07	4.19711e+07	9.14761e+06	1.67459e+07	6.53576e+07	4.2935e+07	1.87811e+07	1.67725e+07	2.19185e+07	3.05843e+07	4.10484e+07	7.72475e+07	9.69433e+06	3.25874e+07	3.24678e+07	4.19726e+07	9.28074e+06	1.51348e+07	6.47983e+06	1.55162e+07	6.38792e+07	1.27946e+07	1.27607e+07	1.28082e+07	3.06595e+07	2.19909e+07	4.37893e+07	1.29958e+07	9.68092e+06	3.35047e+07	2.98394e+07	1.72142e+07	3.04227e+07	1.26542e+07	3.41009e+07	1.55578e+07	1.05247e+07	1.97508e+07	2.15513e+07	3.32503e+07	1.08119e+08	2.44624e+07	1.73829e+07	1.48958e+07	2.70342e+07	4.51986e+07
568.161	1.75	1.75_568.1613	16091.5	72836.8	10802.6	2730.72	34301.3	96238.1	15340.5	23625.2	21500.5	18961.7	5279.71	11130.4	25608.9	8994.58	67135.6	2312.76	57258.2	7115.05	3574.05	7353.01	26542.7	47349.5	11309	2248.32	25155	80261.6	73997.9	66100.2	29619.8	18550.6	52623.2	99349.3	4984.89	21131.5	19567.5	158404	29706.2	6166.97	28666.3	4854.91	49107.1	16258.8	53090.1	5575.81	8334	33098.7	51282.2
422.139	1.76	1.76_422.1395	250630	233446	205540	68570.8	55263.6	139873	115849	106343	169453	140317	222775	56586.9	39157.1	26953.2	106522	54665.1	86841.5	51204.8	79152.1	78959.1	9411.06	130982	42424.7	25000.9	59823.2	271586	208209	89979.3	22119.3	11888.8	210809	92864.9	142572	113287	69759.4	276227	63836.4	57282.8	90697	183236	12790.4	546996	91955	48762	89431.3	49527.9	61282.2
222.111	1.76	1.76_222.1109	61273.6	97644.3	168615	18189.8	26165.2	330080	7309.65	16856.6	47752.4	40853.6	5601.06	201131	119170	44763	153397	107984	196100	15082.4	15588.7	10274.5	40881.2	187387	25462.1	16908.6	41201.5	19200.1	48054.5	99452.5	35493.9	5330.12	165452	63493.3	54109.5	169676	7651.84	68213.6	60766.1	27275.9	47950.2	60644.7	85437.9	579395	42433.7	60795.2	45081.9	109137	166027
574.079	1.76	1.76_574.0792	7648.07	10579.5	7848.85	6355.47	4853.93	16865.9	10336.8	11188.7	9358.89	2618.9	8058.59	7532.1	23168.7	3487.93	7868.36	2131.19	4332.63	3358.31	3492.11	5414.95	6116.1	6589.41	5843.74	3280.28	3997.88	9818.36	7395.73	23030.2	1848.55	2695.42	10451.5	7877.8	4420.5	5043.86	6571.91	7388.5	7526.94	1272.02	5794.58	2736.74	6949.07	14183.4	12083.9	2897.46	3499.79	10829.6	8405.96
490.125	1.76	1.76_490.1251	19340.2	5498.58	4423.41	3459.23	8369.98	22574.7	12899.4	1540.02	3403.03	2045.18	10090.9	9924.54	19281.1	3129	3388.91	14083.1	10709.2	2852.65	3427.3	1770.91	6293.23	7610.73	5387	3767.36	2283.56	10628.7	4855.94	5727.6	4666.43	2540.81	9073.27	3130.22	6960.21	14043.4	2403.25	13413.8	4978.45	5063.06	8035.85	5274.96	18972.7	26988.2	10513.8	6732.13	4458.65	14016.3	9687.39
398.119	1.77	1.77_398.119	19248.2	42849.6	8069.29	9051.27	5068.47	51010.4	33451.2	39217.6	4951.94	9755.24	8531.62	5959.32	16574.7	17198.2	23364	20493.1	3751.51	10358.6	20169.8	3959.8	10696.1	65095.4	15819.4	1740.41	3237.01	1511.83	2181.19	59336.7	18156.1	4328.03	3969.62	10295.9	25989.6	8448.27	1633.73	25294.4	17526.9	2667.61	1354.35	4015.38	14592.7	20295.7	9879.4	10078.1	5694.04	1954.17	25991
506.094	1.77	1.77_506.0941	3933.53	42611.9	8280.81	6643.86	9742.75	32176.9	8868.67	8749.82	10285.3	12836.7	4695.27	9405.91	11835.2	4202.72	12427.5	7001.49	18260.4	3300.86	7672.87	3801.63	6535.25	35780.2	7280.52	15425.2	7069.16	21989.5	14753	18332.9	14746.5	4596.08	9474.5	15406.7	3942.39	22259.9	7039.13	16848.4	10358.3	4026.74	17261.4	8520.35	10952.3	13454.9	12708.3	4580.79	5898	30719.2	23539.4
573.265	1.82	1.82_573.2648	151042	183587	183678	45621.7	66402.5	418660	120396	93922.6	79572.6	119776	152219	234040	8948.55	70034.4	103326	95149	261597	25074.2	1790.77	57476.4	77399.5	237807	60077.5	60573.6	80634	107101	101391	4838.56	58103.6	18092.6	142513	122016	62561	171596	61485.4	219245	61445.2	54256.9	87339.6	69818	139283	797013	23402.5	19948.3	66773.6	164486	248787
280.117	1.83	1.83_280.1167	18187.5	710652	4673.83	11267.2	72355.1	477641	18522.4	213095	93360	46116.8	124358	260021	5070.01	69490.8	191351	317715	334614	28459	7954.64	17350.6	4446.8	161280	41275.8	20555.1	96091.4	65174.7	13314.5	209792	6245.7	83630.9	87292.5	18827.6	10914.7	135991	63371.8	510818	18208.7	3374	243078	129129	16149.4	903443	21109.5	65985	77679.7	330966	449237
219.111	1.86	1.86_219.1112	1.36986e+06	617009	1.26569e+06	850113	585445	2.52057e+06	1.14346e+06	1.14295e+06	1.25091e+06	1.2269e+06	657537	2.04558e+06	909684	1.36288e+06	1.07724e+06	765936	2.16801e+06	1.01428e+06	413462	405132	1.25346e+06	1.16867e+06	790992	1.07739e+06	1.28542e+06	855068	1.16616e+06	1.94469e+06	1.05918e+06	784830	726302	1.37876e+06	753456	1.3103e+06	1.05306e+06	517352	1.09941e+06	25984.4	1.28895e+06	889489	1.17548e+06	3.33171e+06	611859	1.02492e+06	964730	1.73993e+06	1.41947e+06
316.081	1.86	1.86_316.0806	1.52267e+06	686690	3031.64	5482.2	14251.1	11107.3	16287	2087.1	56707.5	3856.14	26894.6	80431.5	2336.43	42278.9	167478	9665.04	61435	4012.69	1608.32	45819	14278.2	9780.82	20100.5	156192	17464.9	51314.7	7255.25	6767.23	4105.74	12722.6	25793.4	283541	53470.7	19013.9	2181.12	141028	67346.8	11597	11408	4762.25	164805	718590	4606.76	123081	19266	27128.8	60187.7
241.093	1.87	1.87_241.0933	38265.5	77395.4	71095.4	160444	144231	62589.1	76653.3	93239.5	213984	184587	77788	234509	38833.2	103197	150451	3084.34	245984	92922.1	47059.4	109200	193492	60763.5	112977	67748.6	75633	58548.7	12809.8	122313	180444	92311.1	105439	150353	32295	106035	90105	83255	219761	101021	192042	142812	108416	305050	24485.2	93147.2	64218.9	242390	96281
309.08	1.87	1.87_309.0804	12430.6	13122.5	6029.62	9679.67	1407.99	20446.9	4782.28	26642.2	4899.22	10713.5	28292.1	27365.9	11086	33747.1	11899.1	15600.1	6767.23	16803.5	6635.64	22396.6	17948.8	19280.1	5285.24	9084.72	30694.5	28326.9	9996.53	22579.7	5112.8	10205.5	10639.8	10861	3793	36766.6	15922.9	21071.3	28067	15132.6	17040.3	16010.9	7814.71	48722.6	3578.08	9571.53	13350.8	35157.9	2273.2
303.064	1.88	1.88_303.0637	11932.1	10936	3195.21	4957.13	1555.66	25691.5	2811.7	32072.1	24904.3	7947.19	23315.6	18009.5	3006	61100.8	24538.1	2030.43	51138.2	21313.5	2003.65	3539.09	34878.2	5558.13	17180.2	5484.7	46929.4	20288.8	13232.9	67681.1	57822.6	3592.7	20670.9	8316.73	10352.1	32122.3	5147.27	43735.5	34828.2	3136.4	13919.7	34906.7	19173.2	68104.3	12452.3	3860.68	31376.9	36632.4	18331.3
516.207	1.92	1.92_516.2075	43395.2	126601	95971.4	21041.6	9389.75	262438	275118	14881.4	8716.93	33441	82132.5	211446	178612	14615.1	8970.28	39635.6	129920	5905.1	16067.3	8171.61	46122.4	175198	14252.4	11438.9	7160.05	46190.6	69200.8	91587.9	18519.9	4534.05	35371.7	38873.1	11329.5	134155	11706.3	37709.3	11135	10846.5	46415.9	24385	56216.5	726929	22943	31191.4	59117	129675	206566
330.095	1.96	1.96_330.0953	394955	146603	4739.14	70237.8	67491.2	156770	8821.56	155721	13426.2	54920.6	63392.8	9325.91	19159.5	8311.31	10376.3	156714	323149	25136.1	1665.22	62813.3	120247	135217	105284	6345.16	46465	25912	182778	63640.2	19971.5	68574.9	86331	161192	42628.6	57372.3	74243.2	206297	46124.5	1837.39	98227.1	109170	42112.3	195152	51018.2	45062	65414.4	224094	65533.5
168.043	1.98	1.98_168.0427	318075	15058.9	1165.53	151845	137341	290944	52238.7	88631.7	44127.2	121508	136081	61796.3	21326.8	174235	142858	101112	444323	38005.4	3923.36	127960	83365.1	422073	86824.8	77616	84001.4	72506.6	231472	268777	61658.3	54363.9	99944.4	235486	17965.7	84107.2	116874	239638	65628.5	51977.7	22801.3	149708	14357.1	264802	116948	85064.2	45348.9	140688	6455.25
398.083	1.98	1.98_398.0831	101611	54324.2	1261.08	74074.1	30532.5	39759.9	21371.2	5608.88	12683.6	22257.4	40367.2	9837.9	3192.66	9236.98	9765.21	39577.9	74264	11126	748.328	15939.9	11959.3	53366.6	5323.32	3984.18	10138.6	15423.3	52054.2	6764.03	7410.22	33304.3	15122.6	61872.4	10622.8	29271.6	28690.5	47511.5	18155.9	5579.72	46496.6	3766.05	31296.5	39982.8	52424.1	13878.2	23676.6	71821.7	2380.47
379.148	2.14	2.14_379.1482	212703	1.31509e+06	18493.8	16523.5	38545.6	558708	265840	8891.97	37376.6	42179.1	282090	116596	40656.6	25449.6	63175.6	44858.4	501587	7886.01	2601.93	15566.9	130059	693332	24317	50044.8	58423.9	53511.7	49920	254258	31154.5	35344	117948	205261	149278	49776.9	45357.2	184839	82345.6	5570.4	153397	118673	75024.5	1.47072e+06	113236	75569.3	45101.2	135943	87263.2
369.11	2.15	2.15_369.1097	1.71967e+06	2.11239e+06	3940.37	158242	8891.56	51802.9	111786	4304.8	3703.67	104621	1.09786e+06	7258.53	4599.26	158447	467986	846605	10961.3	1945.41	3500.17	287456	39959.4	73014.2	1650.48	392965	599102	200039	370953	608581	6394.63	2338.48	276024	2.58187e+06	8031.63	10749	307870	16788.5	7361.2	29050.7	109231	141169	139888	6.50749e+06	27848.5	43357.8	71415.6	32835.3	43553.2
381.164	2.21	2.21_381.164	95584.8	83254.5	22622.6	96293	48980.6	74124.7	141767	49390.9	8898.13	46564.3	38375.5	61608.4	5132.75	194161	129348	6849.92	125804	9694.73	2571.6	85132.7	63585.5	69632	98257.2	104586	135072	146964	95326.6	46169.2	45812.8	43700.2	140192	103966	32584.2	70312.8	16214.8	149367	57484.1	99787.5	49615.4	29665.3	4617.4	6437.05	25877.2	168517	41859.9	10477.6	38419.8
1074.24	2.3	2.3_1074.2406	11488.2	11507.5	12068.5	6249.8	44007.6	126580	100	14650.3	2632.6	19029.7	16712.3	2282.58	1938.94	176538	19344.8	7519.97	28806.9	1268.88	9314.76	4335.78	115837	41807.6	917539	6675.78	454146	9331.48	355881	55340.9	22735.1	10531.5	31554.7	39167.1	6923.52	100	141058	47452.3	226088	2899.34	99886.2	9023.59	34321.6	8848.4	40952.5	33881.2	44407	43418.9	53162.1
310.126	2.31	2.31_310.1257	42496.1	49404.9	49143.6	34417.3	26993	105820	39985.3	12828.6	60950.2	36116.9	42342.8	10288.9	44213.7	12738.1	23165.4	27869.8	51696.7	85351.3	10602.5	51091.6	25177.8	119650	26977.3	6380.47	49414.4	78460.3	13925	51308.9	80262.5	152071	23966.7	65476.9	29120.5	28206.9	67733.4	24146.4	34380	19176.8	856.16	26637.4	37026.8	75861.4	31952.9	127798	72169.6	6413.3	13763.5
356.074	2.34	2.34_356.0741	19293.4	124227	2061.82	26673.8	45606.3	70806.1	140650	1012.61	54552.5	29104.1	5779.2	12333.3	100	89420.5	59349.9	213930	52571	100	4607.3	6489.03	116356	14119.4	94872.3	13672.4	19390.2	9806.62	5816.05	94554.8	9581.67	33149.4	69411.1	93525.7	288846	10147.4	18999.6	100	146012	47330	19718	100	7630.88	100	52256.4	979789	21986.3	17740.1	23273.2
409.158	2.43	2.43_409.1581	720046	269059	127999	277252	140482	430691	599852	61618	172473	244821	560999	630227	15195.1	137998	224148	478355	513543	266214	40011.2	59138.9	192743	204105	150989	243896	138264	340009	238254	680515	98861.9	229239	250786	347621	253548	446896	158025	512259	1873.41	273282	127195	375753	235298	280876	468715	650309	350583	314377	188606
360.106	2.49	2.49_360.1063	230181	260193	29082.6	320154	358470	259074	135507	717332	258293	442527	238724	14457.4	57985.9	137560	257279	221244	569096	279321	57401.2	408592	241400	417532	214748	392189	182856	335638	255277	329439	203545	323622	267663	309132	87105.8	117322	360047	459451	361706	91154.1	351582	259188	261355	260374	207382	159882	160091	238526	185163
198.053	2.49	2.49_198.0531	81960.3	86862.5	14412.2	170193	174949	118150	58018	354593	135947	229738	111875	76958.9	32095.8	70671.7	132959	107550	239670	145655	29686.8	214099	134974	197920	104515	189434	95284.3	162703	106825	151176	107909	160079	132881	120055	47197.5	63360.1	193032	230491	185640	41809.5	172067	128336	127699	121394	105288	80950.1	75381	122185	94515.8
428.094	2.49	2.49_428.0937	59255.5	70581.7	3337.92	99783.1	102042	76851.1	40757.3	3673.06	77210.5	126671	66006.5	40314.5	17595.5	42795.5	18689.2	73654.5	171377	78878.3	1960.22	122987	2894.33	118188	63451.9	123902	50402.1	101901	71093.5	94060.9	66886.5	97565.2	1336.4	95717.3	18510.1	17642.6	112850	135040	1422.79	29329.2	113575	83080.3	80470.4	87590.3	60778	48049.9	31950.3	74263.8	52394.6
496.08	2.49	2.49_496.08	11655.1	11927.2	697.663	18588.3	20029.9	11033.1	10062.3	23045.9	11371.3	21428.1	5832.49	4891.67	1000.84	7528.17	12945.6	11704	28878	11501.7	3669.47	25136.7	17160	9656.84	13537.7	22769.7	6950.84	20910.4	13460.2	3591.87	12612.5	22208.7	10624	10580.9	7154.11	4447.75	16680.1	25664.4	1198.78	5437.43	10708.8	5217.65	14069	15534	10775	3006.31	6008.62	15010.8	7860.31
462.138	2.5	2.5_462.1378	35231	23166.4	23057.4	148275	23316.6	40325.2	19705.1	13909.7	30377.7	67908.2	29400.9	26836.7	54060	81121.9	73040.5	40029.9	28323.6	34591.4	40694.3	11172.7	56609.7	55043.4	28593.5	24896.9	9471.18	70207.7	5388.51	43843.6	5186.62	29583.8	24233.6	48094.4	32704.5	20752.3	44865.1	60972.6	24478.2	45288.9	6009.89	12322	72981.1	35611.6	56722.8	86713	56060.2	21827.8	9151.24
410.159	2.57	2.57_410.1585	81347.8	6985.62	234440	23775.8	75749.7	13703.6	29782.1	7110.08	26497.6	19650.4	10340.3	97098.8	143435	22385.2	64510.9	44901.5	78554.1	41614.4	100	27878.8	100	39396.2	100	42348.9	29450.7	60099	154041	100	69178.1	100	63037.9	26833.8	39541.4	100	55917.5	16618.9	134850	15740.1	18263.8	37254.1	62534	100	100	100	100	100	100382
307.127	2.58	2.58_307.1272	6.45149e+06	1.67264e+07	4530.87	1.33484e+06	1.83941e+06	1.04512e+07	1.36486e+07	210287	1.34841e+06	1.18854e+06	3.66139e+06	2.79047e+06	3149.07	1.47334e+06	3.65906e+06	6.70183e+06	1.3196e+07	45874.6	8149.81	1.79413e+06	3.15409e+06	2.09965e+06	85783.5	2.02462e+06	659045	511332	2.00368e+06	6.03727e+06	1.59128e+06	1.11158e+06	3.81507e+06	1.15639e+07	975283	1.42116e+06	2.18879e+06	981142	2.60408e+06	976672	5.49877e+06	3.49222e+06	3.64046e+06	1.38765e+07	3.87246e+06	2.33808e+06	3.87691e+06	5.17848e+06	4.98882e+06
261.121	2.58	2.58_261.1211	501451	1.29481e+06	9840.88	102455	156831	822192	990046	2595.05	124132	96353	325476	3997.98	2950.15	118708	321679	527704	919017	3915.58	2181.73	142248	275025	179652	10939.4	156739	57891.8	27013.2	157858	496186	117286	93725.1	327488	38465.8	101879	172878	62260	35567.6	212461	76131.1	415385	246563	319077	1.04955e+06	263397	139432	348694	425407	387666
361.047	2.58	2.58_361.0469	305173	856795	100	46790	96076.1	450912	476372	6251.28	54162.5	62369.9	243737	211434	100	11930.4	377862	222896	411559	847.966	100	58656.5	103620	74151.2	1150.47	67416.6	7989.9	5166.25	46651.6	204994	47465.5	9848.85	138632	364073	30932.8	40985.6	72450.6	854.245	49809.1	10092.1	183673	116808	73323.5	362927	142926	39345.8	130598	176008	154994
162.053	2.58	2.58_162.0527	533940	1.36928e+06	2278.59	4284.92	143078	840473	1.11396e+06	16632.4	103845	8452.03	304076	203539	2183.46	3915.6	295320	2130.05	21874.8	2141.38	5741.27	184537	265190	106156	2315.59	200573	1678.95	45665.4	165696	8258.7	140995	7256.19	326819	887268	58931.8	9867.69	10117.9	14537.2	199282	105155	415115	264033	3672.28	1.1309e+06	4579.84	202711	284532	140189	360050
351.091	2.58	2.58_351.0913	156084	291826	1440.06	17842.6	16564.2	4371.76	244758	1438.73	12748.9	29405.9	50565	82469	100	33598.4	102331	150402	155025	100	100	43815.5	62716.3	29538.1	100	52643.9	16336.6	6590.23	18942.9	137972	36888.9	25935.5	91576.7	236374	21817.8	18611.7	47634.1	21098.7	66153.1	5693.43	127482	81726.1	89713	236292	100389	57566.7	93829.2	72714.6	112492
189.064	2.58	2.58_189.0642	176091	19389.6	9295.3	32161.2	2499.87	297208	389753	1676.7	16718.5	32679.6	96942.1	2444.27	100	15278.8	96011.6	195216	371831	956.998	991.335	33077	77417.7	55803.8	100	48881.9	17387.1	12353.1	49652.1	156636	20640.2	33121.8	97383.9	312157	6297.03	13201.6	58091.1	24001.7	69749.2	12098.9	140834	89549	93867.8	395887	17235.7	44478.6	28078.6	130486	125359
325.092	2.58	2.58_325.0923	37589.4	31053.5	100	5415.51	10028.5	15689.6	68865	100	3326.32	3730.83	16727.2	8470.39	100	13397.4	2537.48	23310.1	59477.3	100	1380.12	14373.7	3654.05	2781.97	35830.8	1789.95	21396.4	18313.2	1078.33	20707.8	1333.05	3062.69	5935.62	57705.3	4161.17	3057.25	21918.4	5557.23	10789	9173.49	16504.9	11482.4	20570.6	28304.7	22287.2	1322.15	10704.8	16866.3	6496.65
434.131	2.6	2.6_434.1309	2143.99	3525.34	6862.13	1776.96	39512.7	116121	78718.3	164009	27050.4	11413	59692.7	102965	22531.3	53576.1	18824.1	40467.7	17814.2	72424	667.887	4384.98	48990.6	38452.3	9948.69	26049.6	18760.3	11867.3	4804.04	156286	38807	8317.49	26618.8	4236.51	35016.2	27462.5	12674.3	348755	247226	2293.87	27508.1	10274.9	35906	14091.2	2649.25	42353.3	16257.8	48115	61230.1
298.142	2.77	2.77_298.1422	37045.9	20705.1	2021.26	20240.4	1514.17	2204.76	3371.07	1700.62	1757.41	33669.9	4485.45	2571.77	1132.59	8391.4	9068.34	87157.1	4220.94	2833.81	9108.52	22064.8	8810.81	18681.8	32360.8	19204	2427	11456.5	7772.69	4481.62	5558.6	3560.72	1866.37	20708.3	5965.47	1966.72	6664.26	698.527	2548.76	11978.7	20199.8	4937.64	5318.37	1830.28	19565.8	1885.34	4739.58	9961.88	2921.45
204.09	2.78	2.78_204.0905	3.4646e+06	5.04695e+06	34145	4.32439e+06	116694	7.93346e+06	8.07294e+06	1.1397e+07	238067	1.45574e+07	8.40029e+06	4.46472e+06	27895.8	1.53461e+07	58033.7	9.01104e+06	39806.4	5.47015e+06	16476.4	1.18143e+07	1.25372e+07	114569	8.3043e+06	20825	12094.7	8.03301e+06	2.77084e+06	9.57438e+06	4.89401e+06	1.72512e+06	61287.9	100	100	4.55273e+06	6.5801e+06	1.33331e+07	1.02022e+07	4.367e+06	100	100	100	7.4379e+06	1.67633e+06	3.29741e+06	100	7.44636e+06	100
226.072	2.78	2.78_226.0722	1.37112e+06	1.70299e+06	1.63136e+06	1.65464e+06	1.88553e+06	2.15086e+06	2.14365e+06	1.67665e+06	2.32128e+06	874555	2.19345e+06	1.46497e+06	1.41928e+06	802372	1.76379e+06	1.20334e+06	1.84562e+06	1.81922e+06	3947.39	1.83772e+06	860036	2.14222e+06	2.20261e+06	1.80662e+06	2.24658e+06	2.34991e+06	1.19841e+06	2.2981e+06	1.76758e+06	800888	1.86912e+06	2.08594e+06	1.73959e+06	1.57073e+06	2.06574e+06	1.53142e+06	838904	1.60683e+06	2.21324e+06	1.87647e+06	1.81651e+06	906288	776118	1.21163e+06	2.21309e+06	2.0967e+06	1.55295e+06
546.206	2.78	2.78_546.2063	434496	440609	23805.4	948123	800948	808552	1.35352e+06	969154	1.14348e+06	1.69813e+06	1.21649e+06	455597	2084.07	2.1797e+06	506068	2.11156e+06	545761	673742	14709.2	1.92596e+06	2.73732e+06	519792	1.75241e+06	2.65209e+06	1.53346e+06	889950	282477	8713.85	559744	171696	661636	761879	737802	665174	972051	1.8796e+06	1.02729e+06	673873	606109	666672	633327	2.15913e+06	93554.1	765111	1.52053e+06	756470	1.97284e+06
384.156	2.78	2.78_384.1565	391628	632843	943952	569486	911288	1.32246e+06	1.31575e+06	2.3297e+06	1.50639e+06	2.85177e+06	1.44306e+06	578129	596956	3.11626e+06	758191	1.69984e+06	947257	918587	207113	2.41712e+06	2.45871e+06	1.46848e+06	1.61662e+06	2.76998e+06	1.62442e+06	1.53807e+06	305899	1.76864e+06	767732	141032	841661	1.23039e+06	733581	642110	1.13339e+06	2.73857e+06	1304.39	580970	1.4331e+06	879775	839736	1.25229e+06	128682	387664	1.4806e+06	1.35259e+06	2.83278e+06
294.06	2.78	2.78_294.0595	189600	194556	91405.8	121284	238714	162200	178835	143470	94130.8	77556.4	168028	201678	3543.89	68438.6	117035	85534.7	237428	221873	242327	189691	28272.5	145664	194510	122149	195463	176852	6591.31	164215	232515	126495	241901	100995	230140	203274	66829.7	183759	89242.4	222037	161612	94680.8	169205	131776	128007	86071.7	193115	149110	192380
288.043	2.78	2.78_288.0428	493409	616312	581128	580911	688402	796032	764034	606646	850131	275645	792374	569175	3413.42	240102	648929	399094	684439	663338	6822.71	581337	259928	528358	799603	653354	3447.43	847224	461887	306897	654952	314526	698867	748272	656578	604743	356954	677784	378667	586211	827799	695619	662470	152567	310151	489998	789627	782934	637002
117.058	2.78	2.78_117.0583	140936	186311	119141	174893	256128	314847	309346	470592	338765	578097	3408.66	181327	173598	624753	220307	382961	250572	237175	2656.4	505899	521786	341676	377241	540442	362353	356015	117604	386778	226664	69640.2	233400	314425	209257	201419	286016	540995	446964	192562	345583	249623	222981	326375	72030.4	148239	360577	342674	596147
520.131	2.78	2.78_520.1308	43641.8	27070.2	55089.1	59220.3	37272.5	20480.3	36848.4	50810.3	68928.6	17613.5	32275.4	38301.2	2323.44	19858.3	45793.9	16324.9	59673.1	52842.5	27992.3	32150	22160.7	72069.9	20391	40245.3	50415.7	28781.9	16778.5	22133.5	38052	20513.9	58829.7	29367	60521.8	27236.4	69389.5	47909	22930.8	35468	72753.7	62528.6	59019.7	65313.3	18329.8	35359.9	43548	30025.5	53999.7
492.133	2.78	2.78_492.1326	118718	189965	217446	158762	226038	313391	311142	432790	328944	501299	316372	157216	137402	515946	200467	349844	239585	215651	65172	451072	451649	343937	341953	495825	353845	341817	93480.4	366833	206536	45839	216902	297593	197607	167967	287036	485120	409746	166493	332074	230293	214940	295612	42713.1	105885	326304	309997	497242
160.101	2.78	2.78_160.1005	117946	168024	3923.97	149123	215454	267943	266447	394751	306328	495390	297177	158800	180793	518382	192340	312542	4902.55	204223	883.984	418550	431493	276337	313718	444945	305604	289519	104387	326301	177959	64817	192606	247819	168625	170864	241670	471574	5381.54	158460	271353	199825	189630	254413	60670.3	112113	286587	252535	464486
143.074	2.78	2.78_143.0738	86759.2	128753	132359	105653	149360	198876	206205	312359	224698	388445	225687	108194	102474	400034	145762	236412	156885	146152	38757.5	317863	330978	217398	224871	348683	230737	223313	72694.4	245987	138822	46642.8	150665	196153	126920	121323	179258	361725	272904	112947	218604	1260.49	145006	194510	43235.4	89431	217963	205486	358543
204.09	2.78	2.78_204.0903	88373.2	11703.8	34145	4.32488e+06	116694	7.93346e+06	8.07294e+06	441685	238067	50901.3	8.40029e+06	4.46472e+06	27895.8	380206	73536.9	362820	39806.4	231220	16476.4	1.18143e+07	332406	114569	8.3043e+06	169927	12094.7	67681.9	15669.5	548320	151945	1.72512e+06	72169.8	13225.1	56810.5	4.55469e+06	50253.1	1.33331e+07	628109	35984	61428.5	56239.6	80202.1	81776.8	1.67633e+06	329875	149960	233230	229178
568.188	2.78	2.78_568.1876	114416	82410.8	8719.98	166287	34692.1	61936	130873	47176.1	2260.1	27688.5	42441.7	4020.92	1657.53	37152.1	28752.1	47109.5	64203.4	39876.1	2200.81	6497	46836.6	34854.9	47932.4	143140	70298.5	44075.2	74463.5	73619.6	38019.7	61068.5	94292.5	92568.4	114612	3551.62	39547.7	36683.1	19462.8	60543.7	43233.7	21909.4	33493.1	62124.2	32521.2	2967.15	40128.7	22542.9	84294.5
582.102	2.78	2.78_582.1019	41287.2	58614	55121.2	52768.2	34146.2	40598.2	23321.6	53037.7	48995.4	53294.1	41154.1	28798.2	53937.8	29367.9	19952.5	42850.4	36295.1	25061.1	36053.4	28589.4	31836.6	37761.6	39185.5	51875.4	39365.6	49094.3	35831.8	20467.9	67645.9	23293.7	62996.3	40242.8	57337	54655.1	69037.3	50434.8	12701.3	49313.3	49727.8	64978.7	63385.2	47546.7	26083.1	41745.5	12399.4	39494	19803.3
514.115	2.78	2.78_514.1146	72497.9	104407	107137	93304.6	120343	148096	144508	176206	160169	115435	147119	76724.5	3779.07	68995.2	102071	158129	60481.1	119211	48385.8	117938	181887	156049	162095	124393	71652.3	162402	60349.3	160982	116984	34103.5	118671	136519	104352	97478.2	141574	51925	184713	94288.7	63701.6	122522	112441	69188.4	35550.4	67442.8	153636	145389	53939.4
656.233	2.78	2.78_656.2331	48190.7	91963	162089	82050.5	134056	225717	240551	407561	256378	537456	245487	69220.5	66659.7	588376	107230	299318	151879	134162	21017.7	458074	448627	248540	276685	506630	271568	273066	31207.4	317406	112293	10501.8	127649	212129	112269	86923.2	183828	484637	371212	83635.6	258440	133922	126931	214803	11757.2	43240.8	257064	232004	529567
650.217	2.78	2.78_650.2171	29950.8	67632.3	117171	50994.3	100699	173680	185878	349087	198254	491467	200278	850.767	42732.1	552183	80978	239128	111284	98806.2	14128	399098	406180	194648	227538	461344	217132	201150	22353	254787	79174	5920.49	95563.7	167279	77233.4	60010.1	139567	442774	296554	54846.6	190560	101449	88297.4	180274	6202.74	36427.8	208695	176210	484230
650.09	2.78	2.78_650.0897	11010.4	28888.4	13385.2	21651.2	13651.3	14732.5	16751.4	19478	1470.74	19834.3	27414.2	7765.76	3990.5	8782.54	11100.6	2761.4	16292.1	17556.4	16027.9	22712	2804.89	18841.3	15823.8	10305.8	9263.54	20750.3	18784.2	9212.7	27496.3	9868.43	20923.9	11706.7	15746	11629.6	11938.9	7126.61	14162.5	23022.8	18617.7	9431.55	9141.69	14719.3	11975.5	9964.42	13735.1	16029.5	9016.82
772.278	2.78	2.78_772.2775	66346.1	68106	4162.26	120306	81431.4	116625	236679	104477	124834	173674	181900	71214.8	10902.8	223341	66582	295709	79136.2	93224.1	2846.14	208623	293057	67679.1	194112	346896	184351	92138.2	35231.3	209314	54791	18249.3	83427.2	109178	90172.2	84823.3	103290	233452	121566	80317.4	71125.8	79872.1	82783.7	328498	10227.4	103484	205851	93448.4	230952
672.199	2.78	2.78_672.199	31116.1	58007.6	70039.8	46847.7	80114.9	113060	122788	180383	133394	211699	109216	41469.8	43680.5	243950	55863	131230	72871.1	69764.3	14682.7	181723	194553	120841	136585	214387	133492	132038	23143.9	131544	65136.2	8048.81	72895.4	104161	55682.6	50197.6	96862.8	220564	162722	44718.7	120792	68470.7	67975	100041	8326.13	31186.2	118647	109984	197311
724.22	2.78	2.78_724.22	16932.3	26515.5	29899.2	21553.4	29871.8	38939	39654.5	53354.9	44307	45840.7	39925.8	12647.3	18397	28974.6	23371.9	51593.2	32860.8	32157.8	7622.42	39755.4	57236.9	44020.3	43183.7	60604.3	48367	52146.5	11652.8	51354.3	30758	4520.49	33404.5	42033	28646.3	23178.9	36202.7	32438	18894.4	25388	47487.4	36799.4	30904.8	37428.7	5681.57	16105.1	43228.6	44823.8	19773.5
746.202	2.78	2.78_746.2015	10155.3	5733.24	12517.9	9989.87	13078.9	10650.1	7891.65	9822.25	17667.4	7123.95	15522.1	11816.8	7834.06	6134.44	7121.09	8266.39	14689.3	12717.3	100	10587.7	11633.7	15815.6	3859.02	6989.6	9085.36	11008.9	6465.62	19198	13627	3002.29	6696.63	16090.3	11854.5	1581.36	8645.09	5205.97	8247.26	10977.3	17432.6	14958.6	12975.5	8326.1	2088.68	2783.18	13909.7	15841.4	8917.79
808.173	2.78	2.78_808.1734	9260.68	6191.92	7094.26	3029.8	10420.2	18364	7794.6	6731.41	21717.9	12870.9	20266.3	12245.2	10050.7	6686.36	12644.5	12279.3	18182.7	7470.04	3302.01	10535.4	21007	12199.9	21295.5	9723.27	13462.9	13355.4	9016.56	8048.97	17271.9	2620.85	14895.7	21002.1	9867.88	13477.6	8994.12	2081.59	8060.79	6361.26	18980	17296.2	17451.1	18104.5	1953.42	8848.01	7362.09	18864.1	6988.72
740.186	2.78	2.78_740.1862	15764.1	817.18	16533.5	23881.4	14401	42608.7	42733.1	32732.7	47073.4	17431.3	15006.3	22715.6	625.149	62381.1	27327.8	44798.9	31769.2	31739.5	9342.22	36222	14723.9	31888.2	47939.4	28560.9	46725.7	49556.6	13888.7	49866.9	30794.1	7015.5	36299.7	39754.2	27986.9	24063.5	38918.1	57635.9	53358.8	23093.8	44897	18697.1	33683.6	41047.2	6080.99	14932.6	42119.1	43599.4	31571.2
690.077	2.78	2.78_690.0772	5913.15	5174.3	9981.84	4428.83	2064.43	5407.95	3521.17	5527.1	4853.99	9324.47	9345.61	5316.82	765.274	4078.6	4838.9	9242.46	14515.4	6584.57	5085.34	10495.5	8822.43	6884.29	4090.89	5776.45	1464.62	6119.27	7725.45	10007.7	2146.89	3594.84	12519.3	9548.57	12678.9	6314.85	4982.21	2740.89	8003.15	1321.69	6902.08	3988.13	11893.1	4902.5	2156.39	3132.09	4264.71	6192.82	11291.7
362.047	2.79	2.79_362.047	30462	35911.3	11280.2	41808.9	19576.1	37501.1	19808.4	42598.1	18583.1	41959.7	38307.2	31566.4	3317.71	9558.3	18257.8	45364.2	1801.65	28607.3	23081.2	49112.5	9107.48	49357.2	45758.7	17634.3	15275.2	17197.3	8076.01	40556.6	25911.4	14543.3	40550.4	11009.8	48500.4	48071.4	14731.9	22313.8	23147	38722.5	5929.87	8776.4	19371.8	2720.37	18099	24300.7	19285.9	12242.6	13880.3
430.034	2.79	2.79_430.0343	2573.93	4839.3	6752.73	7607.94	2246.13	10876.9	3684.8	2087.53	11519.3	3990.97	3598.06	1555.32	5973.04	3597.68	4057.25	5612.69	8675.67	7459.01	1368.13	2881.96	9151.44	3280.15	13226.8	4935.95	13960.7	1228.52	3774.72	1773.87	1425.01	5597	3404.42	6400.84	8431.86	5090.48	3998.29	4546.15	2174.71	12791	15649.1	2875.85	3177.77	3452.45	6515.03	4123.76	10986.6	10933	4536.94
424.017	2.79	2.79_424.0175	23713	7745.53	24393.5	18694.5	18486.5	9663.22	31621.6	43470.2	3343.14	16877.4	8976.44	14859.1	19129.3	14188.2	4471.95	19226.4	32725.3	18444.2	12670.2	23680.5	35702.9	25390.9	41852.5	14921.6	21640.9	22018.5	29051.9	19159.7	23500.2	41739.5	17997.4	18912.4	35730	5070.56	47078.6	14845.1	20380.8	30711.4	9739.23	15829.3	37247.8	28753.9	40530.1	22560.2	35811.8	26728	15616.8
318.07	2.79	2.79_318.0702	74980.9	81543.7	43929	41900	46012	86321.3	31748.8	35669.5	94644.7	36847.6	91937.6	79968.2	2600.76	29539.3	85692.4	45966.8	76167.2	61177.4	38880.5	57758.1	77366	2099.95	29383.4	49476.2	50151.8	64634.7	85501.5	38117.9	89822.5	21748.3	82710.6	52882.9	78573.8	79268.2	33222.5	57129.3	63458.3	74291.4	55371.5	46472	76159.9	20127.2	27329.1	54169.3	33173.3	45865.4	69584.6
473.166	2.79	2.79_473.1659	53748.3	67728.9	31835.4	32078.4	62560.2	40889.1	58452.7	23973.2	74617.1	72240	36665.7	31420.2	40569.2	34023.7	43920.9	44888.2	81759.9	44651.3	42040.2	56818.8	1422.27	37735.9	81427.6	64706.2	41697.4	64145.8	34348.7	44264.9	77929.8	36397.2	44946.3	44426.3	27800.8	46730.1	68855.3	88988.4	77917.8	43895.1	28416.5	37782.3	42983.7	60283.9	37518.4	37636.4	44781.9	69200.5	48834.9
464.006	2.79	2.79_464.0057	12388.9	2267.24	6266.11	31709.5	2812.14	19316.3	22404.6	11638.4	11822.4	6965.08	9535.85	8212.01	14003	11548.3	15439.3	11790.1	22120	14117.5	7119.85	14986	13474.4	21147.4	12471.8	12841.9	9112.97	16068.7	9071.63	16232.4	16629.4	19724.8	16500.8	8888.87	9708.62	20080.7	22293.4	18949.4	7307.14	1451.2	15171.4	13020.2	14816.2	17481.3	8233.14	17349.1	12742.1	10493	6915.3
531.994	2.79	2.79_531.9942	7613.78	5576.71	3529.02	5696.26	3639.7	9574.34	4542.2	7726.05	4207.31	17391.4	4202.68	1715.35	2569.42	3440.35	11071.2	3424.9	9480.46	6926.11	4992.01	6545.82	10974.9	8519.56	3497.54	5909.02	4852.38	7425.56	7868.94	2239.38	6838.2	6171.99	6418.85	2794.15	8680	6376.62	6529.69	2181.29	1613.68	2639.13	5613.33	5524.11	6116.08	5164.04	6781.2	3191.33	3467.59	4168.38	3893.16
636.175	2.79	2.79_636.1747	1312.06	8653.33	3909.68	59048.9	3627.62	15211.1	11417.4	4989.13	3230.23	7938.53	12335.4	9758.23	2153.2	9192.03	12355.6	18610.1	18727.7	10148.7	1258.63	11768.2	27782.7	5879.49	16383.4	13495.3	13190.1	5474.57	11373	18419.7	13030.2	26409.6	16387.3	16341.2	19746.1	10690	5480.91	23222.2	5898.92	26267.2	7113.65	10611	1646.87	55140	2672.86	27328.4	24454	7665.51	17107.5
652.141	2.79	2.79_652.1412	1956.32	10315.1	1107.8	6070.85	3150.01	2191.62	16336.7	8709.13	7525.42	1911.19	11173.6	1303.47	3113.17	7505.08	7047.57	11550.7	12137.5	10101.4	3024.15	8756.36	9426.73	3610.34	6804.06	10400.7	14000	5085.33	11887	10477	10793	20569.3	3623.49	9244.03	18981.4	19199	19995.6	7582.61	2181.04	4378.66	11029.8	8495.7	6852.6	2183.4	10960.9	48093.8	2077.03	12946.2	8560.8
304.015	2.8	2.8_304.0148	354301	45565.3	37047.2	248772	488151	272745	204894	275921	99476.9	407983	585358	528795	68243.3	116362	799081	83922.9	156642	102539	214813	240110	95779	216901	86980	42012.9	94617.7	133572	30431.3	132202	49854.1	186628	306643	124411	21240.1	294465	31455.9	147147	143297	24641.6	63813.1	127936	297621	190445	216725	63848.8	24441.2	82616.4	37502.2
507.978	2.8	2.8_507.9782	4924.05	2110.66	4145.58	6881.01	2475.05	3658.35	1824.66	6607.18	10060.2	2669.17	11409.1	6387.12	8727.67	4429.56	8870.92	2581.05	2743.36	11338.3	5907.32	8388.05	4654.72	3143.52	4525.46	4507.89	5218.52	1384.7	14873.9	4808.85	2830.46	3039.59	11793.5	4717.15	6070.4	7072.55	6588.69	11724	5906.93	4781.47	6663.09	7137.03	2822.44	4356.99	3614.38	2263.81	977.037	8242.12	5840.92
393.164	2.82	2.82_393.1638	56408.6	70291.9	1727.17	68867.8	559928	579200	66539.4	714516	136239	742528	102302	340120	2.66848e+06	236744	386440	395209	393854	544635	1620.14	148084	61922.9	72441.9	283816	298085	692089	312605	259320	359498	495383	611101	387324	207002	473559	393187	365328	184787	298034	87951.9	39041.6	442853	374382	168761	71142.2	163436	151882	107909	125015
392.112	2.83	2.83_392.1119	18260.5	56595.4	6014.06	81920.1	104156	25204	27343.2	10399.3	33732.9	49930.4	74250.5	40093.1	75858.6	54378	45221.4	32023.4	89028.9	97090.4	40506.2	75172.8	25553.1	31666	32476.3	14151.4	62042.1	20705.8	80952.7	99296	19624.1	44979.9	46427.6	45787.5	10323	118496	63964.5	8920.51	47045.9	25440.1	57232.3	15069.6	42420.4	81102.5	25038.1	7748.77	41213	38765.1	22680.4
282.147	2.93	2.93_282.1467	168535	116756	9447.12	17058.9	6560.14	35291.2	52931.2	3779.66	9080.28	35587.3	29922.9	28412.6	2402.2	15784.7	12600	20842.9	173839	35078.9	8098.55	57794.5	49601.2	38301.4	173147	192018	3326.84	61129.2	53342.7	39532.5	14572.2	24036.7	103056	253296	131611	41808.8	8273.09	2989.8	21324.8	29614.5	68125.2	41096.9	101963	93292.1	48287.9	21348.6	2943.31	26496.3	31801
282.147	2.93	2.93_282.1469	168535	116756	9447.12	17058.9	6560.14	31079.8	33909.1	13199.9	14901.3	2827.13	29922.9	8512.42	2402.2	35966.7	26400.5	305880	173839	27967.7	9767.48	230054	49601.2	38301.4	33983.1	24620.2	5957.82	61129.2	53342.7	20945.8	2630.97	7419.65	103056	65912.1	68253.6	41808.8	44618.1	2989.8	21324.8	62097.2	118225	12993.3	101963	93292.1	48287.9	21348.6	2943.31	26496.3	14354.3
444.2	2.94	2.94_444.1996	31475.1	6965.2	7666.79	59770.5	6257.15	60987.5	105558	8018.68	7265.4	158018	48970.8	17548.1	2185.06	8478.36	112179	392779	198629	50364.8	3029.25	275385	31694.5	100172	216201	239696	54326.6	85031.8	68471	18454.5	24912.6	14941.4	125992	36087.9	35084.3	41915.5	62425.2	2231.6	7848.47	108395	126419	51165.9	25169.4	112936	23110.2	19514.2	29688.1	6518.93	62450.2
368.168	3.03	3.03_368.1675	6.68156e+06	7.77609e+06	2.82838e+06	724813	3.07974e+06	6.3093e+06	3.07204e+06	4.42821e+06	2.40808e+06	2.36676e+06	2.7494e+06	6.26168e+06	1.04878e+06	1.38752e+06	3.73157e+06	93891.4	100	1.4153e+06	2.33903e+06	2.4805e+06	3.02158e+06	7.7421e+06	1.98714e+06	2.3939e+06	1.64722e+06	3.67734e+06	2.22383e+06	4.06563e+06	2.20666e+06	2.04846e+06	4.04788e+06	4.96918e+06	1.96661e+06	3.90532e+06	1.5565e+06	1.14816e+07	3.41919e+06	1.34239e+06	2.99037e+06	2.59401e+06	3.9807e+06	2.0366e+07	2.87322e+06	2.41023e+06	2.33766e+06	3.65534e+06	7.42632e+06
436.154	3.03	3.03_436.1545	86702.3	82678.8	41048.3	15423.8	47153.1	78515.4	34898.6	60111.8	38257.2	37867.9	37286	79271.4	154482	22841.2	52118.6	66244.3	43955.3	22029.1	29705.1	40781.8	44877.5	93140.2	29578	34958.7	22743.7	51000.4	31440.8	51287	32775.3	1971.14	52956.5	57381.7	31149.8	50976.9	22801.4	121966	46239.7	23706.2	39238.3	35162	49397.7	167221	37329.4	31470.8	31247	44768.1	87709.9
465.198	3.08	3.08_465.1981	79286.1	72312.1	40708.2	55780.2	38301.7	49689.8	56399.1	38641.8	38854.4	48224.6	52487.4	1607.52	15141.9	42130.3	44786.7	51472.5	44064.8	17702.6	27470.7	60327.9	43330.5	48852	43427.3	56127.3	42798.7	52519.8	58547.2	39853.4	43316	27079.9	51585	53743.9	7110.24	39440.6	52414.2	55328.1	31402	51142.5	52595.3	46183.1	52701.6	91370	46875.9	55381.8	40472.2	45168.7	52227.4
444.2	3.16	3.16_444.2003	60267.6	46537	5505.07	25589	4601.17	10292.3	11878.3	41382.2	34461.5	54653.1	9772.78	14034	17584.2	93751.7	41117.5	75258.6	31515	11312	2451.9	98016.6	60950.3	73731.6	33642.5	76912.1	21358	43773.7	36421.7	11532.2	11748.2	3687.68	9267.25	55368.8	34568	33091.3	35283.6	28148.4	10499.3	8331.86	19997.5	20192.9	9073.61	81424	14820.4	42953.7	35137	31953.8	6656.24
452.227	3.17	3.17_452.2268	40043.5	42231.7	7307.16	12956.5	31740.3	53726.6	25298.9	24123.2	33007.5	1795.82	14415.9	35755.5	10916	28748.3	30901.4	23651.1	25566.5	20917.7	6920.59	9310.8	30235.6	38126.4	27565.5	19705.3	1319.03	17852.8	23385.2	43713.9	5307.49	1413.38	35986.1	23472.6	2471.33	34062.1	7497.67	17015.1	14259	13027.1	24458.8	9701.48	8164.92	11162.3	29031	4379.83	11754.5	38295.4	1663.82
736.203	3.18	3.18_736.2034	1862.49	1.68417e+06	106455	43486.5	78486.2	980489	1.70437e+06	109190	51582.4	110604	770218	507221	44443	46920.9	228986	554633	357441	48122.5	126551	56301.7	65508.1	382291	9006	41492.5	15914.3	248456	45652.5	498147	34940.8	22327.3	238821	218180	52852	220825	163441	421847	32671.6	41851.8	356920	131377	227199	2.16017e+06	76087.5	169794	267848	750412	462097
368.169	3.23	3.23_368.1688	7130.86	19969.5	222882	7757.1	49532.3	12242.1	81813.6	96503.7	4858.53	24977.8	76939	9418.74	15743.5	18424.4	92998.2	7605.54	130564	31128.7	32152.7	14100	4536.03	288899	14299	56942.1	40424	5954.3	72631.2	4788.47	2121.53	29962.1	94237.3	9353.78	9059.12	95148.1	5865.67	5918.05	8190.23	29307.8	3709.56	19171.2	100950	1.2142e+06	85980.4	16567.1	51695.8	4447.57	118130
472.121	3.23	3.23_472.1214	33513.9	522433	28894	45674.8	133480	30817.2	53060.3	19419.5	28660.5	77433	29137.5	82185.8	33671.9	13886.9	88527.2	153331	148106	36812.1	15391.8	27189.1	84699.6	108556	113075	132922	42430.7	9681.37	10332.6	82188.8	39337.1	83178.8	93840.5	193074	66585.2	92735	21873.4	42280.3	34382.7	34826.4	87505.6	27088.5	87366.3	58866.9	22404	53285.4	28589.3	14988.7	188896
446.216	3.28	3.28_446.2161	4205.4	3448.36	962.967	8261.69	6146.1	23286.2	15561.9	32823.6	11679.1	57349.4	38913.2	25812.3	11596.7	36861.2	13488	12494.6	13288.8	16489	9897.66	59697.1	37558.7	11742	9423.3	10162.9	11636.4	5796.1	2022.46	33549.9	1529.83	8624.88	21004.4	15515.4	11167	18437.1	11051.9	1889.15	3827.76	17238.4	50119.9	9288.3	18616.7	1590.69	19111.6	3836.71	5981.46	23497.6	15865.5
294.131	3.3	3.3_294.1313	125468	160175	4113.6	239812	130405	83202.2	158278	102381	71830.4	55873.5	40346.6	81264.3	15791.2	14293.2	107849	109018	83031.9	308202	1577.88	110978	153480	103020	73975.1	21475.3	63363.6	2088.77	75675.5	160159	41832.2	29452.3	104668	100322	68027.8	17800.6	68939.6	57664.1	59137.1	54233	91134.7	44613	105723	304344	45341.7	47682.7	51208.6	48670.7	153557
404.133	3.36	3.36_404.1326	125454	117010	31946.7	59063.5	58514.5	55635.4	124550	21237.9	85960.1	81163.4	145688	121996	16545.4	47514.8	78149.1	207264	69587.1	30008	12649.5	82869	75270.1	191649	63876.3	81676.2	49483	74187	118161	136293	40955.3	56769	82237.8	101888	27581	50291.9	41735.2	100	29602.8	67051.1	87685.7	67720.6	76485.2	334404	21243.8	80820.8	38931.4	108713	66179.8
404.133	3.36	3.36_404.133	125454	117010	4012.23	59063.5	58514.5	55635.4	124550	21237.9	85960.1	81163.4	145688	121996	16545.4	47381.6	68376.8	207264	69587.1	30008	12651	82869	75270.1	191649	63876.3	81676.2	49483	74187	118161	136293	40955.3	56769	82237.8	157510	27581	50291.9	41735.2	100	33683	67051.1	78387.4	67720.6	76485.2	334404	21243.8	80820.8	38931.4	108713	66179.8
324.143	3.39	3.39_324.1427	500996	576394	232314	539289	503776	507148	368887	363383	303320	354553	469120	242144	298517	237091	450570	378808	478189	324702	196164	438007	231629	853694	312438	399510	422722	401238	390935	429590	236798	518011	468150	363693	339872	340422	444709	374027	475912	340625	444382	444712	437116	664937	418359	643302	338308	350877	255700
476.154	3.4	3.4_476.1539	135050	57296.3	2782.36	29962.5	40835.8	34070.2	38253.7	16726.8	19283	30713.1	60094.6	49181.7	53901.3	39111.2	48671.2	50309.9	54259.1	32780.8	33905.8	19868.8	26937.9	3074.18	30550.9	3370.64	49014	19594.3	56060	67297.7	26772.4	43000.3	47284.1	118164	34725.7	24120.5	34211.5	19310.7	41297.5	21723	37343.3	24805.2	42136	89901.6	26812.6	32681.1	34754.1	46916.5	35783.3
450.211	3.48	3.48_450.2112	660573	75427.4	10801.5	39117.7	11577.9	35275.2	9519.78	32966	58141.9	239320	186197	80330.4	1687.94	16049.5	69539.4	193483	12993.5	2064.91	1172.1	14527.1	4011.91	47116	29143.7	7184.88	98574	148010	7066.78	159681	26373.2	4521.67	134675	44738.1	81784.9	9086.76	28223.9	26935.6	38525.3	12331.6	61200.5	5898.35	136115	83173.1	2832.69	227379	158435	34371.5	9545.3
290.079	3.51	3.51_290.0793	521228	2.37361e+06	583.882	88056.5	281243	6700.39	7628.08	5520.46	13018.5	84942.2	28011.3	100	164651	195086	368181	170262	5923.65	100	6785.64	10475.1	11803.5	51983.4	24777	998071	12992.7	220729	635048	239678	44026.5	472772	411485	382167	4065.92	6127.63	16876	1699.75	31680.3	374020	69115.6	25236.7	408803	487372	2882.24	23471.4	3956.27	3107.74	6985.46
192.042	3.52	3.52_192.0417	305205	4.70985e+06	83235.8	58563	60972.2	25052.4	608459	36844.9	100	227175	25648.2	12007.7	30211.1	51487.3	400370	1.64922e+06	29582.2	9946.29	22905.2	29065	61784	32404.9	128186	346290	138232	62034	290889	57853.6	161214	31370.8	384910	168418	63680.9	100	32911.6	23088.7	160169	182721	67398.9	82289.6	375445	247069	7421.99	234651	46556.3	100	32862.3
354.095	3.52	3.52_354.0954	1.68141e+06	2.55469e+06	5026.91	31431.4	5958.67	17797.7	306171	100	3599.07	116508	11453.6	3827.58	1387.2	26667.2	191828	888250	33464.9	2154.2	3957.88	3041.08	13028	6601.98	63105.3	188356	73436.9	41803.5	176911	41179	85775.7	4158.86	196693	87569.5	13812.1	4156.07	31410.3	810.912	41951.7	91380.5	38849.5	43699.6	204216	125412	15664	124618	29266.5	8737.21	1440.93
416.165	3.56	3.56_416.1652	1.3858e+06	1.43683e+06	11957.6	376760	284874	216107	23397.7	124726	52683.8	428664	376580	249344	15203.1	466554	646556	948706	560664	39263.3	7400.7	380990	294955	12854.5	695720	1.07963e+06	417881	401468	953985	467682	441900	135302	663905	1.27706e+06	202883	206420	581659	135223	276284	280042	363750	380060	631983	1.02339e+06	485752	547175	298529	11137.8	176226
380.168	3.58	3.58_380.1682	391940	308238	358704	132789	345723	257944	285095	185343	171053	215571	300691	495077	1.39178e+06	195921	327755	235381	523346	131866	108106	119562	209469	456806	223697	176268	157585	286657	758492	433837	231511	164401	335690	325817	185670	350911	108626	168809	241222	186593	204092	257487	312750	934133	285207	136705	146156	164821	387986
284.078	3.6	3.6_284.0779	12503.8	19824.3	500459	10050.1	64157.8	44333.5	29145.1	77697.4	119845	29024.9	27842.2	2425.29	50822.4	77006.2	50053.3	24106.1	295557	263583	384651	21907.5	69030.3	43417.4	18599.5	8874.15	4497.34	13659.1	7677.99	54821.5	73145.2	24713	56960.5	38550.2	64468.4	135636	23931.1	193207	147391	15332.3	55558.1	53627.5	52325.4	25960.3	51636.2	42970.4	95071.3	52555	158052
436.194	3.61	3.61_436.1939	17757.1	15273	3795.45	5191.41	19592.8	10476.1	13910	6115.73	27835.3	6947.14	3350.7	2494.15	64211.8	9682.54	13205.2	6266.66	108347	23881.7	12517.6	6180.87	7819.34	16413.6	29010.1	267038	15652.5	11686.1	17162.5	23225.6	17268.4	185631	29136.2	25944.8	13503.1	61916.7	34223.1	1777.87	21858.4	10166.9	13138.4	81939.2	14707	28460.5	43914.4	7616.56	65655.6	16708.3	40128.9
370.259	3.61	3.61_370.2586	6880.52	9486.44	6997.52	38586.5	23995.3	24943.3	12296.2	31440.4	25072	19056.2	9288.58	11109.4	16491.3	37456.8	38278.2	11342.9	10696.1	12204.7	7514.11	18840	25697.9	15259.5	13500.4	13084.1	28137.3	31041.5	12794.5	16816.9	20134.3	13710.7	34388.6	42006.9	21374	49873.6	33157.8	11154.5	48660.8	19156.3	49096.3	38413.3	36112.8	11160.6	24916.5	17780.8	32691.9	46635.4	37150.1
478.169	3.64	3.64_478.1693	291465	383297	117793	49265.7	242358	169129	215269	196542	103430	171529	115843	123359	480965	134949	192044	268218	336264	138197	76666.3	98705.2	140665	198217	165950	489120	124877	211803	204015	184517	118915	335244	205807	382804	110166	230640	78702.9	163549	148107	131563	140069	227676	205708	298839	51359.6	119847	117357	148566	138098
486.138	3.65	3.65_486.138	562694	186515	202582	87927.6	140722	53570.1	117087	85709.8	83682.5	85572.8	5239.48	45592.1	63879.6	36100.8	176499	388323	97075.5	55015	3241.99	78533.6	6570.43	103301	219475	419698	293966	7331.12	138206	58545.4	270172	84738.9	185896	119332	158255	42218.3	101315	117580	362022	157621	52095.4	72376.9	183253	41521.9	41711.8	193504	54646.8	4024.03	4792.43
406.222	3.66	3.66_406.2216	387427	370326	11415	363198	22699	702943	83613.8	24655	86445.9	156437	4975.07	31607.8	48061.8	163849	302328	447420	88426.7	15457.3	11300.7	391040	232769	224695	298380	246285	331914	276953	30084.2	272671	202025	319972	2842.98	331499	206418	187987	181186	463236	15847.4	269993	107015	199204	286989	428449	26615.2	763686	251217	30560.9	167958
556.217	3.75	3.75_556.2167	69563.6	44969.9	12035.5	65730	1820.25	18063.3	82243.8	955.62	31652	47342.8	57288.2	2799.48	8200.68	1786.93	69837	3808.57	53305	9090.56	6606.28	59762.4	2466.11	65336.4	1431.69	71954.9	47636	28851.9	198282	2312.76	59899.4	18351.1	69990.6	70078.2	4591.92	27393.2	1850.9	2929.5	36174.2	76797.7	26426.5	1913.48	63492.4	152441	14360.1	31128.1	25262	108947	59888.9
260.081	3.79	3.79_260.0807	4677.09	8917.51	3.74392e+06	5554.01	344189	16456.6	26629.3	310784	612138	64019.6	82120.4	205234	228385	11996.5	103317	23339.7	497709	1.01433e+06	26411	13365.6	222748	22736.5	14836.1	9982.27	8708.78	12333.5	8109.84	160764	58049	91276	104874	32527.5	206059	24375.2	14898.9	768841	430167	28632.6	99299.8	65214.1	98774.1	16975.4	38647.1	56696.6	170356	330606	235594
282.063	3.79	3.79_282.0628	810.323	10298.3	1.13828e+06	3290.63	134848	55013.3	43538.3	136757	242980	2161.1	2362.56	74783.7	113444	2305.3	40063.4	3627.39	204015	371631	901060	5555.99	79879.2	2571.97	1728.05	1589.6	3112.9	2214.57	2105.64	58154.7	31034.4	35696.5	1002.74	3432.85	84869.8	178169	2027.97	273191	2362.42	14728.4	2671.41	29973.5	3848.33	6494.81	18392.5	17701.4	63669.5	144700	86316.8
350.05	3.79	3.79_350.0497	100	2281.6	232502	100	38997.6	18524.9	13653	37031.8	67877.3	10627.6	10865.5	20639.4	32086.2	12697.4	13832.9	1372.54	60542.6	103548	207797	3682.08	23167.2	32354.5	997.295	1916.88	1935.41	2435.72	1800.99	709.196	9546.83	10259	14357.6	2000.16	24570.4	47006.4	1660.68	1338.31	1312.26	1152.2	10336.4	11080.4	12379.3	2792.09	7694	5692.26	16264.5	42992.4	25136.2
486.185	3.83	3.83_486.1848	52351.6	38898.9	17539	18965.2	28879.6	38877	53781	25240.2	22320	19843.7	28840.5	32696.9	58611.9	19950.8	38849.3	35762	42563.8	20160.9	22164.9	26434.1	49482.3	31038.2	36360.7	33362.3	34405.1	43026.2	70407.6	27689.8	25868.4	16010.9	39507.4	32649.6	19802.5	27683.4	32750.5	16654.2	24182.9	14008.7	45788.3	19113.8	36683	73185.7	851.554	15500.4	24613	33005.9	28706.4
466.148	3.84	3.84_466.1478	4225.72	78357.5	7119.98	78245.8	83181.8	40621.6	34255.6	18031.8	37513.2	63040.6	80097	28944.1	3480.16	6906.23	75258.3	101990	29327.3	1805.01	2033.02	4483.61	49348.7	54259.8	2887.32	8126.78	1568.39	82639.4	93345.8	69865.2	92283.3	87923.4	1421.45	1523.09	15719.9	39989.5	58542.1	12538.4	2979.42	140583	142374	85886.9	2909.91	37963	46541.7	52360.7	107734	67925.7	68191.6
402.152	3.87	3.87_402.152	381450	289388	92136.4	21356.1	386298	69182.6	105279	93344.9	64013.3	65553.5	65361.6	195070	376517	101374	149435	316166	236290	114493	27062.2	75181.3	186555	106190	161696	137684	166635	174612	157027	213918	131892	63890	153518	277085	199842	140036	41294.1	111488	368873	65700.2	92378.1	169519	143705	492353	59996.4	52570.8	85732.9	78188.5	114913
488.153	3.87	3.87_488.1528	26997.1	40165.9	34780.1	70935	29364.1	72161.7	29524.9	39080.2	61778.2	87109.8	24511.1	25567.2	105000	71526.1	69056	76172	30505.8	59562.1	51264.3	81422.3	36976.6	72614.6	38270.2	22625.7	79241.7	71004.1	52303.7	33668.6	53670.5	23456.7	68371	11940.7	27744.1	30253.4	59546.3	52636.2	56771.6	16288.8	35775.6	43754.2	64276.8	41636.6	39562.7	8079.28	42782.2	20265.8	19125.2
388.209	3.95	3.95_388.2091	249587	992272	15864.1	429919	319622	746405	5731.18	401920	461809	842160	517392	317693	16041.9	355589	459635	325796	36406.8	102578	18261.9	334719	361198	490762	468171	278746	387124	282544	246729	456911	109178	138257	454445	431662	284044	170373	83256.8	85711	191677	328196	330635	158922	440830	735525	314181	310481	276732	277122	705897
298.142	3.96	3.96_298.1422	124807	8337.4	130848	59522.2	279767	90096.4	12059.2	5789.03	78084.9	25127	35999.2	158935	2725.92	30029.1	7238.71	5002.05	199757	136425	6565.11	26594.3	12739.9	122105	7804.9	4994.95	12692.4	17814.8	225284	13063	135548	7672.41	6496.27	197569	20834.7	35321.6	144614	171213	69326.8	12863.1	69164	244536	4984.3	289042	5263.62	91832	32612.2	52593.7	2572.33
538.206	3.98	3.98_538.2056	238070	11619.7	5376.57	12429.3	90800.2	8934.29	3349.3	24389.3	52898	48709.5	90648.6	25812.7	23478.1	73454.9	79506.8	117867	98509.3	36116.2	1981.02	21644.1	60898.8	21430.7	6350.09	249869	41048.6	7095.06	113530	10400.8	76971	2416.26	111092	91999	77736.1	453371	79021.9	81347.1	61733.5	39049.9	78222.4	29907.3	99484.6	26665.1	31836.1	53210.8	31084.6	114906	66491.8
446.18	3.99	3.99_446.1799	150479	3298.86	2134.92	28681.6	50997.7	1323.18	74881.8	1823.63	2114.49	44897.4	5136.17	50877.8	4530.44	51813.9	83853.5	95809.9	88079.7	10236.4	2146.34	43545.9	28657.2	41166.8	74875.6	123947	42338.5	54988.5	88065.8	53875.2	40577.2	606.711	77980.2	148101	19220	32767.3	35606	16556.4	30998.7	23585.3	38711.1	65390.8	73242.1	137334	45729.3	57047.9	30989.5	42537.4	19795.6
386.195	4	4_386.1953	3.74786e+06	39174.5	279479	13459.7	1.97634e+06	22252	7935.23	1.9686e+06	5387.59	3.08615e+06	31934.4	23936.9	1925.56	2.42796e+06	27638.4	3.81591e+06	262401	1.53802e+06	257831	3.279e+06	2.80673e+06	3.03258e+06	3.57155e+06	4.26488e+06	4072.82	13906.3	35578.5	39284.6	1.93292e+06	7498.36	28395.5	16757.7	2.18546e+06	20910.9	2.5737e+06	1.65316e+06	1.64603e+06	2.32557e+06	2.78729e+06	2.33311e+06	3.11955e+06	76581.8	2.15777e+06	2.19181e+06	2.05632e+06	2.43533e+06	3.48756e+06
282.147	4.1	4.1_282.1475	56108.1	134663	128434	59588	200392	259541	215704	68860.6	1833.89	45809.8	139633	262420	168523	288048	151610	69696.7	1521.52	345716	181554	77955.9	250515	189305	249004	148177	263161	192441	145244	172682	152256	145629	151214	142497	173973	156098	209544	286913	265403	75296.7	103504	99681.4	152000	71937.2	51858.2	268386	239354	183689	142275
552.186	4.1	4.1_552.1859	261719	142621	39765.6	184936	53930	81503	2636.32	64750.4	124527	148646	42781.5	34094.5	1380.5	65683	77572.7	125402	149384	23535.2	2472.24	158256	46843.2	108019	28430.3	93556.2	45917	73611.4	242812	63836.9	48718.9	2106.59	75442.3	100240	33065.4	35764.3	52685.6	32439.1	33127.4	35653.6	78050.7	52293.9	81890.8	26774.9	7500.25	61817.7	41591.7	119376	31135.7
416.166	4.1	4.1_416.1665	203672	559761	82428.5	3227.65	60584.3	36384.8	43149.3	5850.94	2354.75	27984.6	20776.6	49470.5	2988.8	10490	64894.6	76596.2	81872.1	2549.09	11635.7	16596	29058.6	42926.7	16833.3	28384.3	15869.7	25888.5	64895.7	91920.7	7093.22	10112.2	65730.9	81580	27935.4	37244.3	14018.6	13945.6	17673.3	48480.1	35405.8	3714.77	63229.6	219600	18577.6	7719.84	13116.7	24092.5	26143.4
350.135	4.1	4.1_350.1353	10538.2	30170.9	22133.2	12500.9	43308.9	56020.4	39654	16375.2	69218	8024.93	27783.2	43672.4	36051	60921.6	29393.6	12228.9	43314.3	63934	30269.5	15272.2	51174.3	39655.5	48730.2	27999.1	55556.1	45254.5	27264.8	34805.6	34391.4	30639.8	32249.9	26635	39723.6	33942.6	44756.9	54169.3	59871.4	16765.7	23204.6	22277.1	32696.5	14788.7	11824.4	46755.8	48867.7	37742	27437.5
404.205	4.14	4.14_404.2051	95654.4	146566	6969.3	119619	24693.1	566235	25812.7	108467	41177.4	48052.3	63924.6	92948.6	10594.2	10527.5	120440	201372	20288	107635	34578.4	172889	105191	177927	58218.9	54639.8	114995	155594	69427.9	57694.7	3983.95	15087.4	123925	9846.88	56499.9	19935	48618.9	164123	40463	66542.5	82068.1	71229.2	115851	68046.4	138150	242588	91958.3	42152.4	49763
526.206	4.15	4.15_526.2062	2169.97	231129	1864.99	24791.5	6224.72	12443.9	50567.6	3937.77	1907.9	36346.3	13984.6	1186.34	1151.26	1196.48	34912.3	36363.8	51434.6	1158.8	2065.01	32314.3	11121.2	13106.4	40886	67333.1	44263.8	19344.5	1131.7	11532.6	21221	5470.01	32411.7	29409.5	14896.3	3678.93	29566.4	1902.28	9779.8	11167.2	7201.11	18656.3	31848.8	61126.6	4661.15	15358.8	14312.2	26042.5	7276.16
382.185	4.16	4.16_382.1848	103179	84729.2	92575.5	16845.2	107070	56834.8	82626.1	52546.9	31879.1	23085.5	39206.6	113176	16528.8	26652.5	31793.1	48576	57473.3	34052.9	16084.4	1885.23	14026.6	2112.1	31857.1	23660.2	44704.4	56827.1	77326.6	108328	40851.2	26356.9	36926.9	1379.81	49667.1	56562.4	8659.17	28133	17417.7	14231.1	60600.9	47284.3	73872	18042.5	16030.1	15263.3	60889.1	10135.2	58024.9
436.231	4.24	4.24_436.2309	122576	26670.1	3466.98	101295	75881.1	31317.6	9597.92	25040.4	4309.78	50561.4	45876.9	1317.15	2935.81	4448.6	12842.7	55316.5	11879.7	29884.6	1802.98	60585.2	29578.9	7499.41	29711.7	10997.4	50349.2	2700.24	3180.96	36174.4	29667.9	5105.2	12709.3	23283.7	5668.04	34792.6	51771.6	29920.2	2508.45	20918.8	26894.5	5443.47	50590.6	36469	8015.69	7412.8	40718.8	3154.5	46308.7
772.206	4.25	4.25_772.206	82191.8	108559	7787.67	75514.6	28106.9	12714.1	60378.6	100	62707.7	15686.9	166927	16264.8	50771.1	29867.8	1023.83	59115.7	8862.99	48741.4	193156	21777.2	98283.1	85083.1	89672.5	37317.2	57264.2	47759.1	92391.3	128907	132630	169614	115938	140744	7668.89	17213.6	55806.6	1885.16	44720.3	38840.7	50342.5	102495	107763	89997.5	25917.3	49338.3	81038.8	185737	12356.2
554.201	4.26	4.26_554.2007	22813.9	38606.7	2904.81	233776	19399.2	208467	56788	60862.9	1145.97	2997.06	8647.79	9421.5	3260.47	8930.57	8087.98	57942.2	137262	11910.6	6994.53	110787	19793	37980.1	27949.3	16858.5	3791.35	34030.9	17888.2	22903.9	6396.98	10550	8476.37	15912.3	11339.8	18698.9	100	100	64324.7	6787.12	25549.3	100	64200.9	136491	41506.4	100	45328.6	45637.5	31343.9
554.202	4.27	4.27_554.2015	87727.3	40949.5	1143.07	23142	7167.34	212077	35497.8	63422.6	33624.2	29738.6	24263.8	10278.9	11197.3	18019.4	7516.45	27028.9	32641.9	2850.2	2786.49	114867	9113.65	27720.2	29722.3	5807.13	17191.6	25629.9	58641.5	53406.1	13862.7	9344.27	62799.1	22896.1	15411.6	11730.8	20629.8	201743	14612	8411.41	23111.8	20457.6	68877.8	163096	8959.26	117638	114808	58439.3	12338.4
398.254	4.33	4.33_398.2538	44082	50299.3	54051.7	87899.2	82419.1	69347	40542.9	70088.1	63846.2	58043.6	49360.9	50047.1	42295.9	87957	99023.1	49338.1	50679.7	55704.1	61500	59436.3	4168.18	50717.2	38392.8	63941.3	68702.2	10566.5	44522.8	63402.3	45051.3	3538.31	27799.9	20538.7	57031.6	139166	54630.2	35814.8	92382.7	69759.6	95919.3	16277	89425.9	55331.4	60199.3	64954.6	96674.1	93060.9	92749.5
670.247	4.44	4.44_670.2474	172821	130717	403881	5935.17	171476	2658	48869.7	29305.5	402901	345725	59982.8	68385.6	93882.4	411200	279767	49639.4	61449.5	65240.4	10528.1	68255.6	67105.2	78629.3	319096	2.00343e+06	260141	259490	794855	95128.6	376077	4825.77	290362	21945.8	448820	39882.1	538407	27253.9	43505.5	60023.1	6071.75	57084.9	277113	15918.6	19293.7	55521.4	85140.2	191142	125088
738.235	4.44	4.44_738.2348	20795.3	18017.5	44141.3	2006.74	20311.4	3944.34	6118.75	9878.31	43640.3	39567.5	5726.72	9462.17	11598.4	43828.8	31784.7	5473.18	54277.7	6125.77	5724.08	7609.1	27185.3	9258.87	35481.1	212692	31693.4	31270.9	92843.6	9930.01	42241.8	26807.9	34564.7	2670.75	16675.3	4002.94	57893.7	1684.15	16742.5	6253.91	1628.59	31896.3	31668.2	3622.16	2407.53	15946.9	7958.42	21116.5	12053.2
474.139	4.45	4.45_474.1386	188602	302740	30505.8	32366.8	8263.58	33959.8	24742.2	33263	21978.1	37282.3	25088.8	10787.1	25367.7	53412.8	66271.3	37861.7	100	9916.89	44281.1	7655.94	36573.3	68441.1	17839	39687	946.801	40282.5	80118.1	21764.1	22401.1	100	62937.6	20901.8	34749.1	20129.9	14926.3	36299	27690.1	148700	79823.2	83209.2	60334.8	45268.7	38018.5	63425.2	26004	111843	13409.2
474.139	4.45	4.45_474.1387	188602	302740	30505.8	32366.8	8263.58	33959.8	206492	33263	21978.1	37282.3	25088.8	10473.8	5421.64	53412.8	37185.3	37861.7	100	9916.89	44281.1	7655.94	5932.67	68441.1	17839	39687	1089.92	40282.5	80118.1	21797.5	9111.21	100	62937.6	20901.8	34749.1	20129.9	14926.3	36299	27690.1	148700	79823.2	83209.2	32439.8	45268.7	38018.5	62517.7	26004	73175.7	13409.2
438.247	4.47	4.47_438.2472	20738.4	228775	100	4913.91	77456.4	9312.34	17732.4	4175.82	19488.5	66238.3	6226.87	72510	100	8839.83	183491	20311.2	1275.2	1729.73	100	3358.52	88870.9	1581.39	5668.09	127632	23375.2	152188	8970.11	3666.8	9260.16	123854	4533.84	17591.2	91853.3	9465.29	66810.3	38456.2	43276.4	157790	16885.8	100694	8264.4	202290	61967.3	50994.4	259263	29584.4	15712.2
392.242	4.48	4.48_392.2421	190374	245118	100	25675.3	83218.9	10863.6	18056.3	40672.3	20852.8	14011	94838.2	78552	100	41627.8	196751	238623	142645	1729.73	100	189932	96105.4	177438	65941.8	137137	23626	163139	6458.62	93777.1	9260.16	132580	21199.8	18136.5	99116.9	10055.6	72437.1	41622.1	47903.1	171379	26388.4	108106	15811.1	217722	67326.7	51679.5	18437.5	32037.3	27161.7
538.206	4.5	4.5_538.2063	1.17844e+06	1.02502e+06	30579.7	18363.8	10865.7	46332.3	181027	1902.99	107720	198934	208542	114605	21709.2	31080.6	63523.5	54397.6	619856	12425.9	4592.28	38296.9	171233	190902	20048.8	715949	103785	168972	12746.9	223447	152009	12989.1	275806	65550.6	118727	59529.8	205458	9271.31	103966	92241.3	18902.8	107934	234066	114660	31987	27729	17741.5	52678.4	50808.4
552.186	4.51	4.51_552.1856	148560	62659.4	4433.52	52239.6	44379.2	2982.2	3795.39	17098.8	41789.5	99547.2	104402	1871.69	28093	52995.6	4906.15	65068.3	2979.54	37438.1	1398.47	37060	2969.86	149837	25241.6	45053.1	23239.8	28628.7	84867.6	4048.69	3050.34	2397.5	58635.5	39714.7	34618.9	40480.7	77833.6	10212.7	38482.7	33282.9	80053.4	34368.2	52647.1	65874.5	1768.89	5690.09	29172.3	58391.1	60213.9
606.194	4.51	4.51_606.1942	106043	90787.2	1730.58	1390.81	14290.7	1426.88	13476.2	3342.02	10900.2	17241.5	1919.67	3450.27	100	2734.58	4412.12	4249.85	61411.3	100	100	4545.31	1733.8	16683.2	2816	61046.8	9517.61	14565.3	68516.1	8562.17	11484.4	3466.4	4005.85	32569.1	10249	7822.5	20967.9	2059.45	10443.1	7670.64	15994.4	26832.7	24315.5	37106.6	11491.1	2452.06	6793.04	1298.3	3908.22
568.216	4.57	4.57_568.2165	56508.2	14268.8	46595.1	25318	57323.2	1115.59	3647.49	34992.3	8003.26	36819.8	1459.95	2979	16562.3	175219	3335.88	2356.51	8570.53	1124	1548.5	6695.2	2186.72	3076.37	3974.89	3756.05	45343.1	1818.29	358905	273744	2732	100	133334	10927.3	100	385410	67129.7	67661.1	100	63627.7	46054.6	100	100	196004	69828.6	135841	67569.2	51773.2	26751.5
416.168	4.57	4.57_416.1684	46681.3	42898.3	121858	47074.5	159355	89563.5	109942	103534	16551.9	118995	92719.1	99317.2	164866	144916	84240.7	21857.4	103215	53220.6	25769.4	58475.2	63090.3	58967.5	43116.5	20695.2	77616.8	74018.5	52672.9	128958	28005.7	36866	85116.6	90593.3	51315.3	106724	21826.9	54768.2	20010	28230.6	83122.6	139093	77236.2	143507	42228	28813.4	67229.3	42634.9	145673
388.21	4.6	4.6_388.2101	1.47255e+06	29861.9	19833.7	233700	1.30893e+06	309152	83524.4	391516	658879	489712	328967	312970	1473.95	897367	5785.56	14198.2	171012	211691	19232.5	719082	403470	503516	490951	1.42993e+06	463075	495576	1.51624e+06	339794	4877.2	541309	770918	3.04174e+06	368194	343803	733531	233494	320149	849474	2.99659e+06	1.02853e+06	727627	627268	327021	460068	497328	1.14641e+06	760016
656.269	4.6	4.6_656.2685	155152	52704	106206	38921	58468.9	46527.2	17112.7	7467.12	1270	96655	91857.5	45865.2	25896	57157.6	55877.1	36694.8	38413.4	22003.5	7649.14	119388	47703.5	47223.3	121204	48260	40201.7	100	51153.6	159649	100	7510.24	57889.2	14040.3	32319.1	116998	74109.1	5268.15	19778.2	41888.5	44458.7	85615.8	53315.8	63199	55904.7	20002.2	18322.3	23412.8	44292.9
540.221	4.63	4.63_540.2213	80430.8	71559.7	13727.7	4042.9	11408.6	10109.5	23290.6	2754.42	2841.72	37536.3	17891.8	6297.92	5914.7	13890.8	20898	25789.2	35548.3	3181.38	7127.14	17850	12556.8	14551.8	85213.5	51407.1	8185.63	14105.4	50021.4	7970.2	18154.7	3839	28235.7	55735.9	21270	37547.9	13764.7	41640.3	10162.8	14079.6	21196.2	224450	8809.13	25083.6	202751	27500.2	26964.4	39481.7	35227.3
386.195	4.66	4.66_386.1953	4388.02	8299.54	2767.55	4271.91	4398.74	22747.9	10750.1	3857.64	5483.01	2529.89	17357.4	3176.45	1029.55	8500.55	9516.33	11890.8	7442.53	2256.86	2075.78	65446.3	7863.65	34207.1	40893.8	407197	39890.2	15064.5	224201	32504.3	4474.92	30675.5	4800.31	7469.95	4734.36	1763.55	94879.1	6340.36	4417.82	5421.57	2999.57	7199.24	3317.11	4123.93	52811.5	7185.16	57115.8	106815	4161.67
390.225	4.75	4.75_390.2254	721717	1.27407e+06	1053.73	288556	208110	384620	309905	64731.3	67367.6	381765	159690	297181	2153.71	7220.67	688283	683522	1.1828e+06	3599.91	5409.43	629570	160151	1.31192e+06	309647	232364	379224	640591	303732	156167	83703.8	112023	681166	419492	108985	155370	569170	54066.4	63514.2	202734	148676	52132.9	648047	640080	289776	198581	554184	110539	172297
174.09	4.85	4.85_174.0898	100604	80189.7	104163	37696.7	304032	3004.01	132141	131257	223846	77633.6	107821	220885	253273	87824.2	253786	281412	571507	236900	2899.42	397920	304860	524619	311133	197584	340238	330854	99566.4	287200	100355	445489	252722	362955	151652	379336	151551	281367	250006	237983	518555	532751	237026	232717	197887	163880	322868	539543	99861.2
196.072	4.85	4.85_196.0718	33167.7	41024.7	49199.5	10665.5	103987	41868.2	44574	51975.4	62078.8	31149.5	34687.8	83745.3	97331.8	31291.3	87457.7	96087.2	211918	93708	3079.72	53746.5	68746.6	193517	105422	67505.8	122223	115488	56913.6	103488	37747.3	160442	85226.9	129623	58654.5	134169	61488.1	104273	110630	86352.6	193833	186765	85934.1	69092.8	77054.8	50736.4	110088	193272	39276.8
388.21	4.9	4.9_388.2101	125703	190563	2125.84	77239.2	78082	91048.2	3826.32	5363.01	19393	62804.8	10809.6	3989.58	2654.49	31719.1	52344.7	241614	325453	20377.9	7246.13	11606.9	9178.38	24258.9	3456.96	62500.9	30771.8	9199.12	42264.9	27543.7	3136.73	36926.2	51804.7	150554	47868.1	3287.13	11971.9	33107.6	36305.1	6362.61	12396.8	19732.8	57417.7	86590	5151.06	43656.8	7771.63	15926.3	46030.6
654.253	4.92	4.92_654.2531	42010.2	22080	71076	69765.3	1900.66	14174.2	19807.1	23562.8	28130.1	3382.12	13460.1	15292.5	30977.1	30198.2	39480.4	14863.7	21756.6	29203.3	32726.1	46658.5	22467	24817.3	30418.3	104988	40050.6	100	37556.9	31200.4	1162.91	17682.5	41506.5	8146.53	7747.58	14944.3	30613.7	18389.7	5981.35	13150.5	25151.3	15679.7	36498	31419.2	9600.75	52343.7	17809.9	2980.46	14805
452.336	4.94	4.94_452.3364	1.0507e+06	1.9366e+06	2.2546e+06	2.63232e+06	2.16548e+06	2.11833e+06	816992	1.9112e+06	2.53617e+06	2.13034e+06	1.65502e+06	1.40599e+06	2.35823e+06	3.36308e+06	3.13828e+06	1.81901e+06	1.93264e+06	2.02369e+06	2.58086e+06	1.74336e+06	2.46425e+06	1.57285e+06	1.59429e+06	1.31423e+06	12700.3	3.64922e+06	1.99857e+06	2.67209e+06	2.29548e+06	1.9699e+06	3.05947e+06	3.18653e+06	2.7529e+06	4.29975e+06	1.97796e+06	1.7697e+06	3.15474e+06	1.86013e+06	2.95294e+06	2.72487e+06	2.92953e+06	1.72196e+06	1.66342e+06	1.36314e+06	2.17195e+06	3.6584e+06	2.87237e+06
566.329	4.94	4.94_566.3289	26576.2	39265.1	47031.9	59224.7	50446.5	42410.8	19960.3	33942.2	49682.7	43072.9	40834.3	30728	33665	66076.6	69950.8	34019.8	32938.9	34317	41492.7	36414	50673	29289.1	35385.8	24722.1	39219.5	55187.6	34585.2	43674.3	39175.2	34999.2	52922.9	50836.3	51850.7	72926.9	36066.6	30593.8	52523.3	37909.6	44184.4	45088.5	47110	29840.6	30615.7	30342.3	45933.3	55037.5	53025.1
511.319	4.94	4.94_511.3192	9860.55	16917.7	24427.3	20182.7	23331.8	16272.4	7791.86	19845.9	24266.3	17056.1	15514	15015.3	27915.9	26034.9	25952.9	15225.8	16997.9	21019.4	24118.9	16651.3	21716	15773.7	14245.4	11208.4	16541	23572.6	15612.2	22891.8	16772.7	21081.8	23370	19234.9	22311.5	31702.2	19347.1	21705.4	29207	16088.7	20547.2	22554.2	19601.3	12104	16827.3	11360.6	17173.8	28248.2	17677.6
666.322	4.94	4.94_666.3223	10978.8	13062.9	21723.1	29404.6	25997.7	18477.1	7791.64	16208.6	23814.7	22783.5	15577.1	10981.4	16602.8	30008.1	23519.6	14302	10585.5	18437.8	23221.7	19563.2	23461	17046.8	17622.3	16063.5	20872.4	29894.8	15537.3	20903.2	21520.3	17710.2	23138.3	19488.9	24449.9	35178.3	20572.3	17263.3	25728.1	22573	23602.7	23993.9	20445.3	13570.7	18527.2	14244.1	21173.9	27616.5	25423.7
616.325	4.94	4.94_616.3254	7096.02	9539.15	11621.9	17642.5	12549.4	10539.9	6070.46	8669.75	13999	12997	9339.83	6424.15	8440.42	17534.3	13760.4	9549.12	7014.98	11156.1	11207.5	13254.9	14735.5	10747.8	10114.5	8607.65	11219.1	16956.5	8312.82	12684.6	13536.7	9784.24	14440.7	15896.5	14310.9	20105.8	13630.4	8292.33	16807.9	14058	12561	13584.3	13029	8616.94	10659.5	9447.3	13093.2	5387.45	17296.8
524.212	5.02	5.02_524.2116	142321	253176	31212.2	22184.4	20158.2	200321	9032.6	109579	516200	283494	54648.4	121375	52336.7	2818.78	235167	256099	1118.56	256223	52361.9	504643	224210	143276	254935	243351	210508	183688	136280	45439.4	130971	147453	225901	285865	58765.5	64827.8	265237	91784.5	3481.27	22085.3	15317.4	13628.1	13106.4	239526	409099	186056	314517	187261	306022
546.194	5.02	5.02_546.194	11921.6	24624.8	2890.26	2994.4	877.249	18819.1	1568.1	10335.3	47377.5	2117.16	973.635	1327.51	2287.75	1672.11	19794.2	23755.1	2368.85	24036.6	6010.83	1126.46	22026.7	12902.5	1889.19	22596.7	17533.6	18125	13983.2	5146.61	1426.58	13625.6	20851.8	3364.78	3364.78	6227.87	25907.8	8362.66	1619.83	44369.8	42200.5	29903.1	1191.24	20558.7	36827.5	2617.45	28526.3	19921.9	28170.8
696.516	5.04	5.04_696.516	94149.1	158970	223125	171973	210833	193949	134192	170072	224656	248412	164780	132728	1949.98	1351.81	140015	189209	140413	208211	237801	191181	227944	153988	156377	115787	228032	324331	158829	331933	194198	167719	147628	161921	274182	234993	204510	159624	1280.98	268637	152610	115115	138220	165740	101659	74511.5	129748	159752	190344
598.191	5.2	5.2_598.1906	877.697	1301.93	42494	74784.9	84615.5	26316.1	39227.5	1328.59	107363	52655.9	30736.2	36450.3	52462.7	31105.8	62835.4	40212.6	2542.62	58292.8	68158.9	1773.17	41718.5	5589.16	56247.9	84822.4	18050.3	1643.79	99443.5	42682.2	1094.26	2056.03	2994.39	120776	100	12150.9	2194.56	7497.63	19929	2616.51	146586	67341	65561.4	117470	1431.67	82852.1	73535.9	40591.3	33408.9
524.226	5.41	5.41_524.226	22345.5	96255.8	2639.47	12573	7416.67	7514.52	108336	1100.3	2564.14	31642.7	1717.11	7859.56	1801.11	28412.7	6695.28	120936	35390	2963.16	1602.37	30588.7	12491.4	18283.4	16177.4	14241.8	17536	14629.5	84193.5	50397.3	26082	5166.11	64755.8	19974.6	1131.47	5645.35	25503.5	2810.81	1287.2	30612.5	14031.9	34844.6	8795.07	60010.2	50672.6	15184	23967.6	11128.4	6305.82
421.195	5.57	5.57_421.1953	23651.7	100	28891.2	26407.5	23357.8	27739	24262.9	27868.7	100	22788.5	24829.8	21019.6	27196.7	25162	22095.8	33547.7	29571.5	35554.8	29620.1	27560.8	100	32636.3	30095.8	28146.5	30400.5	27962.2	28424.8	23313.6	30045.9	29446.2	27845.6	36377.6	37360.6	41714.7	36382.3	100	39601.5	37827.6	41209.7	38576.2	34733.1	38711.9	41373.6	42149.4	45511.4	47076.1	39280.5
922.678	5.58	5.58_922.6783	54657.9	75869.9	108771	67782.8	139425	84658	79596.7	82957.1	106817	120310	76984.8	54915.9	96190.9	70232.7	66368	100755	82311.4	117480	118106	121767	120324	74588.2	78430.4	61009.3	93059.6	125810	62986.8	148169	88985.3	94722.1	65124.9	62704.8	110884	96455.6	85098.4	90568	55670.5	149520	61147	54235.7	64556.2	100020	38683.8	37054.9	56974.8	64346.8	67928.7
416.204	5.72	5.72_416.2038	19295.4	90309.3	2035.9	2488.75	45726.2	5074.12	17440	1888.6	52913.5	9762.9	34231.4	11351	100	26060.3	63970.2	31030.5	27904.1	100	100	9216.09	3581.71	86430.7	35304.2	23369.7	9483.59	7055.69	184177	8614.65	2939.46	115784	10048.9	70165.1	29624.2	19111.2	33854.9	2374.52	9474.86	7928.98	24326.5	148587	62103.2	115742	24013.2	4207.8	16163.9	9403.71	61116.6
372.216	5.75	5.75_372.2163	10219.2	5048.82	2553.01	28864.3	309625	27489.9	5281.01	34060.6	94404.3	92834.1	108860	2159.94	1513.25	192425	292961	145780	1.28003e+06	6719.17	1304.67	62504.8	46402.6	278991	168738	17163	116134	125017	181708	131555	17584.1	203937	1692.59	449609	89234	184392	1464.01	16174.6	88280.1	77787.1	95754.2	514683	259483	766805	94356.5	38623.2	315351	310111	265552
598.395	5.78	5.78_598.3953	92639.1	120121	126938	89897.9	168115	117490	122214	102878	1571.87	127119	105463	90176.3	127918	96607	113002	118533	111817	126932	143340	148115	130963	104556	99141	95967.4	111804	159041	122794	173461	104702	119637	119895	108404	143736	128353	95767.6	120295	99954.7	149045	93838.2	80384.4	106317	142857	79198.8	91830.7	102393	111532	86368.9
362.196	5.82	5.82_362.1957	2132.66	1765.26	4240.9	13832.5	6897.79	7047.16	10856.6	100	5549.82	15338.3	18295.6	1932.11	14937	46955	52921	34029.6	23918.9	100	100	100	53805.1	11502.7	100	83511.2	33071.4	11787.4	54657.5	22884.6	45931.5	23833.1	100	42389.6	17828	10522	15398.6	131710	43703.8	29899.4	8849.35	11413.9	52343.2	76959.6	21063.2	135324	100	39983.7	6128.18
678.506	5.83	5.83_678.5062	2.65879e+06	638.507	4.53488e+06	3.72092e+06	4.13049e+06	4.04145e+06	11748.3	4.34697e+06	4.32119e+06	1075.43	3.4293e+06	2.75462e+06	5.23915e+06	4.87063e+06	4.78844e+06	2.97157e+06	3.65187e+06	4.0603e+06	1020.95	3.77406e+06	4.06047e+06	3.44105e+06	3.16415e+06	2.72454e+06	4.30305e+06	4.91289e+06	3.68531e+06	4.1687e+06	4.27837e+06	3.48578e+06	810.926	4.21612e+06	4.05445e+06	4.50766e+06	3.6142e+06	3.24485e+06	4.23276e+06	3.42951e+06	4.10602e+06	4.24919e+06	4.12964e+06	2.9063e+06	2.89153e+06	1.87846e+06	3.5388e+06	4.34597e+06	3.73615e+06
219.995	5.83	5.83_219.995	1.07437e+06	1.21735e+06	1.08269e+06	876496	961443	1.03857e+06	1.12632e+06	1.22473e+06	908543	890943	1.08871e+06	1.15542e+06	800469	896064	1.0271e+06	989646	1.06286e+06	904746	895239	867872	908767	871899	895631	985968	838464	913212	1.00388e+06	1.31628e+06	854864	1.37032e+06	949071	991887	868875	924604	864141	1.02639e+06	1.16564e+06	824296	884873	862372	984338	236430	453653	981658	835461	851521	863413
792.499	5.83	5.83_792.4988	343589	503552	3366.17	534521	510480	497001	377171	3495.15	512739	507169	422066	368074	529529	623313	612050	455337	414436	492308	536688	439830	483130	422802	7985.03	348097	472651	694051	450873	7806.84	527520	9279.92	587325	540406	560744	660097	451132	392301	528434	509736	523839	512274	574490	429212	483055	400501	467937	632101	485152
808.465	5.83	5.83_808.4649	1301.42	1501.21	104325	118202	117684	1442.84	109564	101930	121278	117583	99754.7	92431.5	110460	143534	149180	105819	100506	117193	133754	103589	111099	103897	101025	84941.3	108332	167324	104778	137450	119493	110551	149903	132338	129737	162492	115276	1325.94	124851	115864	127534	124619	132620	99752.4	126971	110092	108382	155868	111770
942.489	5.83	5.83_942.4886	46167	53463.9	3409.5	96902.9	107905	66982.7	35446.2	81971.6	98150.9	110067	54712.1	2646.39	4086.35	110637	4593.19	53418.8	45608.6	1789.81	80166.9	3134.76	98500.8	73248.8	87811.5	54609.2	2318.21	3659.15	52049.3	3127.1	105072	5492.19	72641.5	66140.4	83071.1	95624.2	91291.8	73788.8	80572.1	2466	6170.43	84623.1	71235.3	25223.5	2047.96	42194.9	65743.4	79427.2	85394
824.509	5.83	5.83_824.5086	32890.9	2495.74	49500.5	54719	50090	51172.2	32462.2	39453.6	48521.7	44515.1	37045.5	33575.6	871.352	60787.8	55457.7	43979.2	39833.8	51315.3	47123.8	842.878	1670.55	42488.4	43939.1	35037.6	1277.06	67175.1	43253.4	1774.98	53283.3	44749.4	53987.7	49197.1	60395.1	67261.6	43632	37717.9	824.381	49875.8	53251.8	50901.7	55706.9	41012.5	45317.6	32700.6	41960	58219.1	52381.8
924.499	5.83	5.83_924.4986	29595.7	35971	1284.5	62726.9	1165.3	41572.8	24872.6	49244.2	59609.2	67234.1	35834.2	1914.38	64372.3	78176.4	53536.7	24267.2	34710.7	51959.5	50103.2	59764.1	66472.1	47243.6	54061.3	35406.6	49254.4	60808.4	35034.6	43365.2	66321	3074.85	2509.97	44635.5	54152.1	65464.9	56490.6	41832.2	59358.2	63885.4	2366.85	21958.6	44137.3	2083.95	39123.1	21384.7	46653.7	31861.2	53061.1
922.457	5.83	5.83_922.4571	15048.5	25429.5	21122.9	22306.9	20857.7	20731.1	16437.1	19044.1	21323.8	21346.4	17851.9	691.413	21660.3	26409.9	25737.3	19132.3	21860.3	20800.8	24985.1	19152.2	19753.3	19701	16609	15304.8	21639.5	32086.3	20431.6	26164.9	24129.5	19888.2	26819.2	24232.1	28655.3	29262.1	21700.8	15878.3	25848.9	22204.7	25347.2	25311.5	27353.8	18797	22699.2	15571.5	20717.9	28539.7	20130.5
842.496	5.83	5.83_842.496	11633.4	1165.56	7626.98	10914.2	1674.58	17185.3	7919.5	20246.3	8887.47	25219.6	7457.6	1552.43	16013	21922.9	2870.28	5350.28	9283.68	18232.8	1829.79	19785.2	2958.5	16956.8	9003.97	13439.3	3765.78	23320.9	10025.6	15254.7	21951.3	6536.53	18310.4	5401.25	9425.78	23327.1	15315.7	16542.4	4911.53	20714.4	19241.4	5822.67	14246.6	11248.3	15690.2	5443.19	7118.34	19488.9	19005.7
737.488	5.84	5.84_737.4882	14425.6	19792	19861.6	39710.6	31263	12201.9	24116.5	16940.7	1604.79	1082.13	11440.6	26880.3	43028.9	37308.9	15379.1	32385.6	22278.1	35600	29526.9	12058	22489.8	14799.1	33982.8	12732.8	26992	16408.4	18735.7	16016.6	16469.3	28660.3	20637	11076.7	12112.5	28889.3	3094.48	30021.1	15716.6	14772.9	18171.2	11059.5	9374.56	15931.7	4490.23	10109.1	12203.2	17452.2	29416
188.106	5.95	5.95_188.1055	307363	240717	209389	112722	270226	920103	451218	224750	2780.17	132512	185728	260060	254163	453427	205663	129776	382704	201520	152285	4850.8	718514	217640	132721	118412	131064	224807	136508	362745	3409.49	356608	219596	5019.65	188037	234711	70155.1	229855	1.83988e+06	225118	233050	318344	198113	142499	266791	177426	243087	336551	286380
210.087	5.95	5.95_210.0872	78673.6	65359.1	64310.4	32651.5	68386.1	226995	103934	64770.4	163444	35966.4	45402.9	66758.6	75366.1	118662	54834.4	30588.2	100618	55212.2	45075.1	47083.5	165664	58889.6	35561.4	28543.8	32898.2	57605.7	33910.3	88043.4	89717.4	99285.2	52894.2	67312.4	50479	59521.2	19416.1	66408.8	457081	54848.2	66158.4	81457.2	50931.8	37051.6	77351.7	43088.2	61522	92620	72003.2
278.075	5.95	5.95_278.075	12378.2	13943	12054.7	7137.93	13326.8	39708.4	20236.7	11920.7	28135.4	6011.87	8388.19	13078.2	14911.2	25708.3	11766.8	8406.67	19715.8	11202.6	9331.65	8036.27	29198.4	11233.7	7856.47	6224.48	5771.82	11758.5	7464.33	15881.4	15985.2	19766.8	12967	14017.3	9682.99	13111.8	3331.39	12770.5	80055.6	13732.7	13208.4	16448.2	9777.33	5897.71	13349	8809.36	12360.3	21365.7	15470.7
712.406	6	6_712.4061	17060.1	108733	135539	14408.5	155397	1561.87	103966	19290.6	100	3626.57	4402.5	6494	19201	106092	4489.07	195319	1630.65	21897.9	13639.3	100	75029.1	25088.8	115624	459344	11226.7	116456	1564.19	37526.6	100	100	3337.67	783714	125690	157035	104162	12445.3	1427.76	75635.5	36239.3	92897.4	91278.2	6357.83	31310.5	180165	29340.5	149327	6444.03
466.185	6.07	6.07_466.1851	168526	16909.7	10247.5	1626.06	5992.23	7692.04	15977	9063.44	11071.7	5495.21	26758.8	9148.29	5201.91	20923.3	25567	18981.1	19886.5	4108.61	4092.53	5068.39	14482.3	6325.23	9762.5	18121.4	8868.82	43342.6	102038	19813.2	11953.3	16204.7	27352	31434.4	28075.5	55042.8	11989.1	8395.26	4444.55	16778.2	5070.52	23077.8	28125	32922.3	4392.22	19343.5	13244.1	64079.9	15123.9
534.213	6.19	6.19_534.2134	188900	2057.08	204071	408086	816364	79210.4	4152.89	48564.4	3255.74	100	106667	146816	23941	71039.2	182030	2017.13	17660.9	124849	64399	167262	2117.52	68995.1	1699.5	974.373	2049.07	36644.7	79359.5	69726.5	100	114347	171212	316065	38931.5	115505	330356	244323	96066.6	105324	707630	118878	165459	183090	52934	347787	34813.2	100	68137
602.201	6.19	6.19_602.2009	1606.11	2248.47	22239.7	46232.7	84507.9	8250.09	1115.76	5509.88	10015.3	100	14444.8	8207.97	2652.22	8116.35	21861	1157.03	3294.21	15139.7	8255.03	19167.7	21577.8	1607.27	1144.01	100	21057.5	4333.9	11117.3	6515.2	40368.3	12231.4	18503.8	34824.4	5600.11	14575.2	37196.7	27496.7	12620.9	11650.2	79533.5	13196.7	18556.7	19928.2	5978.01	35197.8	4422	30693.8	8929.02
214.064	6.25	6.25_214.0637	51154.4	8393.29	4616.81	51647	67302.2	68355.7	47032.2	7839.94	5011.99	63074.4	55202.8	58077.6	4968.82	68969.4	8176.43	4459.69	4569.27	63887.4	691.178	54506.1	53400	67704.2	56228	51627.5	64483.4	70278.4	79777.6	54646.4	3734.48	3893.66	4092.93	72815.7	59461.2	63070	59196.5	58042.5	72072.6	47685.9	79548	77292.3	67264.4	48130.6	56122.9	45635.2	60506.4	5457.07	68125.9
197.033	6.29	6.29_197.0334	403240	309406	291441	363097	74220.2	68217.5	265969	309218	201024	226281	224797	139748	92542.7	421331	355072	93119.6	192072	287138	163847	198152	523001	342865	428606	401542	166654	224119	55515.3	286299	204548	261155	186067	376916	421726	501499	90629.7	72991.7	114902	417177	384108	239890	378962	201018	66156.7	288875	289000	205973	161795
824.566	6.29	6.29_824.5655	54384.3	68525.9	64634.9	46263.1	104983	53863.3	62668	53813.5	68536.5	74060.3	64037.4	42417.6	75155.4	53772.2	61405.4	67834.8	66619.9	71302.1	72910	95152.9	563.788	57730.2	52829.9	60855.8	52574.4	86323.7	51512.8	97620.5	58075.5	65737	60246.5	50449.8	70566.5	61772.4	48275.7	71068	49332.4	81544.1	43360.3	44791	53650.5	80294.7	38337	47257.9	52795.4	60827.5	41853.8
967.67	6.33	6.33_967.67	573987	369234	157318	531903	456572	392007	1.21335e+06	421371	251244	712185	430720	276533	128683	196602	275511	200045	153832	210879	137920	869658	212732	759568	448636	408348	237147	229600	113254	226908	164943	106318	267273	392616	154308	160145	464207	177952	142044	759423	349777	177313	234360	310528	918885	662599	658241	291644	274239
1168.66	6.33	6.33_1168.6559	4820.73	5471.63	7553.6	13354.9	2155.7	4236.98	4215.6	1686.67	16456.5	15451.7	4216.18	2148.83	1735.99	15406.9	7217.07	7229.79	4234.78	4440.37	11873.3	8366.45	18841.9	12715.6	9943.99	5651.33	12612.9	17318.6	1898.94	10967.3	11773.5	10680.2	9471.07	5826.79	2394.71	12659	13460.1	9935.32	3602.14	1241.49	4999.42	1282.74	10888	3765.39	6202.37	5039.44	8916.55	10932.9	15682.2
496.269	6.39	6.39_496.2688	177412	178642	8623.31	4774.34	3033.99	12714.7	84229.7	5471.04	35059.1	21100.4	37623.9	42072.6	1735.01	20835.4	42227.7	58530.1	130908	2876.87	4237.9	11430.7	11167.9	25453	34399.2	5485.37	13822.5	10749.1	55667	2605.17	21136	35076.2	38546.7	5528.01	72083.2	125619	5683.27	13135.4	17232.8	2989.2	6153.6	6628.7	37854.4	108394	22137.9	27252.3	39231.9	34209.6	63875.7
440.338	6.42	6.42_440.3379	8996.1	12974.9	15894.4	27024.5	27835	23037.1	15521.2	27608.1	22613.2	17041.3	11825.3	16938.7	20437.2	31151	35744.2	13589.2	15456.1	18482.3	1028.34	15747.7	20186.9	13472.6	10866.6	16027.1	23030.7	24327.8	12641.2	18988.1	19084.1	16014.2	33138.1	37267.6	17734.8	42335.2	21925	17290.8	1024.62	21301.6	34185.9	26241.5	30872.5	14920.1	20428.2	20157.6	29736.4	40791.8	32023.2
156.116	6.45	6.45_156.1163	85208.6	215538	120738	36678.6	222295	258745	5194.46	130011	455195	39268.7	154563	6492.63	1112.93	61886.7	121257	50110.9	10044.5	302667	75637.1	56712.1	93325.3	4268.63	124788	73319.6	86366.2	85307.6	60582.7	155784	54863.5	2084.14	5011.26	86151.5	84274	210889	41875.2	199627	16246	151753	462401	130014	110773	123048	6678.07	156242	270801	147029	205883
222.088	6.45	6.45_222.0882	35889	93911.7	51489.9	15488.7	100866	104587	1811.62	59158.9	190618	18475.8	65415.9	89080	1864.13	27398.3	53935.8	18762.3	6290.36	131458	39612.5	23664.5	41837.3	81334.6	55716.3	32763.5	41555.4	1423.94	28082.7	66844.2	26251.6	82648	55524.8	42578.7	38047.7	92024.1	17742.6	84236.3	53259.6	60430.1	204971	56645	55009.4	50756.6	56585.4	63668.9	113984	66806.4	89210.9
200.107	6.45	6.45_200.1065	48927.1	115935	1304.01	23817.4	129224	133515	3986.1	66591.9	225205	23438.7	87157.2	1480.6	1548.35	33858.6	1645.47	28021.1	4365.78	156749	38850.9	27714.9	51894.1	91728.6	71097.1	40091	55154.4	47790.6	35795.5	78199.3	28725.8	98892.9	1585	52125.1	46662.7	1572.54	3190.38	110325	3523.96	77737.1	3483.59	69123.6	61260.8	67611.1	68424.2	98925	137998	85387.9	106971
1176.85	6.68	6.68_1176.8516	57396.1	1064.05	81281.8	91948.7	1681.6	84828.5	61292.9	87296.8	1548.68	1351.34	898.251	76331.7	82425	106274	1230.77	66299.1	74086	84055.5	80932.7	92030.3	98403.8	75307.7	67009.7	59777.7	85512.2	86339.4	52134.2	1588.48	86204.9	70095.3	77620.3	82667.9	76189.4	93018.5	88384.2	89333	78272.3	101790	87149.5	89038.4	70851.2	83526.4	72033.4	1698.4	79660.8	94344.2	100340
688.333	6.99	6.99_688.3331	744919	1298.77	3888.95	10162.2	136282	13937.5	164565	39343.2	119353	103646	33371.6	26639.3	12285.3	60730.2	13074.2	377403	225527	2053.41	21844.7	73716.1	77107.3	77659.4	179713	291456	23398.4	38200.5	155356	22841.6	39579.4	33783.1	133048	108664	281560	249378	66849.3	18983.1	56904.6	77985.5	6256.8	53732.1	123923	208134	34399.1	87412.4	43856.1	15225.3	157745
688.33	7.13	7.13_688.3295	912925	658722	3888.95	10162.2	136282	13937.5	202555	39343.2	47500.5	60614.6	33545.2	26405.3	12285.3	60675.1	134916	470288	225527	8630.65	4721.8	73180	77107.3	36078.4	179713	227680	58210.3	38200.5	155356	22841.6	39579.4	15373.7	131912	128865	182000	29068.5	66849.3	18983.1	26335.9	77985.5	6256.8	53720	142486	208134	13810.9	47598.2	43856.1	25035.4	121667
302.079	7.14	7.14_302.0792	197535	158518	190202	200798	198076	201906	186096	212000	198402	207296	175308	192931	189215	212670	191520	192967	167231	217697	187752	226618	201090	191706	225575	183513	222592	204138	175208	185097	195618	197631	205540	183526	199915	189692	203565	212589	188563	187249	189155	200612	202695	157083	158001	178423	199043	186243	186735
638.108	7.2	7.2_638.1078	73757.8	33427.4	100	249581	57799	13160.3	73502.3	3117.07	60936.7	38325.5	47891.8	50253.3	3539.67	6701.95	48274.1	7700.86	26438.1	38942.7	1829.51	91610.1	143677	28748.1	83892.5	77335.5	86795.6	47934.3	68601.6	4643.47	21943.2	80599.8	11245.4	55957.7	111078	15593.1	3394.92	59438.9	44085.8	157201	32049.9	4087.66	31634.1	127199	45437.4	123968	106809	8658.82	75295.8
269.992	7.28	7.28_269.9919	3.04236e+06	3.27824e+06	2.96925e+06	2.85022e+06	2.94662e+06	3.11967e+06	3.03748e+06	3.10604e+06	2.93982e+06	2.96944e+06	3.12258e+06	3.31174e+06	2.91328e+06	2.91439e+06	3.15239e+06	2.87503e+06	2.99543e+06	2.86932e+06	3.02964e+06	2.86243e+06	2.79053e+06	2.9252e+06	2.77113e+06	2.89847e+06	2.75118e+06	2.97431e+06	3.04647e+06	3.06544e+06	2.84871e+06	2.89101e+06	2.85257e+06	2.94951e+06	2.95204e+06	2.82427e+06	2.85013e+06	3.01637e+06	2.89658e+06	2.70293e+06	2.86095e+06	2.6714e+06	2.84236e+06	2.78693e+06	2.78369e+06	2.871e+06	2.54189e+06	2.80074e+06	2.70806e+06
328.227	7.31	7.31_328.2266	433532	300740	331791	61082	1.09903e+06	396132	95281.5	1.10912e+06	512106	70491.1	220904	207436	2.76628e+06	225422	297735	47555.6	906106	721582	115080	67705.5	571140	694975	154008	34933.3	22049.5	155255	34615.8	372662	540023	180756	271924	314818	378444	509914	64812.7	799388	43214.9	197235	427738	185132	268711	145510	10995.2	148004	236241	450720	339417
214.023	7.31	7.31_214.0229	50055.6	52331.4	57529.8	55599.3	55768.1	52689.7	60167	58124.9	51740.8	55307.6	52008.7	60652.6	47815.5	49493.4	57226.2	54377.8	60088.5	52611.5	41358	45266.3	59792.7	48288.9	58232.4	57807.9	61497.9	53465.9	49740.7	56082.5	46574.6	57958.5	50815.9	46669.3	52354.9	48474.9	52188.5	55403.5	49736.1	59219	49712.7	50936.1	52045.2	60557.5	57189.5	75399	52161.9	46455.4	52196.7
396.214	7.31	7.31_396.2142	39628.8	27529.7	26056.5	3334.18	93727.8	32904.6	1792.88	96733.5	18936.5	13080.4	18074.8	15156.9	1413.51	20907.5	28952.7	5301.94	81901.3	63738.6	9174.26	5010.52	50325.5	60757.5	13886.1	4088.93	2631.19	14500.3	9047.25	27198.4	52685.9	39366.1	25793.7	27834.7	38425.2	40599.5	5244.61	73504.1	79788.1	16480.7	39060.2	48894.8	27074.4	11367.9	6723.38	9618.64	18555.7	38515.3	30568.6
247.991	7.32	7.32_247.9906	1.04802e+06	741819	201239	713837	763849	213500	277153	774372	157096	328300	786051	772913	818772	691354	360386	215645	728194	172003	721077	745981	703239	686225	59611.7	126680	220734	141935	148184	174461	118027	181322	747698	491818	693751	706172	716433	717359	110249	142545	690612	322632	599990	711109	694058	853223	1.12756e+06	687434	673888
941.008	7.32	7.32_941.0084	6556.77	31502.4	4132.76	8664.16	3655.91	25856	6334.6	26110	3023.16	2181.07	7601.6	26563.7	8470.25	31151.3	25430.1	6421.49	20989.6	13187.9	18348.7	23273.5	28245.7	18915.6	14479.2	20265.8	5692.67	4444.19	7473.91	16010.3	26349.2	6092.13	13567	20816.2	4208.04	24116.1	20220.8	4026.22	4036.09	18769.1	26176	4149.82	22846.4	4643.01	21064.7	3925.7	7164.36	7421.25	22013.5
270.057	7.36	7.36_270.0568	5.2562e+07	4.2392e+07	5.76765e+07	5.71773e+07	4.75881e+07	6.29505e+07	6.31826e+07	5.40408e+07	5.7941e+07	4.72086e+07	4.83698e+07	4.53321e+07	6.10177e+07	6.30747e+07	4.31206e+07	6.90333e+07	6.1285e+07	7.0329e+07	5.37617e+07	4.70118e+07	5.14197e+07	6.31025e+07	6.32847e+07	6.61805e+07	6.43325e+07	5.50149e+07	5.45069e+07	5.25336e+07	6.2518e+07	6.69263e+07	5.65005e+07	5.99455e+07	5.68007e+07	6.20363e+07	6.08721e+07	5.68726e+07	6.21227e+07	5.58556e+07	5.86653e+07	5.85394e+07	5.95366e+07	6.18186e+07	5.70292e+07	5.7982e+07	6.61176e+07	6.24163e+07	5.93122e+07
338.043	7.36	7.36_338.043	214732	209846	261492	254142	206408	264174	243801	232343	257877	233888	197802	184359	298716	267224	223269	283480	264876	278646	261411	220315	216804	298729	281881	276652	256694	257252	219000	207126	293071	266839	254952	250740	264759	243406	279663	233179	264722	240590	264714	266450	261886	227371	265838	194437	254692	262227	234547
612.171	7.36	7.36_612.1713	364316	138335	2900.84	473477	186299	249279	489323	110154	187348	169094	300001	257019	40610.8	242889	174191	532224	222098	279487	2356.12	225282	362987	115558	316309	448951	345984	137830	226214	346664	165647	351458	233927	230796	324270	283602	237112	257181	168941	371124	119748	219839	225328	579828	172571	654925	427095	203978	278757
384.034	7.36	7.36_384.0344	47411.1	28806.6	36582.9	29679	34507.4	36046.4	36443.6	34380.7	34227.5	33831.5	29907.4	35376	23109.1	29717.8	30161.7	33826	44591.3	28916.5	19811.6	29219.6	41686.5	43264.7	34664.9	34782.3	36864.8	30492.5	56883.9	36095.3	50206.4	35764.7	39179.6	50643.7	38271.8	46797.5	33908.7	33556.7	32365.4	37071.2	32231.2	45179.3	35873	34573.9	45717.6	31422.1	43084.7	29734.6	33943.4
269.994	7.37	7.37_269.9938	3.05351e+06	3.25098e+06	2.94641e+06	2.82161e+06	2.92731e+06	3.08485e+06	3.01493e+06	3.06889e+06	2.90743e+06	2.78036e+06	3.09137e+06	3.28289e+06	2.8861e+06	2.89092e+06	3.12426e+06	2.84042e+06	2.97461e+06	2.83439e+06	3.00971e+06	2.83686e+06	2.76495e+06	2.89764e+06	2.74873e+06	2.86758e+06	2.74132e+06	2.93865e+06	3.0144e+06	3.03929e+06	2.82026e+06	2.86007e+06	2.82626e+06	2.92248e+06	2.8237e+06	2.78915e+06	2.8255e+06	2.93657e+06	2.85831e+06	2.66585e+06	2.82809e+06	2.66039e+06	2.82384e+06	2.42839e+06	2.75707e+06	2.90298e+06	2.52401e+06	2.77486e+06	2.69263e+06
313.987	7.37	7.37_313.9874	231179	264918	254551	180604	254569	297780	232405	279841	289429	283788	274778	243683	281353	288984	263117	273798	174904	152065	257616	258515	274876	266970	267411	291618	300150	287564	277530	200946	267804	283260	283479	272261	273305	170120	252544	253933	284098	274547	292488	250353	139595	257946	251685	256654	240141	259763	264347
330.243	7.4	7.4_330.2434	299186	17443.1	115749	6713.09	548637	399355	179165	51379.6	122235	99889.1	88161.7	711728	239239	129488	177849	254737	75313.4	38023.1	316429	141316	490045	392948	418928	16237.1	15174.5	27817.8	267507	1.14073e+06	40782.2	311214	195022	532743	237528	269021	36495.2	2.20573e+06	103124	553176	170914	258722	157631	246617	118950	98892.2	594178	950172	874096
328.227	7.44	7.44_328.2269	175939	300740	82661.7	21056.5	353384	185301	95281.5	253106	512106	152388	220904	65142.3	261292	73353.2	109730	47555.6	356699	302185	24030.7	29226.7	239183	197483	44258.8	15795.3	75980.6	53870.1	107649	130073	177246	103712	110591	126381	52961.8	200454	26968.4	336603	419369	197235	77530.3	185132	45449.6	60657.1	79754.3	33613.2	79222.7	64851.4	108176
264.002	7.47	7.47_264.0023	496437	1.56334e+06	476995	1.41018e+06	1.18117e+06	1.49878e+06	1.45416e+06	1.40825e+06	1.48761e+06	1.47582e+06	505827	1.56632e+06	369216	1.38131e+06	501449	457304	1.46994e+06	1.43043e+06	1.31952e+06	1.43081e+06	1.46795e+06	1.25878e+06	1.39127e+06	1.40431e+06	1.16441e+06	1.52209e+06	476045	1.49689e+06	1.30537e+06	1.28317e+06	1.19742e+06	1.23472e+06	1.32685e+06	1.12651e+06	1.26101e+06	1.48e+06	442320	459661	1.43245e+06	475215	440143	1.31118e+06	1.38565e+06	1.36312e+06	409575	1.39324e+06	1.40905e+06
247.99	7.47	7.47_247.9905	694205	1.17615e+06	664315	1.13847e+06	1.20056e+06	1.19662e+06	670077	1.19724e+06	1.15965e+06	1.18824e+06	1.14001e+06	702318	698784	632801	697740	647691	1.09699e+06	1.08801e+06	660912	121958	641813	621869	634714	1.07573e+06	650045	653923	654320	661218	1.13542e+06	1.1035e+06	1.1254e+06	1.0916e+06	1.11086e+06	1.08646e+06	1.12969e+06	1.12193e+06	1.12454e+06	628808	1.13497e+06	665879	600239	237879	1.0946e+06	973174	619880	1.09614e+06	1.04939e+06
694.38	7.51	7.51_694.3802	124118	126285	1404.9	33665.7	51086.3	64441.8	10428.9	5043.09	15951.8	91677.6	78471.4	2438.18	37545.9	158534	86436.5	57275.6	84276.4	5128.91	988.849	25883.8	176601	46272.8	51904.1	32444.1	33004	37695.6	66375.7	81898.9	184468	1936.35	80947	91650.3	51527.1	17175.8	39299.9	9910.47	133598	95344.8	112148	149602	77741	63415.4	116230	106635	35834	8076.99	30493.8
310.184	7.51	7.51_310.1844	898674	429791	1928.27	988801	1.24116e+06	782033	1.32512e+06	1.28416e+06	1.09692e+06	990659	2760.67	779001	2594.29	951669	498230	1.70739e+06	444578	988153	1.50502e+06	1.17783e+06	525809	1667.37	1.83383e+06	651189	559788	1.07545e+06	1.3883e+06	1.32546e+06	1.16704e+06	1.11235e+06	884949	643652	1.27633e+06	610488	492306	789657	401192	1.48129e+06	604943	492176	1.16445e+06	1.08036e+06	560572	1.59855e+06	251569	678369	807473
605.995	7.52	7.52_605.9947	9151.2	56090.2	54889.4	42885.6	11989.7	13664.6	14501.2	5516.02	10694.4	51337.1	58904	71729.9	67608.6	24708	32358.1	20344.7	9692.74	52988.7	65576.9	60502.8	73429.1	55115.6	41040.6	16947	36324.4	38898.4	82244.6	41386.2	17239	15034.7	22653.2	21068.5	10836.5	68079.6	36842.2	47272.5	40162.9	44613.4	44010.8	91827.5	38986.4	58578.4	17193.9	63444	75080.8	35906	6424.28
286.137	7.52	7.52_286.1365	1846.75	2199.14	28301	23348.7	26760.1	23289	21039.5	25765.9	21300.3	22366.3	3454.62	8364.42	24060.6	3311.1	152136	15190.1	21476.5	17564.9	22063.6	24889.7	41216.1	18652.3	19547.6	20316.8	20444	24601.2	20754.7	22671.4	17837.7	22285.7	150380	19293.3	15120.8	21138.1	21821.1	1481.17	17298.9	2156.12	15830	17267.6	4758.34	20814.8	16411	19626.6	18685.3	22379.5	23472.5
325.986	7.53	7.53_325.9864	854746	898795	136332	840522	830343	852280	843183	237151	860908	841831	921889	385658	167311	377255	406441	815620	805411	829489	745344	847279	848339	860562	350843	800700	827048	321544	345700	927064	833281	795764	365107	402308	782296	766251	799256	278063	188562	718617	730366	850298	820569	766539	741012	346920	378701	785727	773048
328.228	7.55	7.55_328.2284	9670.9	6995.93	82661.7	8331.02	13727.3	14810.1	5656.59	23262.4	21784.6	2880.29	54369.1	23899.9	20849.4	4887.77	3817.18	20027.8	10147.8	29231.8	3732.25	29226.7	5194.96	15812.2	31154.6	14347.9	10255.1	2026.24	34615.8	9184.97	7791.3	16448.1	4796.83	36346	8573.04	12616.5	2773.85	47575.6	32859.7	9210.8	8995.86	11234.5	3017.88	11558.4	10759.9	3251.4	52086.5	11420.9	5396.56
201.129	7.55	7.55_201.1294	31312.4	35913	7035.19	37287.7	41330.3	2078.39	36179.8	33559	40690	46056.3	38381.7	35896.9	45430.7	25396.4	43194.1	28292.5	40053.9	34174.3	5740.19	35970.4	32689.7	4774.5	31045	33063.1	33552	9397.27	28744.2	7905.34	43062.5	29339.9	41100.6	2232.33	34438.6	27149	38844.2	36894.6	1877.07	31953.4	39639.8	37392.6	37021.4	32259	28059.1	24430.7	1399.47	28196.6	32380.4
312.179	7.56	7.56_312.1789	3.76857e+06	2.19332e+07	100	100	3.34436e+07	100	100	100	100	100	2.30744e+07	100	2.49287e+07	5.61018e+06	1.99154e+06	100	5.68007e+06	100	4.45571e+07	3.46064e+07	2.28856e+06	100	100	100	100	2.75952e+07	4.24619e+07	4.7394e+07	100	2.35602e+07	100	100	100	3.16976e+07	2.38516e+06	6.37505e+06	100	100	100	3.52337e+07	100	2.42616e+07	100	100	3.51421e+07	4.74672e+07	2.99523e+07
380.166	7.57	7.57_380.1662	768106	919142	227963	532477	726453	493330	666157	201036	838129	602481	929588	91095.4	1.10926e+06	239642	106579	680907	254063	505949	281441	209187	94713.1	425513	480137	210825	644254	1.24577e+06	222614	1.71768e+06	367613	1.00336e+06	684918	477900	362523	735582	122525	261236	290843	602808	696184	698822	622181	1.08263e+06	458938	99169.3	522482	1.14261e+06	199008
209.992	7.58	7.58_209.9915	859314	568202	822872	277824	168705	100	1.55763e+06	1.06296e+06	100	298184	1.88619e+06	100	610566	100	1.56262e+06	683161	438362	1.50663e+06	968438	1.39458e+06	100	1.75092e+06	100	875192	606592	1.51671e+06	749876	232270	100	1.46238e+06	100	1.45696e+06	1.37808e+06	461738	1.42653e+06	617602	1.51477e+06	1.29207e+06	289295	100	1.42347e+06	1.32353e+06	514339	100	1.81711e+06	1.97532e+06	1.34574e+06
276	7.58	7.58_275.9997	157169	198884	251148	164632	153700	129217	125699	112654	147340	315786	226504	218642	105910	348944	837418	357160	652198	175516	356420	55836.4	164474	315913	87679.9	107886	157234	369201	396628	296490	40790	157877	154549	679577	607653	132908	118238	160680	154437	105778	130821	180335	166088	160102	177376	99643.3	659769	135663	134818
231.996	7.6	7.6_231.9962	601383	636794	497158	571555	651927	672324	624697	472508	628861	608503	670190	649867	558435	651973	704081	589864	589748	610669	251463	390148	622132	610433	614533	587696	591563	695146	604395	628983	632230	643871	666200	599289	559000	616607	567635	639919	612841	581864	1.74051e+06	654299	631623	465252	617519	595192	609789	618277	604804
393.99	7.6	7.6_393.99	426547	432273	43779.9	418532	451507	438004	420205	41256.8	447346	338006	311449	304512	449598	415726	53936.5	421288	427695	427630	58874	443544	434168	294960	444558	306669	409379	456905	411423	305488	56130.8	259856	431705	205542	391933	427939	417962	72912.5	441669	37433.7	255375	425476	417772	415458	419055	388452	401096	268565	437109
319.991	7.62	7.62_319.9912	5.5197e+06	5.58558e+06	5.5077e+06	5.40054e+06	5.66717e+06	5.39579e+06	5.27259e+06	299962	5.49261e+06	5.5072e+06	5.4573e+06	5.71694e+06	5.55432e+06	5.27501e+06	5.61816e+06	5.36303e+06	5.28572e+06	5.16733e+06	5.39247e+06	5.63843e+06	5.61255e+06	5.17704e+06	5.1456e+06	5.07867e+06	5.3929e+06	5.39781e+06	5.19565e+06	344643	5.01321e+06	5.12149e+06	5.36674e+06	5.1831e+06	5.05739e+06	5.22757e+06	5.08951e+06	5.06919e+06	5.21987e+06	5.1813e+06	5.1171e+06	5.26912e+06	5.32645e+06	4.80215e+06	5.15503e+06	4.94439e+06	4.95948e+06	5.16749e+06	5.1142e+06
340.211	7.62	7.62_340.2108	2.45935e+06	1.32897e+06	2.73148e+06	244550	744371	555879	2.22211e+06	1.37211e+06	651118	1.80283e+06	1.01822e+06	329314	1.23998e+06	3.10903e+06	10114.6	519807	254002	1.11843e+06	1.23718e+06	273984	109828	891080	913398	770676	2.49263e+06	113986	1.59477e+06	2.57211e+06	383636	1.36461e+06	1.67339e+06	479901	483356	517306	660801	44270.4	5.78149e+06	1.05916e+06	1.69063e+06	7.66879e+06	1.6754e+06	154146	110587	1.81265e+06	1.79311e+06	904515	2.52095e+06
308.202	7.63	7.63_308.2022	10517	63734.3	3049.44	3923.34	90186.9	3844.46	18524.8	5832.23	15869.5	28374.8	8967.43	5726.79	17236.5	64318	29465.9	12907.1	68504.4	13615.3	1400.99	11904.3	138457	51315	18103.4	5188.93	10250.9	25388.9	27776.1	36259.2	17600.4	43810.2	6118.32	44239.4	9417.23	19529.7	14601.4	9253.59	154770	24559.9	4667.11	13126.9	6281.45	2167.9	41230.3	16152.3	33840.8	45176.5	8149.57
233.993	7.64	7.64_233.9931	516504	331238	327100	507779	353906	511987	819116	449601	404299	379262	1.07299e+06	461819	334597	890672	485883	325632	196706	234652	233232	281729	295090	469035	271395	155980	436991	263778	292456	335590	549461	535542	497597	219538	328135	611773	448932	392935	552668	444894	389240	572843	325192	308203	243331	504458	442445	331239	317315
666.305	7.66	7.66_666.3052	106395	7592.47	6465.73	3010.7	130750	119071	1753.1	19100.8	77111.7	108790	33902.6	109313	8165.17	160558	100	309438	131581	92048.8	65923.7	85710	76804.3	75601.4	81228.1	5713.47	23029.1	24813.2	60556.3	2978.8	68034.8	62255.5	71738.9	36888.3	25565.5	69841.3	76094.1	153921	177960	3665.67	35066.8	56104.7	20597.4	21171.5	1685.35	79170.6	91041.6	5674.89	13184.1
217.997	7.67	7.67_217.9973	539499	246180	2.25249e+06	1.64028e+06	497097	540009	535580	591697	428026	349438	2.01583e+06	274760	565593	1.86004e+06	370121	1.70639e+06	297780	1.73542e+06	2.20002e+06	236743	579667	211151	426041	525791	363175	503546	1.8108e+06	1.79468e+06	431656	1.78468e+06	419281	417037	323446	470314	1.71587e+06	295367	558086	486993	362748	170466	1.68726e+06	1.58268e+06	376192	1.48751e+06	295927	543112	449833
295.995	7.69	7.69_295.9952	1.58171e+06	1.57624e+06	1.74251e+06	1.49817e+06	1.64529e+06	1.59454e+06	1.52076e+06	1.57803e+06	1.60264e+06	1.63004e+06	1.61345e+06	1.58831e+06	1.5988e+06	1.56149e+06	1.6925e+06	1.49974e+06	1.54966e+06	1.49553e+06	1.56379e+06	1.53926e+06	1.53388e+06	1.46029e+06	1.51893e+06	1.51306e+06	1.51535e+06	1.57434e+06	1.51235e+06	1.5362e+06	1.58359e+06	1.55723e+06	1.56297e+06	1.48544e+06	1.46638e+06	1.47489e+06	1.50143e+06	1.53765e+06	1.52171e+06	1.47513e+06	1.51265e+06	1.56605e+06	1.52032e+06	1.42437e+06	1.42491e+06	1.43703e+06	1.44697e+06	1.49353e+06	1.46237e+06
287.988	7.7	7.7_287.9881	1.32121e+06	1.28944e+06	1.23511e+06	1.34248e+06	1.27166e+06	1.26386e+06	1.38802e+06	1.33196e+06	1.27599e+06	1.31741e+06	1.32161e+06	1.36826e+06	1.28586e+06	1.28957e+06	1.53214e+06	1.37689e+06	1.21661e+06	1.34152e+06	1.36086e+06	1.34301e+06	1.26129e+06	1.23281e+06	1.4723e+06	1.2835e+06	1.34915e+06	1.39288e+06	1.29342e+06	1.3541e+06	1.11612e+06	1.30434e+06	1.22995e+06	1.1326e+06	1.21441e+06	1.1105e+06	1.27364e+06	1.35932e+06	1.21591e+06	1.21821e+06	1.23755e+06	1.42879e+06	1.26744e+06	1.10821e+06	1.18834e+06	1.21944e+06	1.16746e+06	1.10133e+06	2.3611e+06
274.005	7.72	7.72_274.0055	140984	104573	56160.7	90168.2	81342.9	71638.7	66227.7	61142.7	41694.6	85533.6	109060	27281.4	55971.5	231912	70081.8	74108.3	64063.5	41713.6	30160	57234.1	211797	87189.9	27728.7	50247.5	144559	55059.2	74254.7	49470.3	50276.5	40434.2	57890.3	42529.4	169708	76873.8	85855.1	69978.4	34226.4	112880	37779.5	71064	126227	140218	45536.9	25205.4	74750.2	45339.8	74859.8
615.984	7.73	7.73_615.9842	332422	337356	327970	92951.3	170560	109366	311143	102592	342073	348789	335484	96296.3	320949	102688	347639	303221	320743	309405	308601	326602	321692	299644	312694	305530	312160	305777	91204.2	312729	318722	317051	21424.5	308098	293152	99489.1	314256	306675	312239	302671	321697	305453	311730	283995	353880	296195	296059	106005	286190
275.987	7.74	7.74_275.9869	2.68594e+06	2.71341e+06	2.88271e+06	2.84839e+06	2.91439e+06	2.72805e+06	2.89675e+06	2.75616e+06	2.90206e+06	3.08412e+06	2.96449e+06	2.79673e+06	2.75076e+06	2.76198e+06	2.858e+06	2.60968e+06	2.65678e+06	2.63259e+06	2.749e+06	2.66749e+06	2.68121e+06	2.74054e+06	2.69883e+06	2.64557e+06	2.64938e+06	2.74244e+06	2.67642e+06	2.77837e+06	2.86743e+06	2.63622e+06	2.70024e+06	2.70797e+06	2.61658e+06	2.62832e+06	2.68309e+06	2.66316e+06	2.70484e+06	2.64975e+06	2.63523e+06	2.72911e+06	2.63204e+06	2.59462e+06	2.5488e+06	2.59788e+06	2.7415e+06	2.53367e+06	2.60082e+06
345.994	7.74	7.74_345.994	675457	702842	621032	614024	648132	693369	640082	675119	666649	692999	695507	658417	660420	675731	676005	597456	602100	617943	642259	623019	657570	631050	621561	633730	670505	601891	636841	631899	587001	627598	686406	604171	606033	587870	632202	618786	624072	646335	621232	605250	615444	568890	613232	569045	614008	573974	560873
[truncated: 12 more rows]
[truncated: 259 more columns]

## Sheet: accessions in RMclades
Genetic group	RM clade	Compound Name
Humid Atlantic Forest	RM01	lot08_2020-B11_USA2
Dry Atlantic Forest	RM01	lot08_2020-B12_BRA1306
[truncated: 187 more rows]
