# Supplementary material for: Integrated genetic and metabolic characterization of Latin American cassava (Manihot esculenta) germplasm
Source: Plant Physiol. 2023 May 6;192(4):2672–86. doi: 10.1093/plphys/kiad269 (PMC10400033; doi:10.1093/plphys/kiad269)
Supplement: kiad269_Supplementary_Data [file kiad269_supplementary_data.zip › Suppl Dataset S4_LM differentating chemical features pairwise comparison.xlsx]

## Sheet: 1-North vs South
Supplementary Dataset S4.
	rt	mass	Below threshold?	P value	Mean of clades 1-5 (South)	Mean of clade 6-8 (North)	Difference	SE of difference	t ratio	df	Adjusted P Value
3.43_495.191	3.43	495.191	No	0.000962	1.412	1.133	0.2793	0.0831	3.361	169	0.710329
0.35_305.9216	0.35	305.922	No	0.150886	0.9611	1.058	-0.09727	0.06747	1.442	210.9	>0.999999
0.41_191.9358	0.41	191.936	No	0.782733	1.125	1.229	-0.1032	0.3736	0.2761	206.6	>0.999999
0.41_195.9136	0.41	195.914	No	0.177609	1.043	0.975	0.06754	0.04993	1.353	208.2	>0.999999
0.47_131.9734	0.47	131.973	No	0.076348	1.314	0.957	0.3574	0.2004	1.783	166.9	>0.999999
0.48_175.9634	0.48	175.963	No	0.005182	1.032	0.7875	0.2445	0.08625	2.835	157.7	0.997967
0.53_321.8941	0.53	321.894	No	0.102132	1.89	1.514	0.3755	0.2287	1.642	207.7	>0.999999
0.54_279.923	0.54	279.923	No	0.356373	2.797	3.176	-0.3789	0.4099	0.9243	210.7	>0.999999
0.55_245.9726	0.55	245.973	No	0.019638	0.8559	0.9631	-0.1071	0.04553	2.353	192.8	>0.999999
0.55_289.9447	0.55	289.945	No	1.8e-05	1.949	1.389	0.5603	0.1273	4.401	179.5	0.026281
0.55_419.8975	0.55	419.897	No	7.4e-05	3.689	2.029	1.66	0.4087	4.063	169.1	0.099049
0.55_357.9287	0.55	357.929	No	0.322671	1.294	1.207	0.08732	0.08804	0.9918	172	>0.999999
0.55_387.9476	0.55	387.948	No	0.301233	0.9208	0.9999	-0.07912	0.0763	1.037	170.9	>0.999999
0.55_305.9193	0.55	305.919	No	0.004075	3.744	2.367	1.377	0.4722	2.917	151.1	0.992993
0.55_403.9251	0.55	403.925	Yes	2e-06	1.914	1.383	0.5302	0.1075	4.934	194.2	0.002611
0.55_533.8821	0.55	533.882	No	1.3e-05	2.484	1.612	0.8725	0.1945	4.485	187.7	0.018363
0.55_471.906	0.55	471.906	No	0.002619	1.381	1.209	0.1722	0.0565	3.047	204.1	0.960973
0.55_461.8822	0.55	461.882	No	0.006317	1.356	1.212	0.1438	0.0521	2.759	205.6	0.999431
0.55_455.9317	0.55	455.932	No	0.967794	0.9895	0.9913	-0.001854	0.04585	0.04043	194.1	>0.999999
0.56_273.9674	0.56	273.967	No	0.198551	0.8575	0.9369	-0.07941	0.06155	1.29	192.3	>0.999999
0.56_159.9867	0.56	159.987	No	0.144315	0.9248	1.022	-0.09688	0.06609	1.466	190.7	>0.999999
0.56_115.9961	0.56	115.996	No	0.025806	0.8764	1.01	-0.1338	0.0596	2.246	200.7	>0.999999
0.56_555.8728	0.56	555.873	No	0.091827	1.09	1.174	-0.0845	0.04988	1.694	197.9	>0.999999
0.56_293.9398	0.56	293.94	No	0.194118	1.16	1.113	0.04731	0.03631	1.303	208.7	>0.999999
0.57_316.0178	0.57	316.018	No	0.068343	0.9549	1.203	-0.2482	0.1354	1.833	202.4	>0.999999
0.57_242.0904	0.57	242.09	No	0.889811	0.7421	0.7589	-0.01682	0.1213	0.1387	199.3	>0.999999
0.57_227.9728	0.57	227.973	No	0.687451	1.366	1.436	-0.06967	0.1729	0.4029	211	>0.999999
0.57_525.8563	0.57	525.856	No	0.029419	1.575	1.439	0.1355	0.06178	2.193	209.5	>0.999999
0.57_639.8299	0.57	639.83	No	0.14256	1.436	1.36	0.07645	0.05194	1.472	206.5	>0.999999
0.58_207.9771	0.58	207.977	No	7.8e-05	0.7618	1.004	-0.2427	0.06012	4.036	196.6	0.103464
0.58_207.9742	0.58	207.974	No	0.007118	1.094	1.875	-0.7807	0.2871	2.719	199.9	0.99976
0.58_441.8935	0.58	441.894	No	7.8e-05	0.8407	1.11	-0.269	0.06667	4.035	200.3	0.103464
0.58_327.9154	0.58	327.915	No	0.000297	1.003	1.168	-0.1644	0.04468	3.68	208.4	0.330754
0.58_327.9244	0.58	327.924	No	0.00042	1.018	1.174	-0.1558	0.04345	3.585	208.3	0.428174
0.58_609.816	0.58	609.816	No	0.000102	1.117	1.316	-0.1994	0.05033	3.962	210.9	0.132211
0.59_468.9431	0.59	468.943	No	0.052779	1.284	1.485	-0.2014	0.1034	1.948	211	>0.999999
0.6_187.043	0.6	187.043	No	0.049961	1.095	0.9367	0.1582	0.08021	1.972	196.1	>0.999999
0.6_129.9683	0.6	129.968	No	0.003718	0.7694	1.614	-0.8445	0.286	2.953	135.1	0.989571
0.6_549.7838	0.6	549.784	Yes	<0.000001	0.8249	1.314	-0.489	0.0782	6.253	210.9	4e-06
0.6_216.0182	0.6	216.018	No	0.160618	0.7402	0.8506	-0.1104	0.0784	1.408	206.5	>0.999999
0.6_230.0378	0.6	230.038	No	0.574735	1.011	1.039	-0.02786	0.04956	0.5621	190.8	>0.999999
0.6_297.8983	0.6	297.898	No	1.5e-05	1.011	1.211	-0.1994	0.04492	4.44	209	0.020959
0.6_297.8931	0.6	297.893	Yes	4e-06	0.9835	1.202	-0.2186	0.04588	4.763	209.9	0.005302
0.6_451.9263	0.6	451.926	No	0.019949	0.7618	0.8732	-0.1114	0.04749	2.345	210.7	>0.999999
0.6_481.9238	0.6	481.924	Yes	2e-06	0.8572	1.035	-0.1778	0.03623	4.907	209.8	0.002795
0.61_187.0384	0.61	187.038	No	0.000215	0.8722	1.193	-0.3205	0.08487	3.777	182.6	0.254841
0.61_230.032	0.61	230.032	No	0.304547	0.9025	1	-0.09796	0.09518	1.029	206.5	>0.999999
0.61_448.0542	0.61	448.054	No	0.121969	1.252	1.144	0.1088	0.07002	1.554	179.8	>0.999999
0.61_203.022	0.61	203.022	No	0.023519	0.8912	1.058	-0.1673	0.0733	2.282	203.1	>0.999999
0.61_532.0126	0.61	532.013	No	0.040082	1.311	1.188	0.1225	0.05928	2.067	191.6	>0.999999
0.61_189.0055	0.61	189.006	No	0.029894	0.7928	0.9677	-0.1749	0.08	2.187	206.5	>0.999999
0.61_661.9816	0.61	661.982	No	0.965847	1.153	1.155	-0.002011	0.04692	0.04287	206.8	>0.999999
0.61_370.9536	0.61	370.954	No	0.000117	0.8863	1.038	-0.1519	0.03861	3.934	190.1	0.150087
0.62_197.0246	0.62	197.025	No	0.392037	0.9066	1.006	-0.09955	0.1161	0.8577	206.1	>0.999999
0.62_268.9715	0.62	268.971	No	0.000228	0.8622	0.9659	-0.1037	0.02756	3.763	178.6	0.266994
0.62_594.0024	0.62	594.002	No	0.343185	1.043	1.075	-0.032	0.03368	0.9501	208.7	>0.999999
0.62_677.962	0.62	677.962	No	0.198001	1.127	1.178	-0.05009	0.03879	1.291	209.7	>0.999999
0.63_645.9772	0.63	645.977	Yes	2e-06	0.8567	1.072	-0.2149	0.04349	4.941	209.3	0.002401
0.63_369.0388	0.63	369.039	No	0.148006	0.852	0.9288	-0.07676	0.05286	1.452	204	>0.999999
0.63_510.0418	0.63	510.042	No	0.046269	1.235	1.152	0.08255	0.04117	2.005	208.6	>0.999999
0.63_303.0857	0.63	303.086	No	0.060582	0.7759	0.864	-0.08809	0.04668	1.887	200	>0.999999
0.63_426.0814	0.63	426.081	No	0.516641	1.185	1.149	0.03646	0.05612	0.6496	207.6	>0.999999
0.63_132.054	0.63	132.054	No	0.71051	0.8329	0.8073	0.02553	0.06868	0.3717	210.9	>0.999999
0.63_155.0717	0.63	155.072	No	0.495617	0.8397	0.7695	0.07018	0.1028	0.6826	210.7	>0.999999
0.63_364.0883	0.63	364.088	No	0.126447	1.169	1.061	0.108	0.07033	1.536	175.1	>0.999999
0.63_299.1228	0.63	299.123	No	0.001124	0.6944	0.7717	-0.07724	0.02339	3.303	210.8	0.763558
0.63_289.0695	0.63	289.07	No	8e-06	0.7902	1.03	-0.2401	0.05248	4.574	210.1	0.011928
0.63_105.0442	0.63	105.044	No	0.047661	0.7477	0.8077	-0.06	0.0301	1.993	193.6	>0.999999
0.63_220.0005	0.63	220	No	0.146587	1.129	1.2	-0.0706	0.04845	1.457	206.6	>0.999999
0.63_276.0283	0.63	276.028	No	0.000275	1.071	1.277	-0.2062	0.05572	3.7	210.3	0.311428
0.63_185.0115	0.63	185.012	No	0.337421	0.9662	1.004	-0.03783	0.03934	0.9616	202.2	>0.999999
0.63_262.0593	0.63	262.059	No	0.018433	0.8113	0.9521	-0.1408	0.05925	2.376	197.7	>0.999999
0.64_500.1208	0.64	500.121	No	0.019381	0.7475	0.587	0.1604	0.06784	2.365	142.7	>0.999999
0.64_282.0028	0.64	282.003	No	0.000633	0.7072	0.8586	-0.1514	0.04363	3.47	207.2	0.564117
0.64_146.0709	0.64	146.071	No	0.843815	0.8108	0.7984	0.01242	0.06296	0.1973	206.3	>0.999999
0.64_388.1218	0.64	388.122	No	0.85958	2.039	1.975	0.06434	0.3632	0.1771	201.8	>0.999999
0.64_239.1024	0.64	239.102	No	0.92412	0.8064	0.8169	-0.0105	0.1101	0.09536	202.9	>0.999999
0.64_326.1345	0.64	326.135	No	0.048583	0.6003	0.6797	-0.07946	0.04005	1.984	209.8	>0.999999
0.64_119.0594	0.64	119.059	No	0.687266	0.8237	0.8343	-0.01064	0.02638	0.4031	209.3	>0.999999
0.64_133.0752	0.64	133.075	No	0.001309	0.6941	0.8323	-0.1383	0.04238	3.262	190.8	0.811621
0.64_306.0509	0.64	306.051	No	0.024651	0.9251	1.03	-0.1046	0.04622	2.263	209.6	>0.999999
0.64_562.0107	0.64	562.011	No	1.4e-05	0.8122	1	-0.188	0.04216	4.46	193.8	0.019997
0.64_349.0798	0.64	349.08	No	0.439265	0.9155	0.9523	-0.03681	0.04749	0.775	201.8	>0.999999
0.64_293.054	0.64	293.054	No	0.076905	0.957	1.04	-0.08348	0.04694	1.778	192.2	>0.999999
0.64_545.1382	0.64	545.138	No	0.037421	1.043	0.9367	0.1059	0.05057	2.095	203	>0.999999
0.65_304.0739	0.65	304.074	No	0.130811	0.9973	0.9035	0.09375	0.06179	1.517	194.4	>0.999999
0.65_572.142	0.65	572.142	No	0.344121	1.114	1.049	0.06502	0.06855	0.9485	184.7	>0.999999
0.65_461.1752	0.65	461.175	No	0.000313	1.482	1.172	0.3099	0.08427	3.678	174.5	0.344415
0.65_254.1022	0.65	254.102	No	0.511532	0.9063	0.8427	0.06359	0.09669	0.6576	198.1	>0.999999
0.65_372.129	0.65	372.129	Yes	<0.000001	0.7223	0.8849	-0.1627	0.03163	5.144	209.4	0.000945
0.65_422.0855	0.65	422.086	No	0.378245	1.18	1.226	-0.04586	0.05193	0.8831	201.7	>0.999999
0.65_270.0941	0.65	270.094	No	0.007579	0.7104	0.7907	-0.08029	0.02975	2.699	190	0.999851
0.65_526.1356	0.65	526.136	No	0.060949	1.064	0.9796	0.08471	0.04495	1.885	199.1	>0.999999
0.65_610.1026	0.65	610.103	No	0.4044	0.9124	0.887	0.02544	0.03045	0.8355	210.8	>0.999999
0.66_342.119	0.66	342.119	No	0.025375	1.284	1.139	0.1445	0.06412	2.253	193.6	>0.999999
0.66_488.187	0.66	488.187	No	0.002327	1.255	0.9947	0.26	0.08414	3.091	173.6	0.94477
0.66_416.1581	0.66	416.158	No	0.187904	0.2066	0.2425	-0.03586	0.02714	1.321	209.8	>0.999999
0.66_133.0392	0.66	133.039	No	0.848385	0.8933	0.9012	-0.007912	0.04134	0.1914	210.9	>0.999999
0.66_174.1019	0.66	174.102	Yes	<0.000001	0.8331	0.9834	-0.1503	0.02973	5.057	205.3	0.001434
0.66_446.1343	0.66	446.134	No	0.001856	1.148	0.9091	0.2393	0.07574	3.16	176.9	0.902722
0.66_129.0439	0.66	129.044	No	0.874333	0.8461	0.8515	-0.005364	0.03386	0.1584	148.1	>0.999999
0.66_310.0325	0.66	310.033	No	0.00278	0.9574	1.098	-0.1407	0.04642	3.031	189.5	0.967866
0.66_310.0244	0.66	310.024	No	0.005479	0.9679	1.105	-0.1374	0.0489	2.81	186.9	0.998544
0.67_192.0662	0.67	192.066	No	0.167855	0.9077	0.9548	-0.04719	0.0341	1.384	209.7	>0.999999
0.67_136.0377	0.67	136.038	No	0.161963	1.1	1.063	0.03753	0.02672	1.405	172.2	>0.999999
0.67_478.154	0.67	478.154	No	0.000524	1.377	1.096	0.2814	0.07953	3.538	163.9	0.500219
0.67_147.0546	0.67	147.055	No	0.016851	0.9258	0.8323	0.09354	0.03881	2.41	200.9	>0.999999
0.67_120.0436	0.67	120.044	No	0.063414	1.032	0.9931	0.03928	0.02103	1.868	181.7	>0.999999
0.67_106.0282	0.67	106.028	No	0.025444	1.865	1.45	0.4146	0.1841	2.252	192	>0.999999
0.67_281.1127	0.67	281.113	No	0.109554	0.5615	0.5036	0.05791	0.03604	1.607	208.9	>0.999999
0.67_162.0544	0.67	162.054	No	0.112934	0.9481	1.07	-0.1221	0.0767	1.592	209.7	>0.999999
0.67_221.0927	0.67	221.093	No	0.059048	0.6967	0.6088	0.08791	0.0463	1.899	196.6	>0.999999
0.68_443.1253	0.68	443.125	Yes	5e-06	0.7706	0.5525	0.2181	0.04604	4.737	163.7	0.006935
0.68_320.0164	0.68	320.016	No	0.209207	3.066	2.667	0.3989	0.3166	1.26	202.5	>0.999999
0.68_263.9905	0.68	263.99	No	0.156227	3.062	2.602	0.4605	0.3235	1.423	199	>0.999999
0.68_150.0546	0.68	150.055	No	0.921996	0.9145	0.9169	-0.002421	0.02469	0.09804	210.9	>0.999999
0.68_180.0649	0.68	180.065	No	0.094418	0.9838	1.023	-0.0389	0.02315	1.68	210.8	>0.999999
0.68_506.158	0.68	506.158	No	0.000793	1.4	1.124	0.2765	0.08089	3.418	166	0.643856
0.68_285.1333	0.68	285.133	No	0.214055	0.9799	0.8735	0.1064	0.08539	1.246	199.8	>0.999999
0.68_303.1448	0.68	303.145	No	0.941414	1.066	1.071	-0.004999	0.06793	0.07359	199.7	>0.999999
0.69_820.159	0.69	820.159	No	0.038712	1.026	1.21	-0.1841	0.08849	2.081	205.5	>0.999999
0.69_217.9483	0.69	217.948	No	0.109645	5.54	4.171	1.369	0.8516	1.607	188.6	>0.999999
0.69_210.0749	0.69	210.075	No	0.016025	1.017	1.202	-0.1853	0.0763	2.428	209.5	>0.999999
0.69_232.105	0.69	232.105	No	0.778742	0.9261	0.9167	0.009348	0.03322	0.2814	171.1	>0.999999
0.69_282.0963	0.69	282.096	No	0.013686	1.045	0.9317	0.113	0.04536	2.49	176.8	>0.999999
0.69_327.991	0.69	327.991	Yes	4e-06	0.7449	1.117	-0.3718	0.07845	4.74	187	0.006285
0.69_522.1807	0.69	522.181	No	0.020848	1.133	1	0.1328	0.05703	2.329	202.5	>0.999999
0.7_957.2039	0.7	957.204	No	0.143858	0.9246	1.039	-0.114	0.0777	1.467	211	>0.999999
0.7_588.0945	0.7	588.095	No	0.285068	1.393	1.32	0.07281	0.06793	1.072	203.3	>0.999999
0.7_499.1523	0.7	499.152	No	1.4e-05	0.9169	0.453	0.464	0.1029	4.51	131.8	0.020425
0.7_725.1429	0.7	725.143	No	0.32282	1.293	1.221	0.0718	0.07244	0.9911	205.3	>0.999999
0.7_418.1322	0.7	418.132	Yes	<0.000001	1.347	1.018	0.3293	0.06472	5.088	174.8	0.001411
0.7_309.1089	0.7	309.109	No	0.004199	0.7548	0.5308	0.2241	0.07712	2.905	157.1	0.993931
0.71_624.2111	0.71	624.211	No	0.004213	2.135	1.484	0.6514	0.224	2.907	145.9	0.994007
0.71_716.0446	0.71	716.045	No	0.095961	2.489	2.082	0.4066	0.243	1.673	193.6	>0.999999
0.71_416.1171	0.71	416.117	No	0.001609	1.711	1.258	0.4523	0.141	3.208	164.2	0.868882
0.71_724.0279	0.71	724.028	Yes	<0.000001	0.8157	1.209	-0.3931	0.0475	8.275	208.2	<0.000001
0.71_210.039	0.71	210.039	No	0.004036	0.9205	0.9917	-0.07119	0.02447	2.909	200.2	0.992747
0.71_245.9808	0.71	245.981	No	0.129629	1.332	1.548	-0.2159	0.1418	1.522	199.2	>0.999999
0.71_238.0701	0.71	238.07	Yes	<0.000001	1.128	0.9616	0.1666	0.03072	5.424	180.7	0.000288
0.71_178.0441	0.71	178.044	No	0.063121	0.7916	0.8881	-0.09648	0.05164	1.868	207.9	>0.999999
0.71_238.0648	0.71	238.065	Yes	<0.000001	1.127	0.9607	0.1666	0.0313	5.324	184.8	0.000451
0.71_528.1476	0.71	528.148	No	0.414626	1.476	1.586	-0.1106	0.1353	0.8174	211	>0.999999
0.71_552.1894	0.71	552.189	No	0.209346	1.134	1.053	0.08122	0.0645	1.259	208.8	>0.999999
0.71_175.05	0.71	175.05	No	0.043282	3.568	2.086	1.481	0.727	2.038	155.6	>0.999999
0.71_114.0342	0.71	114.034	No	0.945412	1.184	1.19	-0.006856	0.1	0.06856	194.5	>0.999999
0.71_271.9669	0.71	271.967	No	0.000495	1.011	1.595	-0.5845	0.1647	3.549	177.8	0.481852
0.71_405.112	0.71	405.112	No	0.251679	0.9731	0.8956	0.0775	0.06741	1.15	198.1	>0.999999
0.71_640.2062	0.71	640.206	No	0.665487	1.225	1.289	-0.06367	0.147	0.433	210.4	>0.999999
0.71_590.038	0.71	590.038	No	0.010108	0.8607	1.012	-0.1515	0.05834	2.597	195.5	0.999989
0.71_118.0278	0.71	118.028	No	0.026964	1.277	1.045	0.2326	0.1043	2.23	178.4	>0.999999
0.72_1066.1352	0.72	1066.14	No	0.010015	1.253	1.535	-0.282	0.1085	2.6	204.1	0.999989
0.72_584.1351	0.72	584.135	Yes	6e-06	1.294	0.957	0.3369	0.07239	4.654	186.7	0.009087
0.72_823.116	0.72	823.116	No	0.021114	0.8476	0.9731	-0.1256	0.05404	2.324	205.6	>0.999999
0.72_713.0689	0.72	713.069	No	0.00033	0.7181	0.981	-0.2629	0.07201	3.651	209.3	0.358727
0.72_739.189	0.72	739.189	No	0.670666	1.225	1.189	0.03687	0.08658	0.4258	207.6	>0.999999
0.72_162.0182	0.72	162.018	Yes	<0.000001	0.8811	0.994	-0.1129	0.02167	5.212	209	0.000687
0.72_298.0925	0.72	298.092	No	1.3e-05	0.8859	1.374	-0.4886	0.1092	4.474	185.1	0.019303
0.72_242.0223	0.72	242.022	No	0.007267	0.9649	0.8195	0.1454	0.05357	2.714	187.2	0.999796
0.72_430.1335	0.72	430.134	No	0.029143	1.182	1.026	0.1566	0.07123	2.198	190.8	>0.999999
0.72_436.0624	0.72	436.062	No	0.068121	0.9464	0.8463	0.1001	0.05461	1.834	205.2	>0.999999
0.72_576.026	0.72	576.026	No	0.023932	0.6307	0.7454	-0.1147	0.05042	2.275	205.8	>0.999999
0.72_577.139	0.72	577.139	No	0.284937	0.9731	0.9161	0.05706	0.05322	1.072	202.4	>0.999999
0.72_336.1555	0.72	336.156	No	0.049794	1.152	1.838	-0.6867	0.3479	1.974	199.4	>0.999999
0.72_308.0157	0.72	308.016	No	0.235036	1.074	1.194	-0.1206	0.1013	1.191	203.6	>0.999999
0.73_782.2071	0.73	782.207	No	0.000471	1.389	0.9838	0.405	0.1136	3.566	168.5	0.4652
0.73_1162.2704	0.73	1162.27	No	0.834411	1.491	1.46	0.03115	0.1488	0.2093	206.3	>0.999999
0.73_919.1364	0.73	919.136	No	0.481153	0.7689	0.8118	-0.04289	0.06077	0.7057	211	>0.999999
0.73_569.1576	0.73	569.158	No	8.1e-05	1.896	1.3	0.5966	0.1474	4.048	157.2	0.107128
0.73_720.0637	0.73	720.064	No	0.138144	0.947	1.077	-0.1299	0.08729	1.489	205.5	>0.999999
0.73_550.1393	0.73	550.139	No	0.000196	1.52	1.171	0.3493	0.09183	3.803	178.1	0.235555
0.73_465.1032	0.73	465.103	No	0.017208	2.067	1.639	0.4283	0.1782	2.404	183.2	>0.999999
0.73_626.0932	0.73	626.093	No	0.590882	1.155	1.235	-0.07926	0.1472	0.5384	210.3	>0.999999
0.73_260.0318	0.73	260.032	No	0.347563	1.013	1.06	-0.0471	0.05002	0.9417	186.3	>0.999999
0.73_516.1703	0.73	516.17	No	0.13671	1.44	1.216	0.2233	0.1493	1.496	158.9	>0.999999
0.73_235.0164	0.73	235.016	No	0.077675	1.049	1.183	-0.1346	0.07591	1.773	211	>0.999999
0.73_602.1443	0.73	602.144	No	0.968705	1.158	1.16	-0.002257	0.05746	0.03928	203.2	>0.999999
0.73_343.9527	0.73	343.953	No	0.833138	1.337	1.36	-0.02238	0.1061	0.211	201.6	>0.999999
0.73_386.0724	0.73	386.072	No	0.080452	1.274	1.521	-0.2472	0.1407	1.757	208	>0.999999
0.74_338.0864	0.74	338.086	No	0.015976	1.224	0.9157	0.3087	0.1267	2.437	149.3	>0.999999
0.74_185.9941	0.74	185.994	No	0.49791	1.266	1.378	-0.1121	0.1651	0.6791	189.1	>0.999999
0.74_278.0477	0.74	278.048	No	0.0986	0.5368	0.587	-0.05021	0.03026	1.659	210.2	>0.999999
0.74_171.9785	0.74	171.978	No	0.04031	0.8814	0.9841	-0.1027	0.04976	2.063	210.4	>0.999999
0.74_173.0639	0.74	173.064	No	0.425676	0.9732	0.9012	0.07196	0.09015	0.7982	206.7	>0.999999
0.74_248.0578	0.74	248.058	No	0.172923	0.7769	0.6653	0.1116	0.08162	1.368	205.5	>0.999999
0.74_244.0708	0.74	244.071	No	2.4e-05	1.497	1.028	0.4687	0.1079	4.346	161.5	0.034599
0.74_442.0903	0.74	442.09	No	0.866145	0.9661	0.9753	-0.009163	0.0543	0.1688	206.6	>0.999999
0.74_265.0833	0.74	265.083	No	0.036959	0.9909	1.248	-0.2574	0.1226	2.1	210.9	>0.999999
0.75_561.1556	0.75	561.156	No	0.011739	1.464	1.143	0.3216	0.1264	2.545	188.5	0.999998
0.75_134.023	0.75	134.023	No	0.137138	1.271	1.156	0.1145	0.07667	1.493	178.2	>0.999999
0.75_566.0565	0.75	566.057	No	0.000225	1.097	1.253	-0.1551	0.04132	3.754	210.9	0.264971
0.75_276.0318	0.75	276.032	No	0.957493	0.799	0.7973	0.001665	0.03119	0.05336	210.5	>0.999999
0.75_592.1859	0.75	592.186	No	0.825532	1.477	1.446	0.03135	0.1421	0.2207	210.2	>0.999999
0.75_229.0634	0.75	229.063	No	0.841978	1.289	1.311	-0.02251	0.1128	0.1996	211	>0.999999
0.75_485.0262	0.75	485.026	No	0.006256	1.855	1.316	0.5395	0.1949	2.768	174	0.999392
0.76_564.1558	0.76	564.156	No	0.036762	1.975	1.315	0.6597	0.3136	2.104	180.6	>0.999999
0.76_116.0119	0.76	116.012	No	0.71841	0.951	0.9789	-0.0279	0.07726	0.3611	201.1	>0.999999
0.76_320.0367	0.76	320.037	No	0.286527	0.8957	0.9907	-0.09508	0.08898	1.068	211	>0.999999
0.76_174.0564	0.76	174.056	No	0.219622	1.441	1.664	-0.2236	0.1816	1.231	207.2	>0.999999
0.76_559.073	0.76	559.073	No	0.053331	1.154	1.398	-0.2447	0.1259	1.943	207.9	>0.999999
0.76_760.0752	0.76	760.075	No	0.129333	1.165	1.35	-0.1844	0.1211	1.523	210.8	>0.999999
0.76_710.1206	0.76	710.121	No	0.509923	1.191	1.36	-0.1688	0.2557	0.6601	210.8	>0.999999
0.77_1005.2214	0.77	1005.22	No	0.302847	2.102	1.878	0.2239	0.2168	1.033	210.4	>0.999999
0.77_598.1153	0.77	598.115	No	0.584263	0.8002	0.8414	-0.04126	0.07529	0.548	210.7	>0.999999
0.77_172.0399	0.77	172.04	No	0.001551	1.132	0.8373	0.2951	0.09195	3.209	200.5	0.860131
0.78_769.1453	0.78	769.145	No	0.26721	1.836	2.126	-0.2901	0.2607	1.113	204.8	>0.999999
0.78_708.0466	0.78	708.047	No	0.706446	1.111	1.071	0.04036	0.107	0.3771	211	>0.999999
0.78_580.0377	0.78	580.038	No	0.0076	1.001	1.293	-0.2925	0.1085	2.697	200.9	0.999853
0.78_305.9997	0.78	306	No	0.421364	1.089	1.021	0.0674	0.08366	0.8056	210.7	>0.999999
0.78_644.1813	0.78	644.181	No	0.068635	0.9095	1.06	-0.1509	0.08246	1.83	204.7	>0.999999
0.78_697.0879	0.78	697.088	No	0.694407	1.254	1.301	-0.04713	0.1198	0.3934	203.7	>0.999999
0.78_761.0837	0.78	761.084	No	0.013875	0.7716	0.9578	-0.1862	0.07504	2.481	210.9	>0.999999
0.79_807.1126	0.79	807.113	No	0.334636	1.449	1.584	-0.1355	0.1401	0.967	210.9	>0.999999
0.79_1010.9995	0.79	1011	No	0.245025	2.305	2.026	0.2793	0.2396	1.166	207.1	>0.999999
0.79_173.0346	0.79	173.035	No	0.004925	0.7293	0.9549	-0.2256	0.07938	2.842	209.6	0.997261
0.79_339.9979	0.79	339.998	No	0.066447	1.167	1.431	-0.2639	0.143	1.845	207.3	>0.999999
0.79_230.0037	0.79	230.004	No	0.025354	1.447	1.721	-0.2736	0.1215	2.252	209.4	>0.999999
0.8_670.0778	0.8	670.078	Yes	5e-06	1.266	0.9475	0.3189	0.06815	4.68	199.9	0.007827
0.8_324.0386	0.8	324.039	No	1.8e-05	0.7359	1.455	-0.7186	0.1633	4.4	197.4	0.025264
0.81_290.0318	0.81	290.032	No	0.363898	0.8334	0.8842	-0.05087	0.05589	0.9102	184.1	>0.999999
0.81_429.0358	0.81	429.036	No	0.510317	1.444	1.36	0.08425	0.1277	0.6595	197.9	>0.999999
0.82_791.1301	0.82	791.13	No	0.000308	1.846	1.335	0.5107	0.1388	3.679	181.8	0.340207
0.82_391.0157	0.82	391.016	No	0.103934	0.929	1.074	-0.1449	0.08875	1.633	211	>0.999999
0.82_404.0045	0.82	404.005	No	0.026433	1.218	1.534	-0.3163	0.1414	2.237	192.4	>0.999999
0.82_743.0759	0.82	743.076	No	0.591501	1.204	1.26	-0.05612	0.1044	0.5375	209.9	>0.999999
0.82_256.9949	0.82	256.995	No	0.162343	0.9307	1.051	-0.1206	0.08599	1.402	208.3	>0.999999
0.83_229.0614	0.83	229.061	No	0.981112	1.005	1.002	0.002354	0.09929	0.0237	210.2	>0.999999
0.83_317.9994	0.83	317.999	No	0.467845	1.086	1.044	0.04134	0.05683	0.7275	179.7	>0.999999
0.83_349.0377	0.83	349.038	No	0.181941	1.063	1.187	-0.1246	0.09306	1.339	211	>0.999999
0.84_438.0011	0.84	438.001	No	0.046324	1.401	1.216	0.1843	0.09195	2.005	202.9	>0.999999
0.84_204.0292	0.84	204.029	No	0.108774	0.842	0.9064	-0.06446	0.04002	1.611	205.9	>0.999999
0.84_461.0209	0.84	461.021	No	0.178771	0.892	1.004	-0.1119	0.08296	1.349	193.8	>0.999999
0.84_129.0444	0.84	129.044	No	0.005818	0.7281	0.9214	-0.1932	0.06935	2.786	209.7	0.999001
0.84_158.0225	0.84	158.023	No	0.304772	1.394	1.184	0.2104	0.2045	1.029	183	>0.999999
0.84_278.0611	0.84	278.061	No	0.096812	2.391	1.982	0.4097	0.2455	1.669	195.2	>0.999999
0.84_294.997	0.84	294.997	No	0.000293	0.8558	1.267	-0.411	0.1116	3.683	210.5	0.327357
0.85_584.9516	0.85	584.952	No	0.008079	0.9047	1.08	-0.1754	0.06559	2.675	206	0.999914
0.85_486.9797	0.85	486.98	No	0.344782	1.192	1.289	-0.09754	0.103	0.9469	207.5	>0.999999
0.86_776.1163	0.86	776.116	No	0.003121	2.596	1.901	0.6946	0.2319	2.995	182.9	0.978685
0.86_291.0947	0.86	291.095	No	0.034178	0.9811	0.7345	0.2466	0.1155	2.134	182.1	>0.999999
0.86_403.0173	0.86	403.017	No	0.351068	1.035	1.087	-0.05283	0.05652	0.9346	205.3	>0.999999
0.86_621.0326	0.86	621.033	No	0.010637	1.589	2.072	-0.4833	0.1875	2.577	210.6	0.999994
0.86_327.9538	0.86	327.954	No	0.203261	0.9342	1.087	-0.1523	0.1193	1.276	211	>0.999999
0.86_296.1122	0.86	296.112	No	0.460614	1.015	1.076	-0.06123	0.08283	0.7392	206.1	>0.999999
0.87_786.1019	0.87	786.102	No	0.004549	2.78	2.091	0.6891	0.2396	2.876	166.6	0.995813
0.87_869.1402	0.87	869.14	No	0.92016	1.055	1.062	-0.006769	0.06745	0.1004	204.2	>0.999999
0.87_387.0423	0.87	387.042	No	0.893276	1.007	1.016	-0.008381	0.06239	0.1343	205.2	>0.999999
0.87_418.0359	0.87	418.036	No	0.363338	1.033	1.006	0.02698	0.0296	0.9113	180.1	>0.999999
0.87_435.025	0.87	435.025	No	0.153	1.262	1.469	-0.2069	0.1443	1.434	210.7	>0.999999
0.87_679.0004	0.87	679	No	0.020935	1.187	1.376	-0.1888	0.08113	2.327	206.1	>0.999999
0.87_409.0228	0.87	409.023	No	0.091972	1.913	1.524	0.3887	0.2295	1.694	187.6	>0.999999
0.87_855.1363	0.87	855.136	No	0.829499	1.203	1.19	0.01383	0.06415	0.2156	211	>0.999999
0.88_192.0291	0.88	192.029	No	0.487071	1.009	0.9831	0.02637	0.03788	0.6963	194.4	>0.999999
0.88_764.1155	0.88	764.115	No	9.6e-05	2.606	1.713	0.8929	0.2235	3.996	171.5	0.12495
0.88_612.1527	0.88	612.153	No	0.887786	0.9874	0.9821	0.005271	0.03731	0.1413	197.3	>0.999999
0.88_174.0164	0.88	174.016	No	0.642555	0.9471	0.971	-0.0239	0.05142	0.4648	199.8	>0.999999
0.88_283.0671	0.88	283.067	No	0.595727	0.9571	0.9387	0.01847	0.03476	0.5314	194.8	>0.999999
0.88_710.12	0.88	710.12	No	0.001984	0.8064	0.9609	-0.1545	0.04932	3.132	210	0.916501
0.88_459.9668	0.88	459.967	No	0.344036	1.257	1.19	0.06708	0.07071	0.9487	184	>0.999999
0.88_283.0705	0.88	283.07	No	0.154391	0.8557	0.7873	0.06833	0.0478	1.429	207.2	>0.999999
0.88_650.1082	0.88	650.108	No	0.88606	0.9707	0.9756	-0.004976	0.03468	0.1435	189.8	>0.999999
0.88_265.1166	0.88	265.117	No	0.081329	1.103	1.218	-0.1149	0.06559	1.751	209.9	>0.999999
0.88_634.134	0.88	634.134	No	0.986071	0.983	0.9825	0.0005629	0.0322	0.01748	206	>0.999999
0.88_511.9306	0.88	511.931	No	0.292014	0.8864	0.9616	-0.07517	0.07115	1.056	201.7	>0.999999
0.88_748.0776	0.88	748.078	No	0.00417	0.8096	0.9306	-0.121	0.04176	2.897	205.4	0.993733
0.88_732.1024	0.88	732.102	No	0.013912	0.8466	0.942	-0.09542	0.03845	2.481	200.5	>0.999999
0.88_842.1324	0.88	842.132	No	0.000885	1.167	1.033	0.1349	0.03999	3.374	204.1	0.682944
0.89_598.0537	0.89	598.054	No	0.022041	1.867	1.532	0.3355	0.1453	2.308	193.4	>0.999999
0.89_872.1727	0.89	872.173	No	0.133189	0.7137	0.6549	0.05878	0.03897	1.508	190.9	>0.999999
0.89_673.9758	0.89	673.976	No	0.195631	1.273	1.176	0.09723	0.07488	1.298	199	>0.999999
0.89_651.9883	0.89	651.988	No	0.015719	1.54	1.326	0.2138	0.08776	2.436	202.3	>0.999999
0.89_112.0172	0.89	112.017	No	0.805861	0.9834	0.9742	0.009115	0.03704	0.2461	191.7	>0.999999
0.89_406.0358	0.89	406.036	No	0.020224	1.253	1.121	0.1319	0.05635	2.34	208.1	>0.999999
0.89_422.009	0.89	422.009	No	0.019391	1.292	1.157	0.1345	0.05709	2.356	207.7	>0.999999
0.89_141.0432	0.89	141.043	No	0.002857	1.014	0.7405	0.2732	0.09045	3.021	196.6	0.970718
0.89_774.204	0.89	774.204	No	0.000944	0.7802	0.6046	0.1756	0.05219	3.365	173.1	0.704019
0.89_437.9766	0.89	437.977	No	0.03209	1.269	1.109	0.1602	0.07415	2.16	178.5	>0.999999
0.89_614.0282	0.89	614.028	No	0.000269	1.728	1.347	0.3808	0.1026	3.712	192.1	0.306452
0.89_130.0258	0.89	130.026	No	0.652443	2.629	2.919	-0.2905	0.644	0.451	200.9	>0.999999
0.89_636.0164	0.89	636.016	No	0.092458	1.462	1.316	0.1454	0.08601	1.69	204.2	>0.999999
0.89_956.247	0.89	956.247	No	0.761219	1.176	1.153	0.02241	0.07366	0.3043	198.8	>0.999999
0.89_862.1909	0.89	862.191	No	0.006762	0.7459	0.9505	-0.2046	0.07475	2.737	197.5	0.999646
0.89_519.9756	0.89	519.976	No	0.660706	1.121	1.096	0.02471	0.05622	0.4396	208.8	>0.999999
0.89_641.0402	0.89	641.04	No	0.606147	1.533	1.48	0.05275	0.1022	0.5164	203.4	>0.999999
0.9_443.9926	0.9	443.993	No	0.268117	1.208	1.148	0.06009	0.05412	1.11	207.5	>0.999999
0.9_764.221	0.9	764.221	No	0.427499	0.9783	1.025	-0.04674	0.05878	0.7951	202.2	>0.999999
0.9_311.9793	0.9	311.979	No	0.033822	0.6823	0.7842	-0.102	0.04773	2.136	211	>0.999999
0.91_471.1586	0.91	471.159	No	0.023488	1.146	0.9643	0.1816	0.0795	2.284	191.7	>0.999999
0.91_235.9921	0.91	235.992	No	0.613204	0.8651	0.8452	0.01992	0.03935	0.5063	208	>0.999999
0.91_420.1379	0.91	420.138	No	0.000103	0.9497	0.6797	0.27	0.06808	3.966	193.7	0.133258
0.91_374.0883	0.91	374.088	No	0.467008	1.188	1.282	-0.09371	0.1286	0.7287	209.8	>0.999999
0.91_429.997	0.91	429.997	No	0.926902	1.725	1.738	-0.0128	0.1393	0.09186	200.1	>0.999999
0.92_312.0555	0.92	312.055	No	0.628739	1.717	1.902	-0.1851	0.3822	0.4842	211	>0.999999
0.92_361.0787	0.92	361.079	Yes	<0.000001	1.012	0.6604	0.3518	0.05407	6.505	168.4	1e-06
0.92_161.0689	0.92	161.069	No	0.172058	0.9096	0.8197	0.08995	0.0656	1.371	174.5	>0.999999
0.92_314.0707	0.92	314.071	Yes	<0.000001	0.9815	0.7577	0.2237	0.03966	5.642	166.6	0.000111
0.93_1010.9992	0.93	1011	No	0.033176	1.29	1.096	0.194	0.09039	2.146	181.5	>0.999999
0.93_914.1904	0.93	914.19	Yes	<0.000001	0.7242	1.361	-0.6366	0.07037	9.046	195.6	<0.000001
0.93_372.1149	0.93	372.115	No	0.038676	0.7911	0.7026	0.08852	0.04252	2.082	190.3	>0.999999
0.93_574.0825	0.93	574.082	No	0.020528	0.9341	1.075	-0.1404	0.06015	2.334	208.9	>0.999999
0.93_257.0497	0.93	257.05	No	0.054637	0.9141	0.7441	0.1699	0.08788	1.934	186.6	>0.999999
0.93_556.1226	0.93	556.123	No	0.108381	1.512	1.306	0.2056	0.1275	1.612	209.1	>0.999999
0.94_181.0743	0.94	181.074	No	0.601226	0.5086	0.4958	0.01274	0.02433	0.5235	188.8	>0.999999
0.94_347.0649	0.94	347.065	No	0.698185	0.6698	0.6585	0.01134	0.02919	0.3883	194.5	>0.999999
0.94_319.9727	0.94	319.973	No	0.003146	1.806	1.457	0.3486	0.1165	2.992	186	0.979251
0.94_178.0817	0.94	178.082	No	0.005214	0.8533	1.135	-0.2817	0.09954	2.83	172.6	0.998024
0.94_156.0445	0.94	156.044	No	0.520142	1.191	1.259	-0.06847	0.1063	0.6442	209.7	>0.999999
0.94_260.1315	0.94	260.132	No	0.353008	1.018	1.153	-0.1351	0.1451	0.9312	180.4	>0.999999
0.94_494.1289	0.94	494.129	No	0.887328	0.5769	0.5686	0.008348	0.0588	0.142	127.3	>0.999999
0.95_342.1167	0.95	342.117	No	0.000499	1.378	1.077	0.3005	0.0846	3.551	165.6	0.484312
0.95_192.0663	0.95	192.066	No	0.096206	0.914	0.7706	0.1434	0.08572	1.673	166.2	>0.999999
0.95_646.1934	0.95	646.193	No	0.867102	1.025	1.014	0.01108	0.06613	0.1676	199.5	>0.999999
0.95_396.1226	0.95	396.123	No	0.003796	2.32	1.626	0.6936	0.2364	2.934	173.2	0.990379
0.96_131.0953	0.96	131.095	No	0.058772	0.1521	0.132	0.02008	0.01056	1.901	188.7	>0.999999
0.96_130.027	0.96	130.027	No	0.825817	2.089	2.159	-0.07001	0.3177	0.2203	209.1	>0.999999
0.96_396.129	0.96	396.129	No	7.4e-05	2.5	1.484	1.016	0.2497	4.069	158	0.099355
0.98_524.1026	0.98	524.103	No	0.005686	1.195	1.524	-0.3288	0.1177	2.795	205.2	0.998843
0.98_261.0319	0.98	261.032	No	0.05559	1.033	0.9074	0.1258	0.0653	1.926	190.6	>0.999999
0.99_546.084	0.99	546.084	No	0.005661	1.185	1.552	-0.3666	0.1312	2.796	210.6	0.998815
0.99_759.1012	0.99	759.101	Yes	<0.000001	0.99	1.794	-0.8039	0.128	6.28	173.4	4e-06
0.99_102.033	0.99	102.033	No	0.023553	0.9318	1.144	-0.2121	0.09297	2.281	210.4	>0.999999
0.99_470.0797	0.99	470.08	No	0.76877	1.327	1.299	0.02869	0.09745	0.2944	199.6	>0.999999
0.99_296.1066	0.99	296.107	No	0.037625	1.147	1.538	-0.3912	0.187	2.092	210.7	>0.999999
1_422.0718	1	422.072	No	0.221222	1.692	1.945	-0.2532	0.2063	1.227	198	>0.999999
1_524.1376	1	524.138	No	0.008517	0.9667	1.26	-0.2935	0.1105	2.657	200.4	0.999945
1_344.086	1	344.086	No	0.580181	1.323	1.402	-0.07953	0.1436	0.554	204.6	>0.999999
1_778.2407	1	778.241	No	0.579512	1.487	1.403	0.0844	0.1521	0.555	199.1	>0.999999
1_702.102	1	702.102	Yes	<0.000001	1.032	2.192	-1.16	0.1972	5.882	163.1	3.5e-05
1_332.0769	1	332.077	No	0.011289	1.542	2.097	-0.5547	0.217	2.556	210.8	0.999997
1_134.0218	1	134.022	No	0.056694	1.123	1.36	-0.2371	0.1237	1.916	210.1	>0.999999
1_466.0959	1	466.096	No	0.000294	1.075	1.538	-0.4626	0.1256	3.683	207.8	0.328256
1_452.0273	1	452.027	Yes	<0.000001	0.8329	1.588	-0.7551	0.09982	7.565	176.7	<0.000001
1_592.103	1	592.103	No	0.00028	0.9624	1.253	-0.2911	0.07871	3.698	203.7	0.315554
1.01_340.1376	1.01	340.138	No	0.286457	1.343	1.628	-0.2851	0.2666	1.069	163.6	>0.999999
1.01_472.0828	1.01	472.083	No	0.049864	1.4	1.704	-0.3035	0.1539	1.972	210.9	>0.999999
1.01_230.005	1.01	230.005	No	0.333536	1.395	1.534	-0.1383	0.1426	0.9692	210.4	>0.999999
1.02_184.0374	1.02	184.037	No	0.732928	1.57	1.518	0.05191	0.1519	0.3417	204.7	>0.999999
1.02_283.0913	1.02	283.091	No	0.979198	0.6705	0.669	0.001533	0.05873	0.02611	206.6	>0.999999
1.03_222.0747	1.03	222.075	No	0.177097	0.9269	1.024	-0.09712	0.0717	1.355	196.3	>0.999999
1.03_416.0286	1.03	416.029	No	1e-05	1.234	2.447	-1.213	0.2659	4.564	167.5	0.014052
1.04_212.043	1.04	212.043	No	0.000147	2.071	1.309	0.7623	0.1952	3.905	136.8	0.184026
1.04_431.9993	1.04	431.999	No	0.101109	1.471	2.032	-0.5606	0.34	1.649	166.9	>0.999999
1.04_1039.0275	1.04	1039.03	No	3.2e-05	0.9308	1.385	-0.4544	0.1062	4.277	168.6	0.044316
1.06_112.017	1.06	112.017	No	0.85353	5.101	5.406	-0.3057	1.654	0.1848	209.1	>0.999999
1.11_266.1002	1.11	266.1	No	0.110389	1.168	1.073	0.09517	0.05934	1.604	188.7	>0.999999
1.13_260.1013	1.13	260.101	No	0.460646	1.721	1.574	0.1469	0.1988	0.7392	199.4	>0.999999
1.14_463.0748	1.14	463.075	No	0.425399	0.898	1.02	-0.1222	0.153	0.7987	202.9	>0.999999
1.19_374.0865	1.19	374.087	No	0.727235	0.7768	0.8155	-0.03869	0.1108	0.3493	206.9	>0.999999
1.23_398.0937	1.23	398.094	No	0.045605	1.338	1.066	0.2722	0.1351	2.014	171.3	>0.999999
1.23_327.0735	1.23	327.074	No	0.81165	1.55	1.513	0.03702	0.1552	0.2386	197.6	>0.999999
1.23_330.096	1.23	330.096	No	0.493129	1.301	1.215	0.08607	0.1253	0.6867	187.3	>0.999999
1.26_416.1063	1.26	416.106	No	0.048475	1.247	0.8959	0.3513	0.1767	1.988	160.7	>0.999999
1.29_708.1032	1.29	708.103	Yes	<0.000001	0.6629	1.704	-1.042	0.1582	6.584	140.3	1e-06
1.3_694.0843	1.3	694.084	Yes	<0.000001	0.6336	1.83	-1.196	0.1183	10.11	153.2	<0.000001
1.3_632.1142	1.3	632.114	Yes	<0.000001	0.7006	1.545	-0.8444	0.1249	6.76	181.3	<0.000001
1.3_610.1324	1.3	610.132	Yes	<0.000001	0.5929	1.355	-0.7623	0.06057	12.59	176	<0.000001
1.33_311.0656	1.33	311.066	No	0.362179	1.295	1.179	0.1158	0.1268	0.9132	206.5	>0.999999
1.37_170.0219	1.37	170.022	Yes	<0.000001	0.3388	0.5643	-0.2255	0.02552	8.837	171	<0.000001
1.37_126.032	1.37	126.032	Yes	<0.000001	0.3776	0.5906	-0.213	0.02625	8.113	176.4	<0.000001
1.38_321.9626	1.38	321.963	Yes	<0.000001	0.43	0.6766	-0.2466	0.04245	5.809	183.6	4.3e-05
1.38_253.9749	1.38	253.975	No	0.053091	0.4489	0.5617	-0.1128	0.05797	1.945	210.6	>0.999999
1.39_492.091	1.39	492.091	Yes	<0.000001	0.3696	0.7034	-0.3339	0.04549	7.339	173.2	<0.000001
1.39_266.0411	1.39	266.041	No	0.660689	1.013	1.05	-0.0371	0.08439	0.4396	210.1	>0.999999
1.39_266.0487	1.39	266.049	No	0.680948	1.009	1.045	-0.03517	0.08542	0.4117	210.1	>0.999999
1.39_282.0067	1.39	282.007	No	0.809161	1.223	1.252	-0.02898	0.1199	0.2418	207.9	>0.999999
1.4_244.061	1.4	244.061	No	0.068269	1.012	1.196	-0.184	0.1004	1.833	207.4	>0.999999
1.41_420.0468	1.41	420.047	No	0.002371	0.8366	1.098	-0.2612	0.08482	3.079	197.3	0.947545
1.41_360.0711	1.41	360.071	No	0.001951	0.8732	1.353	-0.48	0.1526	3.145	175.5	0.913108
1.42_406.0216	1.42	406.022	No	0.024042	1.289	1.603	-0.3136	0.1379	2.273	205.5	>0.999999
1.42_434.0651	1.42	434.065	Yes	<0.000001	0.6442	1.131	-0.4867	0.09516	5.115	179.2	0.001226
1.42_296.1114	1.42	296.111	No	0.585605	1.074	1.107	-0.03268	0.05983	0.5461	195.4	>0.999999
1.42_618.1791	1.42	618.179	No	0.279092	1.086	1.21	-0.1241	0.1143	1.085	210.7	>0.999999
1.42_322.0694	1.42	322.069	No	0.001165	0.9307	1.184	-0.2534	0.07689	3.295	198.7	0.774977
1.42_154.0267	1.42	154.027	Yes	<0.000001	0.8778	1.157	-0.2789	0.05467	5.102	209.4	0.00115
1.42_168.0423	1.42	168.042	No	0.000369	0.8702	1.133	-0.2624	0.07249	3.62	211	0.389848
1.42_152.0114	1.42	152.011	Yes	7e-06	1.076	1.63	-0.5543	0.1198	4.625	199.8	0.009855
1.43_571.2107	1.43	571.211	No	0.03368	2.199	1.803	0.396	0.1849	2.142	166.2	>0.999999
1.43_222.0154	1.43	222.015	No	0.044162	1.178	1.46	-0.2819	0.1392	2.025	208.7	>0.999999
1.44_236.1261	1.44	236.126	No	0.000785	0.6472	0.9449	-0.2977	0.08737	3.408	210.3	0.640622
1.44_380.066	1.44	380.066	No	0.807135	1.918	1.976	-0.05818	0.238	0.2444	210.4	>0.999999
1.44_318.0909	1.44	318.091	No	0.106761	1.098	1.33	-0.2318	0.1431	1.62	208.6	>0.999999
1.45_247.1063	1.45	247.106	No	0.000852	0.8336	1.177	-0.3436	0.1014	3.389	189.9	0.669118
1.46_311.073	1.46	311.073	No	0.086865	0.9402	1.175	-0.2348	0.1365	1.72	207.8	>0.999999
1.46_409.1585	1.46	409.159	No	0.052685	1.275	1.112	0.1627	0.08342	1.95	186.8	>0.999999
1.47_140.0476	1.47	140.048	No	0.185838	1.847	1.411	0.4364	0.3281	1.33	128.3	>0.999999
1.48_537.1199	1.48	537.12	No	0.441873	1.099	1.034	0.06582	0.08539	0.7709	168	>0.999999
1.48_559.102	1.48	559.102	No	0.115388	1.173	1.477	-0.3036	0.1921	1.581	209.2	>0.999999
1.5_346.0892	1.5	346.089	No	0.155339	1.332	1.03	0.3022	0.2115	1.429	135.5	>0.999999
1.54_365.1318	1.54	365.132	No	0.868312	2.139	2.106	0.03291	0.1982	0.166	207.2	>0.999999
1.58_138.0318	1.58	138.032	Yes	<0.000001	1.557	0.9041	0.6527	0.1109	5.883	148.1	4.1e-05
1.63_332.0748	1.63	332.075	No	0.758249	1.02	0.9978	0.02233	0.07247	0.3082	206.2	>0.999999
1.63_165.0788	1.63	165.079	No	0.332965	0.5932	0.5715	0.02165	0.02231	0.9704	211	>0.999999
1.63_295.037	1.63	295.037	No	0.007089	0.6896	0.6228	0.06679	0.02456	2.719	210.9	0.999754
1.63_233.0662	1.63	233.066	No	0.067709	0.6632	0.6112	0.05193	0.02827	1.837	201.8	>0.999999
1.63_265.0045	1.63	265.005	No	0.030997	0.7565	0.6498	0.1066	0.04907	2.173	190.4	>0.999999
1.63_424.9956	1.63	424.996	No	0.008018	0.9321	0.7698	0.1623	0.06061	2.678	203.2	0.999908
1.64_363.025	1.64	363.025	No	0.947528	0.7823	0.7861	-0.003783	0.05741	0.06589	211	>0.999999
1.7_914.1897	1.7	914.19	Yes	<0.000001	0.5929	1.88	-1.287	0.1442	8.924	142.7	<0.000001
1.71_409.1583	1.71	409.158	No	0.003178	1.417	1.176	0.2408	0.08047	2.992	172.9	0.98001
1.73_379.1464	1.73	379.146	No	0.876858	1.191	1.219	-0.02788	0.1797	0.1551	205.2	>0.999999
1.78_284.0653	1.78	284.065	No	0.078284	0.674	0.5642	0.1098	0.06199	1.771	178.3	>0.999999
1.81_506.1154	1.81	506.115	No	0.029269	0.9249	1.081	-0.1556	0.07089	2.195	210.6	>0.999999
1.81_484.1331	1.81	484.133	No	0.735576	0.9644	0.9786	-0.01417	0.0419	0.3382	211	>0.999999
1.82_344.0539	1.82	344.054	Yes	6e-06	0.9929	1.583	-0.5905	0.1275	4.632	205.3	0.009428
1.84_524.0017	1.84	524.002	No	0.603627	1.527	1.597	-0.06992	0.1345	0.52	210.8	>0.999999
1.84_412.0315	1.84	412.031	No	0.000166	0.9062	1.091	-0.1843	0.04806	3.835	210.6	0.203974
1.84_434.0132	1.84	434.013	No	0.004255	0.9674	1.159	-0.1921	0.06645	2.89	208.5	0.994258
1.84_495.9833	1.84	495.983	No	0.000193	0.9349	1.356	-0.4213	0.1109	3.799	201	0.232065
1.84_502.0005	1.84	502	No	0.546108	1.118	1.187	-0.06952	0.115	0.6046	207.8	>0.999999
1.84_517.9668	1.84	517.967	No	0.00262	0.9712	1.294	-0.323	0.1061	3.046	208.6	0.960973
1.87_610.1315	1.87	610.131	Yes	<0.000001	0.8562	1.552	-0.6957	0.1126	6.177	182.7	7e-06
1.88_442.0905	1.88	442.091	No	0.032825	1.142	1.653	-0.5106	0.2374	2.151	176.7	>0.999999
1.88_694.0839	1.88	694.084	Yes	4e-06	0.8741	1.536	-0.6615	0.1395	4.743	209	0.005821
1.88_632.1135	1.88	632.114	Yes	<0.000001	0.6894	1.493	-0.8036	0.1053	7.629	159.8	<0.000001
1.89_324.1424	1.89	324.142	No	0.011286	1.03	0.8658	0.1645	0.06422	2.562	168.5	0.999997
1.89_392.1295	1.89	392.13	No	0.012656	1.315	0.9738	0.3415	0.1355	2.519	173.5	>0.999999
1.93_225.0644	1.93	225.064	No	0.116811	1.083	0.9885	0.09497	0.0603	1.575	208.6	>0.999999
1.94_632.1136	1.94	632.114	Yes	<0.000001	1.266	2.375	-1.11	0.1694	6.549	204.6	<0.000001
1.94_404.0625	1.94	404.062	No	0.898282	1.175	1.195	-0.01996	0.1559	0.128	180	>0.999999
1.94_434.1429	1.94	434.143	No	0.018296	1.1	0.9436	0.1563	0.06573	2.378	210.7	>0.999999
1.97_567.1302	1.97	567.13	No	0.041244	1.816	1.458	0.3579	0.1741	2.055	186.8	>0.999999
1.99_347.1217	1.99	347.122	No	0.248358	1.459	1.258	0.2006	0.1731	1.159	159	>0.999999
2_409.1589	2	409.159	No	0.000815	1.326	1.002	0.3239	0.09513	3.405	182.2	0.653722
2.02_1218.2489	2.02	1218.25	Yes	<0.000001	0.6602	2.37	-1.71	0.1877	9.108	133.9	<0.000001
2.02_310.0492	2.02	310.049	No	0.50058	0.9672	1.037	-0.07026	0.1041	0.6747	210	>0.999999
2.02_226.0956	2.02	226.096	No	0.658114	1.074	1.116	-0.04238	0.09564	0.4432	208.1	>0.999999
2.02_182.106	2.02	182.106	No	0.624089	1.088	1.153	-0.06525	0.133	0.4908	210.1	>0.999999
2.02_248.0822	2.02	248.082	No	0.079923	0.9967	1.278	-0.2817	0.16	1.76	192.7	>0.999999
2.07_402.08	2.07	402.08	No	0.533366	1.035	0.923	0.1117	0.1791	0.6241	182.9	>0.999999
2.07_400.0325	2.07	400.033	No	0.497411	1.121	1.043	0.07805	0.1148	0.68	171.6	>0.999999
2.07_316.0799	2.07	316.08	No	0.818258	1.058	1.036	0.02225	0.09665	0.2302	155.6	>0.999999
2.07_338.0621	2.07	338.062	No	0.761212	1.031	1.002	0.02917	0.09583	0.3044	173.5	>0.999999
2.07_468.0207	2.07	468.021	No	0.684202	0.9994	0.9418	0.05768	0.1416	0.4075	156.9	>0.999999
2.08_434.1431	2.08	434.143	No	0.010646	1.386	1.137	0.2492	0.09669	2.577	208.7	0.999994
2.09_778.1367	2.09	778.137	No	0.000355	0.9744	1.569	-0.5947	0.1638	3.631	207.6	0.378965
2.11_254.0546	2.11	254.055	No	0.000721	0.9251	0.6172	0.3079	0.08943	3.443	173.4	0.610829
2.14_422.1268	2.14	422.127	No	2.7e-05	0.7304	1.077	-0.3466	0.08071	4.294	209.9	0.037709
2.15_354.1528	2.15	354.153	No	0.114265	0.9976	0.9101	0.08745	0.05513	1.586	200.9	>0.999999
2.15_454.0779	2.15	454.078	No	0.084427	1.014	0.8998	0.1138	0.06565	1.734	209.7	>0.999999
2.15_222.1102	2.15	222.11	No	0.148546	1.179	1.037	0.1417	0.09772	1.45	197.1	>0.999999
2.16_417.1485	2.16	417.149	No	0.019648	0.9688	0.8373	0.1315	0.05586	2.353	188.4	>0.999999
2.17_573.2632	2.17	573.263	No	0.633462	0.9529	0.9165	0.03635	0.07612	0.4776	203.8	>0.999999
2.17_674.1767	2.17	674.177	No	0.011416	1.023	0.7881	0.2344	0.09173	2.555	185.7	0.999997
2.18_170.0218	2.18	170.022	No	0.009486	1.278	1.548	-0.2701	0.1032	2.618	210.9	0.99998
2.18_219.1108	2.18	219.111	No	0.093626	0.926	1.004	-0.07794	0.04627	1.684	206.8	>0.999999
2.2_1370.2591	2.2	1370.26	Yes	<0.000001	0.7117	2.427	-1.715	0.1808	9.489	147.9	<0.000001
2.22_567.1308	2.22	567.131	No	0.230054	1.084	1	0.08386	0.06967	1.204	206	>0.999999
2.24_379.1478	2.24	379.148	No	0.27875	1.185	1.081	0.1044	0.0961	1.086	183.2	>0.999999
2.26_516.2056	2.26	516.206	No	0.018339	1.083	0.9123	0.1708	0.07178	2.379	189.6	>0.999999
2.26_332.1092	2.26	332.109	No	0.890443	0.9014	0.9146	-0.01325	0.09609	0.1379	209.6	>0.999999
2.27_678.0898	2.27	678.09	Yes	<0.000001	0.8968	1.568	-0.6713	0.09651	6.956	189	<0.000001
2.27_616.119	2.27	616.119	Yes	<0.000001	0.7704	1.28	-0.5097	0.05786	8.808	208.7	<0.000001
2.28_346.0894	2.28	346.089	No	0.004498	1.307	1.655	-0.3478	0.1211	2.872	211	0.99557
2.31_324.1418	2.31	324.142	No	0.264748	1.176	1.056	0.1207	0.108	1.118	195.8	>0.999999
2.31_280.1164	2.31	280.116	Yes	6e-06	1.287	0.932	0.3547	0.07647	4.638	207.2	0.009196
2.33_168.0425	2.33	168.042	No	0.087405	1.057	0.9837	0.07351	0.0428	1.718	203.7	>0.999999
2.33_398.0832	2.33	398.083	No	0.007364	1.077	0.9438	0.1333	0.0492	2.709	189.1	0.999814
2.37_389.0733	2.37	389.073	No	0.058006	1.159	1.01	0.1496	0.07846	1.907	196.4	>0.999999
2.38_215.0799	2.38	215.08	No	9e-06	0.9197	0.6931	0.2266	0.04943	4.584	174.4	0.012654
2.39_446.142	2.39	446.142	No	0.186227	0.9664	1.108	-0.1419	0.1069	1.327	181.3	>0.999999
2.39_393.1627	2.39	393.163	No	3.1e-05	1.04	0.696	0.3436	0.07985	4.304	142.5	0.043523
2.4_687.1478	2.4	687.148	No	2.3e-05	2.596	1.574	1.021	0.2345	4.355	171.7	0.032372
2.44_1416.4587	2.44	1416.46	No	0.835347	1.245	1.225	0.01966	0.09449	0.2081	202.9	>0.999999
2.44_154.0267	2.44	154.027	No	0.204627	1.07	0.9912	0.079	0.06204	1.273	166.3	>0.999999
2.44_379.1479	2.44	379.148	No	2.7e-05	1.202	0.9061	0.2962	0.06845	4.328	156.8	0.037664
2.45_685.228	2.45	685.228	No	0.519587	1.034	1.067	-0.03286	0.05095	0.6451	203.2	>0.999999
2.48_978.1496	2.48	978.15	Yes	<0.000001	0.6774	1.449	-0.7715	0.07596	10.16	190.5	<0.000001
2.48_288.0641	2.48	288.064	Yes	<0.000001	0.7351	1.181	-0.4462	0.04664	9.568	200.5	<0.000001
2.48_940.2012	2.48	940.201	Yes	<0.000001	0.5903	1.7	-1.11	0.1131	9.809	159.8	<0.000001
2.48_970.1334	2.48	970.133	Yes	<0.000001	0.6747	1.294	-0.6192	0.07646	8.098	201.9	<0.000001
2.48_448.9817	2.48	448.982	No	0.195748	0.6634	0.7197	-0.05627	0.04335	1.298	211	>0.999999
2.48_126.0317	2.48	126.032	Yes	<0.000001	0.7308	1.122	-0.3908	0.03809	10.26	204.3	<0.000001
2.48_718.0804	2.48	718.08	Yes	<0.000001	0.6557	1.029	-0.3735	0.03833	9.744	203.9	<0.000001
2.48_665.0584	2.48	665.058	Yes	<0.000001	0.5711	1.153	-0.582	0.04928	11.81	208.8	<0.000001
2.48_732.0411	2.48	732.041	No	0.000261	0.7354	0.9857	-0.2503	0.06733	3.718	197.8	0.299033
2.48_306.0756	2.48	306.076	Yes	<0.000001	0.6519	1.192	-0.5404	0.04399	12.29	209.7	<0.000001
2.48_634.1293	2.48	634.129	Yes	<0.000001	0.5764	1.29	-0.7141	0.05725	12.47	206	<0.000001
2.48_328.0561	2.48	328.056	Yes	<0.000001	0.7614	1.049	-0.2876	0.02643	10.88	194.6	<0.000001
2.48_390.0269	2.48	390.027	Yes	<0.000001	0.7599	0.9181	-0.1582	0.02502	6.326	206.5	2e-06
2.48_374.0603	2.48	374.06	No	0.000151	0.7918	0.9194	-0.1277	0.03306	3.861	206.5	0.187995
2.48_396.0435	2.48	396.043	No	2.6e-05	0.7607	0.8774	-0.1167	0.02713	4.3	210.9	0.036797
2.48_262.0846	2.48	262.085	Yes	<0.000001	0.6745	1.181	-0.5062	0.04081	12.4	210.2	<0.000001
2.48_696.0997	2.48	696.1	Yes	<0.000001	0.5897	1.206	-0.6161	0.04825	12.77	211	<0.000001
2.48_180.0427	2.48	180.043	Yes	<0.000001	0.7196	1.112	-0.3925	0.03236	12.13	209.2	<0.000001
2.48_369.0697	2.48	369.07	Yes	<0.000001	0.6225	1.076	-0.4533	0.03906	11.6	209.8	<0.000001
2.48_138.0318	2.48	138.032	Yes	<0.000001	0.8341	1.285	-0.4509	0.06752	6.678	193.7	<0.000001
2.48_220.074	2.48	220.074	Yes	<0.000001	0.7467	1.201	-0.4548	0.03916	11.61	203	<0.000001
2.48_460.0998	2.48	460.1	Yes	<0.000001	0.6633	1.324	-0.6604	0.06759	9.772	199.3	<0.000001
2.48_650.1027	2.48	650.103	Yes	<0.000001	0.593	1.226	-0.6329	0.04965	12.75	210.8	<0.000001
2.48_166.0268	2.48	166.027	Yes	<0.000001	0.7838	1.206	-0.4224	0.0535	7.895	202.5	<0.000001
2.48_418.0516	2.48	418.052	No	0.097728	1.219	1.373	-0.1543	0.09272	1.664	188.5	>0.999999
2.48_366.153	2.48	366.153	No	0.07789	0.8349	0.9744	-0.1395	0.07876	1.772	210.9	>0.999999
2.48_405.9994	2.48	405.999	No	0.191445	1.03	1.136	-0.106	0.08085	1.311	211	>0.999999
2.48_404.0534	2.48	404.053	Yes	<0.000001	0.7398	1.021	-0.2812	0.04359	6.451	211	1e-06
2.48_176.0454	2.48	176.045	Yes	<0.000001	0.7429	1.268	-0.5247	0.06925	7.577	199	<0.000001
2.48_672.0775	2.48	672.077	Yes	<0.000001	0.6399	1.078	-0.4383	0.03886	11.28	201.5	<0.000001
2.48_370.0426	2.48	370.043	No	5.7e-05	0.8882	1.155	-0.267	0.06497	4.11	204.3	0.077943
2.48_168.0425	2.48	168.042	No	0.012743	0.9493	1.216	-0.267	0.1061	2.515	184.1	>0.999999
2.48_662.0453	2.48	662.045	Yes	<0.000001	0.5826	1.075	-0.4922	0.04115	11.96	210	<0.000001
2.49_412.0173	2.49	412.017	No	0.60689	0.908	0.8794	0.02858	0.05546	0.5153	210.9	>0.999999
2.49_458.0142	2.49	458.014	No	0.168779	0.972	1.046	-0.07449	0.05394	1.381	207.3	>0.999999
2.49_519.9852	2.49	519.985	No	0.154436	1.581	1.399	0.1824	0.1276	1.429	201.6	>0.999999
2.49_390.1197	2.49	390.12	Yes	4e-06	0.7908	1.011	-0.22	0.04643	4.739	195.3	0.006146
2.49_388.0113	2.49	388.011	No	0.385929	1.151	1.21	-0.05901	0.06792	0.8689	202	>0.999999
2.5_479.9947	2.5	479.995	No	0.000905	1.612	1.229	0.3836	0.1137	3.373	186	0.68994
2.51_381.1635	2.51	381.163	No	0.521298	0.9708	1.001	-0.02972	0.04627	0.6424	208.3	>0.999999
2.51_464.0306	2.51	464.031	No	0.756447	1.21	1.238	-0.02826	0.091	0.3106	196.1	>0.999999
2.54_383.1075	2.54	383.108	No	0.000251	0.4529	0.2835	0.1694	0.04503	3.763	132.7	0.289927
2.54_316.0804	2.54	316.08	No	0.859702	1.058	1.041	0.01676	0.09472	0.177	203.2	>0.999999
2.54_190.0846	2.54	190.085	No	0.049038	0.9297	1.021	-0.09116	0.04603	1.98	202.2	>0.999999
2.55_310.1269	2.55	310.127	No	0.148456	0.9255	1.028	-0.1029	0.0709	1.451	196.8	>0.999999
2.56_154.0632	2.56	154.063	No	0.000233	1.811	1.224	0.5867	0.1564	3.751	191.4	0.272683
2.56_300.0849	2.56	300.085	No	0.003254	1.11	1.268	-0.1584	0.05321	2.977	209.8	0.981728
2.58_1202.254	2.58	1202.25	Yes	<0.000001	0.9285	1.748	-0.8191	0.09099	9.002	181.7	<0.000001
2.6_952.1385	2.6	952.139	Yes	<0.000001	0.6102	1.363	-0.7526	0.06132	12.27	171.7	<0.000001
2.6_914.1888	2.6	914.189	Yes	<0.000001	0.544	1.397	-0.8534	0.06622	12.89	160.3	<0.000001
2.6_936.1709	2.6	936.171	Yes	<0.000001	0.5781	1.373	-0.7954	0.06073	13.1	169.5	<0.000001
2.61_992.2149	2.61	992.215	No	0.022586	1.897	1.206	0.6907	0.299	2.31	120.6	>0.999999
2.61_280.1165	2.61	280.116	No	0.310808	0.9229	0.9573	-0.03442	0.03388	1.016	202	>0.999999
2.67_1068.2139	2.67	1068.21	Yes	<0.000001	0.732	1.483	-0.7512	0.0883	8.507	191.5	<0.000001
2.68_594.0302	2.68	594.03	Yes	<0.000001	0.7149	1.009	-0.294	0.0474	6.203	191.5	5e-06
2.68_602.0137	2.68	602.014	No	0.00059	1.08	1.39	-0.3108	0.08905	3.49	206.9	0.539778
2.68_170.0217	2.68	170.022	Yes	<0.000001	0.8147	1.229	-0.414	0.06395	6.474	200.1	1e-06
2.68_538.0523	2.68	538.052	Yes	<0.000001	0.8058	1.237	-0.4316	0.07507	5.749	177.7	6.1e-05
2.68_970.1398	2.68	970.14	Yes	<0.000001	0.8367	1.838	-1.002	0.1809	5.537	162.9	0.000189
2.68_648.0023	2.68	648.002	Yes	4e-06	0.8492	1.067	-0.2182	0.04607	4.737	210.8	0.005921
2.68_641.9858	2.68	641.986	No	1.5e-05	0.8523	1.08	-0.228	0.05141	4.434	210.8	0.021317
2.68_586.0541	2.68	586.054	No	5.9e-05	0.9371	1.224	-0.287	0.06998	4.102	210.9	0.079665
2.68_512.0367	2.68	512.037	Yes	<0.000001	0.8604	1.236	-0.3753	0.07145	5.253	207.4	0.000571
2.68_474.0815	2.68	474.082	Yes	<0.000001	0.7845	1.283	-0.499	0.07708	6.474	189.1	1e-06
2.68_496.0621	2.68	496.062	Yes	<0.000001	0.7994	1.209	-0.4094	0.06388	6.408	205.6	2e-06
2.68_558.0325	2.68	558.033	Yes	<0.000001	0.8061	1.194	-0.3876	0.06048	6.408	207.2	2e-06
2.68_320.0538	2.68	320.054	Yes	<0.000001	0.7901	1.252	-0.4617	0.06882	6.709	201.5	<0.000001
2.68_518.0444	2.68	518.044	Yes	<0.000001	0.815	1.106	-0.2908	0.05152	5.645	210.6	8.3e-05
2.68_154.0268	2.68	154.027	No	0.426178	1.069	1.194	-0.1252	0.1569	0.7982	131.9	>0.999999
2.68_580.0148	2.68	580.015	Yes	<0.000001	0.8312	1.141	-0.3101	0.0512	6.055	211	1e-05
2.68_572.0503	2.68	572.05	Yes	<0.000001	0.6797	1.141	-0.4611	0.06398	7.207	187.3	<0.000001
2.68_571.989	2.68	571.989	Yes	<0.000001	0.7656	1.092	-0.3261	0.0537	6.072	209.9	9e-06
2.68_342.0365	2.68	342.036	Yes	<0.000001	0.7815	1.165	-0.3831	0.05814	6.589	209.2	<0.000001
2.68_593.9727	2.68	593.973	No	1.3e-05	0.9537	1.393	-0.4395	0.09837	4.467	201.9	0.019043
2.7_614.1837	2.7	614.184	No	0.003747	0.8417	1.064	-0.2221	0.07578	2.931	211	0.989864
2.71_1202.2541	2.71	1202.25	Yes	<0.000001	0.716	1.655	-0.9388	0.09514	9.868	163.5	<0.000001
2.71_204.0899	2.71	204.09	No	0.151745	0.7782	1.367	-0.5889	0.4085	1.441	136.9	>0.999999
2.72_426.0948	2.72	426.095	Yes	<0.000001	0.6687	1.238	-0.5691	0.04949	11.5	198.9	<0.000001
2.72_360.1063	2.72	360.106	No	0.078102	0.9425	1.063	-0.12	0.06779	1.771	199.2	>0.999999
2.72_198.0532	2.72	198.053	No	0.994884	0.9737	0.9733	0.000334	0.05203	0.006419	204.2	>0.999999
2.73_920.1759	2.73	920.176	Yes	<0.000001	0.7127	1.315	-0.602	0.05285	11.39	201.7	<0.000001
2.74_354.0953	2.74	354.095	No	0.025994	1.759	1.148	0.6106	0.2712	2.251	133.5	>0.999999
2.75_532.1232	2.75	532.123	No	0.186182	0.8656	0.9638	-0.09818	0.07403	1.326	209.2	>0.999999
2.75_316.0795	2.75	316.079	Yes	<0.000001	1.039	1.355	-0.3165	0.05006	6.322	211	2e-06
2.76_192.028	2.76	192.028	No	0.010266	1.211	1.02	0.1916	0.07394	2.591	199	0.999991
2.77_162.0526	2.77	162.053	Yes	<0.000001	0.8019	1.214	-0.4122	0.06782	6.077	210.4	9e-06
2.77_261.1209	2.77	261.121	Yes	<0.000001	0.7563	1.183	-0.427	0.06764	6.312	207.3	3e-06
2.77_356.0749	2.77	356.075	No	9e-06	1.413	0.9389	0.4742	0.1037	4.573	183.8	0.01284
2.77_476.1526	2.77	476.153	No	0.001561	0.8775	1.119	-0.2412	0.07508	3.212	179.3	0.861633
2.78_324.0962	2.78	324.096	Yes	<0.000001	1.122	0.8114	0.3103	0.05812	5.34	164.5	0.000472
2.78_462.1385	2.78	462.139	No	0.011826	1.094	0.8471	0.2468	0.09685	2.548	151.9	0.999998
2.79_253.0957	2.79	253.096	No	0.000838	0.9516	1.079	-0.1274	0.03759	3.39	205.2	0.663661
2.8_366.1474	2.8	366.147	No	0.107882	0.9372	1.079	-0.1423	0.08812	1.615	208.1	>0.999999
2.8_366.1884	2.8	366.188	No	0.000563	1.37	0.9727	0.3972	0.1132	3.509	188.3	0.524218
2.8_762.1418	2.8	762.142	Yes	1e-06	1.21	2.043	-0.8336	0.1655	5.038	158	0.00193
2.82_410.1716	2.82	410.172	No	0.011311	1.079	0.8593	0.2202	0.08609	2.558	191.5	0.999997
2.82_446.1286	2.82	446.129	No	0.174754	1.035	0.9335	0.1018	0.07477	1.362	202.3	>0.999999
2.82_560.1188	2.82	560.119	No	0.80003	0.9925	0.9766	0.01591	0.06272	0.2536	208.5	>0.999999
2.82_204.0903	2.82	204.09	No	0.368651	0.9578	0.9126	0.04521	0.05018	0.901	204.7	>0.999999
2.82_226.0722	2.82	226.072	No	0.571133	0.9571	0.9341	0.02306	0.04065	0.5673	205.8	>0.999999
2.82_288.0435	2.82	288.043	No	0.326378	0.9775	0.9363	0.04118	0.04185	0.9838	205.3	>0.999999
2.82_430.1617	2.82	430.162	No	0.179514	1.041	0.9223	0.119	0.08835	1.347	200.4	>0.999999
2.82_318.0653	2.82	318.065	No	0.051434	1.97	2.912	-0.9416	0.4804	1.96	191.4	>0.999999
2.82_356.0312	2.82	356.031	No	0.250243	0.9618	0.9212	0.04058	0.0352	1.153	204.2	>0.999999
2.82_294.0621	2.82	294.062	No	0.137813	0.982	0.9251	0.05694	0.03822	1.49	201.4	>0.999999
2.83_117.0578	2.83	117.058	No	0.024475	1.001	0.8801	0.1211	0.05344	2.267	198.3	>0.999999
2.83_304.0155	2.83	304.015	No	0.008383	0.9457	0.8474	0.09827	0.03691	2.663	200.3	0.999936
2.83_160.1002	2.83	160.1	No	0.024174	1.034	0.9131	0.1208	0.05316	2.272	199.2	>0.999999
2.83_275.1011	2.83	275.101	No	0.095763	0.9202	1.008	-0.08773	0.05243	1.673	207.6	>0.999999
2.83_143.0736	2.83	143.074	No	0.085528	0.9953	0.902	0.09328	0.05399	1.728	205.6	>0.999999
2.84_382.0546	2.84	382.055	No	0.019789	0.9483	0.7835	0.1648	0.07008	2.352	178.1	>0.999999
2.85_454.1123	2.85	454.112	No	0.111371	1.224	1.359	-0.1355	0.08474	1.599	206.3	>0.999999
2.86_400.0642	2.86	400.064	No	0.00063	1.337	1.057	0.2795	0.08032	3.48	178.6	0.562545
2.86_2296.7693	2.86	2296.77	No	0.025583	1.131	1.356	-0.2251	0.1001	2.249	205	>0.999999
2.86_228.0627	2.86	228.063	No	0.544317	1.256	1.399	-0.1432	0.2359	0.6073	206.4	>0.999999
2.86_250.0457	2.86	250.046	No	0.49026	0.9816	1.058	-0.07625	0.1103	0.6911	208	>0.999999
2.87_380.0036	2.87	380.004	No	0.960006	1.07	1.074	-0.004689	0.09339	0.05021	203.6	>0.999999
2.87_318.0336	2.87	318.034	No	0.726666	0.9908	1.023	-0.03227	0.09218	0.35	202.3	>0.999999
2.87_312.016	2.87	312.016	No	0.655538	0.9681	1.012	-0.04422	0.09897	0.4467	205.3	>0.999999
2.89_593.1239	2.89	593.124	Yes	<0.000001	0.7885	1.188	-0.3995	0.06391	6.251	207	4e-06
2.9_636.1316	2.9	636.132	Yes	<0.000001	0.6919	0.9878	-0.2959	0.05845	5.063	200.6	0.001422
2.9_311.1015	2.9	311.101	No	0.29168	1.045	1.177	-0.1324	0.1252	1.057	193.2	>0.999999
2.9_638.103	2.9	638.103	Yes	<0.000001	0.8101	1.153	-0.343	0.05561	6.167	204.3	6e-06
2.9_678.0878	2.9	678.088	Yes	<0.000001	0.8545	1.168	-0.3131	0.05682	5.511	198.3	0.000172
2.91_392.104	2.91	392.104	No	0.078305	1.079	0.8902	0.1888	0.1065	1.773	147.1	>0.999999
2.91_392.079	2.91	392.079	No	0.046769	1.145	0.9201	0.2251	0.1123	2.005	146.8	>0.999999
2.91_392.0915	2.91	392.091	No	0.045606	1.107	0.8931	0.2138	0.106	2.016	147.6	>0.999999
2.94_356.0635	2.94	356.063	No	0.231348	1.376	1.167	0.2086	0.1735	1.202	136.9	>0.999999
2.94_1826.3459	2.94	1826.35	Yes	<0.000001	0.6299	1.377	-0.7471	0.06996	10.68	176	<0.000001
2.94_1088.1765	2.94	1088.18	Yes	<0.000001	0.6977	1.443	-0.7455	0.05833	12.78	198.9	<0.000001
2.94_914.1876	2.94	914.188	Yes	<0.000001	0.6068	1.332	-0.7256	0.06308	11.5	180.5	<0.000001
2.94_1066.1985	2.94	1066.2	Yes	<0.000001	0.6068	1.461	-0.8544	0.06345	13.47	180.8	<0.000001
2.95_326.0879	2.95	326.088	No	0.887256	1.357	1.339	0.01864	0.1313	0.142	202.2	>0.999999
2.95_326.0948	2.95	326.095	No	0.001822	1.474	1.059	0.415	0.1311	3.165	180.1	0.898775
2.95_473.1585	2.95	473.159	No	0.594698	0.9684	0.9578	0.0106	0.01989	0.5329	206	>0.999999
2.96_276.0521	2.96	276.052	Yes	<0.000001	0.8297	2.261	-1.431	0.1823	7.852	141.7	<0.000001
2.96_364.0701	2.96	364.07	Yes	<0.000001	0.7528	1.175	-0.4217	0.07099	5.94	197.4	2e-05
2.96_762.1414	2.96	762.141	Yes	<0.000001	0.6674	1.501	-0.8339	0.08113	10.28	182.1	<0.000001
2.99_164.0479	2.99	164.048	No	0.242849	0.9654	0.8889	0.07654	0.06534	1.171	193.3	>0.999999
2.99_302.0788	2.99	302.079	No	0.075418	0.7248	0.8351	-0.1103	0.06173	1.787	210.1	>0.999999
2.99_372.1043	2.99	372.104	No	0.070237	1.328	0.9357	0.3926	0.2155	1.822	165.9	>0.999999
2.99_322.0692	2.99	322.069	Yes	<0.000001	0.6428	1.332	-0.6896	0.08763	7.869	192.3	<0.000001
3_138.0313	3	138.031	Yes	<0.000001	0.6955	1.182	-0.4869	0.07666	6.352	186.7	3e-06
3_452.1296	3	452.13	No	0.000422	0.938	1.114	-0.1755	0.04891	3.588	195.9	0.42961
3.01_395.9983	3.01	395.998	No	0.080849	0.7084	0.8776	-0.1692	0.0963	1.757	162.6	>0.999999
3.01_488.0595	3.01	488.06	Yes	<0.000001	0.8261	1.455	-0.6289	0.1018	6.18	190.5	6e-06
3.01_334.0289	3.01	334.029	No	0.055742	0.7043	0.8975	-0.1931	0.1003	1.926	166.9	>0.999999
3.01_244.0581	3.01	244.058	No	0.039983	0.6716	0.9801	-0.3085	0.1489	2.072	146.6	>0.999999
3.01_266.0408	3.01	266.041	No	0.030191	0.7316	0.9279	-0.1963	0.08975	2.187	161.1	>0.999999
3.01_266.0498	3.01	266.05	No	0.033401	0.7347	0.9315	-0.1969	0.09176	2.145	163.2	>0.999999
3.01_328.0119	3.01	328.012	No	0.05687	0.6527	0.8743	-0.2216	0.1155	1.918	157.7	>0.999999
3.01_392.1096	3.01	392.11	No	0.726462	1.01	1.033	-0.02304	0.06577	0.3503	207.8	>0.999999
3.02_311.1012	3.02	311.101	No	0.136693	1.013	1.192	-0.1784	0.1193	1.495	170.8	>0.999999
3.02_898.1943	3.02	898.194	Yes	<0.000001	0.606	1.31	-0.7042	0.06079	11.58	185.7	<0.000001
3.02_301.117	3.02	301.117	No	0.004041	1.135	0.8565	0.2782	0.09477	2.936	112	0.992762
3.04_295.1057	3.04	295.106	Yes	<0.000001	1.354	0.851	0.503	0.07569	6.646	156.9	<0.000001
3.05_454.1113	3.05	454.111	Yes	<0.000001	0.9581	1.838	-0.8803	0.1098	8.017	188.6	<0.000001
3.06_438.0809	3.06	438.081	No	0.037533	0.8761	1.01	-0.134	0.06399	2.093	206.5	>0.999999
3.08_1066.2011	3.08	1066.2	Yes	<0.000001	0.777	1.486	-0.7092	0.09751	7.274	199.3	<0.000001
3.09_583.1971	3.09	583.197	No	0.036329	0.2332	0.2092	0.02402	0.01139	2.109	182.9	>0.999999
3.1_376.147	3.1	376.147	No	0.000103	1.623	1.133	0.49	0.1229	3.987	154.7	0.133258
3.1_247.106	3.1	247.106	No	0.002198	1.445	1.183	0.2617	0.08421	3.107	178.6	0.935565
3.1_898.1948	3.1	898.195	Yes	<0.000001	0.6497	1.299	-0.6494	0.057	11.39	193.8	<0.000001
3.12_621.1659	3.12	621.166	No	0.000377	1.634	0.8972	0.737	0.2019	3.65	130.9	0.396325
3.12_1186.258	3.12	1186.26	Yes	<0.000001	0.7435	1.505	-0.7619	0.08208	9.283	201	<0.000001
3.13_468.1266	3.13	468.127	Yes	<0.000001	0.8556	1.165	-0.3096	0.05844	5.298	171	0.000551
3.14_378.0208	3.14	378.021	No	0.218785	0.973	1.057	-0.08387	0.06799	1.234	206.4	>0.999999
3.14_356.0387	3.14	356.039	No	0.248618	0.9524	1.033	-0.08081	0.06985	1.157	204.4	>0.999999
3.15_289.1167	3.15	289.117	No	0.886286	1.062	1.071	-0.00949	0.06628	0.1432	202.5	>0.999999
3.15_534.1944	3.15	534.194	No	0.94912	0.7552	0.7597	-0.004582	0.07172	0.06389	203	>0.999999
3.16_431.1635	3.16	431.163	Yes	4e-06	1.156	0.8003	0.3561	0.0752	4.735	187	0.006418
3.16_310.0687	3.16	310.069	No	0.052017	1.159	1.024	0.1353	0.06922	1.954	210.7	>0.999999
3.16_368.1677	3.16	368.168	No	0.816524	0.9932	1.007	-0.01364	0.0587	0.2323	210.7	>0.999999
3.17_1072.1939	3.17	1072.19	Yes	<0.000001	0.7291	1.197	-0.4675	0.04901	9.54	210.9	<0.000001
3.17_192.0273	3.17	192.027	No	0.277962	1.348	1.191	0.1567	0.1441	1.088	197.5	>0.999999
3.17_356.0638	3.17	356.064	No	0.01988	1.274	1.041	0.2329	0.09922	2.347	204.4	>0.999999
3.17_548.1163	3.17	548.116	Yes	5e-06	0.6554	0.9505	-0.2951	0.06275	4.703	206.1	0.006969
3.17_882.1998	3.17	882.2	No	0.755608	4.103	4.404	-0.3002	0.9634	0.3117	209.7	>0.999999
3.17_372.1049	3.17	372.105	No	0.764832	0.7842	0.832	-0.04784	0.1597	0.2996	176.2	>0.999999
3.18_520.1143	3.18	520.114	No	0.196951	0.9219	1.004	-0.08179	0.06319	1.294	209.9	>0.999999
3.18_452.1313	3.18	452.131	No	0.025332	0.8992	1.056	-0.1565	0.06947	2.252	211	>0.999999
3.18_386.0836	3.18	386.084	No	0.320372	1.053	0.9614	0.09173	0.0921	0.996	210.6	>0.999999
3.19_393.1633	3.19	393.163	No	0.42429	1.046	1.092	-0.04575	0.05715	0.8006	209	>0.999999
3.19_502.1325	3.19	502.132	No	0.140311	1.234	0.9115	0.3226	0.2174	1.484	120.8	>0.999999
3.2_318.0736	3.2	318.074	Yes	<0.000001	0.5732	0.804	-0.2308	0.03849	5.995	198.6	1.5e-05
3.2_452.1198	3.2	452.12	No	2.1e-05	0.8596	1.095	-0.2353	0.05399	4.358	209.6	0.029157
3.2_190.0846	3.2	190.085	No	0.123464	0.8537	0.9486	-0.09488	0.06134	1.547	201.9	>0.999999
3.2_1088.1811	3.2	1088.18	Yes	<0.000001	0.6583	1.245	-0.5864	0.06386	9.183	210.3	<0.000001
3.21_776.123	3.21	776.123	Yes	<0.000001	0.7674	1.535	-0.7672	0.08804	8.714	201.8	<0.000001
3.22_904.1803	3.22	904.18	Yes	<0.000001	0.7414	1.184	-0.443	0.05364	8.258	207.3	<0.000001
3.23_648.085	3.23	648.085	Yes	<0.000001	0.6926	1.287	-0.5943	0.04293	13.84	199.5	<0.000001
3.23_442.0914	3.23	442.091	Yes	<0.000001	0.6931	1.253	-0.5595	0.04427	12.64	199.3	<0.000001
3.23_610.138	3.23	610.138	No	0.00128	0.8802	1.268	-0.3878	0.118	3.287	139.5	0.805137
3.23_654.101	3.23	654.101	Yes	<0.000001	0.7494	1.169	-0.4191	0.03935	10.65	208.5	<0.000001
3.23_596.1375	3.23	596.138	Yes	<0.000001	0.8369	1.555	-0.7184	0.1398	5.138	151.1	0.001292
3.23_716.0709	3.23	716.071	Yes	<0.000001	0.7428	1.209	-0.466	0.04038	11.54	209.1	<0.000001
3.24_1474.3203	3.24	1474.32	No	0.000148	1.038	1.876	-0.8382	0.2164	3.873	187.1	0.185362
3.25_253.0954	3.25	253.095	No	0.690861	0.8584	0.8359	0.02254	0.0566	0.3983	192.1	>0.999999
3.25_324.1425	3.25	324.142	No	0.007037	1.079	0.9681	0.1108	0.04066	2.724	191.7	0.99974
3.26_482.1048	3.26	482.105	No	0.868902	1.721	1.664	0.05616	0.3398	0.1653	188	>0.999999
3.26_358.0665	3.26	358.067	No	0.12043	0.8742	0.9437	-0.06958	0.0446	1.56	189.6	>0.999999
3.26_336.0848	3.26	336.085	No	0.000757	0.8301	0.9932	-0.1631	0.04768	3.421	198	0.628186
3.26_388.1365	3.26	388.137	No	0.027061	0.9694	1.251	-0.2811	0.1263	2.226	210.5	>0.999999
3.26_126.0317	3.26	126.032	No	1.2e-05	0.8185	1.005	-0.1867	0.04167	4.481	200.4	0.018107
3.26_178.0274	3.26	178.027	No	0.006508	0.8687	1.001	-0.1324	0.04812	2.751	192.9	0.999536
3.26_420.0371	3.26	420.037	No	0.082254	0.8936	0.9693	-0.07563	0.0433	1.747	194.9	>0.999999
3.26_662.0963	3.26	662.096	Yes	<0.000001	0.8572	1.145	-0.2874	0.05313	5.41	194.9	0.000286
3.27_452.0252	3.27	452.025	No	0.963236	1.141	1.146	-0.004106	0.08897	0.04615	210.8	>0.999999
3.27_384.0386	3.27	384.039	No	0.558689	1.101	1.155	-0.05395	0.09211	0.5857	210.9	>0.999999
3.27_344.1122	3.27	344.112	No	0.57944	1.302	1.242	0.05982	0.1078	0.5551	210.5	>0.999999
3.27_300.0847	3.27	300.085	No	0.120374	1.048	1.195	-0.1468	0.0941	1.56	210.2	>0.999999
3.27_368.0717	3.27	368.072	No	0.596878	1.144	1.094	0.04929	0.09306	0.5297	210.2	>0.999999
3.27_444.1996	3.27	444.2	No	0.037614	1.057	0.9114	0.1454	0.06939	2.095	177.3	>0.999999
3.27_198.0534	3.27	198.053	No	0.194956	0.914	0.9682	-0.05421	0.04168	1.301	186.9	>0.999999
3.27_394.1268	3.27	394.127	No	0.764493	1.056	1.074	-0.0182	0.06068	0.3	207.7	>0.999999
3.28_776.1231	3.28	776.123	Yes	<0.000001	0.7264	1.442	-0.716	0.08308	8.617	199.7	<0.000001
3.28_930.1496	3.28	930.15	Yes	2e-06	0.7951	1.447	-0.6518	0.1336	4.879	186.8	0.003419
3.28_418.0889	3.28	418.089	No	0.642239	1.057	1.146	-0.08887	0.191	0.4653	187.1	>0.999999
3.29_166.0626	3.29	166.063	No	0.205997	1.299	1.209	0.08958	0.0706	1.269	199.9	>0.999999
3.29_328.1161	3.29	328.116	No	0.135497	1.298	1.204	0.09377	0.06256	1.499	203.5	>0.999999
3.3_340.0787	3.3	340.079	No	0.556039	1.651	1.498	0.153	0.2592	0.5901	143.3	>0.999999
3.3_464.0913	3.3	464.091	No	0.208099	1.295	1.686	-0.3905	0.3092	1.263	210.9	>0.999999
3.3_264.1485	3.3	264.149	No	0.018576	1.326	1.016	0.3098	0.13	2.382	138.8	>0.999999
3.3_176.0686	3.3	176.069	No	0.030843	1.062	1.157	-0.09503	0.04372	2.174	209.5	>0.999999
3.3_788.1978	3.3	788.198	Yes	<0.000001	0.8407	1.11	-0.2695	0.04443	6.065	210.8	1e-05
3.3_454.1087	3.3	454.109	Yes	<0.000001	0.8445	1.427	-0.5829	0.06592	8.842	201.7	<0.000001
3.31_734.1024	3.31	734.102	No	0.56423	1.192	1.115	0.07716	0.1336	0.5776	187.4	>0.999999
3.31_194.0588	3.31	194.059	No	0.002948	1.509	1.222	0.2862	0.09479	3.019	161.7	0.973765
3.31_356.1102	3.31	356.11	No	0.008347	1.585	1.293	0.2926	0.1095	2.671	160.7	0.999934
3.31_672.1289	3.31	672.129	No	0.554567	1.045	1.12	-0.07546	0.1275	0.5919	205.2	>0.999999
3.31_650.1452	3.31	650.145	No	0.153166	1.344	1.039	0.3049	0.2124	1.436	154.5	>0.999999
3.32_712.1133	3.32	712.113	No	0.833774	1.075	1.042	0.03349	0.1594	0.2101	195.5	>0.999999
3.32_262.0784	3.32	262.078	No	1.3e-05	0.7432	1.609	-0.866	0.1927	4.493	173.2	0.018492
3.32_368.1679	3.32	368.168	No	0.102745	1.439	1.207	0.2321	0.1415	1.64	175.9	>0.999999
3.33_405.9921	3.33	405.992	No	0.00051	0.7078	0.98	-0.2722	0.07693	3.539	182.9	0.491362
3.33_369.0696	3.33	369.07	No	1.1e-05	0.8402	1.875	-1.035	0.2274	4.551	155.3	0.015553
3.33_525.9935	3.33	525.994	Yes	<0.000001	0.6303	0.8236	-0.1933	0.03596	5.376	210.5	0.000314
3.33_396.0389	3.33	396.039	No	0.001266	0.7082	0.9672	-0.259	0.07909	3.275	182.4	0.802144
3.33_634.1328	3.33	634.133	Yes	1e-06	0.4475	0.8147	-0.3672	0.07327	5.011	171.8	0.002027
3.33_306.0755	3.33	306.075	No	0.034595	1.181	2.303	-1.122	0.5272	2.129	187.3	>0.999999
3.33_328.055	3.33	328.055	Yes	6e-06	0.7856	1.539	-0.753	0.1614	4.665	192.2	0.008521
3.33_458.0106	3.33	458.011	Yes	<0.000001	0.5504	0.8331	-0.2827	0.04005	7.058	208.8	<0.000001
3.34_1376.2543	3.34	1376.25	No	0.021622	0.7819	0.8951	-0.1132	0.04892	2.315	203.7	>0.999999
3.34_1170.2573	3.34	1170.26	Yes	<0.000001	0.7469	1.287	-0.5398	0.09304	5.802	210.4	3.8e-05
3.34_504.0851	3.34	504.085	No	0.519913	1.107	1.201	-0.09379	0.1455	0.6446	206.8	>0.999999
3.34_306.0628	3.34	306.063	No	0.505467	0.4813	0.5195	-0.03819	0.05725	0.6671	211	>0.999999
3.34_482.1004	3.34	482.1	No	0.532065	1.08	1.209	-0.1298	0.2073	0.626	189	>0.999999
3.34_368.1583	3.34	368.158	No	0.000163	1.542	0.8275	0.7141	0.185	3.86	163.7	0.200999
3.34_180.0336	3.34	180.034	No	0.000526	0.569	0.6919	-0.1229	0.03489	3.522	210.1	0.501189
3.35_382.0543	3.35	382.054	Yes	<0.000001	1.192	0.7696	0.4227	0.07775	5.437	156.7	0.000317
3.35_630.1707	3.35	630.171	No	0.403442	0.8803	0.7696	0.1107	0.1321	0.8378	154.9	>0.999999
3.36_792.146	3.36	792.146	No	0.000338	0.6938	0.8691	-0.1753	0.04811	3.645	208.4	0.365027
3.36_644.1648	3.36	644.165	No	0.223473	0.7024	0.6013	0.1011	0.08281	1.221	193.5	>0.999999
3.37_338.0877	3.37	338.088	Yes	<0.000001	1.539	0.7421	0.7968	0.1555	5.123	151.6	0.001376
3.37_192.049	3.37	192.049	Yes	<0.000001	1.36	0.7292	0.6308	0.117	5.39	157.7	0.00039
3.38_698.1732	3.38	698.173	Yes	1e-06	2.471	0.9246	1.546	0.3039	5.087	133.7	0.001827
3.38_948.2472	3.38	948.247	No	0.004825	1.197	0.672	0.5249	0.1833	2.863	143.1	0.996939
3.38_1144.2101	3.38	1144.21	Yes	<0.000001	0.6881	0.9889	-0.3008	0.0503	5.981	204.3	1.6e-05
3.38_1138.1974	3.38	1138.2	No	0.002569	0.736	0.9302	-0.1943	0.06365	3.052	207	0.958685
3.38_1122.2262	3.38	1122.23	No	0.018715	0.7168	0.8829	-0.166	0.07007	2.37	210.7	>0.999999
3.38_874.1106	3.38	874.111	Yes	<0.000001	0.7736	1.273	-0.4997	0.05416	9.226	207.3	<0.000001
3.38_1584.2	3.38	1584.2	Yes	<0.000001	0.6036	1.71	-1.106	0.1029	10.75	163.5	<0.000001
3.38_428.0596	3.38	428.06	Yes	<0.000001	1.112	0.7591	0.3526	0.06752	5.222	193.1	0.000699
3.38_490.0313	3.38	490.031	Yes	<0.000001	1.08	0.6887	0.3915	0.0663	5.905	198.3	2.4e-05
3.38_852.1239	3.38	852.124	Yes	<0.000001	0.7536	1.371	-0.6173	0.0546	11.31	188.2	<0.000001
3.38_1100.243	3.38	1100.24	No	0.822768	0.9779	1.01	-0.03202	0.1428	0.2243	205.2	>0.999999
3.38_814.0445	3.38	814.044	Yes	<0.000001	0.6579	1.144	-0.4858	0.04158	11.68	208.7	<0.000001
3.38_457.0995	3.38	457.099	No	0.015461	1.268	1.548	-0.2805	0.1147	2.447	166.5	>0.999999
3.38_860.1104	3.38	860.11	Yes	<0.000001	0.5716	1.136	-0.564	0.04914	11.48	180.3	<0.000001
3.38_294.1171	3.38	294.117	No	0.000185	1.003	0.7516	0.2512	0.06591	3.811	196.2	0.224586
3.38_1562.2157	3.38	1562.22	Yes	<0.000001	0.772	1.562	-0.7901	0.0813	9.718	159.1	<0.000001
3.38_402.0515	3.38	402.051	No	6.4e-05	1.203	0.8597	0.343	0.08333	4.116	148.5	0.086176
3.38_1606.1865	3.38	1606.19	Yes	<0.000001	0.6752	1.352	-0.677	0.06118	11.07	189.8	<0.000001
3.38_762.1398	3.38	762.14	Yes	<0.000001	0.6059	1.298	-0.6921	0.05678	12.19	192.6	<0.000001
3.38_164.0318	3.38	164.032	Yes	<0.000001	1.397	0.7519	0.6453	0.1186	5.44	165.2	0.000294
3.38_360.0694	3.38	360.069	Yes	<0.000001	1.101	0.6727	0.4286	0.08351	5.132	190.2	0.001079
3.38_784.1163	3.38	784.116	Yes	<0.000001	0.6224	1.329	-0.7069	0.05587	12.65	195.5	<0.000001
3.38_422.0416	3.38	422.042	Yes	<0.000001	1.136	0.7065	0.429	0.08016	5.353	182.8	0.000398
3.38_800.0837	3.38	800.084	Yes	<0.000001	0.6448	1.27	-0.6254	0.04711	13.27	204	<0.000001
3.38_806.1018	3.38	806.102	Yes	<0.000001	0.6585	1.269	-0.6103	0.04645	13.14	208.8	<0.000001
3.38_914.179	3.38	914.179	Yes	<0.000001	0.8731	1.325	-0.4519	0.0766	5.9	202	2.4e-05
3.38_376.0464	3.38	376.046	No	0.550899	0.9128	0.8825	0.03025	0.05062	0.5976	178	>0.999999
3.38_822.071	3.38	822.071	Yes	<0.000001	0.6559	1.229	-0.5736	0.04555	12.59	210.3	<0.000001
3.39_621.1586	3.39	621.159	No	0.00034	1.53	0.9638	0.5657	0.1539	3.676	136.1	0.366605
3.39_1474.3085	3.39	1474.31	Yes	<0.000001	1.004	1.844	-0.8404	0.1462	5.749	191.9	5.5e-05
3.41_734.1422	3.41	734.142	Yes	<0.000001	0.7925	1.522	-0.7297	0.08807	8.285	201.6	<0.000001
3.42_551.1494	3.42	551.149	No	0.077802	1.359	1.175	0.1844	0.104	1.774	174.6	>0.999999
3.42_1204.3001	3.42	1204.3	No	0.044654	1.15	0.9168	0.2336	0.1154	2.024	160.3	>0.999999
3.42_302.0703	3.42	302.07	No	0.341019	1.387	1.109	0.278	0.2911	0.955	159.9	>0.999999
3.43_454.0409	3.43	454.041	No	0.511053	1.131	1.1	0.03063	0.04652	0.6584	191.6	>0.999999
3.43_370.0785	3.43	370.079	No	0.240256	1.125	1.016	0.1088	0.09239	1.178	209.7	>0.999999
3.43_346.0643	3.43	346.064	No	0.015211	1.282	1.062	0.22	0.08975	2.451	175.8	>0.999999
3.43_662.0895	3.43	662.09	No	0.008164	0.9131	1.088	-0.1747	0.0654	2.671	207.7	0.999921
3.43_488.1895	3.43	488.19	No	0.047839	0.7296	0.9547	-0.2251	0.113	1.992	179.8	>0.999999
3.43_578.1423	3.43	578.142	No	0.028762	0.9416	1.115	-0.1731	0.07857	2.203	193.1	>0.999999
3.43_370.0895	3.43	370.089	No	0.268101	1.315	1.178	0.1362	0.1226	1.111	184.7	>0.999999
3.43_346.0587	3.43	346.059	No	0.000105	1.059	0.8838	0.1756	0.04437	3.957	204.2	0.135533
3.43_224.0532	3.43	224.053	No	0.416794	1.444	1.654	-0.2097	0.2578	0.8136	210.6	>0.999999
3.44_672.1263	3.44	672.126	No	0.529818	1.223	1.339	-0.116	0.1844	0.6293	206.4	>0.999999
3.44_650.139	3.44	650.139	No	0.858475	1.312	1.349	-0.03625	0.203	0.1785	197.2	>0.999999
3.44_160.0376	3.44	160.038	No	0.156134	1.209	1.38	-0.1718	0.1207	1.424	200.9	>0.999999
3.46_790.2504	3.46	790.25	No	0.077644	0.9695	1.119	-0.1499	0.08449	1.774	183.4	>0.999999
3.46_346.1242	3.46	346.124	No	0.370021	1.017	1.049	-0.03211	0.03574	0.8984	203.9	>0.999999
3.46_350.1926	3.46	350.193	No	0.075989	1.381	1.096	0.2853	0.1599	1.784	197.8	>0.999999
3.46_466.1082	3.46	466.108	No	0.799388	1.06	1.101	-0.04037	0.1586	0.2545	198.5	>0.999999
3.46_324.1429	3.46	324.143	No	0.013111	0.9507	1.053	-0.1025	0.04095	2.503	203.9	>0.999999
3.46_882.1986	3.46	882.199	Yes	<0.000001	0.7546	1.207	-0.4521	0.06723	6.725	209.9	<0.000001
3.46_476.1524	3.46	476.152	No	0.10265	1.041	0.8959	0.1454	0.08866	1.64	187.9	>0.999999
3.46_488.0919	3.46	488.092	No	0.912645	1.136	1.115	0.02062	0.1877	0.1099	158.5	>0.999999
3.46_476.0814	3.46	476.081	No	0.790705	0.9898	0.9987	-0.008904	0.0335	0.2657	200.4	>0.999999
3.47_162.0531	3.47	162.053	No	0.312323	0.9738	1.025	-0.05125	0.0506	1.013	205.8	>0.999999
3.47_386.0841	3.47	386.084	No	0.150483	1.333	1.205	0.1271	0.08811	1.443	211	>0.999999
3.47_416.1066	3.47	416.107	No	0.194987	0.9537	1.105	-0.151	0.1161	1.301	188.8	>0.999999
3.47_440.1704	3.47	440.17	No	0.020231	1.058	0.9332	0.1249	0.05334	2.343	181.8	>0.999999
3.48_1376.2365	3.48	1376.24	No	0.034804	1.108	1.328	-0.2198	0.1034	2.124	210.4	>0.999999
3.48_1170.2579	3.48	1170.26	No	0.000127	1.02	1.546	-0.5261	0.1347	3.907	205.9	0.160947
3.48_418.1472	3.48	418.147	No	9.4e-05	0.8981	1.136	-0.2377	0.05968	3.983	206.6	0.123291
3.48_184.0372	3.48	184.037	Yes	<0.000001	0.7381	1.255	-0.5168	0.07739	6.678	191.5	<0.000001
3.48_210.0891	3.48	210.089	No	0.000174	0.8997	1.116	-0.2164	0.05658	3.824	206.3	0.212636
3.48_432.126	3.48	432.126	No	0.356794	1.012	0.9535	0.05895	0.06383	0.9236	204.8	>0.999999
3.48_372.1375	3.48	372.137	No	0.011108	0.8457	0.9949	-0.1492	0.05823	2.562	210.1	0.999996
3.49_572.0482	3.49	572.048	No	0.74179	1.628	1.694	-0.06596	0.1999	0.3299	210.7	>0.999999
3.5_550.0631	3.5	550.063	No	0.841392	1.439	1.383	0.056	0.2795	0.2004	183.7	>0.999999
3.5_488.0848	3.5	488.085	No	0.715819	1.179	1.087	0.09289	0.2547	0.3647	162.5	>0.999999
3.5_301.0558	3.5	301.056	No	0.001907	1.174	0.9357	0.238	0.07569	3.144	210.2	0.908326
3.5_279.0752	3.5	279.075	No	0.004047	1.147	0.9233	0.2237	0.07696	2.906	210.3	0.992783
3.5_294.1314	3.5	294.131	Yes	<0.000001	1.134	0.862	0.2725	0.05168	5.272	201.2	0.000535
3.51_496.0848	3.51	496.085	Yes	<0.000001	0.7082	1.166	-0.4583	0.04262	10.75	201.9	<0.000001
3.51_785.1506	3.51	785.151	No	0.181356	1.735	1.48	0.2552	0.1903	1.341	198.1	>0.999999
3.53_1642.3242	3.53	1642.32	Yes	<0.000001	0.7594	1.695	-0.9351	0.1073	8.713	179.1	<0.000001
3.53_532.0491	3.53	532.049	No	0.029451	1.411	1.026	0.3851	0.1753	2.196	166.9	>0.999999
3.53_1474.3124	3.53	1474.31	Yes	<0.000001	0.8317	1.544	-0.7127	0.1256	5.676	210.5	7.2e-05
3.55_304.044	3.55	304.044	Yes	<0.000001	0.7701	1.086	-0.3155	0.04221	7.475	209.3	<0.000001
3.55_866.2017	3.55	866.202	No	0.009903	1.338	1.86	-0.5219	0.2003	2.605	193.5	0.999987
3.56_416.06	3.56	416.06	Yes	2e-06	1.277	0.8799	0.397	0.07997	4.965	178.3	0.002416
3.56_448.0932	3.56	448.093	No	0.051589	1.533	1.041	0.4916	0.2505	1.962	148.9	>0.999999
3.56_482.0969	3.56	482.097	No	0.784855	3.016	3.274	-0.258	0.9434	0.2735	159.6	>0.999999
3.57_654.1208	3.57	654.121	No	0.006505	0.944	1.072	-0.128	0.04647	2.754	177.1	0.999536
3.57_120.0438	3.57	120.044	No	0.001599	1.392	1.116	0.2767	0.08631	3.206	174.8	0.867616
3.57_164.0329	3.57	164.033	No	0.001109	1.432	1.133	0.2983	0.08985	3.32	164.6	0.759265
3.57_488.0809	3.57	488.081	No	0.617524	1.156	1.068	0.08763	0.1751	0.5006	130.8	>0.999999
3.57_326.0851	3.57	326.085	No	0.27143	2.089	1.814	0.2752	0.2496	1.103	211	>0.999999
3.57_187.0727	3.57	187.073	No	0.94229	0.8958	0.9023	-0.006486	0.08949	0.07248	208.4	>0.999999
3.57_348.0686	3.57	348.069	No	1.6e-05	1.399	1.056	0.343	0.07724	4.441	169	0.023058
3.57_614.1608	3.57	614.161	No	0.004327	0.9896	1.142	-0.1523	0.05264	2.893	167.9	0.994644
3.57_638.1513	3.57	638.151	No	0.042291	1.013	1.143	-0.1297	0.06339	2.046	172.1	>0.999999
3.57_410.0388	3.57	410.039	No	0.001502	1.289	1.067	0.222	0.06882	3.226	171.8	0.851858
3.57_616.1688	3.57	616.169	No	0.025717	1.02	1.187	-0.1669	0.07415	2.25	168.4	>0.999999
3.57_426.0974	3.57	426.097	No	0.000258	1.195	1.665	-0.4696	0.126	3.728	181.3	0.295717
3.57_180.0271	3.57	180.027	Yes	6e-06	0.9356	1.123	-0.1872	0.04031	4.644	191.5	0.009333
3.58_633.0616	3.58	633.062	Yes	6e-06	0.7573	1.02	-0.2631	0.05686	4.628	210.7	0.009493
3.58_644.1633	3.58	644.163	No	0.956682	1.374	1.362	0.01198	0.2202	0.05441	153.7	>0.999999
3.58_624.1131	3.58	624.113	Yes	<0.000001	0.9108	1.475	-0.5643	0.1025	5.506	193.4	0.000181
3.58_618.1057	3.58	618.106	Yes	<0.000001	0.7425	1.18	-0.4374	0.06726	6.503	210.3	<0.000001
3.58_402.0448	3.58	402.045	No	0.003329	1.01	1.177	-0.1674	0.05639	2.97	209.7	0.983289
3.58_192.0279	3.58	192.028	No	0.128394	1.263	1.105	0.1579	0.1034	1.526	210.9	>0.999999
3.58_738.1621	3.58	738.162	No	0.510776	1.565	1.461	0.1045	0.1586	0.6588	203.3	>0.999999
3.58_290.0659	3.58	290.066	Yes	<0.000001	0.7815	1.107	-0.3257	0.05071	6.423	206.2	1e-06
3.58_312.0468	3.58	312.047	Yes	<0.000001	0.7908	1.04	-0.2488	0.03801	6.544	193.7	<0.000001
3.58_246.0744	3.58	246.074	Yes	<0.000001	0.7905	1.11	-0.3197	0.05031	6.355	206.3	2e-06
3.58_602.1296	3.58	602.13	Yes	<0.000001	0.7801	1.216	-0.4363	0.07243	6.024	211	1.2e-05
3.58_380.0353	3.58	380.035	Yes	<0.000001	0.8167	0.9865	-0.1698	0.02976	5.705	182.1	7.3e-05
3.58_1370.2498	3.58	1370.25	Yes	<0.000001	0.7816	1.814	-1.033	0.1342	7.696	166	<0.000001
3.58_442.0067	3.58	442.007	Yes	<0.000001	0.805	0.978	-0.173	0.0336	5.148	192.8	0.000991
3.58_138.0174	3.58	138.017	Yes	<0.000001	0.8231	1.108	-0.2848	0.0493	5.777	204.9	4.4e-05
3.58_389.9906	3.58	389.991	Yes	<0.000001	0.7728	0.938	-0.1652	0.02676	6.174	185.4	7e-06
3.58_160.0378	3.58	160.038	Yes	<0.000001	0.8053	1.085	-0.2797	0.04533	6.17	207	6e-06
3.58_204.0636	3.58	204.064	Yes	5e-06	0.8874	1.098	-0.2103	0.04499	4.676	205.3	0.00785
3.58_463.9885	3.58	463.988	No	0.235232	0.8031	0.8453	-0.04226	0.03549	1.191	203.8	>0.999999
3.58_503.9787	3.58	503.979	No	0.000138	0.7721	0.8986	-0.1265	0.03255	3.886	202.9	0.174121
3.59_670.2372	3.59	670.237	No	0.052476	0.8227	0.9928	-0.1701	0.08722	1.95	210.4	>0.999999
3.59_670.1776	3.59	670.178	Yes	<0.000001	0.8004	1.053	-0.2523	0.04895	5.155	211	0.000894
3.6_380.1554	3.6	380.155	No	0.069349	1.094	0.9457	0.1488	0.0815	1.826	206	>0.999999
3.6_358.1123	3.6	358.112	No	0.31116	1.085	1.016	0.06943	0.06837	1.015	197.2	>0.999999
3.6_196.0589	3.6	196.059	No	0.196248	1.118	1.034	0.0839	0.0647	1.297	198	>0.999999
3.6_706.2455	3.6	706.245	No	0.010778	0.9862	1.122	-0.1354	0.05259	2.574	199.7	0.999995
3.61_462.1282	3.61	462.128	No	0.13681	1.192	1.02	0.1729	0.1157	1.494	178.8	>0.999999
3.61_416.1593	3.61	416.159	No	0.027022	1.154	1.069	0.08448	0.03791	2.228	192.1	>0.999999
3.62_326.0981	3.62	326.098	No	0.216495	1.285	1.536	-0.2514	0.2027	1.24	181.1	>0.999999
3.63_626.1468	3.63	626.147	No	0.369258	1.037	1.09	-0.05266	0.05852	0.8998	206.2	>0.999999
3.64_1458.3155	3.64	1458.32	No	0.000585	1.063	1.541	-0.478	0.1369	3.491	211	0.536898
3.64_840.1929	3.64	840.193	No	0.006241	0.9777	1.083	-0.1048	0.03792	2.763	208	0.999385
3.65_660.1402	3.65	660.14	No	0.215168	1.449	1.253	0.1966	0.158	1.244	172.3	>0.999999
3.65_380.1669	3.65	380.167	No	0.486994	0.9325	0.9859	-0.05343	0.07674	0.6963	211	>0.999999
3.65_866.203	3.65	866.203	No	0.116211	0.9526	1.102	-0.1491	0.09446	1.579	169.4	>0.999999
3.65_354.0938	3.65	354.094	No	0.050467	1.309	0.6979	0.6107	0.3087	1.978	107.5	>0.999999
3.66_520.0516	3.66	520.052	No	0.000308	1.157	0.861	0.2964	0.08051	3.682	174.8	0.340207
3.66_452.0624	3.66	452.062	No	0.000925	1.168	0.8506	0.317	0.094	3.372	169.1	0.697324
3.66_758.203	3.66	758.203	No	0.001418	2.059	1.04	1.019	0.3123	3.264	124.8	0.835591
3.66_594.1497	3.66	594.15	No	0.050693	1.091	0.8202	0.2709	0.1377	1.967	183.5	>0.999999
3.66_368.1121	3.66	368.112	No	0.004639	1.153	0.8779	0.2754	0.09586	2.873	152.8	0.996225
3.66_194.0579	3.66	194.058	No	0.000251	1.321	0.857	0.4636	0.1235	3.753	146.6	0.289927
3.67_354.0827	3.67	354.083	No	0.038711	2.591	1.775	0.8155	0.391	2.086	150.1	>0.999999
3.67_1778.3723	3.67	1778.37	No	2.2e-05	0.9302	1.564	-0.6342	0.146	4.343	211	0.030995
3.67_662.143	3.67	662.143	No	0.051736	1.439	1.002	0.4376	0.2235	1.958	192.1	>0.999999
3.67_390.0927	3.67	390.093	No	0.018019	1.085	0.88	0.2051	0.08591	2.387	183	>0.999999
3.68_392.0688	3.68	392.069	No	0.350644	1.037	1.083	-0.04582	0.04898	0.9356	193.7	>0.999999
3.68_224.0534	3.68	224.053	No	0.666843	1.014	0.9898	0.02414	0.05599	0.4311	211	>0.999999
3.68_596.1544	3.68	596.154	No	0.07584	1.163	0.8996	0.2631	0.1473	1.786	173.2	>0.999999
3.68_496.0478	3.68	496.048	No	0.279783	1.03	1.108	-0.07761	0.07162	1.084	210.9	>0.999999
3.68_456.104	3.68	456.104	Yes	<0.000001	0.8239	1.108	-0.2845	0.04192	6.787	186.4	<0.000001
3.68_458.0847	3.68	458.085	No	0.009282	0.9489	1.151	-0.2022	0.077	2.626	210.1	0.999975
3.68_480.0675	3.68	480.067	No	0.023431	0.9678	1.133	-0.1651	0.07232	2.283	209.5	>0.999999
3.68_370.0909	3.68	370.091	No	0.170134	1.01	0.9333	0.07679	0.05579	1.377	209.5	>0.999999
3.68_542.0367	3.68	542.037	No	0.051713	0.9835	1.1	-0.1165	0.05952	1.957	210.9	>0.999999
3.68_206.0421	3.68	206.042	No	0.009606	0.9448	1.13	-0.185	0.0708	2.614	210.3	0.999982
3.68_502.0514	3.68	502.051	No	0.032103	0.9687	1.108	-0.1397	0.06475	2.158	206.6	>0.999999
3.68_610.0244	3.68	610.024	No	0.043157	0.9706	1.085	-0.1141	0.05606	2.035	208.1	>0.999999
3.69_456.0675	3.69	456.067	Yes	3e-06	1.228	2.023	-0.7944	0.1639	4.847	177	0.004099
3.69_418.1833	3.69	418.183	No	0.645548	1.036	0.9853	0.05069	0.11	0.4606	206.2	>0.999999
3.69_318.0719	3.69	318.072	No	0.018669	0.7211	0.82	-0.09887	0.04169	2.371	202.4	>0.999999
3.69_478.1672	3.69	478.167	No	0.554132	1.099	1.019	0.07957	0.1343	0.5925	211	>0.999999
3.69_380.0736	3.69	380.074	No	3.5e-05	0.9607	0.7632	0.1975	0.04643	4.254	169.3	0.048262
3.69_301.1167	3.69	301.117	No	0.01184	1.176	1.02	0.1555	0.06108	2.546	160.5	0.999998
3.69_168.0425	3.69	168.042	Yes	<0.000001	1.193	1.651	-0.4584	0.07642	5.999	210.8	1.4e-05
3.7_289.1167	3.7	289.117	No	0.00865	1.19	0.9604	0.2292	0.08617	2.659	155.3	0.999951
3.7_1034.2105	3.7	1034.21	Yes	<0.000001	0.7881	1.257	-0.4693	0.06434	7.294	210.5	<0.000001
3.71_702.1402	3.71	702.14	No	0.744682	2.079	1.986	0.0925	0.2836	0.3261	184.2	>0.999999
3.72_1050.2069	3.72	1050.21	Yes	<0.000001	0.7202	1.281	-0.5605	0.05395	10.39	210.2	<0.000001
3.73_1306.2809	3.73	1306.28	No	0.590984	1.091	1.15	-0.05889	0.1094	0.5385	157.3	>0.999999
3.73_792.1522	3.73	792.152	Yes	<0.000001	0.9464	2.109	-1.162	0.2124	5.474	158.6	0.000264
3.74_400.1005	3.74	400.101	No	0.751883	1.01	0.9876	0.02286	0.07221	0.3166	207.8	>0.999999
3.74_440.0762	3.74	440.076	No	0.179236	1.918	1.536	0.3821	0.2834	1.348	180.9	>0.999999
3.74_388.1735	3.74	388.173	No	0.057725	1.091	0.9671	0.1235	0.06467	1.91	183	>0.999999
3.74_418.1469	3.74	418.147	No	0.130808	1.021	1.133	-0.1122	0.07394	1.517	209.6	>0.999999
3.75_1560.2258	3.75	1560.23	Yes	<0.000001	0.7587	1.646	-0.8869	0.09763	9.085	174.7	<0.000001
3.75_1544.2562	3.75	1544.26	Yes	<0.000001	0.654	1.681	-1.027	0.1028	9.987	193.1	<0.000001
3.75_1154.2644	3.75	1154.26	No	0.158782	0.9776	1.138	-0.1607	0.1135	1.416	164.5	>0.999999
3.75_1522.2713	3.75	1522.27	Yes	<0.000001	0.9141	1.968	-1.054	0.1086	9.71	197.5	<0.000001
3.75_422.0833	3.75	422.083	Yes	<0.000001	0.7399	0.9805	-0.2406	0.04694	5.126	202.8	0.001054
3.76_642.1422	3.76	642.142	No	0.011351	0.8468	0.9452	-0.09835	0.0385	2.554	210.4	0.999997
3.76_594.136	3.76	594.136	No	0.288247	2.261	1.719	0.5421	0.5089	1.065	176.3	>0.999999
3.76_138.0324	3.76	138.032	No	0.006817	1.495	2.117	-0.6224	0.2275	2.736	189.7	0.999666
3.76_616.1203	3.76	616.12	No	0.10093	1.046	1.172	-0.1261	0.07639	1.65	156.5	>0.999999
3.77_330.0418	3.77	330.042	No	5.5e-05	1.353	1.001	0.3519	0.08507	4.137	169.7	0.075548
3.77_350.1938	3.77	350.194	No	0.16411	1.01	0.8617	0.148	0.106	1.396	203.4	>0.999999
3.77_293.0909	3.77	293.091	Yes	7e-06	1.179	0.8202	0.3583	0.07671	4.671	153.2	0.009553
3.77_336.0488	3.77	336.049	No	0.001135	0.8869	1.298	-0.4113	0.1246	3.301	208.1	0.766619
3.77_279.0745	3.77	279.075	No	0.001531	1.153	0.8974	0.2555	0.07955	3.211	207.3	0.856749
3.77_184.0372	3.77	184.037	No	0.004876	0.9336	1.295	-0.3617	0.1271	2.845	209.4	0.997108
3.77_1232.2416	3.77	1232.24	Yes	<0.000001	0.7544	1.238	-0.4839	0.04529	10.68	209.8	<0.000001
3.78_882.1977	3.78	882.198	Yes	<0.000001	0.7515	1.243	-0.4919	0.08719	5.642	205.3	8.7e-05
3.79_462.1724	3.79	462.172	No	0.290894	1.32	1.573	-0.2526	0.2385	1.059	192.4	>0.999999
3.8_1414.2251	3.8	1414.23	Yes	<0.000001	0.7638	1.636	-0.8726	0.1004	8.694	192.9	<0.000001
3.8_1408.2116	3.8	1408.21	Yes	<0.000001	0.6996	1.651	-0.951	0.09901	9.605	180.5	<0.000001
3.8_1392.2425	3.8	1392.24	Yes	<0.000001	0.701	1.455	-0.7537	0.08213	9.177	187.7	<0.000001
3.8_262.0959	3.8	262.096	No	0.003758	1.157	0.9696	0.1875	0.06359	2.949	135.8	0.989957
3.81_222.0533	3.81	222.053	No	0.08802	1.312	1.126	0.186	0.1085	1.714	204.8	>0.999999
3.81_326.1008	3.81	326.101	No	0.013078	1.341	1.12	0.2207	0.08808	2.506	186	>0.999999
3.83_720.1312	3.83	720.131	Yes	<0.000001	0.7846	1.372	-0.5872	0.06716	8.743	190.5	<0.000001
3.83_432.073	3.83	432.073	Yes	<0.000001	0.8637	1.467	-0.6029	0.08131	7.415	203.4	<0.000001
3.83_710.1709	3.83	710.171	No	0.233092	4.868	6.222	-1.354	1.132	1.196	194	>0.999999
3.83_746.1474	3.83	746.147	No	0.09152	5.134	7.23	-2.096	1.235	1.696	180.6	>0.999999
3.83_446.1788	3.83	446.179	No	0.59784	0.9089	0.9478	-0.03895	0.07372	0.5284	191.2	>0.999999
3.84_399.1162	3.84	399.116	No	0.854029	1.064	1.047	0.01678	0.09104	0.1843	151	>0.999999
3.84_318.0751	3.84	318.075	Yes	<0.000001	0.6214	0.8011	-0.1797	0.02944	6.104	209.8	8e-06
3.85_388.1735	3.85	388.173	No	0.008593	1.163	0.9913	0.1713	0.06447	2.657	182.8	0.999949
3.85_768.1312	3.85	768.131	No	0.035723	4.804	3.218	1.586	0.7501	2.114	199.6	>0.999999
3.86_678.0932	3.86	678.093	Yes	<0.000001	0.823	1.144	-0.3209	0.04804	6.679	202	<0.000001
3.86_637.1623	3.86	637.162	No	0.042355	1.044	0.7525	0.292	0.1426	2.048	146.1	>0.999999
3.86_616.121	3.86	616.121	No	0.501007	1.162	1.227	-0.06535	0.09684	0.6748	131.5	>0.999999
3.86_594.1377	3.86	594.138	No	0.00941	0.9743	1.186	-0.2119	0.0807	2.626	175.3	0.999979
3.86_486.1839	3.86	486.184	No	0.000546	1.116	0.9178	0.1978	0.05585	3.542	134.6	0.513932
3.87_442.09	3.87	442.09	No	0.270168	1.115	0.9928	0.1225	0.1107	1.107	149.2	>0.999999
3.87_210.0532	3.87	210.053	No	0.6439	1.782	1.682	0.1001	0.2162	0.4631	157.8	>0.999999
3.87_432.1989	3.87	432.199	No	0.00864	1.412	0.901	0.5112	0.191	2.676	105.3	0.999951
3.88_1718.2766	3.88	1718.28	Yes	<0.000001	0.7238	1.439	-0.7148	0.09916	7.208	210.5	<0.000001
3.88_488.1543	3.88	488.154	Yes	<0.000001	1.416	0.9473	0.4685	0.08809	5.318	146.5	0.000591
3.88_1696.2933	3.88	1696.29	Yes	<0.000001	0.6615	1.681	-1.019	0.1061	9.608	204.8	<0.000001
3.88_1674.3073	3.88	1674.31	Yes	<0.000001	0.6508	1.851	-1.2	0.1319	9.093	193.6	<0.000001
3.88_446.0821	3.88	446.082	No	0.000161	1.265	1.061	0.2034	0.05288	3.847	199	0.198787
3.88_356.1108	3.88	356.111	No	0.726196	1.219	1.245	-0.02568	0.07324	0.3507	210.8	>0.999999
3.88_470.1393	3.88	470.139	No	0.051829	1.055	0.9254	0.1295	0.06619	1.957	187.7	>0.999999
3.89_1544.2555	3.89	1544.26	Yes	<0.000001	0.6445	1.519	-0.8749	0.08284	10.56	193.1	<0.000001
3.89_402.1524	3.89	402.152	No	0.506865	0.9959	0.9461	0.04984	0.07496	0.6649	203.5	>0.999999
3.89_440.063	3.89	440.063	No	0.000915	1.16	1.529	-0.3686	0.1094	3.369	187.5	0.694031
3.89_762.1434	3.89	762.143	Yes	<0.000001	0.6506	1.457	-0.8068	0.06471	12.47	190.5	<0.000001
3.9_1322.2739	3.9	1322.27	No	0.000117	0.7237	1.077	-0.3536	0.0899	3.933	192.9	0.149851
3.9_788.1991	3.9	788.199	No	6.2e-05	0.7782	1.039	-0.2612	0.0639	4.087	209	0.084251
3.9_1018.2141	3.9	1018.21	No	0.24363	0.9606	1.063	-0.102	0.08716	1.17	171.5	>0.999999
3.9_486.1067	3.9	486.107	No	0.145364	0.959	1.055	-0.09618	0.06576	1.463	175.2	>0.999999
3.91_1278.1455	3.91	1278.15	Yes	<0.000001	0.731	1.225	-0.4937	0.04975	9.924	206	<0.000001
3.91_1262.1771	3.91	1262.18	Yes	<0.000001	0.6603	1.285	-0.6251	0.04916	12.72	208.3	<0.000001
3.91_1256.1635	3.91	1256.16	Yes	<0.000001	0.6649	1.329	-0.6646	0.05656	11.75	203.1	<0.000001
3.91_1218.2136	3.91	1218.21	Yes	<0.000001	0.6091	1.491	-0.8821	0.07504	11.75	186.4	<0.000001
3.91_320.054	3.91	320.054	Yes	<0.000001	0.6942	1.123	-0.4284	0.06314	6.785	207.9	<0.000001
3.91_1240.197	3.91	1240.2	Yes	<0.000001	0.6297	1.394	-0.7639	0.06327	12.07	201.3	<0.000001
3.92_898.1672	3.92	898.167	Yes	<0.000001	0.8331	1.262	-0.4285	0.04996	8.578	200.4	<0.000001
3.92_1856.3049	3.92	1856.3	Yes	<0.000001	0.7018	1.325	-0.6237	0.05962	10.46	201.2	<0.000001
3.92_1148.117	3.92	1148.12	Yes	<0.000001	0.8049	1.108	-0.3028	0.04444	6.814	206.8	<0.000001
3.92_920.1657	3.92	920.166	Yes	<0.000001	0.724	1.26	-0.5356	0.04973	10.77	210.8	<0.000001
3.92_720.1326	3.92	720.133	Yes	<0.000001	0.8022	1.453	-0.6512	0.07421	8.775	203	<0.000001
3.92_559.0528	3.92	559.053	Yes	<0.000001	0.76	1.133	-0.3727	0.04746	7.852	203.2	<0.000001
3.92_2082.4233	3.92	2082.42	Yes	<0.000001	0.6384	1.655	-1.017	0.09784	10.39	175.1	<0.000001
3.92_852.0851	3.92	852.085	No	0.000413	0.802	0.9525	-0.1505	0.04194	3.589	209.9	0.423373
3.92_168.0424	3.92	168.042	Yes	<0.000001	0.7523	1.287	-0.5347	0.05184	10.31	191.4	<0.000001
3.92_1126.1331	3.92	1126.13	Yes	<0.000001	0.6967	1.141	-0.4446	0.04927	9.025	209.4	<0.000001
3.92_746.1481	3.92	746.148	Yes	<0.000001	0.6988	1.226	-0.5273	0.06418	8.216	206.6	<0.000001
3.92_1088.1832	3.92	1088.18	Yes	<0.000001	0.6438	1.261	-0.6169	0.05822	10.6	201.7	<0.000001
3.92_768.1295	3.92	768.13	Yes	<0.000001	0.7369	1.101	-0.3639	0.04931	7.38	209.8	<0.000001
3.92_1104.1515	3.92	1104.15	Yes	<0.000001	0.6622	1.236	-0.5736	0.05454	10.52	207.5	<0.000001
3.92_880.1474	3.92	880.147	Yes	<0.000001	0.7513	1.264	-0.5126	0.05041	10.17	202.7	<0.000001
3.92_488.0898	3.92	488.09	No	0.005732	1.238	2.176	-0.938	0.3352	2.798	169.9	0.998899
3.92_1110.1649	3.92	1110.16	Yes	<0.000001	0.6478	1.209	-0.5616	0.04859	11.56	210.4	<0.000001
3.92_940.1674	3.92	940.167	Yes	<0.000001	0.7186	1.277	-0.5583	0.05185	10.77	201.2	<0.000001
3.92_754.1369	3.92	754.137	Yes	<0.000001	0.7051	1.152	-0.4471	0.04563	9.799	210.9	<0.000001
3.93_400.1007	3.93	400.101	No	0.596339	1.078	1.036	0.04237	0.07986	0.5305	207.3	>0.999999
3.93_902.1651	3.93	902.165	Yes	<0.000001	0.6784	1.286	-0.6076	0.0514	11.82	204.7	<0.000001
3.93_348.0847	3.93	348.085	Yes	3e-06	0.6841	0.8984	-0.2143	0.04478	4.785	191.3	0.0051
3.93_226.0151	3.93	226.015	No	0.137247	1.159	1.262	-0.1034	0.0693	1.492	207.5	>0.999999
3.93_126.0317	3.93	126.032	Yes	<0.000001	0.7744	1.217	-0.443	0.04086	10.84	208	<0.000001
3.93_450.1159	3.93	450.116	Yes	<0.000001	0.972	1.307	-0.3347	0.04724	7.086	199.8	<0.000001
3.94_2000.3426	3.94	2000.34	Yes	<0.000001	0.9094	2.044	-1.134	0.1431	7.928	184.1	<0.000001
3.94_1978.3605	3.94	1978.36	Yes	<0.000001	0.7063	1.953	-1.247	0.1546	8.07	195.2	<0.000001
3.94_428.0744	3.94	428.074	Yes	1e-06	0.9572	1.995	-1.038	0.2044	5.08	154.6	0.001636
3.94_303.1319	3.94	303.132	No	0.649549	1.113	1.072	0.04059	0.0892	0.455	209.3	>0.999999
3.94_1134.3096	3.94	1134.31	No	0.327036	1.004	0.9643	0.03958	0.04028	0.9825	198.9	>0.999999
3.95_913.6657	3.95	913.666	Yes	<0.000001	0.7835	1.934	-1.15	0.149	7.719	188.1	<0.000001
3.95_314.0317	3.95	314.032	No	0.046	1.311	1.09	0.2205	0.1097	2.009	184.3	>0.999999
3.95_1826.3301	3.95	1826.33	Yes	<0.000001	0.704	1.998	-1.294	0.158	8.189	192.8	<0.000001
3.95_140.0836	3.95	140.084	No	0.202054	1.106	0.9829	0.1234	0.09642	1.28	201.5	>0.999999
3.95_952.1061	3.95	952.106	Yes	<0.000001	0.6546	1.146	-0.491	0.04669	10.52	205.2	<0.000001
3.95_958.1157	3.95	958.116	Yes	<0.000001	0.6934	1.149	-0.4552	0.04397	10.35	208.6	<0.000001
3.95_914.154	3.95	914.154	Yes	<0.000001	0.6017	1.416	-0.8147	0.07126	11.43	180.1	<0.000001
3.95_936.1371	3.95	936.137	Yes	<0.000001	0.6313	1.283	-0.6521	0.05305	12.29	200.8	<0.000001
3.95_620.1345	3.95	620.135	Yes	1e-06	0.7495	1.058	-0.3089	0.06228	4.96	202.4	0.002253
3.96_174.053	3.96	174.053	No	1.6e-05	1.442	0.7529	0.6891	0.1539	4.479	130.9	0.023151
3.96_338.1	3.96	338.1	No	1.5e-05	1.368	0.6847	0.6831	0.1522	4.489	136	0.021678
3.97_472.1209	3.97	472.121	No	0.004309	1.122	0.8658	0.2558	0.08847	2.891	181.4	0.994551
3.97_402.0955	3.97	402.096	No	0.000719	0.8594	1.054	-0.1944	0.05662	3.434	206.4	0.609946
3.98_302.0431	3.98	302.043	No	0.398569	1.065	1.182	-0.1173	0.1386	0.8465	157.2	>0.999999
3.99_664.1607	3.99	664.161	No	0.182597	1.046	0.9139	0.1317	0.09835	1.339	157.9	>0.999999
3.99_797.1981	3.99	797.198	Yes	<0.000001	1.283	0.8229	0.4598	0.06732	6.83	197.2	<0.000001
3.99_1658.3182	3.99	1658.32	Yes	<0.000001	0.6882	1.725	-1.037	0.1041	9.964	184.9	<0.000001
3.99_306.0747	3.99	306.075	Yes	<0.000001	0.7709	1.563	-0.792	0.09852	8.039	184.8	<0.000001
3.99_596.173	3.99	596.173	No	0.094453	1.127	0.8959	0.2313	0.1375	1.682	160.2	>0.999999
3.99_271.1054	3.99	271.105	No	0.170173	0.9137	0.9565	-0.04287	0.03114	1.376	209.6	>0.999999
3.99_492.1846	3.99	492.185	No	0.699499	1.034	1.015	0.01946	0.05034	0.3865	209.7	>0.999999
4_546.1012	4	546.101	Yes	<0.000001	0.3942	0.7614	-0.3672	0.03713	9.89	200.2	<0.000001
4.01_280.1312	4.01	280.131	No	0.001567	1.379	0.9698	0.4095	0.1269	3.226	137.4	0.862455
4.01_1376.2478	4.01	1376.25	Yes	<0.000001	0.7284	1.807	-1.079	0.1302	8.285	165.7	<0.000001
4.01_442.1836	4.01	442.184	No	0.000139	1.335	0.8833	0.4518	0.1153	3.919	137.9	0.175278
4.01_806.1667	4.01	806.167	Yes	<0.000001	0.697	1.013	-0.3164	0.0459	6.893	210.5	<0.000001
4.01_1674.3015	4.01	1674.3	Yes	<0.000001	0.9131	2.534	-1.621	0.2294	7.066	141.9	<0.000001
4.01_388.1736	4.01	388.174	No	0.520768	1.223	1.298	-0.0751	0.1168	0.6433	204.6	>0.999999
4.02_1506.2815	4.02	1506.28	Yes	<0.000001	0.6656	1.504	-0.8381	0.09933	8.438	180.5	<0.000001
4.02_290.2099	4.02	290.21	No	0.016376	1.351	1.046	0.3052	0.1258	2.425	163.6	>0.999999
4.02_542.1253	4.02	542.125	No	9.2e-05	1.439	0.9637	0.4755	0.1184	4.014	157.9	0.120541
4.03_356.1112	4.03	356.111	No	0.128067	1.324	1.195	0.1297	0.0849	1.528	197.6	>0.999999
4.03_374.0638	4.03	374.064	Yes	<0.000001	0.5702	0.8759	-0.3057	0.03344	9.14	204.7	<0.000001
4.04_1810.3391	4.04	1810.34	Yes	<0.000001	0.9424	2.262	-1.32	0.2065	6.391	194.5	2e-06
4.04_1978.3526	4.04	1978.35	Yes	<0.000001	0.7079	2.1	-1.392	0.1715	8.116	158.6	<0.000001
4.05_472.099	4.05	472.099	No	0.580403	1.18	1.115	0.06444	0.1163	0.5541	138.7	>0.999999
4.05_1544.2528	4.05	1544.25	Yes	<0.000001	0.8352	1.766	-0.9311	0.1218	7.642	208.7	<0.000001
4.05_538.2046	4.05	538.205	No	0.006642	1.088	0.9569	0.131	0.04775	2.743	201.3	0.999597
4.06_522.21	4.06	522.21	No	0.062534	0.8811	0.9732	-0.09212	0.0492	1.872	209.1	>0.999999
4.06_1322.2752	4.06	1322.28	No	4.9e-05	0.9114	1.27	-0.3584	0.08638	4.149	203.6	0.067329
4.06_154.0269	4.06	154.027	No	0.572761	1.077	1.109	-0.03232	0.0572	0.565	180.3	>0.999999
4.06_784.0984	4.06	784.098	Yes	<0.000001	0.789	1.147	-0.3576	0.05006	7.142	203.4	<0.000001
4.06_1034.2108	4.06	1034.21	No	0.114949	1.061	1.266	-0.2056	0.1299	1.583	206.3	>0.999999
4.06_852.0825	4.06	852.082	Yes	<0.000001	0.7588	1.111	-0.3523	0.04711	7.477	210.1	<0.000001
4.06_746.1476	4.06	746.148	Yes	<0.000001	0.6751	1.219	-0.5441	0.06303	8.632	200.1	<0.000001
4.06_450.1155	4.06	450.115	No	0.796252	1.406	1.364	0.04179	0.1615	0.2587	137.1	>0.999999
4.06_768.1294	4.06	768.129	Yes	<0.000001	0.6909	1.145	-0.4538	0.0544	8.341	206.9	<0.000001
4.06_450.1048	4.06	450.105	No	0.798121	1.429	1.387	0.04208	0.1642	0.2563	137.6	>0.999999
4.06_270.052	4.06	270.052	No	0.893484	1.065	1.083	-0.0183	0.1365	0.1341	156.4	>0.999999
4.06_790.1119	4.06	790.112	Yes	<0.000001	0.7025	1.138	-0.4351	0.04758	9.144	209.9	<0.000001
4.08_1680.2943	4.08	1680.29	Yes	<0.000001	0.8773	2.123	-1.246	0.1314	9.481	162.7	<0.000001
4.08_1658.3167	4.08	1658.32	Yes	<0.000001	0.6279	1.622	-0.9941	0.1014	9.808	188.3	<0.000001
4.08_1506.2788	4.08	1506.28	Yes	<0.000001	0.6875	1.574	-0.8864	0.08561	10.35	191.1	<0.000001
4.08_1674.2952	4.08	1674.3	Yes	<0.000001	0.6895	1.88	-1.19	0.1202	9.904	185.5	<0.000001
4.08_288.0639	4.08	288.064	No	0.007411	1.073	0.9168	0.1561	0.0575	2.714	152.1	0.999821
4.08_376.1382	4.08	376.138	Yes	<0.000001	1.108	0.8403	0.2674	0.02864	9.336	169.5	<0.000001
4.08_256.0965	4.08	256.096	Yes	<0.000001	1.153	0.8648	0.2882	0.03284	8.775	164.3	<0.000001
4.08_198.053	4.08	198.053	No	0.000991	1.069	0.8545	0.2147	0.06392	3.358	152.6	0.72074
4.09_472.0646	4.09	472.065	Yes	<0.000001	0.7572	1.522	-0.7646	0.08899	8.592	200.1	<0.000001
4.09_494.0562	4.09	494.056	Yes	<0.000001	0.9067	1.412	-0.5053	0.08799	5.743	211	5.1e-05
4.09_416.1681	4.09	416.168	No	0.010381	1.22	0.9628	0.257	0.09926	2.589	186.5	0.999992
4.09_320.0896	4.09	320.09	No	0.004373	1.075	0.8757	0.1996	0.06896	2.894	148.5	0.994866
4.09_126.0318	4.09	126.032	No	0.60712	1.007	0.9798	0.02668	0.05179	0.5152	158	>0.999999
4.09_342.0714	4.09	342.071	No	0.001269	1.092	0.8791	0.213	0.06483	3.286	149.1	0.802606
4.09_162.0323	4.09	162.032	No	0.001598	1.077	0.8713	0.2058	0.064	3.215	149.1	0.867616
4.1_1170.2651	4.1	1170.27	No	7e-06	0.9297	1.467	-0.5378	0.1166	4.614	209.8	0.010067
4.1_309.0857	4.1	309.086	Yes	<0.000001	1.209	0.7931	0.4163	0.07251	5.741	144.2	8.5e-05
4.11_282.1472	4.11	282.147	No	0.645371	0.9809	0.9612	0.01965	0.04264	0.4609	208.3	>0.999999
4.11_208.074	4.11	208.074	No	0.000384	1.017	1.336	-0.3187	0.0882	3.613	197.3	0.401018
4.12_1256.1691	4.12	1256.17	Yes	<0.000001	0.6222	1.406	-0.7842	0.06476	12.11	194.4	<0.000001
4.12_1218.2141	4.12	1218.21	Yes	<0.000001	0.5961	1.512	-0.9156	0.08239	11.11	188.3	<0.000001
4.12_1240.1957	4.12	1240.2	Yes	<0.000001	0.599	1.41	-0.8115	0.06739	12.04	193.8	<0.000001
4.13_380.0511	4.13	380.051	No	0.022393	0.6793	0.8145	-0.1352	0.05879	2.301	210	>0.999999
4.13_1224.2071	4.13	1224.21	Yes	<0.000001	0.6918	1.278	-0.586	0.06178	9.486	208.3	<0.000001
4.13_246.0894	4.13	246.089	No	0.008644	0.6149	0.7999	-0.185	0.06974	2.653	195.5	0.999951
4.13_442.0195	4.13	442.019	No	0.035056	0.6329	0.7524	-0.1195	0.05631	2.122	202.6	>0.999999
4.13_290.0789	4.13	290.079	No	0.02101	0.6014	0.7863	-0.185	0.07948	2.327	189.2	>0.999999
4.13_404.2046	4.13	404.205	Yes	<0.000001	1.603	0.7493	0.8538	0.1504	5.677	110.5	0.000175
4.13_312.0614	4.13	312.061	No	0.035418	0.6558	0.7815	-0.1257	0.05934	2.118	199.5	>0.999999
4.13_374.0321	4.13	374.032	No	0.009271	0.6234	0.7994	-0.176	0.06697	2.627	199.2	0.999975
4.14_648.1296	4.14	648.13	Yes	<0.000001	1.222	0.8633	0.3587	0.0575	6.238	154.7	7e-06
4.14_626.1478	4.14	626.148	Yes	<0.000001	1.213	0.8675	0.3451	0.05936	5.813	152.7	5.5e-05
4.14_1066.2022	4.14	1066.2	No	5.6e-05	1.282	2.568	-1.286	0.3108	4.137	165.3	0.076152
4.15_1506.2788	4.15	1506.28	Yes	<0.000001	0.7752	1.676	-0.9013	0.08573	10.51	202.5	<0.000001
4.16_708.15	4.16	708.15	No	0.862193	0.8938	0.9087	-0.01492	0.08582	0.1738	193.1	>0.999999
4.16_174.053	4.16	174.053	Yes	<0.000001	1.554	0.6819	0.8721	0.1535	5.68	128.2	0.000135
4.16_390.189	4.16	390.189	No	0.000332	1.149	0.9042	0.2444	0.06681	3.658	182.7	0.359959
4.16_338.1002	4.16	338.1	Yes	2e-06	1.468	0.6401	0.8275	0.1661	4.982	124.5	0.003094
4.16_1370.2269	4.16	1370.23	Yes	<0.000001	0.5821	1.527	-0.9446	0.09874	9.567	172.2	<0.000001
4.16_382.1844	4.16	382.184	No	0.010583	1.253	0.9866	0.2666	0.1029	2.59	142.9	0.999993
4.16_173.1056	4.16	173.106	No	0.000622	1.289	0.947	0.3422	0.0978	3.499	144.8	0.557972
4.16_578.1425	4.16	578.143	No	0.691018	1.113	1.069	0.0435	0.1092	0.3983	146.8	>0.999999
4.16_642.1433	4.16	642.143	No	0.005192	0.9172	1.044	-0.1265	0.04479	2.825	205.9	0.99798
4.17_551.2373	4.17	551.237	No	0.293707	1.162	1.058	0.1039	0.09872	1.053	205.3	>0.999999
4.17_427.1484	4.17	427.148	No	0.01162	1.307	0.9391	0.3675	0.1442	2.549	185.6	0.999998
4.17_462.1375	4.17	462.137	Yes	1e-06	1.523	0.9204	0.603	0.118	5.113	133	0.001645
4.18_816.1624	4.18	816.162	No	0.286176	0.8552	0.7978	0.05734	0.05363	1.069	210.9	>0.999999
4.19_772.2052	4.19	772.205	No	0.016334	0.7971	0.6544	0.1427	0.05897	2.421	210.8	>0.999999
4.19_794.1863	4.19	794.186	No	0.000294	0.8346	0.6357	0.1989	0.05401	3.682	210.8	0.328396
4.19_856.1583	4.19	856.158	No	0.18186	0.7714	0.7156	0.05581	0.04167	1.34	209.2	>0.999999
4.2_1084.2289	4.2	1084.23	No	4.8e-05	0.8985	1.112	-0.2139	0.05143	4.159	189.8	0.066457
4.2_450.1158	4.2	450.116	No	0.843229	1.163	1.137	0.02574	0.1299	0.1981	139.6	>0.999999
4.2_1230.2884	4.2	1230.29	Yes	<0.000001	0.5134	0.8365	-0.3231	0.04435	7.285	210.8	<0.000001
4.2_908.1959	4.2	908.196	Yes	<0.000001	0.7645	1.331	-0.5669	0.07792	7.275	205	<0.000001
4.21_1952.1977	4.21	1952.2	Yes	<0.000001	0.7202	1.214	-0.4941	0.04473	11.05	201.6	<0.000001
4.21_1892.2727	4.21	1892.27	Yes	<0.000001	0.7054	1.576	-0.8705	0.07458	11.67	203.8	<0.000001
4.21_570.0567	4.21	570.057	No	3.7e-05	0.8913	1.04	-0.1483	0.03516	4.218	204.1	0.051436
4.21_954.1177	4.21	954.118	Yes	<0.000001	0.6461	1.426	-0.7801	0.06181	12.62	205.6	<0.000001
4.21_306.0748	4.21	306.075	Yes	<0.000001	0.7146	1.179	-0.4643	0.03564	13.03	210.1	<0.000001
4.21_616.041	4.21	616.041	No	0.027852	1.166	0.9895	0.1762	0.07951	2.215	201.5	>0.999999
4.21_578.0385	4.21	578.038	No	0.072094	0.7885	0.8456	-0.05707	0.03157	1.808	208	>0.999999
4.21_458.0867	4.21	458.087	Yes	<0.000001	0.6922	1.332	-0.6397	0.05008	12.77	206.4	<0.000001
4.21_170.0219	4.21	170.022	Yes	<0.000001	0.7368	1.224	-0.4868	0.03849	12.65	209.9	<0.000001
4.21_480.0673	4.21	480.067	Yes	<0.000001	0.7785	1.107	-0.3288	0.02858	11.5	180	<0.000001
4.21_542.0379	4.21	542.038	Yes	<0.000001	0.78	1.115	-0.3351	0.02885	11.61	184.2	<0.000001
4.21_938.1504	4.21	938.15	Yes	<0.000001	0.6358	1.468	-0.8321	0.0663	12.55	203.1	<0.000001
4.21_502.0511	4.21	502.051	Yes	<0.000001	0.8267	0.9962	-0.1695	0.02995	5.658	209.3	7.9e-05
4.21_521.0795	4.21	521.08	Yes	<0.000001	0.6316	1.282	-0.6508	0.05288	12.31	210.3	<0.000001
4.21_564.0192	4.21	564.019	No	0.338889	0.8252	0.8543	-0.02909	0.03034	0.9586	209.5	>0.999999
4.21_288.0638	4.21	288.064	No	0.004279	0.9606	1.111	-0.1506	0.05192	2.9	154.5	0.994399
4.21_332.0543	4.21	332.054	No	0.66952	1.199	1.151	0.04759	0.1112	0.428	107.2	>0.999999
4.21_555.9944	4.21	555.994	Yes	<0.000001	0.7457	1.015	-0.2695	0.02735	9.854	191.5	<0.000001
4.21_556.056	4.21	556.056	Yes	<0.000001	0.6764	1.155	-0.4784	0.03881	12.33	210	<0.000001
4.21_586.0039	4.21	586.004	No	9.7e-05	1.018	0.7853	0.2326	0.05845	3.979	199.6	0.126185
4.21_1448.1434	4.21	1448.14	No	0.000331	1.145	3.104	-1.959	0.5333	3.673	152.3	0.359516
4.21_270.0533	4.21	270.053	Yes	<0.000001	0.7654	1.179	-0.4136	0.03778	10.95	208.5	<0.000001
4.21_625.9914	4.21	625.991	No	0.611233	0.8934	0.8659	0.0275	0.05403	0.5091	210.1	>0.999999
4.21_577.976	4.21	577.976	No	0.009212	0.8855	0.7641	0.1214	0.04621	2.628	210.7	0.999974
4.22_718.108	4.22	718.108	No	0.266865	0.9894	1.035	-0.04544	0.04081	1.113	202.3	>0.999999
4.22_642.1761	4.22	642.176	No	0.244966	0.8635	0.9503	-0.08673	0.07439	1.166	210.9	>0.999999
4.22_1070.2511	4.22	1070.25	Yes	<0.000001	0.7179	1.142	-0.4241	0.0747	5.677	205.3	7.3e-05
4.23_622.311	4.23	622.311	Yes	<0.000001	1.692	0.9465	0.745	0.134	5.559	150.8	0.000187
4.23_696.1236	4.23	696.124	No	0.775084	1.561	1.533	0.02806	0.09808	0.2861	197.3	>0.999999
4.23_778.1366	4.23	778.137	Yes	<0.000001	0.5891	1.19	-0.601	0.07356	8.17	210.1	<0.000001
4.23_518.1046	4.23	518.105	No	0.002591	0.8614	1.081	-0.2201	0.07156	3.076	122.3	0.959721
4.24_194.0221	4.24	194.022	No	0.257595	0.8447	0.9621	-0.1174	0.1033	1.137	146.6	>0.999999
4.24_302.0432	4.24	302.043	No	0.407169	0.9692	1.059	-0.08989	0.1081	0.8312	150	>0.999999
4.24_342.036	4.24	342.036	No	0.432327	0.8345	0.9072	-0.07273	0.09235	0.7875	140.9	>0.999999
4.24_338.1583	4.24	338.158	No	0.000893	1.067	0.9549	0.1119	0.03318	3.373	199.9	0.685635
4.25_788.185	4.25	788.185	Yes	<0.000001	0.9555	1.947	-0.9912	0.1106	8.963	156.2	<0.000001
4.26_299.1011	4.26	299.101	No	0.741658	0.939	0.9833	-0.04428	0.1342	0.3301	203.2	>0.999999
4.26_324.0484	4.26	324.048	Yes	<0.000001	1.162	0.8451	0.3166	0.05114	6.192	197.1	5e-06
4.27_192.0421	4.27	192.042	No	0.025784	1.171	1.332	-0.1614	0.07186	2.246	198.8	>0.999999
4.27_398.0826	4.27	398.083	No	8e-06	0.9454	1.233	-0.2875	0.06272	4.585	206.6	0.011514
4.27_330.0952	4.27	330.095	No	0.045964	1.14	1.303	-0.1626	0.08097	2.008	201.5	>0.999999
4.28_134.0217	4.28	134.022	No	0.019034	1.283	0.6396	0.6436	0.2715	2.371	148.2	>0.999999
4.28_855.2042	4.28	855.204	No	0.007188	0.652	0.538	0.1141	0.04201	2.715	203.4	0.999778
4.28_229.0723	4.28	229.072	No	0.057913	0.9752	1.097	-0.1215	0.06369	1.907	208.8	>0.999999
4.28_207.0902	4.28	207.09	No	0.009819	0.9465	1.121	-0.1741	0.06682	2.606	210.4	0.999986
4.28_866.2027	4.28	866.203	No	0.427128	0.9637	1.065	-0.1016	0.1277	0.7959	186.9	>0.999999
4.29_318.0364	4.29	318.036	No	0.01408	1.157	0.6005	0.5561	0.2238	2.484	149.1	>0.999999
4.29_754.1428	4.29	754.143	No	0.000355	0.9947	2.237	-1.242	0.34	3.654	152.4	0.378595
4.29_1338.2699	4.29	1338.27	Yes	<0.000001	0.6777	1.345	-0.6672	0.07801	8.553	209.9	<0.000001
4.29_374.137	4.29	374.137	No	0.045847	0.9312	1.004	-0.07331	0.0365	2.009	210.9	>0.999999
4.29_362.1372	4.29	362.137	No	0.134284	0.9539	1.017	-0.06335	0.04215	1.503	210.8	>0.999999
4.31_368.1141	4.31	368.114	No	0.521446	1.03	0.9984	0.03162	0.04924	0.6422	210.3	>0.999999
4.32_442.0899	4.32	442.09	Yes	<0.000001	0.776	1.158	-0.3819	0.06847	5.577	196.2	0.000126
4.32_510.0771	4.32	510.077	Yes	<0.000001	0.7902	1.099	-0.3088	0.05901	5.232	203.5	0.000639
4.32_488.0958	4.32	488.096	Yes	<0.000001	0.7459	1.167	-0.4209	0.07497	5.615	194	0.000106
4.33_294.0958	4.33	294.096	No	0.024209	1.325	1.02	0.3049	0.1343	2.271	205.4	>0.999999
4.33_882.1979	4.33	882.198	Yes	3e-06	0.7678	1.108	-0.3403	0.07061	4.819	203.2	0.004228
4.34_1528.2686	4.34	1528.27	Yes	<0.000001	0.5892	1.068	-0.4786	0.04763	10.05	179.9	<0.000001
4.34_443.0931	4.34	443.093	No	0.004281	0.9204	1.137	-0.2166	0.07497	2.889	205.5	0.994399
4.35_882.1709	4.35	882.171	Yes	<0.000001	0.8269	1.26	-0.4328	0.05336	8.111	210.4	<0.000001
4.35_1506.2769	4.35	1506.28	Yes	<0.000001	0.8759	1.833	-0.9574	0.1376	6.958	209.8	<0.000001
4.35_296.1264	4.35	296.126	No	0.360289	0.948	0.9877	-0.03971	0.04331	0.9168	210.9	>0.999999
4.35_170.0216	4.35	170.022	No	0.536226	1.671	2.036	-0.3652	0.5894	0.6196	191.6	>0.999999
4.36_1398.2364	4.36	1398.24	Yes	<0.000001	0.766	1.444	-0.6779	0.07731	8.769	179.7	<0.000001
4.36_462.0812	4.36	462.081	Yes	<0.000001	0.8122	1.364	-0.5521	0.0805	6.859	176	<0.000001
4.36_1110.141	4.36	1110.14	Yes	<0.000001	0.734	1.169	-0.4351	0.05285	8.232	202.4	<0.000001
4.36_1376.2477	4.36	1376.25	Yes	<0.000001	0.6826	1.436	-0.7532	0.07936	9.491	187.2	<0.000001
4.36_882.1924	4.36	882.192	Yes	<0.000001	0.8942	1.281	-0.3871	0.06456	5.996	209.8	1.4e-05
4.36_864.1582	4.36	864.158	Yes	<0.000001	0.7204	1.238	-0.5172	0.05488	9.425	203.9	<0.000001
4.36_1088.1583	4.36	1088.16	Yes	<0.000001	0.7087	1.246	-0.5371	0.05506	9.754	209.2	<0.000001
4.36_1354.2648	4.36	1354.26	Yes	<0.000001	0.6319	1.51	-0.878	0.09045	9.707	181.3	<0.000001
4.36_1072.1886	4.36	1072.19	Yes	<0.000001	0.6711	1.238	-0.5673	0.05587	10.15	200.6	<0.000001
4.36_207.0899	4.36	207.09	No	0.115184	0.9387	1.095	-0.1562	0.09877	1.582	209.9	>0.999999
4.36_348.1786	4.36	348.179	No	0.612306	6.297	6.959	-0.662	1.304	0.5075	209.6	>0.999999
4.36_1094.1704	4.36	1094.17	Yes	<0.000001	0.6984	1.267	-0.5685	0.05125	11.09	210.1	<0.000001
4.38_621.1678	4.38	621.168	No	0.00043	1.305	0.6876	0.6174	0.1707	3.616	127	0.435672
4.38_368.1111	4.38	368.111	No	0.011531	1.326	0.9441	0.3823	0.149	2.566	117.5	0.999997
4.39_570.1023	4.39	570.102	Yes	<0.000001	0.8913	1.384	-0.4926	0.06406	7.69	206.8	<0.000001
4.39_308.1478	4.39	308.148	No	0.001517	1.063	0.916	0.1466	0.04561	3.214	208.8	0.854316
4.4_762.1423	4.4	762.142	Yes	<0.000001	0.6327	1.371	-0.7388	0.0638	11.58	185	<0.000001
4.4_376.1365	4.4	376.137	No	9e-06	1.086	0.8787	0.2068	0.04542	4.553	208.7	0.013099
4.41_1810.3337	4.41	1810.33	Yes	<0.000001	0.6241	1.602	-0.9783	0.1288	7.594	142.3	<0.000001
4.41_756.2107	4.41	756.211	No	6.7e-05	1.354	0.9457	0.4079	0.09973	4.09	165.9	0.090253
4.41_824.1961	4.41	824.196	No	1.3e-05	1.158	0.8381	0.3202	0.07134	4.488	181.9	0.018391
4.41_840.1612	4.41	840.161	Yes	<0.000001	0.842	1.189	-0.3465	0.06281	5.516	210.6	0.000158
4.41_454.2052	4.41	454.205	No	0.246336	0.9778	1.031	-0.05301	0.0456	1.163	211	>0.999999
4.42_1674.3079	4.42	1674.31	Yes	<0.000001	0.7542	1.774	-1.02	0.1259	8.097	188	<0.000001
4.42_426.2093	4.42	426.209	No	0.103025	1.235	0.9737	0.2617	0.1597	1.638	191.7	>0.999999
4.42_788.1944	4.42	788.194	No	0.031619	1.098	1.42	-0.3227	0.149	2.166	181.4	>0.999999
4.42_416.1684	4.42	416.168	No	0.256733	1.094	1.195	-0.1005	0.08841	1.137	209.3	>0.999999
4.43_1962.3516	4.43	1962.35	Yes	<0.000001	0.7691	1.889	-1.12	0.1548	7.23	206.4	<0.000001
4.44_2114.3841	4.44	2114.38	Yes	<0.000001	0.8071	1.997	-1.19	0.1503	7.915	188.8	<0.000001
4.44_800.1636	4.44	800.164	Yes	5e-06	1.301	1.093	0.2083	0.04407	4.725	184.1	0.006763
4.44_1984.3371	4.44	1984.34	Yes	<0.000001	0.845	1.744	-0.8993	0.1263	7.118	182.1	<0.000001
4.45_226.1209	4.45	226.121	No	0.822329	0.8552	0.8389	0.01637	0.0728	0.2248	198.1	>0.999999
4.45_546.1366	4.45	546.137	No	0.940935	0.938	0.9463	-0.008284	0.1117	0.07419	195.6	>0.999999
4.46_1186.2266	4.46	1186.23	No	7.4e-05	0.9087	1.256	-0.3477	0.08602	4.042	210.6	0.099189
4.46_920.1435	4.46	920.144	Yes	2e-06	0.8565	1.305	-0.4481	0.09217	4.862	193.7	0.003603
4.46_426.0959	4.46	426.096	No	0.00102	0.8878	1.116	-0.2279	0.06835	3.334	199.7	0.730675
4.46_578.1418	4.46	578.142	No	0.002319	0.9076	1.151	-0.2433	0.07882	3.087	193.1	0.944309
4.46_378.1885	4.46	378.188	No	0.803574	2.055	1.976	0.0793	0.3184	0.249	204	>0.999999
4.48_746.0979	4.48	746.098	Yes	3e-06	1.329	0.9986	0.3309	0.0689	4.802	168.9	0.005146
4.49_1084.2257	4.49	1084.23	Yes	<0.000001	0.7762	1.419	-0.6427	0.06925	9.281	165.8	<0.000001
4.49_1960.3556	4.49	1960.36	Yes	<0.000001	1.016	1.753	-0.7365	0.1409	5.228	174.5	0.000747
4.49_724.1159	4.49	724.116	No	0.000308	0.8743	0.9668	-0.09249	0.0252	3.67	210.8	0.33986
4.49_1944.3796	4.49	1944.38	Yes	4e-06	0.7582	1.026	-0.2681	0.05641	4.753	209.6	0.005556
4.49_626.1503	4.49	626.15	Yes	6e-06	0.8799	1.025	-0.1447	0.03122	4.635	209.6	0.009219
4.49_694.1357	4.49	694.136	No	0.418354	0.9075	0.888	0.01949	0.02403	0.8109	211	>0.999999
4.49_710.1004	4.49	710.1	No	0.301182	0.9185	0.8951	0.02337	0.02254	1.036	211	>0.999999
4.49_2548.5525	4.49	2548.55	No	0.000698	0.8563	1.005	-0.1488	0.04322	3.442	207.6	0.599351
4.49_2564.5207	4.49	2564.52	No	0.001307	0.8585	1.006	-0.1478	0.04536	3.259	207.7	0.811255
4.49_2542.536	4.49	2542.54	No	6.8e-05	0.8415	1.062	-0.2207	0.0543	4.064	210.6	0.091344
4.49_2580.4856	4.49	2580.49	No	1.2e-05	0.8309	1.006	-0.1754	0.03916	4.479	207.3	0.017929
4.49_680.0673	4.49	680.067	No	0.001835	0.9193	0.8262	0.09314	0.02951	3.156	210.8	0.900284
4.49_2586.5022	4.49	2586.5	No	1.4e-05	0.8659	1.025	-0.1589	0.03569	4.453	198	0.020375
4.49_2570.524	4.49	2570.52	Yes	<0.000001	0.8692	1.102	-0.2327	0.03869	6.014	210.7	1.3e-05
4.49_1938.3707	4.49	1938.37	No	0.044695	0.9082	0.9694	-0.06113	0.03026	2.02	198.3	>0.999999
4.49_712.0572	4.49	712.057	No	0.043735	0.9575	0.8758	0.08169	0.04026	2.029	204.4	>0.999999
4.49_1954.3413	4.49	1954.34	No	0.010767	0.8962	0.9766	-0.08042	0.03124	2.574	201.6	0.999995
4.5_746.039	4.5	746.039	No	0.000987	1.135	0.926	0.2089	0.0625	3.342	207	0.719581
4.5_670.1128	4.5	670.113	No	8.9e-05	0.8856	0.7731	0.1124	0.02813	3.997	208.7	0.117239
4.5_738.1222	4.5	738.122	No	0.096839	0.9958	0.8962	0.09967	0.05975	1.668	206	>0.999999
4.51_732.0823	4.51	732.082	No	0.982042	1.105	1.107	-0.001392	0.06177	0.02254	196	>0.999999
4.51_416.168	4.51	416.168	No	0.644243	0.9412	0.9666	-0.02547	0.05507	0.4625	207.7	>0.999999
4.51_716.1234	4.51	716.123	Yes	<0.000001	1.274	3.305	-2.032	0.3522	5.768	124.9	9.4e-05
4.51_437.0786	4.51	437.079	Yes	<0.000001	0.8119	1.097	-0.2848	0.0371	7.677	206.5	<0.000001
4.51_794.0546	4.51	794.055	No	0.008829	1.105	0.9293	0.176	0.06658	2.643	208.7	0.99996
4.52_1490.2856	4.52	1490.29	Yes	<0.000001	0.7774	1.311	-0.534	0.06541	8.164	211	<0.000001
4.52_194.0219	4.52	194.022	No	0.231993	0.8407	0.9599	-0.1193	0.09936	1.2	143	>0.999999
4.52_800.072	4.52	800.072	No	0.001049	1.135	1.021	0.1136	0.03419	3.324	208	0.740133
4.52_784.1065	4.52	784.106	No	0.331742	1.143	1.101	0.04204	0.04321	0.973	201.7	>0.999999
4.53_302.0433	4.53	302.043	No	0.687243	1.209	1.155	0.05384	0.1335	0.4032	180.3	>0.999999
4.54_346.1617	4.54	346.162	No	0.645366	1.331	1.258	0.07242	0.1571	0.4609	209.8	>0.999999
4.54_388.2108	4.54	388.211	No	0.028944	1.543	0.9379	0.6054	0.2735	2.214	107.1	>0.999999
4.55_644.2312	4.55	644.231	No	0.124125	1.223	1.046	0.1769	0.1146	1.544	196.9	>0.999999
4.55_1224.2009	4.55	1224.2	Yes	<0.000001	0.708	1.279	-0.571	0.06248	9.139	204.3	<0.000001
4.55_600.1253	4.55	600.125	Yes	<0.000001	0.6412	1.351	-0.7098	0.069	10.29	196.4	<0.000001
4.56_1360.2597	4.56	1360.26	No	0.334147	1.651	1.564	0.08736	0.09025	0.968	211	>0.999999
4.56_866.2049	4.56	866.205	No	0.213988	0.989	1.098	-0.1091	0.08749	1.247	174.5	>0.999999
4.57_546.1333	4.57	546.133	No	0.678832	0.7558	0.7291	0.02665	0.06426	0.4147	204.2	>0.999999
4.58_1218.2105	4.58	1218.21	Yes	<0.000001	0.7237	1.613	-0.8895	0.0996	8.931	181.9	<0.000001
4.58_396.194	4.58	396.194	No	0.136864	1.667	1.453	0.2144	0.1435	1.494	191.1	>0.999999
4.58_154.0269	4.58	154.027	No	0.233615	1.213	1.1	0.1135	0.09494	1.196	158	>0.999999
4.59_464.1876	4.59	464.188	No	0.018079	1.625	1.232	0.3927	0.1648	2.383	206	>0.999999
4.59_174.0877	4.59	174.088	No	0.398158	1.018	1.088	-0.07051	0.08328	0.8467	208.7	>0.999999
4.59_332.1829	4.59	332.183	No	0.053616	1.361	1.075	0.286	0.1473	1.942	191.7	>0.999999
4.59_378.1878	4.59	378.188	No	0.080556	1.335	1.111	0.2235	0.1273	1.756	199.5	>0.999999
4.6_526.2524	4.6	526.252	No	0.107445	1.007	1.148	-0.1409	0.08716	1.617	210.2	>0.999999
4.6_1520.2535	4.6	1520.25	Yes	<0.000001	0.764	1.691	-0.9269	0.1066	8.693	185.1	<0.000001
4.6_638.0484	4.6	638.048	No	0.001617	0.9269	1.092	-0.1655	0.05177	3.196	203.2	0.870123
4.6_700.0143	4.6	700.014	No	0.000899	0.9187	1.098	-0.1797	0.05329	3.372	197.8	0.688022
4.6_524.0536	4.6	524.054	No	1.6e-05	0.8544	1.066	-0.2116	0.04783	4.425	202.7	0.022573
4.6_480.0878	4.6	480.088	Yes	3e-06	0.844	1.141	-0.2968	0.06174	4.807	183.8	0.004754
4.6_564.0394	4.6	564.039	No	6.2e-05	0.8554	1.085	-0.2293	0.05596	4.098	191.1	0.083409
4.6_548.074	4.6	548.074	No	4e-05	0.8678	1.11	-0.2422	0.05755	4.208	189.8	0.054949
4.6_632.0266	4.6	632.027	No	0.000174	0.8856	1.105	-0.2189	0.05717	3.829	193.9	0.212408
4.61_386.1888	4.61	386.189	No	0.164893	1.132	0.9282	0.2041	0.1461	1.397	123	>0.999999
4.62_596.133	4.62	596.133	No	0.151475	5.934	7.022	-1.089	0.7561	1.44	202.8	>0.999999
4.63_1056.1959	4.63	1056.2	Yes	<0.000001	0.7502	1.314	-0.5643	0.08862	6.367	189.6	2e-06
4.63_304.045	4.63	304.045	No	0.437575	0.8042	0.8687	-0.06451	0.08293	0.7778	202.7	>0.999999
4.63_1642.3151	4.63	1642.32	Yes	<0.000001	0.8207	1.879	-1.059	0.1468	7.211	171.2	<0.000001
4.63_1034.2038	4.63	1034.2	Yes	<0.000001	0.7464	1.215	-0.4689	0.07699	6.09	206.9	9e-06
4.64_193.06	4.64	193.06	Yes	<0.000001	0.663	0.5247	0.1383	0.02674	5.171	192	0.000895
4.65_390.212	4.65	390.212	No	0.033524	1.802	0.7345	1.067	0.4952	2.155	102	>0.999999
4.65_430.1734	4.65	430.173	No	0.971698	0.9837	0.9811	0.002547	0.07169	0.03552	192.5	>0.999999
4.66_1186.2107	4.66	1186.21	Yes	<0.000001	0.7839	1.247	-0.4627	0.07911	5.849	206.2	3.1e-05
4.66_164.0329	4.66	164.033	No	0.023029	0.4735	0.4084	0.06518	0.02845	2.291	198.4	>0.999999
4.66_207.0748	4.66	207.075	No	0.032262	1.076	0.9128	0.1631	0.07547	2.161	154.1	>0.999999
4.66_165.0643	4.66	165.064	No	0.022568	1.014	0.8471	0.1674	0.07269	2.303	158.9	>0.999999
4.67_120.0438	4.67	120.044	No	0.135164	0.642	0.5835	0.05853	0.03901	1.5	201.1	>0.999999
4.67_1442.3176	4.67	1442.32	No	0.473947	1.107	1.071	0.03627	0.05055	0.7175	192.7	>0.999999
4.67_596.13	4.67	596.13	No	0.008339	1.138	1.013	0.1258	0.04723	2.663	210.9	0.999934
4.67_618.1126	4.67	618.113	No	0.001349	1.138	1.001	0.137	0.04218	3.249	211	0.820651
4.67_486.224	4.67	486.224	No	0.210163	1.103	1.045	0.05758	0.0458	1.257	193.7	>0.999999
4.67_680.087	4.67	680.087	No	0.000442	1.167	0.9913	0.1757	0.04918	3.573	201.7	0.444379
4.68_403.9955	4.68	403.995	No	0.411892	1.002	1.072	-0.07037	0.08558	0.8223	203.1	>0.999999
4.68_342.021	4.68	342.021	No	0.493937	1.044	0.972	0.0719	0.1049	0.6853	196.8	>0.999999
4.68_184.0226	4.68	184.023	No	0.698996	0.983	0.9415	0.04147	0.1071	0.3872	197.1	>0.999999
4.68_934.2558	4.68	934.256	No	0.130504	1.075	1.018	0.05761	0.03795	1.518	210.5	>0.999999
4.68_740.2087	4.68	740.209	No	0.019743	1.203	0.934	0.2686	0.114	2.356	154.9	>0.999999
4.68_386.1096	4.68	386.11	No	0.006753	1.152	0.9115	0.2405	0.08762	2.744	160.6	0.999644
4.68_808.1973	4.68	808.197	No	0.010033	1.152	0.9112	0.241	0.09254	2.605	165.8	0.999989
4.68_320.0408	4.68	320.041	No	0.339914	0.9278	1.008	-0.08002	0.08365	0.9566	203	>0.999999
4.69_690.1157	4.69	690.116	No	0.718943	1.088	1.076	0.0121	0.03356	0.3604	195.6	>0.999999
4.71_437.0734	4.71	437.073	Yes	<0.000001	0.7565	1.174	-0.4176	0.03524	11.85	210.9	<0.000001
4.72_534.0289	4.72	534.029	No	0.007369	0.786	1.06	-0.2739	0.1012	2.706	208.2	0.999814
4.74_840.1881	4.74	840.188	No	0.003603	1.103	0.951	0.1519	0.05156	2.946	201.1	0.988031
4.74_726.1989	4.74	726.199	No	7e-06	1.001	0.8529	0.1478	0.03205	4.61	210.5	0.010227
4.74_226.0152	4.74	226.015	No	0.064423	1.42	1.62	-0.1996	0.1073	1.859	208.8	>0.999999
4.74_408.197	4.74	408.197	No	0.063355	1.223	1.009	0.2145	0.1149	1.867	196.5	>0.999999
4.75_1232.31	4.75	1232.31	Yes	<0.000001	1.07	0.7085	0.3615	0.05965	6.06	168.4	1.4e-05
4.76_372.1427	4.76	372.143	No	0.529787	1.123	1.165	-0.04171	0.06626	0.6294	199.6	>0.999999
4.76_800.1635	4.76	800.163	No	3.9e-05	1.399	1.135	0.2643	0.0628	4.208	198.4	0.054195
4.77_454.2402	4.77	454.24	No	9e-06	1.265	0.9197	0.3454	0.07566	4.565	181	0.013383
4.77_196.0708	4.77	196.071	No	0.168226	0.9043	0.8526	0.05168	0.03734	1.384	161.4	>0.999999
4.77_174.0896	4.77	174.09	No	0.096145	1.054	0.9951	0.05911	0.03534	1.673	180	>0.999999
4.77_813.2297	4.77	813.23	No	0.455667	1.227	1.161	0.06613	0.08849	0.7474	209.9	>0.999999
4.78_1322.2742	4.78	1322.27	No	0.000192	0.8282	1.309	-0.4807	0.1266	3.799	201.8	0.232065
4.78_596.1373	4.78	596.137	No	0.568473	1.064	1.091	-0.02668	0.04672	0.5712	209.7	>0.999999
4.78_1202.2184	4.78	1202.22	Yes	<0.000001	1.046	1.986	-0.9399	0.08995	10.45	191.3	<0.000001
4.78_332.0625	4.78	332.062	No	0.083466	1.067	1.15	-0.08311	0.04778	1.739	205	>0.999999
4.8_654.2517	4.8	654.252	No	6.6e-05	1.234	0.9324	0.3017	0.07387	4.084	180.9	0.089295
4.81_472.0993	4.81	472.099	Yes	<0.000001	0.7914	1.127	-0.3352	0.04936	6.791	193.7	<0.000001
4.81_714.1541	4.81	714.154	No	0.025018	0.84	1.076	-0.2355	0.1042	2.261	167.4	>0.999999
4.81_690.1197	4.81	690.12	No	0.068101	1.1	1.169	-0.0688	0.03752	1.834	209.6	>0.999999
4.82_404.2049	4.82	404.205	No	0.507157	1.137	1.078	0.05979	0.08998	0.6645	192.5	>0.999999
4.83_320.054	4.83	320.054	Yes	<0.000001	0.6576	1.584	-0.9265	0.08961	10.34	171.9	<0.000001
4.83_914.1539	4.83	914.154	Yes	<0.000001	0.6066	1.585	-0.9787	0.0939	10.42	170.8	<0.000001
4.84_482.2351	4.84	482.235	No	0.128114	1.046	1.203	-0.1574	0.1031	1.528	206.2	>0.999999
4.84_378.1887	4.84	378.189	No	0.946168	1.273	1.266	0.007667	0.1134	0.0676	200.5	>0.999999
4.84_682.1366	4.84	682.137	No	0.111571	1.269	1.191	0.07796	0.04878	1.598	203.6	>0.999999
4.85_450.0789	4.85	450.079	No	0.589167	2.594	2.411	0.1829	0.3381	0.5409	206.4	>0.999999
4.85_454.2412	4.85	454.241	No	0.095004	1.127	1.001	0.1266	0.07544	1.677	201.2	>0.999999
4.86_678.148	4.86	678.148	No	0.001732	0.7924	0.7092	0.08313	0.02612	3.182	172.3	0.887302
4.86_694.1048	4.86	694.105	No	0.004701	0.7793	0.701	0.07832	0.02734	2.864	172.7	0.996463
4.86_1292.2919	4.86	1292.29	No	2.9e-05	1.157	0.9301	0.2265	0.0528	4.29	177.3	0.041148
4.87_824.154	4.87	824.154	No	0.438992	1.123	1.08	0.04286	0.05528	0.7754	210.4	>0.999999
4.88_610.1549	4.88	610.155	No	0.381875	1.097	1.165	-0.06734	0.07684	0.8763	203.2	>0.999999
4.9_890.2082	4.9	890.208	No	0.009493	1.299	0.6071	0.6917	0.2633	2.627	153.5	0.99998
4.9_164.0332	4.9	164.033	No	0.006005	1.21	0.592	0.6184	0.222	2.786	155	0.999195
4.9_1220.3147	4.9	1220.31	No	0.15855	1.317	1.387	-0.0707	0.04996	1.415	209.9	>0.999999
4.91_532.1658	4.91	532.166	No	0.246142	1.148	1.013	0.1352	0.1162	1.163	209	>0.999999
4.92_744.1704	4.92	744.17	No	0.048047	1.131	1.025	0.1054	0.05301	1.989	197.8	>0.999999
4.92_610.1533	4.92	610.153	No	0.466691	1.066	1.083	-0.01623	0.02225	0.7292	204.7	>0.999999
4.93_673.1397	4.93	673.14	No	0.230288	1.034	1.115	-0.08109	0.0674	1.203	208.2	>0.999999
4.94_782.2251	4.94	782.225	No	0.603634	0.9042	0.886	0.01823	0.03507	0.52	211	>0.999999
4.94_1242.2981	4.94	1242.3	No	0.030142	1.014	0.9935	0.02083	0.009541	2.183	205	>0.999999
4.94_522.2003	4.94	522.2	No	0.445162	1.015	0.9805	0.03472	0.04538	0.765	199.3	>0.999999
4.94_1258.2637	4.94	1258.26	No	0.002962	1.014	0.9824	0.03173	0.01055	3.007	211	0.974139
4.94_1868.4033	4.94	1868.4	No	0.12016	0.9856	1.012	-0.02607	0.0167	1.561	203.4	>0.999999
4.94_1242.8014	4.94	1242.8	No	1.6e-05	1.026	0.9719	0.05378	0.01218	4.413	209.2	0.0233
4.94_2492.5403	4.94	2492.54	No	0.046503	0.9824	0.9442	0.03821	0.01907	2.004	193.3	>0.999999
4.95_708.1235	4.95	708.124	No	0.000938	0.954	1.089	-0.1352	0.04027	3.356	210.6	0.70193
4.95_1890.3862	4.95	1890.39	No	0.046724	1.008	0.9821	0.02624	0.01311	2.001	208.1	>0.999999
4.95_953.1737	4.95	953.174	No	0.12634	1.091	1.059	0.03188	0.02077	1.535	210.9	>0.999999
4.95_674.1221	4.95	674.122	No	0.267958	0.959	0.9256	0.0334	0.03007	1.111	208.7	>0.999999
4.95_2522.5399	4.95	2522.54	No	0.86865	1.023	1.026	-0.002686	0.01622	0.1656	211	>0.999999
4.96_632.1377	4.96	632.138	No	4e-05	1.039	0.9973	0.04123	0.009811	4.202	197.5	0.055363
4.96_678.1331	4.96	678.133	No	0.000776	1.034	1.002	0.0313	0.009175	3.412	208.8	0.636446
4.96_694.1068	4.96	694.107	No	0.015838	1.025	0.994	0.0306	0.01257	2.434	191.1	>0.999999
4.96_304.0581	4.96	304.058	No	0.007353	1.092	1.155	-0.06321	0.02334	2.709	194.8	0.999813
4.96_654.1235	4.96	654.124	Yes	<0.000001	0.967	0.8671	0.09993	0.01857	5.382	205.7	0.00031
4.96_664.0669	4.96	664.067	No	0.142482	0.9601	0.9294	0.03067	0.02083	1.473	188.7	>0.999999
4.96_348.0289	4.96	348.029	No	0.004683	0.9603	0.8635	0.09686	0.03387	2.86	203.6	0.996405
4.96_1912.3671	4.96	1912.37	No	0.015772	1.155	1.091	0.06404	0.02629	2.436	192.7	>0.999999
4.97_762.087	4.97	762.087	No	0.092947	1.036	1.015	0.02026	0.012	1.689	186.1	>0.999999
4.97_778.0563	4.97	778.056	No	0.780058	0.9789	0.9715	0.007386	0.02642	0.2796	210.6	>0.999999
4.97_732.0614	4.97	732.061	No	0.289508	0.9765	0.9443	0.0322	0.03033	1.062	209.6	>0.999999
4.97_730.1015	4.97	730.101	No	0.150162	0.9227	0.9748	-0.05207	0.03605	1.444	210.7	>0.999999
4.98_784.0733	4.98	784.073	No	0.42933	1.001	0.9846	0.01667	0.02105	0.792	197.2	>0.999999
4.98_768.1123	4.98	768.112	No	0.381425	0.9702	0.99	-0.01981	0.02258	0.8772	202.4	>0.999999
4.98_662.1335	4.98	662.134	No	0.014042	2.193	1.354	0.8391	0.3363	2.495	112.2	>0.999999
4.99_350.1857	4.99	350.186	No	0.234709	0.6217	0.5155	0.1062	0.08912	1.192	205.1	>0.999999
5.03_1186.2207	5.03	1186.22	Yes	<0.000001	0.7732	1.203	-0.4297	0.07991	5.377	204.4	0.000319
5.03_478.1398	5.03	478.14	Yes	<0.000001	0.6672	1.084	-0.417	0.05741	7.263	194.6	<0.000001
5.03_682.1373	5.03	682.137	Yes	2e-06	0.9054	1.109	-0.2037	0.04101	4.968	174.8	0.002421
5.04_598.1851	5.04	598.185	Yes	<0.000001	0.7645	1.096	-0.3319	0.03603	9.21	210.9	<0.000001
5.04_942.2058	5.04	942.206	No	0.00771	0.8203	0.9221	-0.1018	0.03782	2.691	202.4	0.99987
5.04_620.1667	5.04	620.167	Yes	<0.000001	0.7931	1.11	-0.3165	0.03351	9.444	210.9	<0.000001
5.07_1074.2435	5.07	1074.24	No	0.237383	1.17	1.073	0.09745	0.08224	1.185	210.5	>0.999999
5.07_1052.2385	5.07	1052.24	No	2e-05	0.9595	1.31	-0.3507	0.08038	4.362	204.4	0.028993
5.07_1096.2273	5.07	1096.23	No	0.006575	1.033	0.918	0.1151	0.04192	2.745	210.5	0.999567
5.08_170.0219	5.08	170.022	Yes	<0.000001	0.9944	1.604	-0.6101	0.09582	6.367	206.2	2e-06
5.08_385.9953	5.08	385.995	No	0.128673	1.023	0.9579	0.06476	0.04245	1.525	208.5	>0.999999
5.08_272.0328	5.08	272.033	No	0.589505	1.029	1.067	-0.03796	0.07024	0.5404	210.8	>0.999999
5.08_526.0436	5.08	526.044	Yes	<0.000001	0.8584	1.307	-0.449	0.07979	5.627	203.5	9.5e-05
5.08_256.0351	5.08	256.035	No	0.773895	0.9879	0.9767	0.01122	0.03902	0.2877	211	>0.999999
5.08_464.0989	5.08	464.099	No	0.83044	1.022	1.008	0.01391	0.06487	0.2144	200	>0.999999
5.08_442.0885	5.08	442.089	Yes	<0.000001	0.8324	1.318	-0.486	0.07892	6.158	204.3	6e-06
5.08_906.1847	5.08	906.185	Yes	<0.000001	0.8154	1.286	-0.4711	0.08499	5.543	199.9	0.000146
5.08_532.0812	5.08	532.081	No	0.116822	0.9829	0.9299	0.05297	0.03364	1.575	210.5	>0.999999
5.08_548.047	5.08	548.047	No	0.143953	0.9619	0.9165	0.04546	0.031	1.467	209.1	>0.999999
5.08_950.1696	5.08	950.17	No	0.71144	1.045	1.016	0.02931	0.07912	0.3704	207.4	>0.999999
5.08_724.1177	5.08	724.118	No	0.001437	1.851	1.166	0.6853	0.2115	3.24	172.3	0.839215
5.08_616.0327	5.08	616.033	No	0.142149	0.9356	0.895	0.04059	0.02755	1.473	210.9	>0.999999
5.08_486.0722	5.08	486.072	No	0.749315	0.9741	0.9853	-0.01118	0.03495	0.32	208.2	>0.999999
5.08_966.1346	5.08	966.135	No	0.962398	1.012	1.015	-0.003375	0.0715	0.0472	209.1	>0.999999
5.08_508.0592	5.08	508.059	No	0.110309	0.9938	0.9522	0.04159	0.02593	1.604	208.4	>0.999999
5.08_562.0654	5.08	562.065	No	0.856361	0.9472	0.9395	0.007738	0.0427	0.1812	209.6	>0.999999
5.08_632.001	5.08	632.001	No	0.152776	0.9269	0.8882	0.03868	0.02695	1.435	210.8	>0.999999
5.08_518.0137	5.08	518.014	No	0.10628	0.9138	0.8637	0.05004	0.03085	1.622	211	>0.999999
5.08_988.1166	5.08	988.117	No	0.05039	0.9969	0.8946	0.1023	0.05198	1.968	204.4	>0.999999
5.08_944.135	5.08	944.135	Yes	<0.000001	0.8191	1.093	-0.2737	0.04411	6.204	210.3	5e-06
5.09_256.0373	5.09	256.037	No	0.681142	1.135	1.102	0.03302	0.08023	0.4116	182.2	>0.999999
5.09_638.014	5.09	638.014	No	0.274733	1.111	1.049	0.06205	0.05666	1.095	205.8	>0.999999
5.09_350.0635	5.09	350.063	No	0.905616	1.182	1.207	-0.02506	0.211	0.1187	187.3	>0.999999
5.09_622.0509	5.09	622.051	No	0.263571	1.132	1.068	0.06322	0.0564	1.121	210.7	>0.999999
5.1_434.2496	5.1	434.25	No	0.03409	2.329	1.651	0.6782	0.3176	2.135	177.8	>0.999999
5.11_218.1161	5.11	218.116	No	0.754177	0.8802	0.8577	0.0225	0.07175	0.3136	195.2	>0.999999
5.11_1018.213	5.11	1018.21	No	0.074387	0.8882	1.091	-0.2026	0.113	1.793	208.6	>0.999999
5.11_786.1779	5.11	786.178	No	0.021168	0.8587	1.053	-0.1943	0.08363	2.324	194.1	>0.999999
5.12_808.1609	5.12	808.161	No	0.008265	0.83	0.9924	-0.1623	0.06082	2.669	190.1	0.999929
5.12_695.1095	5.12	695.11	No	1.3e-05	1.788	4.463	-2.675	0.5951	4.495	159.7	0.019199
5.13_678.1357	5.13	678.136	No	0.214418	1.001	0.904	0.09733	0.07803	1.247	136.1	>0.999999
5.13_1080.2355	5.13	1080.24	No	0.88151	0.7865	0.795	-0.008498	0.05693	0.1493	172.8	>0.999999
5.14_830.081	5.14	830.081	No	0.173184	1.504	1.725	-0.2213	0.1619	1.367	200.3	>0.999999
5.15_1216.2753	5.15	1216.28	No	0.416085	0.9522	1.009	-0.05664	0.06951	0.8148	211	>0.999999
5.15_662.1446	5.15	662.145	No	0.000399	2.696	1.793	0.9031	0.2506	3.604	191.5	0.413169
5.16_332.0519	5.16	332.052	No	0.004231	1.017	0.6184	0.399	0.1378	2.894	194.9	0.994113
5.16_920.2154	5.16	920.215	No	0.013782	1.574	0.7932	0.7804	0.3124	2.498	125.7	>0.999999
5.16_135.046	5.16	135.046	No	0.019061	1.025	0.707	0.3181	0.1346	2.364	196.6	>0.999999
5.16_310.0707	5.16	310.071	No	0.011589	1.207	0.7325	0.4741	0.1859	2.55	185.5	0.999998
5.16_572.2259	5.16	572.226	No	0.69615	1.03	1.06	-0.02957	0.07563	0.3911	210.9	>0.999999
5.17_498.1162	5.17	498.116	No	0.916049	0.971	0.9652	0.005869	0.0556	0.1055	200.7	>0.999999
5.17_635.1477	5.17	635.148	No	3.3e-05	1.131	0.9644	0.1665	0.03917	4.251	199.6	0.045594
5.17_366.0948	5.17	366.095	No	0.050459	0.8741	0.9858	-0.1117	0.05678	1.968	201.9	>0.999999
5.17_730.1481	5.17	730.148	No	0.071566	0.9785	1.116	-0.1374	0.07588	1.811	206	>0.999999
5.17_599.1721	5.17	599.172	No	6.5e-05	1.118	0.9696	0.1486	0.03646	4.077	203.6	0.088187
5.18_262.1419	5.18	262.142	No	0.148266	1.375	1.172	0.2026	0.1396	1.452	186.2	>0.999999
5.19_480.0889	5.19	480.089	No	0.423354	1.099	1.015	0.08345	0.104	0.8022	201.7	>0.999999
5.2_408.1999	5.2	408.2	No	0.661074	1.065	1.006	0.05848	0.1332	0.4391	210.8	>0.999999
5.2_372.2211	5.2	372.221	No	0.326281	1.113	1.01	0.1031	0.1048	0.9839	211	>0.999999
5.2_608.1375	5.2	608.138	No	0.028081	1.387	1.15	0.237	0.107	2.215	170.1	>0.999999
5.21_576.1472	5.21	576.147	No	0.047947	1.147	1.01	0.1368	0.06873	1.99	193.6	>0.999999
5.21_350.1943	5.21	350.194	No	0.703495	1.037	1.067	-0.03044	0.07985	0.3811	201.5	>0.999999
5.21_396.1968	5.21	396.197	No	0.585227	0.999	1.038	-0.03944	0.07215	0.5466	201.6	>0.999999
5.22_580.309	5.22	580.309	No	0.265838	1.236	1.127	0.1086	0.09732	1.116	189.3	>0.999999
5.22_304.0588	5.22	304.059	No	0.037464	0.7928	0.8929	-0.1001	0.04774	2.097	170.4	>0.999999
5.22_326.0402	5.22	326.04	No	0.129672	0.8092	0.8848	-0.07558	0.04965	1.523	176.6	>0.999999
5.24_434.085	5.24	434.085	No	0.096476	0.9138	1.153	-0.2395	0.1434	1.67	208	>0.999999
5.24_310.0699	5.24	310.07	No	0.000773	1.178	0.7946	0.3838	0.112	3.428	160.5	0.635695
5.24_502.072	5.24	502.072	No	0.060729	0.869	1.098	-0.229	0.1214	1.886	209.3	>0.999999
5.24_472.1007	5.24	472.101	No	0.255212	0.9493	1.041	-0.09125	0.07998	1.141	208.2	>0.999999
5.24_426.0961	5.24	426.096	No	0.055659	0.9301	1.054	-0.1235	0.06417	1.925	207.6	>0.999999
5.25_625.2376	5.25	625.238	No	0.003963	0.8348	1.261	-0.4264	0.1461	2.918	185.7	0.992126
5.25_926.209	5.25	926.209	No	0.012099	1.27	1.001	0.2699	0.1064	2.536	169.9	0.999999
5.26_904.2243	5.26	904.224	No	0.002423	1.248	0.6944	0.5532	0.1793	3.086	148.7	0.950617
5.26_1066.2539	5.26	1066.25	No	0.222707	0.9014	0.9846	-0.08321	0.06804	1.223	210.2	>0.999999
5.26_1028.241	5.26	1028.24	No	0.125551	0.8823	1.101	-0.2187	0.1422	1.538	210.2	>0.999999
5.26_1058.25	5.26	1058.25	No	0.000379	1.729	0.6167	1.112	0.3053	3.643	139.8	0.397676
5.26_134.022	5.26	134.022	No	0.006111	1.158	0.8205	0.3372	0.1213	2.781	152	0.999287
5.27_416.2042	5.27	416.204	No	0.265218	1.13	1.331	-0.2003	0.1791	1.119	139.9	>0.999999
5.27_370.0918	5.27	370.092	No	0.826066	1.09	1.123	-0.03285	0.1493	0.22	209	>0.999999
5.27_1204.3089	5.27	1204.31	No	0.126651	1.043	0.9495	0.09333	0.06076	1.536	148.9	>0.999999
5.28_728.1784	5.28	728.178	No	0.568691	1.16	1.21	-0.05012	0.08778	0.571	180.8	>0.999999
5.28_380.0749	5.28	380.075	Yes	<0.000001	1.258	0.8278	0.4302	0.07382	5.827	159.1	4.8e-05
5.28_594.161	5.28	594.161	No	0.082864	1.001	0.9597	0.04104	0.02354	1.743	196.6	>0.999999
5.28_1188.3166	5.28	1188.32	No	0.052146	1.031	0.9357	0.09542	0.04885	1.953	202.6	>0.999999
5.28_1210.2982	5.28	1210.3	No	0.512679	0.8865	0.9015	-0.01504	0.02293	0.6558	206.4	>0.999999
5.28_657.1532	5.28	657.153	No	0.035226	0.9985	0.9492	0.04936	0.02327	2.121	190.2	>0.999999
5.28_2414.5835	5.28	2414.58	No	0.445004	0.9456	0.924	0.02162	0.02825	0.7653	199.3	>0.999999
5.28_2398.6134	5.28	2398.61	No	0.240415	0.9615	0.9253	0.03614	0.03069	1.178	196.6	>0.999999
5.28_1820.4216	5.28	1820.42	No	0.172453	0.8811	0.9144	-0.0333	0.02432	1.369	199.7	>0.999999
5.28_1272.2665	5.28	1272.27	No	0.409132	0.9833	0.9447	0.03867	0.04673	0.8274	174.4	>0.999999
5.28_974.23	5.28	974.23	Yes	<0.000001	1.263	0.83	0.4334	0.06484	6.683	170.4	<0.000001
5.28_2429.5558	5.28	2429.56	No	0.255645	0.8893	0.8583	0.03103	0.02722	1.14	199.5	>0.999999
5.28_854.1672	5.28	854.167	No	0.753596	1.036	1.026	0.01036	0.03296	0.3143	209.9	>0.999999
5.29_635.1465	5.29	635.146	No	0.032709	1.261	1.136	0.1257	0.05846	2.15	202.7	>0.999999
5.29_534.194	5.29	534.194	No	0.162712	0.9906	1.134	-0.143	0.1021	1.401	210.9	>0.999999
5.29_1241.2375	5.29	1241.24	No	0.046404	1.074	1.199	-0.1256	0.06269	2.004	206.6	>0.999999
5.29_2436.5577	5.29	2436.56	No	0.682801	0.9444	0.9705	-0.02609	0.06374	0.4092	207.2	>0.999999
5.29_684.1431	5.29	684.143	No	0.16413	1.382	1.218	0.1642	0.1176	1.396	199.8	>0.999999
5.29_1210.7993	5.29	1210.8	No	0.609268	0.8671	0.8807	-0.01358	0.02653	0.5119	194.9	>0.999999
5.29_1226.7648	5.29	1226.76	No	2.8e-05	1.059	1.463	-0.4034	0.09411	4.286	201.2	0.039688
5.3_2496.5284	5.3	2496.53	No	0.966228	1.217	1.22	-0.002782	0.06563	0.04239	208.5	>0.999999
5.3_662.146	5.3	662.146	No	0.823536	1.027	1.032	-0.005663	0.02536	0.2233	207.5	>0.999999
5.3_616.1403	5.3	616.14	No	0.033515	0.9209	0.9971	-0.07625	0.03564	2.14	210.6	>0.999999
5.3_638.1228	5.3	638.123	No	0.821027	0.9005	0.9073	-0.006788	0.02997	0.2265	207.9	>0.999999
5.3_1826.4405	5.3	1826.44	No	0.395502	0.9419	0.9781	-0.03617	0.04248	0.8514	208.5	>0.999999
5.3_2442.5804	5.3	2442.58	No	0.349714	0.946	0.9863	-0.04031	0.04301	0.9372	210.3	>0.999999
5.3_1842.4047	5.3	1842.4	No	0.441683	0.9578	0.9912	-0.03337	0.04329	0.7708	211	>0.999999
5.3_1910.3899	5.3	1910.39	No	0.338159	1.018	0.9841	0.03367	0.03507	0.96	210.7	>0.999999
5.3_1848.4187	5.3	1848.42	No	0.625642	1.005	0.9861	0.01928	0.03945	0.4886	211	>0.999999
5.3_1294.2508	5.3	1294.25	No	0.645534	1.223	1.257	-0.03366	0.07307	0.4606	210.8	>0.999999
5.3_1229.7745	5.3	1229.77	No	0.00549	0.8811	0.9939	-0.1128	0.0402	2.807	200.2	0.998555
5.3_1904.3763	5.3	1904.38	No	0.000143	0.8541	1.035	-0.1808	0.04666	3.875	206.2	0.179593
5.3_2474.509	5.3	2474.51	No	0.00177	0.8394	0.9652	-0.1257	0.03971	3.167	210.8	0.892293
5.3_942.198	5.3	942.198	No	0.005076	1.06	1.292	-0.2317	0.08174	2.835	193.2	0.997703
5.31_678.1116	5.31	678.112	No	0.979865	1	1.001	-0.0007571	0.02996	0.02527	208.7	>0.999999
5.31_746.0974	5.31	746.097	No	0.095287	1.014	0.988	0.02652	0.01583	1.676	210	>0.999999
5.31_730.1332	5.31	730.133	No	0.084127	1.095	1.034	0.06074	0.035	1.735	210.7	>0.999999
5.31_700.0948	5.31	700.095	No	0.093178	1.034	0.9944	0.03973	0.02356	1.687	206	>0.999999
5.31_680.0674	5.31	680.067	No	0.111216	0.8838	0.9452	-0.06133	0.03834	1.599	210.2	>0.999999
5.31_648.0782	5.31	648.078	No	0.02355	0.9962	0.8967	0.09942	0.04356	2.282	194	>0.999999
5.32_304.0592	5.32	304.059	Yes	<0.000001	1.667	2.973	-1.306	0.2345	5.568	192.6	0.000134
5.32_814.085	5.32	814.085	No	0.85684	0.9899	0.9842	0.005724	0.03169	0.1806	210.1	>0.999999
5.32_798.1187	5.32	798.119	No	0.29202	1.144	1.104	0.03924	0.03715	1.056	210.6	>0.999999
5.33_260.1268	5.33	260.127	No	0.80684	0.8749	0.889	-0.01412	0.05765	0.2448	195	>0.999999
5.33_898.1627	5.33	898.163	Yes	<0.000001	0.6664	1.318	-0.6519	0.08359	7.798	180.6	<0.000001
5.33_236.1418	5.33	236.142	No	0.142308	0.9292	0.9856	-0.05647	0.03834	1.473	209.9	>0.999999
5.33_280.1317	5.33	280.132	No	0.088617	0.8961	0.9609	-0.0648	0.03787	1.711	205	>0.999999
5.33_140.0843	5.33	140.084	No	0.068441	0.8857	0.9532	-0.0675	0.03685	1.832	205.3	>0.999999
5.33_520.1942	5.33	520.194	No	0.163721	1.219	1.073	0.1457	0.1042	1.398	208.6	>0.999999
5.33_928.2227	5.33	928.223	Yes	<0.000001	0.6234	0.8234	-0.2	0.03704	5.399	208.2	0.000283
5.33_348.119	5.33	348.119	No	0.12551	0.9207	0.9831	-0.06244	0.04059	1.538	203.9	>0.999999
5.33_206.1311	5.33	206.131	No	0.13643	0.8941	0.9494	-0.05537	0.03704	1.495	204.5	>0.999999
5.34_586.0243	5.34	586.024	No	0.092848	0.8061	1.023	-0.2169	0.1285	1.688	208.2	>0.999999
5.34_1240.3022	5.34	1240.3	No	0.002018	1.099	0.9101	0.1894	0.0605	3.13	195.2	0.919799
5.34_434.0843	5.34	434.084	No	0.121196	0.8521	1.095	-0.2431	0.1562	1.556	209.5	>0.999999
5.34_1218.3223	5.34	1218.32	No	0.008489	1.108	0.9101	0.1975	0.07428	2.659	196.5	0.999943
5.34_502.0718	5.34	502.072	No	0.083073	0.8233	1.069	-0.2452	0.1408	1.741	209.4	>0.999999
5.34_518.0373	5.34	518.037	No	0.09247	0.8126	1.041	-0.2283	0.1351	1.69	209.1	>0.999999
5.34_524.0548	5.34	524.055	No	0.120281	0.876	1.076	-0.1999	0.1281	1.56	207.1	>0.999999
5.34_432.0718	5.34	432.072	No	0.010313	0.8768	0.9735	-0.09671	0.03736	2.589	209.2	0.999991
5.35_421.0833	5.35	421.083	Yes	<0.000001	0.8369	1.155	-0.3185	0.04683	6.802	199.5	<0.000001
5.35_436.137	5.35	436.137	No	0.394566	1.021	1.061	-0.04042	0.04738	0.8531	210.9	>0.999999
5.35_316.0949	5.35	316.095	No	0.358457	1.009	1.049	-0.04024	0.04372	0.9203	210.2	>0.999999
5.35_504.1247	5.35	504.125	No	0.045882	0.9583	1.113	-0.1551	0.07722	2.008	210.4	>0.999999
5.36_668.1394	5.36	668.139	No	0.070709	1.197	1.097	0.09989	0.05496	1.818	189.4	>0.999999
5.36_722.1388	5.36	722.139	No	0.496449	1.212	1.142	0.06963	0.1022	0.6813	211	>0.999999
5.36_760.1428	5.36	760.143	No	0.067699	1.094	0.9977	0.09614	0.05233	1.837	198.7	>0.999999
5.36_624.1705	5.36	624.17	No	0.018848	1.147	0.9711	0.1754	0.07405	2.369	187.6	>0.999999
5.36_692.1554	5.36	692.155	No	0.008123	1.121	0.9549	0.1663	0.06218	2.674	196.2	0.999918
5.36_708.1212	5.36	708.121	No	0.007452	1.108	0.956	0.1522	0.05632	2.703	205.2	0.999828
5.36_776.1087	5.36	776.109	No	0.011284	1.094	0.9651	0.1287	0.05034	2.557	203.3	0.999997
5.36_844.0955	5.36	844.096	No	0.010566	1.054	0.9326	0.1213	0.04703	2.58	205.5	0.999993
5.36_838.0792	5.36	838.079	No	0.017148	1.109	0.989	0.1197	0.04983	2.403	207.3	>0.999999
5.38_168.0423	5.38	168.042	No	0.203356	0.6685	0.7445	-0.076	0.05956	1.276	210.1	>0.999999
5.38_334.1631	5.38	334.163	No	0.342707	1.034	1.116	-0.08194	0.08615	0.951	205.9	>0.999999
5.38_608.1476	5.38	608.148	No	0.37348	1.426	1.28	0.1468	0.1645	0.8924	166.8	>0.999999
5.39_566.1643	5.39	566.164	No	0.037531	0.9233	1.086	-0.1623	0.07752	2.094	204.3	>0.999999
5.4_576.2389	5.4	576.239	No	0.798041	1.542	1.504	0.03828	0.1494	0.2562	205.9	>0.999999
5.4_430.2199	5.4	430.22	No	0.343145	1.804	1.572	0.232	0.2441	0.9502	201	>0.999999
5.4_262.142	5.4	262.142	No	0.11458	1.137	0.994	0.143	0.09018	1.586	173.4	>0.999999
5.4_508.2517	5.4	508.252	No	0.664631	1.202	1.125	0.07644	0.1761	0.4341	210.4	>0.999999
5.41_850.2146	5.41	850.215	No	9e-06	1.306	0.751	0.5547	0.1203	4.611	148	0.012541
5.43_635.1486	5.43	635.149	Yes	2e-06	1.294	1.011	0.2828	0.05803	4.873	195.6	0.003415
5.43_928.2248	5.43	928.225	Yes	5e-06	0.66	0.8488	-0.1889	0.04027	4.69	206.9	0.007359
5.48_898.1607	5.48	898.161	Yes	<0.000001	0.8017	1.418	-0.6164	0.07805	7.897	189.9	<0.000001
5.48_662.0113	5.48	662.011	No	0.973497	0.9677	0.9694	-0.001702	0.05118	0.03326	207.9	>0.999999
5.48_506.0597	5.48	506.06	No	0.866258	0.9894	0.9988	-0.009483	0.05624	0.1686	203.7	>0.999999
5.48_448.1016	5.48	448.102	No	0.741108	1.043	1.069	-0.02683	0.08108	0.3309	191.9	>0.999999
5.48_516.0883	5.48	516.088	No	0.949531	1.008	1.012	-0.00423	0.06675	0.06337	203	>0.999999
5.48_532.0529	5.48	532.053	No	0.984253	1.008	1.007	0.001215	0.06146	0.01976	204.8	>0.999999
5.48_600.04	5.48	600.04	No	0.947027	0.9883	0.9848	0.003535	0.05314	0.06652	207.8	>0.999999
5.48_538.0701	5.48	538.07	No	0.913312	0.9796	0.9737	0.005875	0.0539	0.109	206.6	>0.999999
5.48_668.0278	5.48	668.028	No	0.66584	1.003	0.9814	0.0214	0.04948	0.4325	208.9	>0.999999
5.48_548.0262	5.48	548.026	No	0.980774	0.9566	0.9553	0.001332	0.0552	0.02413	205.7	>0.999999
5.51_534.2109	5.51	534.211	No	0.724431	1.107	1.131	-0.02409	0.06825	0.353	201.3	>0.999999
5.51_592.1434	5.51	592.143	No	0.023195	1.296	1.081	0.2151	0.09407	2.287	208.7	>0.999999
5.51_242.1522	5.51	242.152	No	0.000224	0.8501	1.143	-0.2928	0.07791	3.759	200.1	0.263905
5.52_566.2007	5.52	566.201	No	0.619708	1.087	1.048	0.03887	0.0782	0.497	207.5	>0.999999
5.54_770.1837	5.54	770.184	No	0.324614	0.969	1.063	-0.09408	0.09529	0.9873	211	>0.999999
5.54_912.228	5.54	912.228	No	0.163982	0.7682	0.8372	-0.069	0.04941	1.397	210.9	>0.999999
5.55_508.1217	5.55	508.122	No	0.716797	1.015	1.05	-0.03508	0.09657	0.3632	208.2	>0.999999
5.56_938.1893	5.56	938.189	No	0.00012	0.8866	1.108	-0.2214	0.05648	3.92	209.3	0.153391
5.56_546.0986	5.56	546.099	No	0.276394	1.182	1.051	0.131	0.1201	1.091	207.9	>0.999999
5.56_478.1105	5.56	478.111	No	0.312632	1.168	1.027	0.1412	0.1395	1.012	203.9	>0.999999
5.57_334.1634	5.57	334.163	No	0.043825	0.8927	1.049	-0.1564	0.07714	2.028	210.1	>0.999999
5.58_684.1885	5.58	684.188	Yes	4e-06	1.44	0.8087	0.6316	0.1315	4.803	142.9	0.005821
5.58_598.3932	5.58	598.393	No	0.640101	0.9263	0.9493	-0.02303	0.0492	0.4682	210.2	>0.999999
5.59_462.2465	5.59	462.247	No	0.165087	2.646	2.111	0.5354	0.3843	1.393	199.8	>0.999999
5.6_286.0478	5.6	286.048	No	0.017949	1.295	1.003	0.2916	0.1215	2.399	121.4	>0.999999
5.6_294.0961	5.6	294.096	No	0.137458	1.023	0.8691	0.1543	0.1035	1.491	198.9	>0.999999
5.6_334.069	5.6	334.069	No	0.125	1.293	1.059	0.2333	0.1513	1.542	167.2	>0.999999
5.6_458.1782	5.6	458.178	No	0.13273	1.041	0.8747	0.1667	0.1105	1.509	205.3	>0.999999
5.62_878.3431	5.62	878.343	No	0.927839	1.169	1.161	0.007923	0.08738	0.09067	209.7	>0.999999
5.62_304.1523	5.62	304.152	No	0.25454	1.204	1.085	0.1193	0.1044	1.143	211	>0.999999
5.62_434.1205	5.62	434.12	Yes	<0.000001	0.9022	1.248	-0.3454	0.05629	6.136	211	7e-06
5.62_489.0907	5.62	489.091	No	0.001683	0.7298	1.187	-0.4569	0.1436	3.183	206.3	0.880257
5.62_480.2568	5.62	480.257	No	0.079979	0.9816	1.139	-0.1573	0.08944	1.759	210.4	>0.999999
5.62_362.1946	5.62	362.195	No	0.237091	0.8666	0.9351	-0.06858	0.05784	1.186	209.4	>0.999999
5.62_272.0691	5.62	272.069	Yes	<0.000001	0.9125	1.253	-0.3401	0.05557	6.121	210.8	7e-06
5.62_384.1765	5.62	384.176	No	0.741739	0.8991	0.9161	-0.017	0.05151	0.33	205.4	>0.999999
5.63_464.0952	5.63	464.095	No	0.000931	0.919	1.233	-0.3139	0.09348	3.358	210.2	0.699683
5.64_678.5029	5.64	678.503	No	0.25125	1.088	1.028	0.06061	0.05268	1.151	204.4	>0.999999
5.64_741.4988	5.64	741.499	No	0.000272	1.159	0.8991	0.2599	0.07014	3.705	205.5	0.308716
5.64_792.4956	5.64	792.496	No	0.657602	1.062	1.082	-0.01958	0.04411	0.4439	206.9	>0.999999
5.64_854.4657	5.64	854.466	No	0.216428	1.034	1.087	-0.05351	0.04316	1.24	203.6	>0.999999
5.65_418.0901	5.65	418.09	No	0.022097	0.7848	1.191	-0.4062	0.1762	2.306	208.5	>0.999999
5.65_516.0884	5.65	516.088	No	0.017117	1.159	1.007	0.1522	0.06328	2.404	200.3	>0.999999
5.66_502.0424	5.66	502.042	No	0.017712	0.7927	1.159	-0.3661	0.1532	2.391	208	>0.999999
5.66_441.0826	5.66	441.083	Yes	<0.000001	0.7913	1.294	-0.5028	0.06371	7.891	210.7	<0.000001
5.66_486.0777	5.66	486.078	No	0.034769	0.842	1.207	-0.365	0.1718	2.125	210.3	>0.999999
5.67_392.2048	5.67	392.205	No	0.004337	1.511	0.9798	0.5314	0.1842	2.885	205	0.994687
5.67_1090.2354	5.67	1090.24	No	0.006478	0.871	1.098	-0.2265	0.08238	2.75	210.1	0.999524
5.67_482.1216	5.67	482.122	No	0.002267	0.8547	1.1	-0.2451	0.07927	3.092	204.6	0.940709
5.69_639.1989	5.69	639.199	No	0.482526	1.023	1.114	-0.09171	0.1303	0.7036	198.4	>0.999999
5.7_370.1269	5.7	370.127	No	0.013435	1.406	1.016	0.3907	0.1565	2.496	183	>0.999999
5.7_492.1269	5.7	492.127	No	0.843773	1.12	1.165	-0.04487	0.2273	0.1974	142.5	>0.999999
5.7_912.2295	5.7	912.23	No	0.978823	0.8239	0.8225	0.001375	0.05172	0.02658	209.5	>0.999999
5.71_390.132	5.71	390.132	Yes	<0.000001	0.8919	1.135	-0.2426	0.03137	7.733	206.9	<0.000001
5.71_228.0791	5.71	228.079	Yes	<0.000001	0.9261	1.184	-0.2577	0.03701	6.963	210.8	<0.000001
5.72_596.1423	5.72	596.142	No	7.2e-05	0.9085	1.344	-0.4351	0.1072	4.058	189	0.096865
5.73_498.1734	5.73	498.173	No	0.014844	1.13	1.374	-0.2448	0.09965	2.457	207.5	>0.999999
5.74_502.0421	5.74	502.042	No	0.047677	0.8327	1.138	-0.3049	0.1531	1.992	210	>0.999999
5.74_486.0777	5.74	486.078	No	0.030957	0.8008	1.151	-0.3498	0.161	2.172	208.5	>0.999999
5.74_418.0899	5.74	418.09	No	0.045912	0.7995	1.122	-0.323	0.1608	2.008	210.3	>0.999999
5.74_188.1052	5.74	188.105	No	0.280617	0.9505	0.8993	0.05118	0.0473	1.082	189.5	>0.999999
5.74_210.0873	5.74	210.087	No	0.112556	0.9717	0.9057	0.06603	0.04143	1.594	204.8	>0.999999
5.74_126.1046	5.74	126.105	No	0.364457	0.9439	0.906	0.03789	0.04168	0.9091	188.2	>0.999999
5.74_272.059	5.74	272.059	No	0.21452	0.9484	0.9007	0.04768	0.03827	1.246	176.5	>0.999999
5.74_578.1638	5.74	578.164	No	0.365944	1.341	1.244	0.09641	0.1064	0.9061	210.1	>0.999999
5.76_410.2157	5.76	410.216	No	0.679761	1.074	0.9888	0.08493	0.2055	0.4134	211	>0.999999
5.76_450.1149	5.76	450.115	No	0.069672	1.022	1.253	-0.2309	0.1266	1.824	206	>0.999999
5.77_430.1106	5.77	430.111	No	0.058453	1.218	0.9899	0.2283	0.12	1.903	204.8	>0.999999
5.77_374.1938	5.77	374.194	No	0.016346	1.946	1.236	0.7105	0.2935	2.421	203.3	>0.999999
5.77_538.1693	5.77	538.169	No	0.054388	1.156	0.9371	0.2186	0.113	1.935	200.4	>0.999999
5.78_318.132	5.78	318.132	No	0.109959	1.052	0.9302	0.1222	0.07615	1.605	210.3	>0.999999
5.78_138.0317	5.78	138.032	No	0.909444	0.4998	0.4959	0.00391	0.03434	0.1139	210.9	>0.999999
5.79_456.1071	5.79	456.107	No	0.657864	1.3	1.337	-0.03701	0.08345	0.4435	204.3	>0.999999
5.79_253.1438	5.79	253.144	No	0.604329	1.397	1.328	0.06864	0.1323	0.519	210	>0.999999
5.8_362.195	5.8	362.195	No	0.652633	0.9486	0.9905	-0.04191	0.09298	0.4508	207.8	>0.999999
5.81_418.2566	5.81	418.257	No	0.191738	1.172	1.048	0.1235	0.09425	1.31	181.9	>0.999999
5.81_244.1316	5.81	244.132	No	0.31349	0.7352	0.6512	0.08399	0.08311	1.011	194.9	>0.999999
5.82_478.1112	5.82	478.111	No	0.002082	1.46	0.896	0.5641	0.1803	3.129	159.6	0.925845
5.82_250.0399	5.82	250.04	No	0.466871	1.285	1.398	-0.113	0.155	0.7289	209.3	>0.999999
5.82_652.1631	5.82	652.163	No	0.053955	1.074	0.9886	0.08582	0.04428	1.938	207.5	>0.999999
5.84_1242.2496	5.84	1242.25	Yes	<0.000001	0.7785	1.231	-0.4524	0.0718	6.3	209.6	3e-06
5.84_532.0537	5.84	532.054	No	0.95107	0.998	1.004	-0.005671	0.0923	0.06144	210.8	>0.999999
5.84_516.0881	5.84	516.088	No	0.952758	0.9702	0.9757	-0.005462	0.09208	0.05932	210.3	>0.999999
5.85_174.1259	5.85	174.126	No	0.059473	0.4168	0.3857	0.03117	0.01645	1.895	210	>0.999999
5.85_592.1451	5.85	592.145	No	3.1e-05	1.249	0.9873	0.2619	0.06138	4.268	186.4	0.043967
5.85_322.1632	5.85	322.163	No	0.843752	0.9271	0.9415	-0.01438	0.07285	0.1973	211	>0.999999
5.86_390.2252	5.86	390.225	No	0.354261	1.152	1.089	0.0624	0.06717	0.929	162.1	>0.999999
5.88_424.2302	5.88	424.23	No	0.252966	1.24	1.005	0.2355	0.2055	1.146	211	>0.999999
5.88_418.0904	5.88	418.09	No	0.17154	2.988	4.386	-1.398	1.019	1.372	208.4	>0.999999
5.9_464.0952	5.9	464.095	No	0.069992	1.14	1.328	-0.1873	0.1029	1.821	211	>0.999999
5.9_344.2205	5.9	344.221	No	0.096782	0.8068	0.697	0.1098	0.0658	1.669	180.7	>0.999999
5.9_464.2615	5.9	464.262	No	0.957022	2.004	1.99	0.0142	0.2631	0.05396	199.6	>0.999999
5.91_472.0652	5.91	472.065	No	0.361953	0.9477	1.171	-0.2237	0.2445	0.9151	123.2	>0.999999
5.91_260.1266	5.91	260.127	No	0.013453	0.9228	1.043	-0.1201	0.04816	2.493	209.7	>0.999999
5.91_372.1427	5.91	372.143	No	0.321907	0.9906	1.066	-0.07529	0.07582	0.9929	208.7	>0.999999
5.91_218.116	5.91	218.116	No	0.029387	0.9805	1.071	-0.09054	0.04127	2.194	203.6	>0.999999
5.91_482.1211	5.91	482.121	No	0.006403	1.001	1.268	-0.2666	0.09678	2.755	201.7	0.999483
5.93_274.0848	5.93	274.085	No	0.698798	1.231	1.277	-0.04571	0.118	0.3875	210	>0.999999
5.93_436.1372	5.93	436.137	No	0.780915	1.171	1.201	-0.02949	0.1059	0.2785	210.1	>0.999999
5.93_492.1266	5.93	492.127	No	0.691046	1.075	1.023	0.05184	0.1303	0.398	210	>0.999999
5.94_754.1384	5.94	754.138	No	0.52174	1.053	1.088	-0.03461	0.05392	0.6418	204.5	>0.999999
5.94_686.1503	5.94	686.15	No	0.66615	1.055	1.083	-0.0278	0.06435	0.4321	201.1	>0.999999
5.94_478.1108	5.94	478.111	No	0.099352	0.9645	1.172	-0.2076	0.1253	1.656	184.2	>0.999999
5.94_618.1632	5.94	618.163	No	0.970549	1.052	1.049	0.002701	0.07307	0.03697	195.9	>0.999999
5.94_534.2117	5.94	534.212	No	0.975055	1.043	1.046	-0.002689	0.0859	0.03131	193.5	>0.999999
5.94_556.193	5.94	556.193	No	0.963845	1.05	1.047	0.003616	0.07966	0.04539	194.7	>0.999999
5.94_318.0379	5.94	318.038	Yes	<0.000001	0.7143	1.096	-0.3814	0.05542	6.882	211	<0.000001
5.94_432.1057	5.94	432.106	No	0.016384	0.8182	1.099	-0.2804	0.1158	2.422	185.3	>0.999999
5.95_882.1659	5.95	882.166	No	0.015989	0.9312	1.189	-0.2573	0.1059	2.429	209.2	>0.999999
5.95_464.2617	5.95	464.262	No	0.358308	1.334	1.226	0.1077	0.117	0.9206	210.6	>0.999999
5.97_288.0641	5.97	288.064	Yes	<0.000001	0.5532	0.6777	-0.1245	0.02464	5.053	211	0.001432
5.97_260.069	5.97	260.069	Yes	3e-06	0.5452	0.6587	-0.1134	0.0235	4.827	211	0.003997
5.98_386.1215	5.98	386.122	No	3.2e-05	0.9308	1.247	-0.316	0.07425	4.255	206.7	0.044292
5.99_478.2414	5.99	478.241	No	0.00434	1.276	0.9536	0.3227	0.1115	2.893	160.6	0.994687
5.99_462.2466	5.99	462.247	No	0.573689	0.9702	1.031	-0.06067	0.1076	0.5636	196.8	>0.999999
5.99_416.2408	5.99	416.241	No	0.715501	1.198	1.247	-0.04919	0.1348	0.365	201.3	>0.999999
5.99_244.1318	5.99	244.132	No	0.271591	1.078	0.9867	0.09085	0.08241	1.102	200.9	>0.999999
6_362.1938	6	362.194	No	0.905632	1.954	1.927	0.02675	0.2254	0.1187	208.7	>0.999999
6.01_426.1869	6.01	426.187	No	0.771774	1.164	1.196	-0.0317	0.1091	0.2904	210.7	>0.999999
6.01_404.2051	6.01	404.205	No	0.874654	1.058	1.08	-0.02171	0.1375	0.1579	211	>0.999999
6.03_214.0631	6.03	214.063	No	0.131093	0.9789	1.027	-0.0481	0.03173	1.516	208.9	>0.999999
6.03_500.1897	6.03	500.19	No	0.198476	1.45	0.914	0.5362	0.4143	1.294	103.6	>0.999999
6.04_374.1942	6.04	374.194	No	0.427345	1.218	1.08	0.138	0.1735	0.7953	210.2	>0.999999
6.04_678.2903	6.04	678.29	No	0.000848	0.7923	0.9455	-0.1532	0.04527	3.385	211	0.667855
6.04_315.1109	6.04	315.111	No	0.035061	1.256	1.375	-0.1188	0.05601	2.122	202.5	>0.999999
6.05_566.0723	6.05	566.072	No	0.09633	0.9182	1.025	-0.1073	0.06421	1.671	202.2	>0.999999
6.05_302.0431	6.05	302.043	Yes	2e-06	0.6686	1.01	-0.3414	0.06948	4.913	195.5	0.00285
6.05_306.0747	6.05	306.075	Yes	<0.000001	0.7863	1.07	-0.2832	0.0551	5.141	204.5	0.000977
6.05_482.1213	6.05	482.121	No	0.015592	0.7987	0.973	-0.1743	0.07149	2.439	205.3	>0.999999
6.05_194.0582	6.05	194.058	No	0.024989	0.7973	0.9519	-0.1545	0.06842	2.258	202.4	>0.999999
6.05_288.0639	6.05	288.064	No	0.000527	0.9027	1.266	-0.3629	0.1031	3.521	208.4	0.501789
6.05_504.1033	6.05	504.103	No	0.013877	0.8345	1.013	-0.1789	0.0721	2.482	204.7	>0.999999
6.05_556.2309	6.05	556.231	No	0.959004	0.947	0.9489	-0.0019	0.03692	0.05147	191.7	>0.999999
6.07_406.1264	6.07	406.126	No	0.000554	0.7211	0.9827	-0.2616	0.07457	3.508	206.5	0.518262
6.08_286.0481	6.08	286.048	No	0.612091	1.449	1.483	-0.03423	0.0674	0.5079	191.9	>0.999999
6.08_344.22	6.08	344.22	No	0.151909	1.102	0.8317	0.2703	0.1878	1.44	161.3	>0.999999
6.09_950.6761	6.09	950.676	No	0.115481	1.091	1.02	0.07113	0.045	1.581	209.5	>0.999999
6.09_967.6663	6.09	967.666	Yes	6e-06	1.129	0.9032	0.2253	0.04844	4.652	193.9	0.008982
6.09_326.1367	6.09	326.137	No	0.736713	1.09	1.125	-0.0349	0.1037	0.3367	204.4	>0.999999
6.09_309.1215	6.09	309.122	No	0.637856	1.051	1.007	0.04449	0.09437	0.4715	184.9	>0.999999
6.09_210.0891	6.09	210.089	No	0.864166	1.102	1.087	0.01472	0.08591	0.1713	198.5	>0.999999
6.09_1018.6633	6.09	1018.66	No	0.361002	1.059	1.022	0.03745	0.04091	0.9155	207.3	>0.999999
6.1_940.6473	6.1	940.647	No	6.5e-05	1.105	0.9151	0.1903	0.04665	4.079	198.7	0.088288
6.1_410.2155	6.1	410.216	No	0.942398	0.9728	0.9782	-0.005407	0.07474	0.07234	211	>0.999999
6.12_755.2755	6.12	755.275	No	0.002384	1.123	1.604	-0.4812	0.1561	3.083	172.2	0.948315
6.12_687.2872	6.12	687.287	No	0.002162	0.9109	1.211	-0.3002	0.09642	3.113	174.7	0.932693
6.12_665.305	6.12	665.305	No	0.01026	0.9174	1.196	-0.2782	0.1072	2.596	169.5	0.999991
6.13_530.3083	6.13	530.308	No	0.016496	1.148	0.9198	0.2282	0.09428	2.42	179.8	>0.999999
6.15_497.117	6.15	497.117	No	0.000772	0.9118	1.08	-0.1679	0.04921	3.413	210.4	0.635053
6.15_272.0688	6.15	272.069	No	0.001285	0.9208	1.101	-0.1798	0.05508	3.264	207	0.806097
6.15_434.1211	6.15	434.121	No	0.000138	0.8793	1.117	-0.2382	0.06134	3.883	210.7	0.174121
6.15_456.1035	6.15	456.103	No	0.003735	0.946	1.118	-0.1723	0.05874	2.933	209	0.989744
6.16_556.2319	6.16	556.232	No	0.566225	0.9681	0.942	0.02609	0.04539	0.5747	171	>0.999999
6.17_670.2748	6.17	670.275	No	0.000211	0.8041	1.191	-0.3873	0.1027	3.772	210.3	0.250481
6.18_424.1683	6.18	424.168	No	0.637748	0.9518	0.9855	-0.03371	0.07149	0.4715	206.5	>0.999999
6.18_432.1055	6.18	432.106	No	0.638423	1.032	0.9921	0.03997	0.08494	0.4706	209.9	>0.999999
6.19_884.3321	6.19	884.332	No	0.16077	1.142	1.038	0.1041	0.07393	1.409	167.6	>0.999999
6.19_418.2566	6.19	418.257	No	0.285269	1.258	1.135	0.1231	0.1148	1.072	192	>0.999999
6.2_156.1156	6.2	156.116	No	0.92966	0.9781	0.9693	0.008781	0.09935	0.08838	200.3	>0.999999
6.21_215.1526	6.21	215.153	No	0.072177	0.9612	0.9942	-0.03298	0.01825	1.807	207.8	>0.999999
6.22_426.1866	6.22	426.187	No	0.03209	0.9587	1.201	-0.2419	0.1121	2.158	204.2	>0.999999
6.22_224.0357	6.22	224.036	No	0.315554	1.627	1.493	0.134	0.1331	1.006	177.8	>0.999999
6.22_404.2045	6.22	404.204	No	0.025546	0.9001	1.198	-0.2974	0.1322	2.25	203.2	>0.999999
6.23_522.3394	6.23	522.339	No	0.070312	1.574	0.9401	0.6335	0.3465	1.828	107	>0.999999
6.25_938.1897	6.25	938.19	Yes	<0.000001	0.7522	1.213	-0.4606	0.07195	6.402	210.6	2e-06
6.26_460.2667	6.26	460.267	No	0.001881	1.631	1.137	0.494	0.1562	3.163	155.4	0.905532
6.28_530.0374	6.28	530.037	No	0.137588	0.8883	1.06	-0.1718	0.1153	1.49	210.8	>0.999999
6.28_514.072	6.28	514.072	No	0.069718	0.8729	1.092	-0.2191	0.1202	1.823	210.5	>0.999999
6.28_473.0953	6.28	473.095	No	0.07536	0.8882	1.124	-0.2354	0.1317	1.787	210.8	>0.999999
6.28_198.1261	6.28	198.126	No	0.550245	0.7689	0.7258	0.04315	0.07211	0.5984	197.1	>0.999999
6.29_230.1159	6.29	230.116	No	0.388589	0.9446	0.8618	0.08281	0.09583	0.8641	199.9	>0.999999
6.29_418.2563	6.29	418.256	No	0.579835	1.301	1.222	0.07936	0.1431	0.5547	166.3	>0.999999
6.29_250.062	6.29	250.062	No	0.189818	1.45	1.288	0.1615	0.1227	1.316	196	>0.999999
6.3_404.1492	6.3	404.149	No	0.074465	0.979	1.09	-0.1107	0.06173	1.793	204.6	>0.999999
6.37_400.2459	6.37	400.246	No	0.818653	1.265	1.288	-0.02283	0.09944	0.2296	210.6	>0.999999
6.37_376.1739	6.37	376.174	No	0.662287	1.337	1.265	0.0722	0.1651	0.4374	195.5	>0.999999
6.38_472.1744	6.38	472.174	No	0.76073	1.043	1.079	-0.03563	0.1169	0.3049	202.7	>0.999999
6.41_1176.8432	6.41	1176.84	No	0.253544	0.9559	0.9204	0.03546	0.03097	1.145	207.5	>0.999999
6.42_446.2144	6.42	446.214	No	0.135662	0.9087	1.07	-0.1617	0.108	1.498	210.4	>0.999999
6.42_434.2144	6.42	434.214	No	0.369782	1.069	1.03	0.03929	0.04371	0.8989	200.4	>0.999999
6.45_562.2985	6.45	562.298	No	0.588128	1.28	1.206	0.07463	0.1376	0.5425	180.8	>0.999999
6.46_418.2565	6.46	418.257	No	0.888983	1.082	1.094	-0.01204	0.08615	0.1398	211	>0.999999
6.48_416.241	6.48	416.241	No	0.729725	1.49	1.407	0.08326	0.2404	0.3463	120.8	>0.999999
6.49_492.2928	6.49	492.293	No	4.7e-05	0.9115	1.157	-0.2453	0.05901	4.157	210.4	0.064691
6.5_530.0373	6.5	530.037	No	0.265375	1.29	1.43	-0.1395	0.1249	1.117	209.4	>0.999999
6.51_716.3451	6.51	716.345	No	0.295575	1.08	1.207	-0.1269	0.1211	1.049	200.7	>0.999999
6.51_468.0666	6.51	468.067	No	0.055277	1.143	1.451	-0.3086	0.1601	1.927	210.8	>0.999999
6.51_473.0956	6.51	473.096	No	0.080907	0.9734	1.22	-0.2466	0.1406	1.754	210.4	>0.999999
6.53_301.0956	6.53	301.096	No	0.000304	1.308	1.067	0.2405	0.06527	3.685	175.3	0.336978
6.53_532.1881	6.53	532.188	No	0.000177	0.8986	1.02	-0.121	0.03169	3.819	208.4	0.215735
6.53_564.314	6.53	564.314	No	0.63239	1.14	1.112	0.02884	0.06019	0.4791	205.2	>0.999999
6.54_336.1607	6.54	336.161	No	0.468483	1.141	1.261	-0.1202	0.1655	0.7263	211	>0.999999
6.58_446.2159	6.58	446.216	No	0.032682	0.8405	1.152	-0.3114	0.1447	2.151	193.4	>0.999999
6.6_371.1366	6.6	371.137	No	0.011794	1.101	1.286	-0.185	0.07282	2.541	209.3	0.999998
6.6_536.2829	6.6	536.283	No	0.488478	1.144	1.053	0.09188	0.1324	0.6939	210.9	>0.999999
6.61_555.2892	6.61	555.289	No	8.6e-05	0.9439	1.179	-0.2354	0.05877	4.005	210.8	0.11343
6.61_490.2773	6.61	490.277	No	0.672797	1.916	2.164	-0.2484	0.5872	0.423	172.7	>0.999999
6.61_400.2463	6.61	400.246	Yes	<0.000001	0.9216	1.226	-0.3047	0.05698	5.347	196.9	0.000381
6.61_492.2922	6.61	492.292	Yes	3e-06	0.9607	1.213	-0.2523	0.05255	4.801	206.1	0.004538
6.62_562.1988	6.62	562.199	No	0.33315	0.9431	0.9878	-0.04463	0.046	0.9701	205.7	>0.999999
6.65_461.0975	6.65	461.098	No	0.000389	0.8855	1.148	-0.2627	0.07285	3.606	210.1	0.404867
6.69_242.1158	6.69	242.116	No	0.370441	1.081	0.9578	0.1233	0.1373	0.8977	192.8	>0.999999
6.69_202.1207	6.69	202.121	No	0.786834	0.8538	0.8482	0.00559	0.02064	0.2708	188	>0.999999
6.72_460.2672	6.72	460.267	No	0.154661	0.9381	1.087	-0.1488	0.1042	1.429	197.8	>0.999999
6.73_722.29	6.73	722.29	No	0.355595	1.018	1.144	-0.1257	0.1358	0.9258	211	>0.999999
6.73_446.0854	6.73	446.085	No	0.170337	1.13	1.668	-0.5386	0.3907	1.379	131.1	>0.999999
6.75_288.0638	6.75	288.064	No	0.007296	0.812	0.9145	-0.1025	0.03781	2.71	208.4	0.999801
6.75_448.2307	6.75	448.231	No	0.059594	0.9772	1.069	-0.09145	0.04828	1.894	208.4	>0.999999
6.77_430.11	6.77	430.11	No	0.53561	1.043	1.098	-0.05483	0.08837	0.6205	210.8	>0.999999
6.77_538.1688	6.77	538.169	No	0.547287	0.9981	1.05	-0.05187	0.08605	0.6028	210.9	>0.999999
6.77_404.1479	6.77	404.148	No	0.000566	1.012	1.248	-0.2358	0.06735	3.501	210.4	0.525869
6.78_446.2509	6.78	446.251	No	0.107789	1.565	1.329	0.2359	0.1459	1.617	162.7	>0.999999
6.8_446.0851	6.8	446.085	No	0.136963	0.9491	1.366	-0.4167	0.2786	1.496	139.5	>0.999999
6.84_286.047	6.84	286.047	No	0.034953	1.253	0.944	0.3094	0.1453	2.129	144.3	>0.999999
6.84_448.2351	6.84	448.235	No	0.494966	0.9533	0.9881	-0.03484	0.05096	0.6836	209.9	>0.999999
6.87_700.1413	6.87	700.141	No	0.302266	1.175	1.015	0.1603	0.155	1.034	210.8	>0.999999
6.9_430.0908	6.9	430.091	No	0.056532	0.8306	1.071	-0.2406	0.1255	1.918	208.1	>0.999999
6.9_453.9839	6.9	453.984	No	0.063253	0.7919	0.8863	-0.0943	0.0505	1.867	210.8	>0.999999
6.9_302.0433	6.9	302.043	No	0.126744	0.7945	0.883	-0.0885	0.05773	1.533	210.3	>0.999999
6.9_457.1009	6.9	457.101	No	0.086732	0.8239	1.064	-0.2405	0.1398	1.721	209.4	>0.999999
6.9_385.9975	6.9	385.998	No	0.09498	0.8032	0.8881	-0.08493	0.05064	1.677	210.8	>0.999999
6.9_392.0124	6.9	392.012	No	0.070171	0.833	0.9218	-0.08879	0.04878	1.82	209.9	>0.999999
6.92_424.2313	6.92	424.231	No	0.005326	0.9877	1.092	-0.1045	0.0371	2.816	210.9	0.998261
6.92_448.2318	6.92	448.232	No	0.548589	1.385	1.278	0.1066	0.1774	0.6009	207	>0.999999
6.95_538.2987	6.95	538.299	No	0.545119	1.133	1.229	-0.09649	0.1592	0.6061	195.8	>0.999999
6.95_462.2102	6.95	462.21	No	0.193846	1.166	1.034	0.1323	0.1015	1.303	210.9	>0.999999
6.97_430.091	6.97	430.091	No	0.028789	1.032	1.382	-0.3506	0.1592	2.202	203.1	>0.999999
7_687.2507	7	687.251	No	0.43135	1.067	1.131	-0.06412	0.08133	0.7884	210.8	>0.999999
7_665.269	7	665.269	No	0.286912	1.005	1.109	-0.104	0.09744	1.068	210.9	>0.999999
7.05_229.1682	7.05	229.168	No	0.081083	0.8568	1.011	-0.154	0.08786	1.753	208.8	>0.999999
7.08_302.2098	7.08	302.21	No	0.147994	1.033	0.9337	0.09933	0.06839	1.452	194.9	>0.999999
7.13_436.2308	7.13	436.231	No	0.025742	0.9879	1.07	-0.08194	0.03648	2.246	207.4	>0.999999
7.15_457.1004	7.15	457.1	No	0.02553	1.483	1.925	-0.4425	0.1966	2.251	191.8	>0.999999
7.23_546.3035	7.23	546.303	No	0.399959	1.35	1.247	0.1024	0.1214	0.8435	200.8	>0.999999
7.23_200.1415	7.23	200.142	No	0.395333	0.7762	0.7213	0.05491	0.06446	0.8519	192.1	>0.999999
7.35_200.1417	7.35	200.142	No	0.276739	0.7722	0.8313	-0.05907	0.05416	1.091	195.2	>0.999999
7.4_544.2877	7.4	544.288	No	0.964175	1.432	1.437	-0.005095	0.1133	0.04497	189.4	>0.999999
7.51_798.3189	7.51	798.319	No	0.033434	1.016	1.208	-0.1916	0.08945	2.141	201.8	>0.999999
7.51_776.3368	7.51	776.337	No	0.075987	0.9994	1.176	-0.1766	0.09902	1.784	193.4	>0.999999
7.52_172.1102	7.52	172.11	No	0.983791	0.7008	0.7	0.0007832	0.03851	0.02034	210.4	>0.999999
7.74_328.2254	7.74	328.225	No	0.574682	0.1842	0.169	0.0152	0.02704	0.562	210.9	>0.999999
7.77_216.1368	7.77	216.137	No	0.988342	0.8695	0.8697	-0.0002448	0.01674	0.01463	207.2	>0.999999
7.81_350.2018	7.81	350.202	No	0.775727	0.8529	0.811	0.0419	0.1469	0.2853	208.2	>0.999999
7.81_350.1948	7.81	350.195	No	0.325288	0.5137	0.5427	-0.02897	0.02937	0.9861	194.7	>0.999999
7.83_640.0291	7.83	640.029	No	0.269663	0.8544	0.824	0.03039	0.02744	1.108	164.8	>0.999999
7.83_562.0875	7.83	562.087	No	0.10527	0.9187	0.8759	0.0428	0.02631	1.627	210.2	>0.999999
7.83_604.0756	7.83	604.076	No	0.295233	0.9239	0.971	-0.04707	0.04485	1.049	203.4	>0.999999
7.83_270.0545	7.83	270.055	No	0.845593	0.8984	0.8939	0.004536	0.02326	0.195	206.8	>0.999999
7.83_292.0347	7.83	292.035	No	0.564445	0.9181	0.9064	0.01171	0.02028	0.5772	204.2	>0.999999
7.83_369.9787	7.83	369.979	No	0.333943	0.8921	0.8623	0.02979	0.03074	0.9689	171.6	>0.999999
7.83_437.9666	7.83	437.967	No	0.340878	0.8391	0.8044	0.03477	0.03641	0.9549	183	>0.999999
7.88_187.1114	7.88	187.111	No	0.829219	1.012	1.009	0.003367	0.01559	0.216	203.6	>0.999999
7.91_328.2253	7.91	328.225	No	0.553894	0.3957	0.3808	0.01489	0.02511	0.593	193.1	>0.999999
7.93_224.1055	7.93	224.106	No	0.085963	1.096	1.048	0.0487	0.02821	1.726	184	>0.999999
7.96_326.2086	7.96	326.209	No	0.674933	0.8477	0.7996	0.04818	0.1147	0.4201	182.2	>0.999999
7.97_452.2618	7.97	452.262	No	0.302882	1.092	1.009	0.08348	0.08082	1.033	195.6	>0.999999
7.98_343.1422	7.98	343.142	No	0.060167	1.3	1.414	-0.1145	0.06061	1.89	210.5	>0.999999
8.01_501.2415	8.01	501.241	Yes	<0.000001	0.9116	1.129	-0.2177	0.04058	5.364	201.1	0.000345
8.01_438.247	8.01	438.247	Yes	<0.000001	0.9051	1.163	-0.258	0.04631	5.572	194.6	0.000131
8.03_328.225	8.03	328.225	No	0.152898	0.3747	0.3286	0.04615	0.03216	1.435	194.8	>0.999999
8.05_467.1206	8.05	467.121	No	0.022286	3.658	2.33	1.328	0.5738	2.315	123.7	>0.999999
8.07_286.0477	8.07	286.048	No	0.271739	0.6649	0.7208	-0.05591	0.05074	1.102	205	>0.999999
8.13_243.184	8.13	243.184	No	0.091693	0.964	1.034	-0.06974	0.04116	1.694	205.7	>0.999999
8.13_265.1661	8.13	265.166	No	0.028682	0.9445	1.027	-0.08201	0.03722	2.203	207.1	>0.999999
8.13_327.1366	8.13	327.137	No	0.038439	0.9554	1.029	-0.0739	0.03547	2.083	208.6	>0.999999
8.13_395.1235	8.13	395.123	No	0.028334	0.9811	1.063	-0.08149	0.03691	2.208	209.3	>0.999999
8.14_327.0503	8.14	327.05	No	0.000583	1.921	1.591	0.3302	0.09441	3.498	191.3	0.535647
8.14_287.0564	8.14	287.056	No	0.001784	1.8	1.528	0.272	0.08582	3.17	185.4	0.894083
8.15_467.1213	8.15	467.121	No	0.003987	1.924	1.469	0.4551	0.1557	2.922	158.4	0.992322
8.17_418.2213	8.17	418.221	No	0.624391	1.157	1.186	-0.0292	0.05955	0.4904	200.7	>0.999999
8.18_525.251	8.18	525.251	No	0.009654	1.555	1.9	-0.3445	0.1319	2.613	200.4	0.999983
8.2_247.9904	8.2	247.99	No	0.092323	1.068	0.8917	0.1764	0.1043	1.692	192.5	>0.999999
8.22_327.0504	8.22	327.05	No	0.456419	1.94	1.881	0.05967	0.07997	0.7461	209.3	>0.999999
8.22_287.0571	8.22	287.057	No	0.536165	1.895	1.843	0.05158	0.08325	0.6196	210.6	>0.999999
8.23_204.057	8.23	204.057	No	0.771722	1.873	1.85	0.02211	0.07612	0.2905	210.7	>0.999999
8.24_228.1366	8.24	228.137	No	0.736996	0.704	0.6736	0.03038	0.09029	0.3364	155.1	>0.999999
8.24_184.147	8.24	184.147	No	0.751605	0.688	0.6568	0.03113	0.09819	0.317	174.2	>0.999999
8.25_228.1363	8.25	228.136	No	0.434586	0.5931	0.6723	-0.07918	0.1011	0.7829	203.9	>0.999999
8.26_414.1929	8.26	414.193	No	0.670844	0.4028	0.3909	0.0119	0.02796	0.4256	208.4	>0.999999
8.27_352.2236	8.27	352.224	No	0.842734	0.4547	0.4486	0.006139	0.0309	0.1987	190.3	>0.999999
8.34_444.2713	8.34	444.271	No	0.744282	1.605	1.529	0.07597	0.2326	0.3266	203.7	>0.999999
8.34_302.2097	8.34	302.21	No	0.35491	0.9372	0.9108	0.02643	0.02851	0.9272	205.7	>0.999999
8.34_324.1914	8.34	324.191	No	0.999613	0.8415	0.8416	-1.718e-05	0.03536	0.0004859	210.9	>0.999999
8.4_802.4179	8.4	802.418	No	0.014326	1.221	0.9842	0.2368	0.09583	2.471	195.3	>0.999999
8.41_288.2301	8.41	288.23	No	0.019879	1.088	0.9476	0.1402	0.05966	2.35	178.9	>0.999999
8.42_201.127	8.42	201.127	No	0.071376	1.198	1.132	0.06535	0.03606	1.812	207.5	>0.999999
8.42_174.1259	8.42	174.126	No	0.959569	0.9642	0.9629	0.001279	0.0252	0.05076	211	>0.999999
8.42_356.2178	8.42	356.218	No	0.000524	1.098	0.9359	0.1619	0.04588	3.528	192.2	0.500219
8.43_442.2556	8.43	442.256	No	0.212342	1.498	1.322	0.1762	0.1408	1.251	211	>0.999999
8.44_432.2352	8.44	432.235	No	0.271031	1.427	1.314	0.1134	0.1027	1.104	206.8	>0.999999
8.44_692.3607	8.44	692.361	No	0.438666	1.04	0.9828	0.05765	0.07429	0.776	202.3	>0.999999
8.44_760.3489	8.44	760.349	No	0.323405	1.194	1.071	0.1237	0.125	0.9898	209.1	>0.999999
8.45_243.1839	8.45	243.184	No	0.098281	1.463	1.641	-0.1783	0.1074	1.661	203.7	>0.999999
8.46_230.1522	8.46	230.152	No	0.101254	0.8405	0.8669	-0.02646	0.01608	1.646	209	>0.999999
8.47_560.0696	8.47	560.07	No	0.878558	0.7974	0.8092	-0.01181	0.07722	0.153	209.7	>0.999999
8.5_579.3164	8.5	579.316	No	0.667356	1.454	1.402	0.05172	0.1202	0.4304	200.5	>0.999999
8.5_491.2651	8.5	491.265	No	0.359943	1.37	1.477	-0.1074	0.117	0.9175	209.5	>0.999999
8.5_374.1769	8.5	374.177	No	0.057233	0.8263	0.7507	0.0756	0.03954	1.912	211	>0.999999
8.51_690.3455	8.51	690.346	No	0.562636	1.09	1.038	0.05197	0.08961	0.5799	191.8	>0.999999
8.52_196.1467	8.52	196.147	No	0.176776	0.8197	0.6969	0.1228	0.09059	1.356	184.7	>0.999999
8.52_286.1337	8.52	286.134	No	0.993379	0.9896	0.9897	-0.0001196	0.0144	0.008309	205.4	>0.999999
8.53_828.3186	8.53	828.319	No	0.606217	1.941	1.866	0.07523	0.1457	0.5164	175.2	>0.999999
8.53_257.1995	8.53	257.2	No	0.033913	0.8843	1.052	-0.1676	0.07846	2.136	203.6	>0.999999
8.54_222.0893	8.54	222.089	No	0.999112	0.9534	0.9534	-5.775e-05	0.05182	0.001114	192.4	>0.999999
8.54_290.0769	8.54	290.077	No	0.798729	0.9457	0.9569	-0.01123	0.04399	0.2553	195.9	>0.999999
8.54_178.1	8.54	178.1	No	0.111474	1.328	1.066	0.2616	0.1635	1.6	168.7	>0.999999
8.55_330.2408	8.55	330.241	No	0.758722	0.2018	0.1979	0.003903	0.01269	0.3076	210.1	>0.999999
8.56_545.2733	8.56	545.273	No	0.125032	1.623	1.38	0.243	0.1577	1.54	204.6	>0.999999
8.56_477.2854	8.56	477.285	No	0.443308	1.091	1.018	0.07298	0.09501	0.7681	207.7	>0.999999
8.57_540.1047	8.57	540.105	No	0.740335	0.835	0.8676	-0.03258	0.09817	0.3318	210.5	>0.999999
8.57_286.2146	8.57	286.215	No	0.676011	0.6947	0.7062	-0.01147	0.02741	0.4185	203.7	>0.999999
8.59_184.147	8.59	184.147	No	0.434035	1.176	1.127	0.04863	0.06204	0.7838	209	>0.999999
8.59_228.1365	8.59	228.137	No	0.170161	0.9951	1.054	-0.05902	0.04288	1.377	204.7	>0.999999
8.61_694.3762	8.61	694.376	No	0.144139	1.098	0.9638	0.1346	0.09184	1.466	206	>0.999999
8.62_388.294	8.62	388.294	No	0.220151	0.9708	0.9981	-0.02731	0.02221	1.23	208.6	>0.999999
8.63_378.2012	8.63	378.201	No	0.816696	0.5423	0.5348	0.007511	0.03236	0.2321	195.2	>0.999999
8.64_493.2798	8.64	493.28	No	0.238659	1.115	1.228	-0.1128	0.09546	1.182	194.7	>0.999999
8.65_812.3233	8.65	812.323	No	0.943553	1.731	1.739	-0.008044	0.1135	0.0709	192.1	>0.999999
8.65_610.2744	8.65	610.274	No	0.435321	0.911	0.9824	-0.07145	0.09142	0.7816	207.4	>0.999999
8.66_221.992	8.66	221.992	No	0.589853	1.405	1.471	-0.06557	0.1215	0.5399	210.9	>0.999999
8.66_208.1124	8.66	208.112	No	0.091094	1.247	1.446	-0.1992	0.1173	1.698	201.1	>0.999999
8.66_180.1156	8.66	180.116	No	0.323892	1.151	1.212	-0.06165	0.06234	0.9889	201.9	>0.999999
8.66_334.083	8.66	334.083	No	0.756667	1.059	1.044	0.01419	0.04574	0.3103	208.6	>0.999999
8.67_521.3119	8.67	521.312	No	0.057198	1.352	1.602	-0.2503	0.1309	1.912	210.1	>0.999999
8.67_512.3028	8.67	512.303	No	8e-05	1.028	1.337	-0.3093	0.07664	4.036	183.6	0.105872
8.68_224.0317	8.68	224.032	No	0.716377	1.336	1.361	-0.025	0.06872	0.3638	210	>0.999999
8.68_530.31	8.68	530.31	No	0.816699	0.9878	1.003	-0.01535	0.06616	0.2321	210.9	>0.999999
8.69_644.3025	8.69	644.303	No	0.092191	1.118	1.289	-0.1709	0.101	1.692	209.9	>0.999999
8.71_238.0011	8.71	238.001	No	0.992267	0.963	0.9623	0.0007019	0.07234	0.009703	209.8	>0.999999
8.71_316.1905	8.71	316.19	No	0.471595	0.9926	1.005	-0.01284	0.01781	0.7212	209.7	>0.999999
8.72_286.2161	8.72	286.216	No	0.314337	0.9741	0.8909	0.08316	0.08244	1.009	202.2	>0.999999
8.73_377.1857	8.73	377.186	No	0.349952	1.523	1.449	0.07334	0.07829	0.9368	210.4	>0.999999
8.74_416.2392	8.74	416.239	No	0.31352	0.9282	0.8811	0.04712	0.04663	1.01	206.6	>0.999999
8.74_198.1616	8.74	198.162	No	0.010987	0.912	0.9827	-0.07071	0.02752	2.57	180.8	0.999996
8.75_528.2924	8.75	528.292	No	0.235848	1.16	1.605	-0.4441	0.3727	1.191	120.2	>0.999999
8.75_498.1763	8.75	498.176	No	0.018445	1.045	0.8942	0.1508	0.06345	2.376	195.8	>0.999999
8.75_594.2702	8.75	594.27	No	0.970024	0.8928	0.8898	0.002987	0.07938	0.03762	207.8	>0.999999
8.76_202.006	8.76	202.006	No	0.545486	0.9761	0.9965	-0.02042	0.03371	0.6055	208.1	>0.999999
8.77_271.2134	8.77	271.213	No	0.061339	0.9764	1.095	-0.1184	0.06294	1.881	211	>0.999999
8.77_210.1623	8.77	210.162	No	0.018901	0.9492	1.019	-0.06987	0.02953	2.366	209.4	>0.999999
8.77_491.263	8.77	491.263	No	0.110695	0.777	0.8687	-0.09169	0.05724	1.602	208.6	>0.999999
8.79_233.9918	8.79	233.992	No	0.94406	1.211	1.206	0.005536	0.0788	0.07025	210	>0.999999
8.79_215.1405	8.79	215.141	No	0.613033	1.056	1.037	0.01908	0.03767	0.5065	211	>0.999999
8.79_250.1185	8.79	250.119	No	0.032938	0.9675	1.068	-0.1	0.04659	2.147	208	>0.999999
8.8_280.1693	8.8	280.169	No	0.925539	0.9928	1.002	-0.009672	0.1034	0.09357	211	>0.999999
8.8_264.0034	8.8	264.003	No	0.044536	1.098	1.315	-0.2164	0.107	2.022	202.8	>0.999999
8.8_312.2296	8.8	312.23	No	0.484618	0.8126	0.8826	-0.07	0.09999	0.7001	211	>0.999999
8.81_243.9936	8.81	243.994	No	0.522198	1.268	1.201	0.06774	0.1057	0.6411	204.8	>0.999999
8.81_270.0038	8.81	270.004	No	0.631347	1.372	1.444	-0.07212	0.1501	0.4806	184.3	>0.999999
8.82_276.1729	8.82	276.173	No	0.62076	1.73	1.626	0.1036	0.209	0.4955	210.5	>0.999999
8.83_237.9861	8.83	237.986	No	0.640143	1.006	0.9941	0.01189	0.02539	0.4682	197.2	>0.999999
8.83_332.2555	8.83	332.255	No	0.16519	1.11	1.183	-0.07255	0.05209	1.393	202.5	>0.999999
8.83_493.2787	8.83	493.279	No	0.01311	0.9759	1.075	-0.09871	0.03945	2.502	210.7	>0.999999
8.84_576.3126	8.84	576.313	No	0.656662	1.448	1.609	-0.1612	0.362	0.4452	185.2	>0.999999
8.84_486.2824	8.84	486.282	No	0.087139	1.232	1.075	0.1569	0.09124	1.719	200.4	>0.999999
8.86_326.205	8.86	326.205	No	0.507791	1.005	0.998	0.007283	0.01098	0.6634	210.5	>0.999999
8.86_293.9927	8.86	293.993	No	0.31745	1.454	1.604	-0.1507	0.1504	1.002	210	>0.999999
8.86_612.2894	8.86	612.289	No	0.845379	0.9638	0.949	0.01479	0.07572	0.1953	203.6	>0.999999
8.86_532.3217	8.86	532.322	No	0.519934	1.025	0.9785	0.04672	0.07249	0.6445	207.1	>0.999999
8.86_348.1923	8.86	348.192	No	0.222942	1.012	0.9882	0.02346	0.01919	1.222	207.8	>0.999999
8.87_275.9849	8.87	275.985	No	0.046029	0.9991	0.9785	0.02067	0.0103	2.007	206.3	>0.999999
8.89_176.0329	8.89	176.033	No	0.120589	1.337	1.199	0.1386	0.08883	1.56	176.4	>0.999999
8.93_308.2005	8.93	308.2	No	0.33232	0.8314	0.7796	0.05184	0.05335	0.9718	202	>0.999999
8.94_302.001	8.94	302.001	No	0.545914	1.066	1.01	0.05615	0.09283	0.6049	204.3	>0.999999
8.94_310.2096	8.94	310.21	No	0.920189	0.6726	0.665	0.007604	0.07579	0.1003	205.4	>0.999999
8.97_315.9956	8.97	315.996	No	0.218061	0.9906	1.111	-0.1206	0.09765	1.235	211	>0.999999
8.98_164.0008	8.98	164.001	No	0.743381	1.028	1.055	-0.02662	0.08121	0.3278	208.8	>0.999999
8.98_296.006	8.98	296.006	No	0.171433	1.089	1.243	-0.1544	0.1125	1.372	210.8	>0.999999
9_346.0029	9	346.003	No	0.175697	1.019	1.172	-0.1523	0.1121	1.359	198.6	>0.999999
9.03_328.0071	9.03	328.007	No	0.941275	1.443	1.453	-0.009308	0.1262	0.07376	202.9	>0.999999
9.03_374.0145	9.03	374.014	No	0.057364	1.102	1.249	-0.1473	0.07707	1.911	203.4	>0.999999
9.05_334.0068	9.05	334.007	No	0.994354	0.7334	0.733	0.0004348	0.06137	0.007084	209.3	>0.999999

## Sheet: 2-AtlForest vs Mix South
	rt	mass	Below threshold?	P value	Mean of clades 1-4	Mean of clade 5	Difference	SE of difference	t ratio	df	Adjusted P Value
3.43_495.191	3.43	495.191	No	0.8559	1.398	1.423	-0.02571	0.1412	0.1821	98.91	>0.999999
0.35_305.9216	0.35	305.922	No	0.895329	0.968	0.9557	0.01235	0.09366	0.1319	99.23	>0.999999
0.41_191.9358	0.41	191.936	No	0.359396	1.405	0.9051	0.4994	0.5392	0.9261	44.28	>0.999999
0.41_195.9136	0.41	195.914	No	0.028448	1.12	0.9812	0.139	0.06252	2.223	99.92	>0.999999
0.47_131.9734	0.47	131.973	No	0.330579	1.519	1.153	0.3665	0.3736	0.9811	58.92	>0.999999
0.48_175.9634	0.48	175.963	No	0.012363	1.249	0.8606	0.3886	0.152	2.557	83.13	>0.999999
0.53_321.8941	0.53	321.894	No	0.239289	1.699	2.04	-0.3406	0.2877	1.184	99.96	>0.999999
0.54_279.923	0.54	279.923	No	0.048691	2.194	3.273	-1.08	0.5409	1.996	99.59	>0.999999
0.55_245.9726	0.55	245.973	No	0.082213	0.9278	0.7992	0.1286	0.07314	1.758	88.93	>0.999999
0.55_289.9447	0.55	289.945	No	0.70302	1.904	1.985	-0.08059	0.2108	0.3824	98.38	>0.999999
0.55_419.8975	0.55	419.897	No	0.335416	3.324	3.978	-0.6535	0.6751	0.968	98.9	>0.999999
0.55_357.9287	0.55	357.929	No	0.089381	1.44	1.18	0.2602	0.1515	1.718	86.31	>0.999999
0.55_387.9476	0.55	387.948	No	0.044524	1.075	0.7989	0.2765	0.1351	2.046	69.64	>0.999999
0.55_305.9193	0.55	305.919	No	0.03252	2.799	4.49	-1.691	0.7785	2.173	87.34	>0.999999
0.55_403.9251	0.55	403.925	No	0.302831	2.016	1.833	0.1837	0.1771	1.037	78.63	>0.999999
0.55_533.8821	0.55	533.882	No	0.841022	2.448	2.513	-0.06419	0.3191	0.2011	93.89	>0.999999
0.55_471.906	0.55	471.906	No	0.059921	1.476	1.306	0.17	0.08895	1.912	71.48	>0.999999
0.55_461.8822	0.55	461.882	No	0.145982	1.419	1.305	0.1134	0.0774	1.466	97.35	>0.999999
0.55_455.9317	0.55	455.932	No	0.008993	1.098	0.9036	0.1945	0.07272	2.675	82.79	0.999996
0.56_273.9674	0.56	273.967	No	0.120312	0.9462	0.7875	0.1587	0.1011	1.57	80.45	>0.999999
0.56_159.9867	0.56	159.987	No	0.202367	1.004	0.862	0.1424	0.1108	1.286	75.11	>0.999999
0.56_115.9961	0.56	115.996	No	0.252069	0.937	0.8287	0.1083	0.09392	1.153	86.53	>0.999999
0.56_555.8728	0.56	555.873	No	0.004037	1.219	0.9872	0.232	0.07825	2.965	75.99	0.997448
0.56_293.9398	0.56	293.94	No	0.002502	1.251	1.088	0.1623	0.05212	3.115	85.81	0.977314
0.57_316.0178	0.57	316.018	No	0.354986	1.064	0.869	0.1947	0.2094	0.9296	92.23	>0.999999
0.57_242.0904	0.57	242.09	No	0.273657	0.6327	0.8285	-0.1958	0.1778	1.101	91.3	>0.999999
0.57_227.9728	0.57	227.973	No	0.041342	1.633	1.156	0.4767	0.2307	2.067	100	>0.999999
0.57_525.8563	0.57	525.856	No	0.043651	1.675	1.496	0.1795	0.08783	2.044	96.79	>0.999999
0.57_639.8299	0.57	639.83	No	0.16379	1.497	1.389	0.1078	0.07682	1.403	97.02	>0.999999
0.58_207.9771	0.58	207.977	No	0.025151	0.8815	0.6673	0.2142	0.09405	2.277	89.6	>0.999999
0.58_207.9742	0.58	207.974	No	0.907053	1.117	1.076	0.04072	0.3478	0.1171	95.89	>0.999999
0.58_441.8935	0.58	441.894	No	0.004608	1.006	0.71	0.2963	0.1018	2.91	85.39	0.998799
0.58_327.9154	0.58	327.915	No	0.042413	1.08	0.943	0.1366	0.06629	2.061	84.08	>0.999999
0.58_327.9244	0.58	327.924	No	0.026483	1.099	0.954	0.1454	0.06437	2.259	82.84	>0.999999
0.58_609.816	0.58	609.816	No	0.047853	1.195	1.055	0.1403	0.06996	2.005	93.2	>0.999999
0.59_468.9431	0.59	468.943	No	0.393168	1.351	1.231	0.1197	0.1396	0.8576	99.99	>0.999999
0.6_187.043	0.6	187.043	No	0.506413	1.046	1.133	-0.0866	0.1298	0.6672	85.76	>0.999999
0.6_129.9683	0.6	129.968	No	0.397016	0.6846	0.8364	-0.1518	0.1784	0.8507	98.32	>0.999999
0.6_549.7838	0.6	549.784	No	0.065066	0.94	0.734	0.206	0.1101	1.871	77.94	>0.999999
0.6_216.0182	0.6	216.018	No	0.027991	0.6025	0.849	-0.2465	0.1105	2.23	98.31	>0.999999
0.6_230.0378	0.6	230.038	No	0.000375	0.8581	1.132	-0.274	0.07438	3.684	98.77	0.467994
0.6_297.8983	0.6	297.898	No	0.060156	1.082	0.9558	0.1261	0.06621	1.905	85.22	>0.999999
0.6_297.8931	0.6	297.893	No	0.026617	1.067	0.9172	0.1503	0.06657	2.257	83.21	>0.999999
0.6_451.9263	0.6	451.926	No	0.032052	0.6822	0.8248	-0.1426	0.06557	2.175	97.79	>0.999999
0.6_481.9238	0.6	481.924	No	0.001103	0.7645	0.9303	-0.1658	0.04933	3.362	98.47	0.828307
0.61_187.0384	0.61	187.038	No	0.44867	0.9114	0.8412	0.07019	0.09224	0.761	88.49	>0.999999
0.61_230.032	0.61	230.032	No	0.005704	0.6985	1.064	-0.3651	0.1287	2.836	85.08	0.999725
0.61_448.0542	0.61	448.054	Yes	2e-06	1.578	0.9956	0.5821	0.1098	5.301	60.21	0.003195
0.61_203.022	0.61	203.022	No	0.802209	0.9033	0.8816	0.02164	0.08616	0.2512	92.3	>0.999999
0.61_532.0126	0.61	532.013	Yes	<0.000001	1.577	1.1	0.4769	0.08718	5.47	72.08	0.001145
0.61_189.0055	0.61	189.006	No	0.188732	0.7192	0.8509	-0.1318	0.09957	1.323	99.98	>0.999999
0.61_661.9816	0.61	661.982	Yes	4e-06	1.337	1.008	0.329	0.06566	5.01	69.37	0.007274
0.61_370.9536	0.61	370.954	No	0.114911	0.9421	0.8422	0.09986	0.06272	1.592	89.51	>0.999999
0.62_197.0246	0.62	197.025	No	0.000338	0.5877	1.158	-0.5707	0.1523	3.748	78.63	0.435499
0.62_268.9715	0.62	268.971	No	0.023658	0.8054	0.9071	-0.1017	0.04426	2.298	99.77	>0.999999
0.62_594.0024	0.62	594.002	Yes	<0.000001	1.166	0.9459	0.2205	0.03956	5.574	84.56	0.000542
0.62_677.962	0.62	677.962	No	0.192098	1.17	1.094	0.07557	0.05746	1.315	82.94	>0.999999
0.63_645.9772	0.63	645.977	No	0.34845	0.8873	0.8326	0.05468	0.05803	0.9424	92.72	>0.999999
0.63_369.0388	0.63	369.039	No	0.007142	0.7371	0.9428	-0.2057	0.07487	2.748	98.04	0.999959
0.63_510.0418	0.63	510.042	Yes	<0.000001	1.398	1.106	0.2919	0.05503	5.303	80.66	0.001802
0.63_303.0857	0.63	303.086	No	0.060776	0.703	0.8335	-0.1306	0.06883	1.897	98.54	>0.999999
0.63_426.0814	0.63	426.081	Yes	<0.000001	1.428	0.9935	0.4347	0.07336	5.926	83.29	0.000126
0.63_132.054	0.63	132.054	No	0.001539	0.6712	0.9605	-0.2893	0.08877	3.259	97.52	0.909463
0.63_155.0717	0.63	155.072	No	0.001435	0.5955	1.033	-0.4371	0.1331	3.284	95.25	0.894726
0.63_364.0883	0.63	364.088	No	6e-06	1.486	0.9198	0.5659	0.1135	4.985	59.49	0.010295
0.63_299.1228	0.63	299.123	No	0.200481	0.7178	0.676	0.04176	0.0324	1.289	99.2	>0.999999
0.63_289.0695	0.63	289.07	No	0.02258	0.6956	0.8649	-0.1693	0.07307	2.317	98.23	>0.999999
0.63_105.0442	0.63	105.044	No	0.506573	0.73	0.7616	-0.03162	0.04744	0.6666	98.93	>0.999999
0.63_220.0005	0.63	220	No	0.008112	1.235	1.046	0.1899	0.07023	2.704	94.94	0.999988
0.63_276.0283	0.63	276.028	No	0.306679	1.119	1.033	0.08534	0.08293	1.029	77.73	>0.999999
0.63_185.0115	0.63	185.012	Yes	<0.000001	0.8048	1.094	-0.2888	0.05254	5.496	99.26	0.00056
0.63_262.0593	0.63	262.059	No	0.320681	0.7613	0.8509	-0.08961	0.08978	0.998	99.44	>0.999999
0.64_500.1208	0.64	500.121	No	0.000299	1.017	0.5349	0.4818	0.125	3.855	56.33	0.39766
0.64_282.0028	0.64	282.003	No	0.000278	0.582	0.8061	-0.2241	0.05946	3.769	99.95	0.37656
0.64_146.0709	0.64	146.071	No	0.000271	0.6313	0.9524	-0.3211	0.08493	3.781	96.29	0.369999
0.64_388.1218	0.64	388.122	No	0.504547	2.251	1.871	0.3803	0.5676	0.67	89.87	>0.999999
0.64_239.1024	0.64	239.102	No	0.376602	0.8921	0.7387	0.1535	0.1727	0.8888	84.92	>0.999999
0.64_326.1345	0.64	326.135	No	6.7e-05	0.4777	0.6971	-0.2194	0.05274	4.161	99.88	0.111796
0.64_119.0594	0.64	119.059	No	0.622308	0.8343	0.8153	0.01899	0.03842	0.4942	96.02	>0.999999
0.64_133.0752	0.64	133.075	No	0.053853	0.6419	0.7353	-0.09337	0.0478	1.953	90.49	>0.999999
0.64_306.0509	0.64	306.051	No	0.258752	0.8838	0.9577	-0.07392	0.06508	1.136	100	>0.999999
0.64_562.0107	0.64	562.011	No	0.098753	0.8576	0.7762	0.08139	0.04879	1.668	90.64	>0.999999
0.64_349.0798	0.64	349.08	No	0.014767	1.015	0.8369	0.178	0.07166	2.484	92.96	>0.999999
0.64_293.054	0.64	293.054	No	0.021397	1.056	0.8787	0.1776	0.07569	2.346	81.99	>0.999999
0.64_545.1382	0.64	545.138	No	9e-05	1.213	0.9078	0.3055	0.07403	4.127	78.89	0.146842
0.65_304.0739	0.65	304.074	No	0.789395	0.9826	1.009	-0.02619	0.09778	0.2678	97.76	>0.999999
0.65_572.142	0.65	572.142	No	0.029091	1.254	1.004	0.2497	0.1125	2.219	86.92	>0.999999
0.65_461.1752	0.65	461.175	No	6.2e-05	1.807	1.225	0.5824	0.137	4.25	73.92	0.103207
0.65_254.1022	0.65	254.102	No	0.015808	1.119	0.7381	0.3812	0.1543	2.471	73.52	>0.999999
0.65_372.129	0.65	372.129	No	0.126098	0.7624	0.6905	0.07189	0.04655	1.544	87.05	>0.999999
0.65_422.0855	0.65	422.086	No	2.9e-05	1.371	1.028	0.3432	0.07674	4.472	69.55	0.051412
0.65_270.0941	0.65	270.094	No	0.551177	0.6943	0.7231	-0.02872	0.04803	0.5981	96.21	>0.999999
0.65_526.1356	0.65	526.136	No	0.019655	1.154	0.9936	0.1604	0.06766	2.372	98.77	>0.999999
0.65_610.1026	0.65	610.103	No	0.552072	0.9266	0.9012	0.02538	0.04254	0.5967	99.12	>0.999999
0.66_342.119	0.66	342.119	No	6e-06	1.544	1.078	0.466	0.09556	4.876	75.51	0.010612
0.66_488.187	0.66	488.187	No	0.943602	1.26	1.25	0.009922	0.1399	0.07092	99.96	>0.999999
0.66_416.1581	0.66	416.158	No	0.017269	0.2578	0.1662	0.09159	0.03751	2.442	66.56	>0.999999
0.66_133.0392	0.66	133.039	No	0.007417	0.8089	0.9598	-0.1509	0.05521	2.733	99.75	0.999971
0.66_174.1019	0.66	174.102	No	0.959026	0.8319	0.8341	-0.002281	0.04428	0.05151	99.35	>0.999999
0.66_446.1343	0.66	446.134	No	0.001149	1.385	0.9616	0.4233	0.1254	3.376	77.82	0.839827
0.66_129.0439	0.66	129.044	No	0.066872	0.788	0.892	-0.104	0.05601	1.857	81.92	>0.999999
0.66_310.0325	0.66	310.033	No	0.565442	0.982	0.938	0.04397	0.07623	0.5769	90.46	>0.999999
0.66_310.0244	0.66	310.024	No	0.78195	0.9805	0.9579	0.02258	0.08132	0.2776	89.28	>0.999999
0.67_192.0662	0.67	192.066	No	0.011585	0.9793	0.8511	0.1283	0.04963	2.585	79.26	>0.999999
0.67_136.0377	0.67	136.038	Yes	2e-06	1.221	1.005	0.2165	0.04181	5.179	77.9	0.00314
0.67_478.154	0.67	478.154	Yes	4e-06	1.738	1.092	0.6463	0.1297	4.983	70.06	0.007944
0.67_147.0546	0.67	147.055	No	0.14185	0.8773	0.9642	-0.08691	0.0587	1.481	99.21	>0.999999
0.67_120.0436	0.67	120.044	Yes	4e-06	1.124	0.96	0.1642	0.0328	5.006	68.01	0.00763
0.67_106.0282	0.67	106.028	No	0.00247	2.399	1.443	0.9563	0.3027	3.159	60.44	0.976213
0.67_281.1127	0.67	281.113	No	0.277547	0.5937	0.536	0.05767	0.0528	1.092	94	>0.999999
0.67_162.0544	0.67	162.054	No	0.539168	0.9842	0.9195	0.06474	0.105	0.6166	84.8	>0.999999
0.67_221.0927	0.67	221.093	No	0.48389	0.7252	0.6742	0.05097	0.07253	0.7027	97.57	>0.999999
0.68_443.1253	0.68	443.125	No	0.001052	0.923	0.6502	0.2729	0.07982	3.418	70.26	0.815289
0.68_320.0164	0.68	320.016	No	0.008031	2.387	3.602	-1.215	0.4489	2.708	95.24	0.999987
0.68_263.9905	0.68	263.99	No	0.00106	2.199	3.744	-1.545	0.4572	3.379	93.77	0.817276
0.68_150.0546	0.68	150.055	No	0.019687	0.9591	0.8793	0.0798	0.03361	2.374	91.2	>0.999999
0.68_180.0649	0.68	180.065	No	0.000481	1.046	0.9349	0.1109	0.03069	3.613	97.66	0.550378
0.68_506.158	0.68	506.158	Yes	3e-06	1.777	1.103	0.6739	0.1319	5.107	63.79	0.005838
0.68_285.1333	0.68	285.133	No	0.040815	1.133	0.8589	0.2744	0.1322	2.075	89.85	>0.999999
0.68_303.1448	0.68	303.145	No	0.74399	1.085	1.05	0.03497	0.1068	0.3276	92.68	>0.999999
0.69_820.159	0.69	820.159	No	0.016923	1.179	0.9047	0.2743	0.1125	2.438	82.45	>0.999999
0.69_217.9483	0.69	217.948	No	0.000313	2.989	7.554	-4.565	1.212	3.767	80.79	0.411372
0.69_210.0749	0.69	210.075	No	0.787514	1.002	1.029	-0.02637	0.09755	0.2703	97.59	>0.999999
0.69_232.105	0.69	232.105	No	0.000234	1.042	0.8347	0.2071	0.05397	3.836	88.25	0.331303
0.69_282.0963	0.69	282.096	No	2.5e-05	1.222	0.9049	0.3168	0.07115	4.452	86.97	0.044269
0.69_327.991	0.69	327.991	No	0.005466	0.6159	0.8467	-0.2308	0.08128	2.84	99.93	0.99963
0.69_522.1807	0.69	522.181	Yes	1e-06	1.362	0.9522	0.4095	0.07919	5.172	87.6	0.002686
0.7_957.2039	0.7	957.204	No	0.341847	0.9812	0.8799	0.1013	0.1061	0.9551	99.52	>0.999999
0.7_588.0945	0.7	588.095	Yes	5e-06	1.656	1.186	0.4696	0.09571	4.907	82.85	0.008327
0.7_499.1523	0.7	499.152	No	0.02108	1.175	0.7133	0.4614	0.1959	2.355	76.06	>0.999999
0.7_725.1429	0.7	725.143	No	0.008166	1.454	1.166	0.2879	0.1065	2.703	93.16	0.999989
0.7_418.1322	0.7	418.132	No	0.026915	1.486	1.238	0.2478	0.11	2.253	83.33	>0.999999
0.7_309.1089	0.7	309.109	No	0.454063	0.6957	0.8015	-0.1059	0.1407	0.7523	81.47	>0.999999
0.71_624.2111	0.71	624.211	No	0.008092	2.766	1.637	1.129	0.4141	2.726	69.7	0.999988
0.71_716.0446	0.71	716.045	No	0.550822	2.619	2.386	0.2332	0.3896	0.5987	94.22	>0.999999
0.71_416.1171	0.71	416.117	No	0.009145	2.08	1.419	0.6612	0.2472	2.675	75.77	0.999997
0.71_724.0279	0.71	724.028	No	0.466596	0.7903	0.8359	-0.0456	0.06238	0.731	93.38	>0.999999
0.71_210.039	0.71	210.039	No	0.358743	0.9055	0.9323	-0.02683	0.0291	0.922	99.58	>0.999999
0.71_245.9808	0.71	245.981	No	0.003652	1.001	1.593	-0.592	0.1977	2.995	80.07	0.995643
0.71_238.0701	0.71	238.07	No	0.019964	1.196	1.075	0.1216	0.05124	2.373	83.13	>0.999999
0.71_178.0441	0.71	178.044	No	0.022119	0.697	0.8664	-0.1693	0.07285	2.325	100	>0.999999
0.71_238.0648	0.71	238.065	No	0.013255	1.2	1.07	0.1298	0.0513	2.531	83.94	>0.999999
0.71_528.1476	0.71	528.148	No	0.005143	1.787	1.23	0.5569	0.1925	2.893	67.16	0.999422
0.71_552.1894	0.71	552.189	No	0.001275	1.299	1.004	0.295	0.08894	3.317	98.8	0.866363
0.71_175.05	0.71	175.05	No	0.152956	2.568	4.357	-1.789	1.242	1.44	99.74	>0.999999
0.71_114.0342	0.71	114.034	No	0.006979	1.433	0.9868	0.4461	0.1607	2.776	73.36	0.999949
0.71_271.9669	0.71	271.967	No	0.431733	0.937	1.069	-0.1323	0.1676	0.7895	99.04	>0.999999
0.71_405.112	0.71	405.112	No	0.012928	1.127	0.852	0.2745	0.1077	2.549	72.01	>0.999999
0.71_640.2062	0.71	640.206	No	0.000636	1.608	0.9225	0.6857	0.1931	3.552	82.38	0.647644
0.71_590.038	0.71	590.038	No	0.224775	0.8131	0.8982	-0.08504	0.06955	1.223	85.53	>0.999999
0.71_118.0278	0.71	118.028	No	0.0016	1.598	1.024	0.5744	0.1749	3.284	69.91	0.917217
0.72_1066.1352	0.72	1066.14	No	0.029739	1.413	1.127	0.2861	0.1297	2.205	99.99	>0.999999
0.72_584.1351	0.72	584.135	No	0.001539	1.51	1.123	0.3869	0.1176	3.29	73.74	0.909463
0.72_823.116	0.72	823.116	No	0.089708	0.7851	0.8969	-0.1118	0.06522	1.714	98.27	>0.999999
0.72_713.0689	0.72	713.069	No	0.000249	0.5378	0.8605	-0.3227	0.08453	3.818	88.68	0.347445
0.72_739.189	0.72	739.189	Yes	3e-06	1.566	0.9564	0.6098	0.1196	5.097	70.73	0.005083
0.72_162.0182	0.72	162.018	No	0.132271	0.9085	0.8595	0.04896	0.03221	1.52	84.25	>0.999999
0.72_298.0925	0.72	298.092	No	0.693959	0.8601	0.9062	-0.04606	0.1167	0.3946	99.73	>0.999999
0.72_242.0223	0.72	242.022	No	0.418335	0.9242	0.997	-0.07284	0.08957	0.8133	84.74	>0.999999
0.72_430.1335	0.72	430.134	No	0.157552	1.276	1.108	0.1679	0.1177	1.427	81.25	>0.999999
0.72_436.0624	0.72	436.062	No	0.162287	1.011	0.8953	0.1159	0.08228	1.409	93.83	>0.999999
0.72_576.026	0.72	576.026	No	0.712643	0.6176	0.6409	-0.02328	0.06302	0.3694	99.79	>0.999999
0.72_577.139	0.72	577.139	No	0.002463	1.112	0.8631	0.2493	0.07991	3.12	85.64	0.976097
0.72_336.1555	0.72	336.156	No	0.704202	1.064	1.221	-0.1565	0.411	0.3807	99.89	>0.999999
0.72_308.0157	0.72	308.016	No	0.797104	1.097	1.055	0.04107	0.1592	0.2579	83.5	>0.999999
0.73_782.2071	0.73	782.207	No	0.000198	1.802	1.063	0.7394	0.1891	3.911	76.56	0.289577
0.73_1162.2704	0.73	1162.27	No	0.001156	1.906	1.164	0.7421	0.2198	3.376	76.99	0.841319
0.73_919.1364	0.73	919.136	No	0.244511	0.8247	0.7249	0.09981	0.08523	1.171	93.88	>0.999999
0.73_569.1576	0.73	569.158	No	0.898414	1.916	1.881	0.03443	0.2689	0.1281	82.93	>0.999999
0.73_720.0637	0.73	720.064	No	0.334388	0.8898	0.9921	-0.1023	0.1054	0.9702	96.29	>0.999999
0.73_550.1393	0.73	550.139	No	2.6e-05	1.889	1.229	0.6597	0.1469	4.492	72.29	0.045978
0.73_465.1032	0.73	465.103	No	0.021665	2.465	1.753	0.7117	0.303	2.349	69.47	>0.999999
0.73_626.0932	0.73	626.093	No	0.036424	1.419	0.947	0.4721	0.2209	2.137	64.12	>0.999999
0.73_260.0318	0.73	260.032	No	0.032847	1.116	0.9318	0.1839	0.08449	2.177	70.01	>0.999999
0.73_516.1703	0.73	516.17	No	0.008399	1.849	1.116	0.7331	0.2698	2.717	66.05	0.999991
0.73_235.0164	0.73	235.016	No	0.352225	1.106	1.003	0.1031	0.1101	0.936	76.67	>0.999999
0.73_602.1443	0.73	602.144	Yes	5e-06	1.376	0.9847	0.3918	0.08077	4.85	86.01	0.009881
0.73_343.9527	0.73	343.953	No	0.088214	1.502	1.207	0.2943	0.1702	1.729	70.72	>0.999999
0.73_386.0724	0.73	386.072	No	0.004604	0.9975	1.492	-0.495	0.1707	2.9	98.95	0.998798
0.74_338.0864	0.74	338.086	No	0.572322	1.154	1.28	-0.1258	0.222	0.5665	99.94	>0.999999
0.74_185.9941	0.74	185.994	No	0.025099	1.629	0.9804	0.6482	0.282	2.298	58.96	>0.999999
0.74_278.0477	0.74	278.048	No	0.029222	0.486	0.5769	-0.09094	0.0411	2.213	98.92	>0.999999
0.74_171.9785	0.74	171.978	No	0.949623	0.8839	0.8794	0.004541	0.07168	0.06335	93.95	>0.999999
0.74_173.0639	0.74	173.064	No	0.911401	0.9818	0.9663	0.01548	0.1387	0.1116	84.04	>0.999999
0.74_248.0578	0.74	248.058	No	2.6e-05	1.08	0.5374	0.5429	0.1192	4.553	61.51	0.044975
0.74_244.0708	0.74	244.071	No	0.135359	1.662	1.366	0.2954	0.1957	1.51	74.51	>0.999999
0.74_442.0903	0.74	442.09	No	0.827151	0.956	0.9741	-0.01807	0.08251	0.219	89.99	>0.999999
0.74_265.0833	0.74	265.083	No	0.906063	1.003	0.9817	0.02093	0.1769	0.1183	87.72	>0.999999
0.75_561.1556	0.75	561.156	No	0.048835	1.699	1.279	0.4198	0.2097	2.002	77.58	>0.999999
0.75_134.023	0.75	134.023	No	0.004404	1.481	1.105	0.3757	0.1281	2.933	78.21	0.998438
0.75_566.0565	0.75	566.057	No	0.86106	1.103	1.093	0.01046	0.05959	0.1755	87.45	>0.999999
0.75_276.0318	0.75	276.032	No	0.003534	0.871	0.7422	0.1288	0.04304	2.993	93.33	0.994865
0.75_592.1859	0.75	592.186	No	0.194297	1.618	1.366	0.2527	0.1932	1.308	89.43	>0.999999
0.75_229.0634	0.75	229.063	No	0.021605	1.498	1.123	0.3741	0.1596	2.344	78.27	>0.999999
0.75_485.0262	0.75	485.026	No	0.031537	2.27	1.528	0.7423	0.3387	2.192	73.74	>0.999999
0.76_564.1558	0.76	564.156	No	0.000431	3.092	1.093	1.999	0.5321	3.757	52.9	0.512696
0.76_116.0119	0.76	116.012	No	0.00783	1.129	0.8105	0.3183	0.117	2.72	90.27	0.999983
0.76_320.0367	0.76	320.037	No	0.046328	1.035	0.7856	0.2495	0.1236	2.019	92.6	>0.999999
0.76_174.0564	0.76	174.056	No	0.187878	1.614	1.304	0.3101	0.2337	1.326	94.32	>0.999999
0.76_559.073	0.76	559.073	No	0.926261	1.162	1.147	0.01547	0.1667	0.09281	89.9	>0.999999
0.76_760.0752	0.76	760.075	No	0.876288	1.18	1.154	0.02601	0.1666	0.1561	95.39	>0.999999
0.76_710.1206	0.76	710.121	No	0.332195	0.998	1.344	-0.3455	0.3546	0.9745	99.44	>0.999999
0.77_1005.2214	0.77	1005.22	No	0.018598	2.53	1.763	0.7669	0.3183	2.409	70.62	>0.999999
0.77_598.1153	0.77	598.115	No	0.643788	0.8275	0.7786	0.04887	0.1053	0.464	85.85	>0.999999
0.77_172.0399	0.77	172.04	No	0.708712	1.162	1.109	0.05254	0.1402	0.3747	99.62	>0.999999
0.78_769.1453	0.78	769.145	No	0.944312	1.849	1.826	0.02251	0.3214	0.07003	100	>0.999999
0.78_708.0466	0.78	708.047	No	0.036789	1.296	0.9649	0.3311	0.1555	2.13	68.72	>0.999999
0.78_580.0377	0.78	580.038	No	0.310655	0.9241	1.061	-0.1371	0.1344	1.02	87.7	>0.999999
0.78_305.9997	0.78	306	No	0.88391	1.079	1.097	-0.01753	0.1198	0.1464	93.62	>0.999999
0.78_644.1813	0.78	644.181	No	0.066279	1.019	0.8228	0.1966	0.1056	1.862	81.34	>0.999999
0.78_697.0879	0.78	697.088	No	0.142259	1.104	1.373	-0.2695	0.1821	1.48	93.52	>0.999999
0.78_761.0837	0.78	761.084	No	0.256716	0.7026	0.8262	-0.1236	0.1082	1.142	83.03	>0.999999
0.79_807.1126	0.79	807.113	No	0.662192	1.499	1.409	0.0899	0.205	0.4385	79.31	>0.999999
0.79_1010.9995	0.79	1011	No	0.161764	2.035	2.519	-0.4842	0.3435	1.41	99.66	>0.999999
0.79_173.0346	0.79	173.035	No	0.023919	0.6043	0.828	-0.2238	0.09738	2.298	89.19	>0.999999
0.79_339.9979	0.79	339.998	No	0.231628	1.318	1.047	0.2709	0.2244	1.207	67.75	>0.999999
0.79_230.0037	0.79	230.004	No	0.459607	1.513	1.394	0.1191	0.1605	0.7425	96.94	>0.999999
0.8_670.0778	0.8	670.078	No	0.232813	1.339	1.209	0.1304	0.1085	1.202	83.21	>0.999999
0.8_324.0386	0.8	324.039	No	0.09018	0.9263	0.5857	0.3406	0.1985	1.715	79.06	>0.999999
0.81_290.0318	0.81	290.032	No	0.316148	0.8871	0.7909	0.09616	0.09532	1.009	78.82	>0.999999
0.81_429.0358	0.81	429.036	No	0.411839	1.353	1.517	-0.1632	0.1981	0.8242	98.47	>0.999999
0.82_791.1301	0.82	791.13	No	0.000212	2.328	1.465	0.8631	0.2222	3.884	79.13	0.306329
0.82_391.0157	0.82	391.016	No	0.233269	0.8505	0.9911	-0.1406	0.1172	1.2	95.19	>0.999999
0.82_404.0045	0.82	404.005	No	0.283953	1.121	1.294	-0.1726	0.1602	1.077	97.65	>0.999999
0.82_743.0759	0.82	743.076	No	0.208859	1.31	1.121	0.1884	0.1489	1.265	97.72	>0.999999
0.82_256.9949	0.82	256.995	No	0.296195	0.8582	0.9879	-0.1297	0.1235	1.05	99.96	>0.999999
0.83_229.0614	0.83	229.061	No	0.654722	1.041	0.9762	0.0648	0.1444	0.4487	91.74	>0.999999
0.83_317.9994	0.83	317.999	No	0.501711	1.05	1.113	-0.06318	0.0937	0.6743	98.79	>0.999999
0.83_349.0377	0.83	349.038	No	0.133823	0.9551	1.148	-0.1925	0.1273	1.512	96.08	>0.999999
0.84_438.0011	0.84	438.001	No	0.060074	1.555	1.279	0.2753	0.1443	1.908	76.89	>0.999999
0.84_204.0292	0.84	204.029	No	0.002728	0.9398	0.7647	0.1751	0.05695	3.074	98.95	0.983513
0.84_461.0209	0.84	461.021	No	0.605429	0.8546	0.9216	-0.067	0.1293	0.5182	99.99	>0.999999
0.84_129.0444	0.84	129.044	No	0.164667	0.8069	0.6659	0.1411	0.1007	1.401	92.15	>0.999999
0.84_158.0225	0.84	158.023	No	0.000701	2.085	0.8493	1.236	0.3444	3.589	55.84	0.682068
0.84_278.0611	0.84	278.061	No	0.981881	2.396	2.388	0.008615	0.3784	0.02277	99.66	>0.999999
0.84_294.997	0.84	294.997	No	0.609101	0.8992	0.8216	0.07762	0.1513	0.513	96.18	>0.999999
0.85_584.9516	0.85	584.952	No	0.866981	0.8968	0.9109	-0.01418	0.08442	0.168	92.73	>0.999999
0.85_486.9797	0.85	486.98	No	0.675842	1.156	1.22	-0.06394	0.1525	0.4194	97.03	>0.999999
0.86_776.1163	0.86	776.116	No	0.003684	3.242	2.086	1.156	0.3851	3.001	73.09	0.995832
0.86_291.0947	0.86	291.095	No	0.028534	0.7525	1.162	-0.409	0.1841	2.222	99.73	>0.999999
0.86_403.0173	0.86	403.017	No	0.072912	0.9519	1.1	-0.1478	0.08154	1.813	99.52	>0.999999
0.86_621.0326	0.86	621.033	No	0.514878	1.496	1.662	-0.1663	0.2544	0.6537	97.04	>0.999999
0.86_327.9538	0.86	327.954	No	0.867873	0.9491	0.9225	0.02665	0.1598	0.1668	99.3	>0.999999
0.86_296.1122	0.86	296.112	No	0.080569	1.117	0.9346	0.1823	0.1032	1.766	98.56	>0.999999
0.87_786.1019	0.87	786.102	No	0.002034	3.499	2.213	1.286	0.4041	3.183	85.63	0.956503
0.87_869.1402	0.87	869.14	No	0.129962	0.9689	1.123	-0.1543	0.1011	1.527	97.14	>0.999999
0.87_387.0423	0.87	387.042	No	0.842709	1.018	0.9992	0.01869	0.09391	0.199	97.18	>0.999999
0.87_418.0359	0.87	418.036	No	0.005447	1.111	0.9715	0.1391	0.04876	2.853	84.33	0.999622
0.87_435.025	0.87	435.025	No	0.103987	1.083	1.403	-0.3195	0.1947	1.641	98.2	>0.999999
0.87_679.0004	0.87	679	No	0.091165	1.092	1.262	-0.17	0.09965	1.706	99.98	>0.999999
0.87_409.0228	0.87	409.023	No	0.012931	2.475	1.47	1.005	0.3917	2.564	58.45	>0.999999
0.87_855.1363	0.87	855.136	No	0.012823	1.082	1.299	-0.2169	0.08555	2.535	98.1	>0.999999
0.88_192.0291	0.88	192.029	No	0.550952	1.028	0.9945	0.03386	0.05656	0.5986	88.27	>0.999999
0.88_764.1155	0.88	764.115	No	0.143806	2.929	2.351	0.578	0.3915	1.476	79.82	>0.999999
0.88_612.1527	0.88	612.153	No	0.195142	0.9434	1.022	-0.07868	0.06023	1.306	81.15	>0.999999
0.88_174.0164	0.88	174.016	No	0.794383	0.9361	0.9559	-0.01975	0.07556	0.2614	91.02	>0.999999
0.88_283.0671	0.88	283.067	No	0.187926	0.915	0.9904	-0.0755	0.05684	1.328	79.63	>0.999999
0.88_710.12	0.88	710.12	No	0.198867	0.7536	0.8482	-0.09459	0.07302	1.295	80.97	>0.999999
0.88_459.9668	0.88	459.967	No	0.015647	1.108	1.375	-0.2667	0.1084	2.461	95.74	>0.999999
0.88_283.0705	0.88	283.07	No	0.004499	0.7388	0.9479	-0.2091	0.07136	2.93	74.63	0.998616
0.88_650.1082	0.88	650.108	No	0.015322	0.8929	1.032	-0.1391	0.05617	2.476	82.54	>0.999999
0.88_265.1166	0.88	265.117	No	0.179204	1.175	1.046	0.1289	0.09521	1.354	90.8	>0.999999
0.88_634.134	0.88	634.134	No	0.185112	0.9463	1.012	-0.06569	0.04917	1.336	85.92	>0.999999
0.88_511.9306	0.88	511.931	No	0.000842	0.6963	1.036	-0.3402	0.09848	3.454	90.65	0.745011
0.88_748.0776	0.88	748.078	No	0.003539	0.7067	0.8909	-0.1842	0.06147	2.997	88.44	0.994887
0.88_732.1024	0.88	732.102	No	0.01377	0.7667	0.9096	-0.1429	0.05698	2.508	99.7	>0.999999
0.88_842.1324	0.88	842.132	No	0.308043	1.132	1.196	-0.06387	0.06228	1.026	83.99	>0.999999
0.89_598.0537	0.89	598.054	No	0.753404	1.909	1.834	0.07551	0.2396	0.3152	82.7	>0.999999
0.89_872.1727	0.89	872.173	No	0.068659	0.6485	0.7652	-0.1167	0.0633	1.844	86.05	>0.999999
0.89_673.9758	0.89	673.976	No	0.438369	1.224	1.312	-0.08773	0.1128	0.7781	99.08	>0.999999
0.89_651.9883	0.89	651.988	No	0.329477	1.468	1.597	-0.1286	0.1312	0.9799	100	>0.999999
0.89_112.0172	0.89	112.017	No	0.086477	1.036	0.9414	0.09506	0.0548	1.735	83.85	>0.999999
0.89_406.0358	0.89	406.036	No	0.605634	1.276	1.234	0.04224	0.08155	0.518	99.9	>0.999999
0.89_422.009	0.89	422.009	No	0.198944	1.233	1.338	-0.1043	0.08064	1.293	97.63	>0.999999
0.89_141.0432	0.89	141.043	No	0.580046	1.059	0.9782	0.0805	0.145	0.5553	89.67	>0.999999
0.89_774.204	0.89	774.204	No	0.640158	0.756	0.7994	-0.04344	0.09255	0.4693	76.75	>0.999999
0.89_437.9766	0.89	437.977	No	0.821534	1.254	1.281	-0.02647	0.117	0.2262	89.87	>0.999999
0.89_614.0282	0.89	614.028	No	0.980636	1.73	1.726	0.003922	0.1612	0.02433	99.99	>0.999999
0.89_130.0258	0.89	130.026	No	0.146715	3.514	1.93	1.584	1.076	1.472	55.92	>0.999999
0.89_636.0164	0.89	636.016	No	0.423802	1.405	1.506	-0.1012	0.126	0.8032	99.09	>0.999999
0.89_956.247	0.89	956.247	No	0.000153	1.425	0.9793	0.4453	0.1116	3.991	74.19	0.233712
0.89_862.1909	0.89	862.191	No	0.017001	0.8638	0.6528	0.2111	0.08687	2.43	93.94	>0.999999
0.89_519.9756	0.89	519.976	No	0.395134	1.082	1.152	-0.0694	0.08126	0.8541	98.85	>0.999999
0.89_641.0402	0.89	641.04	No	0.010098	1.766	1.348	0.4181	0.1583	2.641	72.8	>0.999999
0.9_443.9926	0.9	443.993	No	0.134617	1.143	1.26	-0.116	0.07693	1.508	99.14	>0.999999
0.9_764.221	0.9	764.221	Yes	3e-06	1.219	0.7879	0.4314	0.08458	5.101	67.92	0.005356
0.9_311.9793	0.9	311.979	No	0.782364	0.6926	0.6741	0.01845	0.06659	0.277	94.42	>0.999999
0.91_471.1586	0.91	471.159	No	0.150349	1.047	1.224	-0.176	0.1214	1.45	97.22	>0.999999
0.91_235.9921	0.91	235.992	No	0.156912	0.9104	0.8294	0.08097	0.05677	1.426	99.43	>0.999999
0.91_420.1379	0.91	420.138	No	0.525745	0.9119	0.9796	-0.06771	0.1063	0.6367	99.92	>0.999999
0.91_374.0883	0.91	374.088	No	0.660645	1.147	1.22	-0.07304	0.1659	0.4403	98.85	>0.999999
0.91_429.997	0.91	429.997	No	0.840847	1.748	1.706	0.04164	0.2068	0.2014	95.99	>0.999999
0.92_312.0555	0.92	312.055	No	0.618111	1.568	1.835	-0.2663	0.5323	0.5002	93.12	>0.999999
0.92_361.0787	0.92	361.079	No	0.574593	1.042	0.9888	0.05283	0.09379	0.5633	92.85	>0.999999
0.92_161.0689	0.92	161.069	No	0.000221	1.142	0.7263	0.4156	0.1073	3.873	78.55	0.317011
0.92_314.0707	0.92	314.071	No	0.01538	1.076	0.9069	0.169	0.06833	2.473	84.62	>0.999999
0.93_1010.9992	0.93	1011	No	0.242264	1.193	1.367	-0.174	0.1479	1.176	98.44	>0.999999
0.93_914.1904	0.93	914.19	No	0.02488	0.8281	0.6422	0.1859	0.08148	2.281	91.06	>0.999999
0.93_372.1149	0.93	372.115	No	0.791744	0.8014	0.7831	0.01832	0.0692	0.2648	93.51	>0.999999
0.93_574.0825	0.93	574.082	No	0.1245	0.8684	0.986	-0.1177	0.07596	1.549	99.41	>0.999999
0.93_257.0497	0.93	257.05	No	0.085077	1.054	0.8037	0.2502	0.1437	1.741	90.39	>0.999999
0.93_556.1226	0.93	556.123	No	0.003512	1.817	1.271	0.5454	0.1818	3	88.37	0.994714
0.94_181.0743	0.94	181.074	No	0.329639	0.4877	0.525	-0.03729	0.03807	0.9797	99.21	>0.999999
0.94_347.0649	0.94	347.065	No	0.586354	0.6561	0.6807	-0.02457	0.045	0.5459	99.59	>0.999999
0.94_319.9727	0.94	319.973	No	0.914936	1.817	1.797	0.02017	0.1884	0.1071	99.28	>0.999999
0.94_178.0817	0.94	178.082	No	0.586457	0.8233	0.877	-0.05374	0.09846	0.5458	96.94	>0.999999
0.94_156.0445	0.94	156.044	No	0.705123	1.22	1.167	0.05309	0.1399	0.3795	99.37	>0.999999
0.94_260.1315	0.94	260.132	No	0.197563	1.126	0.9324	0.1936	0.1493	1.297	99.4	>0.999999
0.94_494.1289	0.94	494.129	No	0.016006	0.7455	0.4438	0.3018	0.1207	2.501	45.92	>0.999999
0.95_342.1167	0.95	342.117	No	0.000134	1.701	1.122	0.5789	0.143	4.047	69.06	0.207764
0.95_192.0663	0.95	192.066	No	0.031191	1.101	0.7662	0.335	0.1524	2.198	72	>0.999999
0.95_646.1934	0.95	646.193	No	0.002555	1.208	0.8813	0.3267	0.1042	3.135	66.92	0.978849
0.95_396.1226	0.95	396.123	No	0.075874	2.727	1.998	0.7292	0.4058	1.797	85.18	>0.999999
0.96_131.0953	0.96	131.095	No	0.699886	0.1484	0.1551	-0.006693	0.01731	0.3867	92.81	>0.999999
0.96_130.027	0.96	130.027	No	0.969738	2.099	2.082	0.01772	0.4658	0.03804	95.36	>0.999999
0.96_396.129	0.96	396.129	No	0.060599	2.982	2.12	0.8623	0.4527	1.905	75.56	>0.999999
0.98_524.1026	0.98	524.103	No	0.906079	1.207	1.185	0.02177	0.1839	0.1184	81.54	>0.999999
0.98_261.0319	0.98	261.032	No	0.010804	1.188	0.9107	0.2774	0.1062	2.612	77.01	>0.999999
0.99_546.084	0.99	546.084	No	0.391325	1.282	1.109	0.1722	0.1995	0.8631	64.14	>0.999999
0.99_759.1012	0.99	759.101	No	0.065643	0.8634	1.09	-0.2266	0.1217	1.861	99.12	>0.999999
0.99_102.033	0.99	102.033	No	0.789486	0.9508	0.9168	0.03404	0.1271	0.2678	92.39	>0.999999
0.99_470.0797	0.99	470.08	No	0.020142	1.53	1.168	0.3625	0.1529	2.371	80.34	>0.999999
0.99_296.1066	0.99	296.107	No	0.476495	1.247	1.067	0.18	0.2519	0.7147	98.9	>0.999999
1_422.0718	1	422.072	No	0.796931	1.739	1.654	0.08572	0.3321	0.2581	85.51	>0.999999
1_524.1376	1	524.138	No	0.078608	1.099	0.8624	0.2363	0.1329	1.778	94.36	>0.999999
1_344.086	1	344.086	No	0.191646	1.164	1.448	-0.2838	0.2159	1.315	96.3	>0.999999
1_778.2407	1	778.241	No	0.015389	1.821	1.225	0.596	0.2404	2.479	76.1	>0.999999
1_702.102	1	702.102	No	0.647947	1.081	0.9939	0.08737	0.1905	0.4585	72.56	>0.999999
1_332.0769	1	332.077	No	0.609471	1.632	1.471	0.1613	0.3146	0.5127	85.01	>0.999999
1_134.0218	1	134.022	No	0.656754	1.168	1.088	0.08025	0.18	0.4458	92.01	>0.999999
1_466.0959	1	466.096	No	0.019983	1.286	0.9095	0.3762	0.159	2.366	96.22	>0.999999
1_452.0273	1	452.027	No	0.137549	0.9177	0.766	0.1517	0.1013	1.498	95.53	>0.999999
1_592.103	1	592.103	No	0.165881	1.035	0.9048	0.1305	0.09348	1.396	97.42	>0.999999
1.01_340.1376	1.01	340.138	No	0.861134	1.319	1.362	-0.04298	0.2451	0.1754	97.15	>0.999999
1.01_472.0828	1.01	472.083	No	0.001266	1.786	1.096	0.6902	0.2068	3.338	83.07	0.864886
1.01_230.005	1.01	230.005	No	0.334896	1.507	1.307	0.2003	0.2066	0.9695	90.25	>0.999999
1.02_184.0374	1.02	184.037	No	0.310193	1.706	1.463	0.2426	0.2375	1.021	80.39	>0.999999
1.02_283.0913	1.02	283.091	No	0.689517	0.6509	0.686	-0.03504	0.08744	0.4007	97.28	>0.999999
1.03_222.0747	1.03	222.075	No	0.356404	0.8695	0.9722	-0.1027	0.1109	0.9265	99.73	>0.999999
1.03_416.0286	1.03	416.029	No	0.051786	1.528	1.002	0.5257	0.2653	1.981	65.11	>0.999999
1.04_212.043	1.04	212.043	No	0.014846	1.608	2.437	-0.8294	0.3341	2.482	93.12	>0.999999
1.04_431.9993	1.04	431.999	No	0.502747	1.268	1.631	-0.3623	0.538	0.6735	74.01	>0.999999
1.04_1039.0275	1.04	1039.03	No	0.519032	0.8938	0.9599	-0.06614	0.1022	0.6472	95.53	>0.999999
1.06_112.017	1.06	112.017	No	0.429048	6.086	4.323	1.764	2.22	0.7944	89.39	>0.999999
1.11_266.1002	1.11	266.1	No	0.326487	1.222	1.126	0.09673	0.09803	0.9868	87.39	>0.999999
1.13_260.1013	1.13	260.101	No	0.006912	1.277	2.072	-0.7952	0.2882	2.759	98.04	0.999945
1.14_463.0748	1.14	463.075	No	0.144842	0.7139	1.043	-0.3294	0.2241	1.47	98.81	>0.999999
1.19_374.0865	1.19	374.087	No	0.201441	0.881	0.6946	0.1865	0.1448	1.287	86.27	>0.999999
1.23_398.0937	1.23	398.094	No	0.652423	1.399	1.289	0.1101	0.2435	0.4523	71.4	>0.999999
1.23_327.0735	1.23	327.074	No	0.003811	1.185	1.837	-0.6517	0.2189	2.977	83.21	0.996485
1.23_330.096	1.23	330.096	No	0.030896	1.555	1.099	0.4561	0.2075	2.198	78.68	>0.999999
1.26_416.1063	1.26	416.106	No	0.934615	1.262	1.236	0.02592	0.3151	0.08227	89.82	>0.999999
1.29_708.1032	1.29	708.103	No	0.09188	0.7707	0.5778	0.193	0.1132	1.704	86.44	>0.999999
1.3_694.0843	1.3	694.084	No	0.023996	0.7655	0.5295	0.236	0.1022	2.309	67.44	>0.999999
1.3_632.1142	1.3	632.114	No	0.371755	0.7676	0.6478	0.1198	0.1335	0.8976	91.53	>0.999999
1.3_610.1324	1.3	610.132	No	0.050702	0.6616	0.5386	0.1231	0.06209	1.982	85.36	>0.999999
1.33_311.0656	1.33	311.066	No	0.032502	1.106	1.444	-0.3377	0.1558	2.168	99.95	>0.999999
1.37_170.0219	1.37	170.022	No	0.675084	0.3448	0.3341	0.01065	0.02532	0.4205	91.52	>0.999999
1.37_126.032	1.37	126.032	No	0.319829	0.3926	0.3658	0.02682	0.02681	1	94.85	>0.999999
1.38_321.9626	1.38	321.963	No	0.223929	0.4609	0.4056	0.0553	0.04518	1.224	97.4	>0.999999
1.38_253.9749	1.38	253.975	No	0.218484	0.5087	0.4017	0.107	0.0862	1.241	73.44	>0.999999
1.39_492.091	1.39	492.091	No	0.548232	0.3853	0.3571	0.02815	0.04669	0.6029	83.32	>0.999999
1.39_266.0411	1.39	266.041	No	0.266694	0.9438	1.068	-0.1243	0.1113	1.117	99.42	>0.999999
1.39_266.0487	1.39	266.049	No	0.290384	0.9428	1.062	-0.1193	0.1122	1.063	99.84	>0.999999
1.39_282.0067	1.39	282.007	No	0.016357	0.9996	1.4	-0.4	0.1635	2.446	91.99	>0.999999
1.4_244.061	1.4	244.061	No	0.002451	1.267	0.8108	0.4563	0.1461	3.123	84.74	0.975788
1.41_420.0468	1.41	420.047	No	0.866957	0.8463	0.8289	0.01741	0.1036	0.168	83.88	>0.999999
1.41_360.0711	1.41	360.071	No	0.823426	0.8536	0.8888	-0.03522	0.1574	0.2238	90.15	>0.999999
1.42_406.0216	1.42	406.022	No	0.027295	1.506	1.118	0.3881	0.173	2.243	91.32	>0.999999
1.42_434.0651	1.42	434.065	No	0.000113	0.8688	0.4668	0.402	0.09763	4.118	63.34	0.178963
1.42_296.1114	1.42	296.111	No	0.500124	1.109	1.047	0.06252	0.09238	0.6768	99.98	>0.999999
1.42_618.1791	1.42	618.179	No	0.266323	0.9905	1.162	-0.1713	0.1533	1.118	99.32	>0.999999
1.42_322.0694	1.42	322.069	No	9.6e-05	1.195	0.7223	0.4723	0.115	4.108	79.55	0.155202
1.42_154.0267	1.42	154.027	No	0.00307	1.009	0.774	0.2353	0.07731	3.043	89.82	0.989979
1.42_168.0423	1.42	168.042	No	0.000656	1.063	0.718	0.345	0.09759	3.535	87.17	0.658667
1.42_152.0114	1.42	152.011	No	0.904213	1.066	1.083	-0.01735	0.1438	0.1207	98.2	>0.999999
1.43_571.2107	1.43	571.211	No	0.061481	2.549	1.923	0.6252	0.3293	1.899	74.61	>0.999999
1.43_222.0154	1.43	222.015	No	0.29385	1.076	1.259	-0.1836	0.1739	1.056	95.73	>0.999999
1.44_236.1261	1.44	236.126	No	0.147916	0.5533	0.7214	-0.168	0.1152	1.458	99.49	>0.999999
1.44_380.066	1.44	380.066	No	0.00703	2.434	1.511	0.9231	0.3345	2.76	88.21	0.999952
1.44_318.0909	1.44	318.091	No	0.012188	0.8287	1.31	-0.4814	0.1872	2.572	71.52	>0.999999
1.45_247.1063	1.45	247.106	Yes	<0.000001	1.324	0.4464	0.8775	0.1497	5.862	61.68	0.000361
1.46_311.073	1.46	311.073	No	3.7e-05	1.444	0.5423	0.902	0.2001	4.507	52.16	0.064674
1.46_409.1585	1.46	409.159	No	0.007482	1.484	1.109	0.3748	0.1365	2.746	78.64	0.999973
1.47_140.0476	1.47	140.048	No	0.000459	3.207	0.7736	2.434	0.6439	3.779	45.04	0.534991
1.48_537.1199	1.48	537.12	No	0.64475	1.138	1.069	0.06985	0.151	0.4627	84.98	>0.999999
1.48_559.102	1.48	559.102	No	0.560464	1.087	1.242	-0.1549	0.265	0.5847	76.82	>0.999999
1.5_346.0892	1.5	346.089	No	3.5e-05	2.334	0.5409	1.793	0.3922	4.57	47.38	0.060467
1.54_365.1318	1.54	365.132	No	0.00094	2.698	1.698	1	0.2905	3.442	76.26	0.780726
1.58_138.0318	1.58	138.032	No	0.123507	1.739	1.413	0.3267	0.2096	1.559	69.61	>0.999999
1.63_332.0748	1.63	332.075	No	0.032252	0.893	1.121	-0.2276	0.1048	2.172	99.49	>0.999999
1.63_165.0788	1.63	165.079	No	0.616576	0.6021	0.5861	0.01602	0.03187	0.5025	87.64	>0.999999
1.63_295.037	1.63	295.037	No	0.004439	0.6361	0.7318	-0.09572	0.03288	2.912	99.45	0.998505
1.63_233.0662	1.63	233.066	No	0.014825	0.6063	0.708	-0.1017	0.04101	2.48	99.23	>0.999999
1.63_265.0045	1.63	265.005	No	0.014874	0.6531	0.8381	-0.1849	0.07461	2.479	99.26	>0.999999
1.63_424.9956	1.63	424.996	No	0.716911	0.9514	0.9169	0.03448	0.0948	0.3638	86.95	>0.999999
1.64_363.025	1.64	363.025	No	0.4832	0.8141	0.7572	0.05689	0.08079	0.7041	88.59	>0.999999
1.7_914.1897	1.7	914.19	No	0.173765	0.6746	0.5284	0.1461	0.1066	1.371	90.54	>0.999999
1.71_409.1583	1.71	409.158	No	0.022441	1.593	1.277	0.316	0.136	2.324	88.13	>0.999999
1.73_379.1464	1.73	379.146	No	0.578735	1.28	1.12	0.1598	0.2864	0.5578	71.14	>0.999999
1.78_284.0653	1.78	284.065	No	0.061036	0.567	0.7585	-0.1915	0.1011	1.895	98.86	>0.999999
1.81_506.1154	1.81	506.115	No	0.12595	0.8428	0.9898	-0.147	0.0952	1.544	96.9	>0.999999
1.81_484.1331	1.81	484.133	No	0.151676	0.9171	1.002	-0.0847	0.05859	1.446	91.53	>0.999999
1.82_344.0539	1.82	344.054	No	1.8e-05	1.403	0.669	0.7342	0.1568	4.683	57.76	0.031233
1.84_524.0017	1.84	524.002	No	0.77073	1.495	1.552	-0.05653	0.1934	0.2923	89.64	>0.999999
1.84_412.0315	1.84	412.031	No	0.997074	0.906	0.9063	-0.0002585	0.0703	0.003678	85.13	>0.999999
1.84_434.0132	1.84	434.013	No	0.97551	0.9689	0.9662	0.002757	0.08953	0.03079	84.97	>0.999999
1.84_495.9833	1.84	495.983	No	0.679263	0.9037	0.9596	-0.05598	0.135	0.4147	96.81	>0.999999
1.84_502.0005	1.84	502	No	0.854601	1.1	1.132	-0.03152	0.1715	0.1838	93.71	>0.999999
1.84_517.9668	1.84	517.967	No	0.010846	0.7871	1.117	-0.3294	0.1265	2.604	85.64	>0.999999
1.87_610.1315	1.87	610.131	No	0.042593	0.9953	0.7463	0.2489	0.1209	2.058	85.73	>0.999999
1.88_442.0905	1.88	442.091	No	0.000229	1.676	0.7208	0.9555	0.2432	3.93	58.18	0.325372
1.88_694.0839	1.88	694.084	No	0.004031	1.192	0.6229	0.5695	0.1903	2.993	58.84	0.997436
1.88_632.1135	1.88	632.114	No	0.024733	0.81	0.5942	0.2159	0.09437	2.287	82.41	>0.999999
1.89_324.1424	1.89	324.142	No	0.340263	1.093	0.9811	0.1114	0.1161	0.9601	71.33	>0.999999
1.89_392.1295	1.89	392.13	No	0.639277	1.375	1.269	0.106	0.2255	0.4701	99.91	>0.999999
1.93_225.0644	1.93	225.064	No	0.104709	1.005	1.145	-0.1403	0.08568	1.637	99.96	>0.999999
1.94_632.1136	1.94	632.114	No	0.020857	1.562	1.032	0.5299	0.2233	2.373	60.51	>0.999999
1.94_404.0625	1.94	404.062	No	0.221644	1.36	1.029	0.3315	0.2691	1.232	77.48	>0.999999
1.94_434.1429	1.94	434.143	No	0.001005	0.9351	1.23	-0.2948	0.087	3.389	99.93	0.801984
1.97_567.1302	1.97	567.13	No	0.224909	2.016	1.658	0.3589	0.2934	1.223	79.25	>0.999999
1.99_347.1217	1.99	347.122	No	0.921704	1.442	1.472	-0.03003	0.3047	0.09855	96.37	>0.999999
2_409.1589	2	409.159	No	0.024928	1.526	1.168	0.3586	0.1571	2.282	87.13	>0.999999
2.02_1218.2489	2.02	1218.25	No	0.00997	0.8378	0.52	0.3178	0.1203	2.642	76.86	0.999999
2.02_310.0492	2.02	310.049	No	0.760133	0.9436	0.9859	-0.04229	0.1381	0.3062	98.89	>0.999999
2.02_226.0956	2.02	226.096	No	0.845332	1.061	1.084	-0.02291	0.1171	0.1957	87.83	>0.999999
2.02_182.106	2.02	182.106	No	0.410427	1.169	1.023	0.1461	0.1767	0.8267	98.39	>0.999999
2.02_248.0822	2.02	248.082	No	0.906904	1.009	0.9872	0.02159	0.1842	0.1173	95.39	>0.999999
2.07_402.08	2.07	402.08	No	0.150176	0.8112	1.211	-0.4	0.2756	1.452	88.15	>0.999999
2.07_400.0325	2.07	400.033	No	0.766155	1.156	1.093	0.06262	0.2097	0.2987	64.71	>0.999999
2.07_316.0799	2.07	316.08	No	0.463913	1.134	0.9979	0.1359	0.1844	0.737	61.55	>0.999999
2.07_338.0621	2.07	338.062	No	0.962554	1.026	1.034	-0.007996	0.1698	0.0471	77.48	>0.999999
2.07_468.0207	2.07	468.021	No	0.19525	1.201	0.84	0.3614	0.2753	1.313	50.15	>0.999999
2.08_434.1431	2.08	434.143	No	0.308078	1.305	1.45	-0.1456	0.1421	1.025	93.98	>0.999999
2.09_778.1367	2.09	778.137	No	0.020286	1.261	0.748	0.5131	0.2163	2.372	74.34	>0.999999
2.11_254.0546	2.11	254.055	No	0.125521	1.058	0.8203	0.2375	0.1536	1.547	86.93	>0.999999
2.14_422.1268	2.14	422.127	No	0.280477	0.8002	0.6753	0.1248	0.1147	1.088	65.6	>0.999999
2.15_354.1528	2.15	354.153	No	0.020352	1.112	0.9072	0.2048	0.08647	2.369	77.35	>0.999999
2.15_454.0779	2.15	454.078	No	0.317156	1.068	0.971	0.09652	0.09596	1.006	91.01	>0.999999
2.15_222.1102	2.15	222.11	No	0.000332	1.506	0.92	0.5862	0.154	3.807	60.32	0.429406
2.16_417.1485	2.16	417.149	No	0.006878	1.111	0.8564	0.2547	0.09161	2.78	74.06	0.999942
2.17_573.2632	2.17	573.263	No	0.298902	1.023	0.8977	0.1251	0.1197	1.046	80.1	>0.999999
2.17_674.1767	2.17	674.177	No	0.794077	1.045	1.005	0.03947	0.1508	0.2618	95.38	>0.999999
2.18_170.0218	2.18	170.022	No	0.535964	1.231	1.315	-0.08476	0.1364	0.6214	88.28	>0.999999
2.18_219.1108	2.18	219.111	No	0.096277	0.8638	0.9752	-0.1114	0.06633	1.679	99.83	>0.999999
2.2_1370.2591	2.2	1370.26	No	0.375315	0.7828	0.6556	0.1271	0.1427	0.8908	93.23	>0.999999
2.22_567.1308	2.22	567.131	No	0.946505	1.08	1.087	-0.007004	0.1041	0.06727	97.73	>0.999999
2.24_379.1478	2.24	379.148	No	0.473273	1.252	1.133	0.1189	0.165	0.7207	77.93	>0.999999
2.26_516.2056	2.26	516.206	No	0.026875	1.235	0.9631	0.2721	0.1203	2.263	67.73	>0.999999
2.26_332.1092	2.26	332.109	No	0.111092	0.7915	0.9882	-0.1967	0.1223	1.608	99.05	>0.999999
2.27_678.0898	2.27	678.09	No	0.018027	1.043	0.7817	0.2609	0.1081	2.413	82.7	>0.999999
2.27_616.119	2.27	616.119	No	5.8e-05	0.9444	0.633	0.3114	0.073	4.267	73.76	0.09775
2.28_346.0894	2.28	346.089	No	0.529266	1.367	1.259	0.1079	0.1709	0.6315	93.89	>0.999999
2.31_324.1418	2.31	324.142	No	0.070012	1.362	1.03	0.3325	0.1804	1.843	62.53	>0.999999
2.31_280.1164	2.31	280.116	No	0.228114	1.363	1.226	0.137	0.1129	1.213	96.56	>0.999999
2.33_168.0425	2.33	168.042	No	0.004326	0.9564	1.137	-0.1804	0.06178	2.92	99.6	0.998279
2.33_398.0832	2.33	398.083	No	0.002158	0.9456	1.181	-0.2352	0.07468	3.149	99.98	0.96324
2.37_389.0733	2.37	389.073	No	0.050689	1.3	1.049	0.2513	0.1266	1.985	77.37	>0.999999
2.38_215.0799	2.38	215.08	No	0.618901	0.8969	0.9377	-0.04077	0.08171	0.499	100	>0.999999
2.39_446.142	2.39	446.142	No	0.974052	0.9644	0.968	-0.003554	0.109	0.03261	98.19	>0.999999
2.39_393.1627	2.39	393.163	No	0.008677	1.265	0.8617	0.4035	0.1493	2.703	68.16	0.999994
2.4_687.1478	2.4	687.148	No	0.77329	2.662	2.543	0.1184	0.4096	0.289	86.6	>0.999999
2.44_1416.4587	2.44	1416.46	No	0.000463	0.9842	1.45	-0.4659	0.1278	3.645	83.75	0.536983
2.44_154.0267	2.44	154.027	No	0.000416	1.287	0.8992	0.3877	0.1049	3.694	75.17	0.50151
2.44_379.1479	2.44	379.148	No	0.012745	1.381	1.062	0.3189	0.1246	2.56	67.01	>0.999999
2.45_685.228	2.45	685.228	No	0.669031	1.053	1.019	0.03387	0.07898	0.4289	90.77	>0.999999
2.48_978.1496	2.48	978.15	No	0.178176	0.7455	0.6236	0.1218	0.08961	1.36	72.05	>0.999999
2.48_288.0641	2.48	288.064	No	0.020432	0.8099	0.6761	0.1338	0.05665	2.363	84.85	>0.999999
2.48_940.2012	2.48	940.201	No	0.010335	0.7448	0.4684	0.2764	0.1045	2.645	62	>0.999999
2.48_970.1334	2.48	970.133	No	0.145343	0.7539	0.6123	0.1416	0.09629	1.47	80.98	>0.999999
2.48_448.9817	2.48	448.982	No	0.646838	0.6794	0.6508	0.02864	0.0623	0.4598	85.75	>0.999999
2.48_126.0317	2.48	126.032	No	0.15457	0.7699	0.7	0.06982	0.04861	1.436	84.84	>0.999999
2.48_718.0804	2.48	718.08	No	0.007491	0.7443	0.5857	0.1586	0.05786	2.74	84.11	0.999973
2.48_665.0584	2.48	665.058	No	0.00093	0.6962	0.4722	0.224	0.06472	3.461	68.55	0.777399
2.48_732.0411	2.48	732.041	No	0.17134	0.7955	0.6879	0.1076	0.07806	1.378	99.82	>0.999999
2.48_306.0756	2.48	306.076	No	0.015244	0.7343	0.5868	0.1476	0.05945	2.483	75.99	>0.999999
2.48_634.1293	2.48	634.129	No	0.015781	0.679	0.4954	0.1837	0.07431	2.471	73.32	>0.999999
2.48_328.0561	2.48	328.056	No	0.015331	0.8192	0.7158	0.1034	0.04179	2.474	86.05	>0.999999
2.48_390.0269	2.48	390.027	No	0.187786	0.7877	0.7379	0.04972	0.03747	1.327	93.03	>0.999999
2.48_374.0603	2.48	374.06	No	0.554487	0.8053	0.7811	0.02427	0.04093	0.5931	99.14	>0.999999
2.48_396.0435	2.48	396.043	No	0.1135	0.7938	0.7346	0.0592	0.03706	1.597	95.29	>0.999999
2.48_262.0846	2.48	262.085	No	0.028653	0.7439	0.6198	0.1241	0.05569	2.229	79.71	>0.999999
2.48_696.0997	2.48	696.1	No	0.019866	0.6803	0.5181	0.1623	0.06824	2.378	77.42	>0.999999
2.48_180.0427	2.48	180.043	No	0.030105	0.7783	0.6733	0.1049	0.04755	2.207	82.62	>0.999999
2.48_369.0697	2.48	369.07	No	0.015701	0.7016	0.5601	0.1415	0.05725	2.471	76.41	>0.999999
2.48_138.0318	2.48	138.032	No	0.022493	0.938	0.7521	0.186	0.07977	2.331	73.12	>0.999999
2.48_220.074	2.48	220.074	No	0.021181	0.8097	0.6969	0.1127	0.04805	2.346	89.88	>0.999999
2.48_460.0998	2.48	460.1	No	0.00025	0.8383	0.5252	0.3131	0.0807	3.88	63.76	0.348444
2.48_650.1027	2.48	650.103	No	0.025054	0.6812	0.5233	0.1579	0.06908	2.285	76.77	>0.999999
2.48_166.0268	2.48	166.027	No	0.148374	0.8391	0.74	0.0991	0.0679	1.46	79.3	>0.999999
2.48_418.0516	2.48	418.052	No	0.007293	1.455	1.032	0.4225	0.1529	2.763	70.96	0.999966
2.48_366.153	2.48	366.153	No	0.423062	0.7858	0.8736	-0.08784	0.1092	0.8047	93.21	>0.999999
2.48_405.9994	2.48	405.999	No	0.215406	0.9511	1.093	-0.142	0.1138	1.247	92.52	>0.999999
2.48_404.0534	2.48	404.053	No	0.040924	0.812	0.6829	0.1291	0.06204	2.081	74.2	>0.999999
2.48_176.0454	2.48	176.045	No	0.023325	0.8565	0.6533	0.2032	0.08732	2.327	60.42	>0.999999
2.48_672.0775	2.48	672.077	No	0.012063	0.726	0.5719	0.1541	0.06	2.568	81.49	>0.999999
2.48_370.0426	2.48	370.043	No	0.000669	1.083	0.7344	0.3486	0.0979	3.561	69.96	0.665531
2.48_168.0425	2.48	168.042	No	0.031013	0.7552	1.102	-0.3473	0.1581	2.197	76.95	>0.999999
2.48_662.0453	2.48	662.045	No	0.013208	0.6678	0.5153	0.1525	0.0601	2.538	75.18	>0.999999
2.49_412.0173	2.49	412.017	No	0.27624	0.9563	0.8698	0.08654	0.07894	1.096	80.05	>0.999999
2.49_458.0142	2.49	458.014	No	0.84582	0.9643	0.978	-0.01361	0.06978	0.195	96.06	>0.999999
2.49_519.9852	2.49	519.985	No	0.511105	1.657	1.521	0.1365	0.2067	0.6604	72.69	>0.999999
2.49_390.1197	2.49	390.12	No	0.636462	0.7765	0.8022	-0.02566	0.05411	0.4741	96.78	>0.999999
2.49_388.0113	2.49	388.011	No	0.166104	1.235	1.084	0.1505	0.1077	1.398	78.59	>0.999999
2.5_479.9947	2.5	479.995	No	0.001085	1.971	1.329	0.6415	0.1875	3.421	64.63	0.82358
2.51_381.1635	2.51	381.163	No	0.299667	1.011	0.9393	0.07138	0.06844	1.043	93.12	>0.999999
2.51_464.0306	2.51	464.031	No	0.451094	1.167	1.244	-0.07661	0.1012	0.7568	93.05	>0.999999
2.54_383.1075	2.54	383.108	No	0.673473	0.4319	0.4695	-0.0376	0.08887	0.4231	71.16	>0.999999
2.54_316.0804	2.54	316.08	No	0.922179	1.066	1.051	0.01458	0.1488	0.09798	85.19	>0.999999
2.54_190.0846	2.54	190.085	No	0.021532	0.843	0.9982	-0.1552	0.06645	2.336	97.94	>0.999999
2.55_310.1269	2.55	310.127	No	0.018428	0.789	1.033	-0.2443	0.1016	2.404	83.07	>0.999999
2.56_154.0632	2.56	154.063	No	0.082833	2.08	1.599	0.4811	0.2722	1.768	53.16	>0.999999
2.56_300.0849	2.56	300.085	No	0.163704	1.055	1.152	-0.09685	0.06903	1.403	99.98	>0.999999
2.58_1202.254	2.58	1202.25	No	0.108153	1.017	0.8583	0.1591	0.09799	1.624	84.75	>0.999999
2.6_952.1385	2.6	952.139	No	0.240011	0.6499	0.5787	0.07121	0.06023	1.182	95.23	>0.999999
2.6_914.1888	2.6	914.189	No	0.125255	0.595	0.5037	0.09134	0.05905	1.547	93.7	>0.999999
2.6_936.1709	2.6	936.171	No	0.064596	0.6391	0.5299	0.1092	0.0584	1.87	92.91	>0.999999
2.61_992.2149	2.61	992.215	No	0.526154	1.673	2.074	-0.4009	0.6284	0.6379	55.05	>0.999999
2.61_280.1165	2.61	280.116	No	0.774944	0.9311	0.9164	0.01473	0.05137	0.2867	99.49	>0.999999
2.67_1068.2139	2.67	1068.21	No	9.3e-05	0.9636	0.5492	0.4144	0.09898	4.187	60.97	0.149858
2.68_594.0302	2.68	594.03	No	0.271402	0.7491	0.6879	0.06119	0.05526	1.107	83.26	>0.999999
2.68_602.0137	2.68	602.014	No	0.040333	1.213	0.9743	0.2387	0.1147	2.081	87.02	>0.999999
2.68_170.0217	2.68	170.022	No	0.000377	0.9721	0.6905	0.2817	0.07566	3.723	75.43	0.469432
2.68_538.0523	2.68	538.052	No	0.039695	0.8942	0.736	0.1582	0.07587	2.085	96.02	>0.999999
2.68_970.1398	2.68	970.14	No	0.014174	1.083	0.6418	0.4417	0.1745	2.531	56.53	>0.999999
2.68_648.0023	2.68	648.002	No	0.046963	0.9224	0.7915	0.1309	0.065	2.015	89.28	>0.999999
2.68_641.9858	2.68	641.986	No	0.003408	0.9721	0.7576	0.2145	0.07122	3.012	85.85	0.993905
2.68_586.0541	2.68	586.054	No	0.021444	1.068	0.8341	0.2335	0.09954	2.346	80.49	>0.999999
2.68_512.0367	2.68	512.037	No	0.008423	1.006	0.7453	0.2609	0.0958	2.723	61.14	0.999992
2.68_474.0815	2.68	474.082	No	0.002108	0.9384	0.663	0.2754	0.08632	3.19	71.66	0.960668
2.68_496.0621	2.68	496.062	No	0.00211	0.9425	0.6864	0.2561	0.08047	3.183	76.55	0.960684
2.68_558.0325	2.68	558.033	No	0.003422	0.9366	0.703	0.2335	0.0774	3.017	80.04	0.993993
2.68_320.0538	2.68	320.054	No	0.00146	0.9458	0.6673	0.2785	0.08412	3.311	71.52	0.898492
2.68_518.0444	2.68	518.044	No	0.001679	0.9394	0.7168	0.2227	0.06858	3.247	83.65	0.926615
2.68_154.0268	2.68	154.027	No	0.016341	1.514	0.7175	0.7962	0.3192	2.494	45.31	>0.999999
2.68_580.0148	2.68	580.015	No	0.003797	0.9482	0.7388	0.2095	0.07035	2.978	83.84	0.996428
2.68_572.0503	2.68	572.05	No	0.001444	0.8119	0.5752	0.2367	0.07117	3.326	65.96	0.896095
2.68_571.989	2.68	571.989	No	0.000922	0.901	0.6586	0.2423	0.0704	3.442	79.69	0.774501
2.68_342.0365	2.68	342.036	No	0.002695	0.9117	0.6788	0.2329	0.07536	3.091	85.56	0.982741
2.68_593.9727	2.68	593.973	No	0.012748	1.126	0.818	0.3075	0.1208	2.546	82.61	>0.999999
2.7_614.1837	2.7	614.184	No	0.029513	0.721	0.937	-0.216	0.09773	2.21	95.08	>0.999999
2.71_1202.2541	2.71	1202.25	No	0.072878	0.806	0.645	0.161	0.08862	1.816	84.6	>0.999999
2.71_204.0899	2.71	204.09	No	0.219297	0.607	0.9134	-0.3063	0.247	1.24	65.08	>0.999999
2.72_426.0948	2.72	426.095	No	0.012012	0.7551	0.6005	0.1545	0.06005	2.574	75.99	>0.999999
2.72_360.1063	2.72	360.106	No	0.000363	0.7913	1.062	-0.2706	0.07312	3.701	93.4	0.457074
2.72_198.0532	2.72	198.053	No	0.059754	0.9086	1.025	-0.1165	0.06112	1.906	94.47	>0.999999
2.73_920.1759	2.73	920.176	No	0.01292	0.8039	0.6406	0.1633	0.06434	2.539	86.26	>0.999999
2.74_354.0953	2.74	354.095	No	0.147941	1.348	2.083	-0.7352	0.5039	1.459	94.26	>0.999999
2.75_532.1232	2.75	532.123	No	0.30331	0.9243	0.8192	0.1051	0.1015	1.036	78.91	>0.999999
2.75_316.0795	2.75	316.079	No	0.037145	1.122	0.9732	0.149	0.07038	2.118	84.74	>0.999999
2.76_192.028	2.76	192.028	No	0.184592	1.297	1.144	0.1527	0.1143	1.336	96.83	>0.999999
2.77_162.0526	2.77	162.053	No	0.002101	0.9687	0.6703	0.2984	0.09417	3.169	88.7	0.960369
2.77_261.1209	2.77	261.121	No	0.002164	0.9288	0.6201	0.3087	0.09772	3.159	88.46	0.963467
2.77_356.0749	2.77	356.075	No	0.00026	1.772	1.13	0.6419	0.1671	3.841	72.69	0.358933
2.77_476.1526	2.77	476.153	No	0.048509	0.7927	0.9445	-0.1518	0.07599	1.998	99.05	>0.999999
2.78_324.0962	2.78	324.096	No	0.617745	1.092	1.145	-0.05311	0.106	0.5012	73.72	>0.999999
2.78_462.1385	2.78	462.139	No	0.378267	1.185	1.022	0.1627	0.1835	0.8869	68.25	>0.999999
2.79_253.0957	2.79	253.096	No	0.297348	0.9843	0.9258	0.05855	0.05589	1.048	98.88	>0.999999
2.8_366.1474	2.8	366.147	No	0.025675	0.7952	1.049	-0.254	0.1121	2.266	96.32	>0.999999
2.8_366.1884	2.8	366.188	No	0.019404	1.619	1.173	0.4453	0.1865	2.388	77.23	>0.999999
2.8_762.1418	2.8	762.142	No	8.7e-05	1.542	0.9472	0.595	0.142	4.19	63.9	0.142467
2.82_410.1716	2.82	410.172	No	0.368617	1.15	1.024	0.1259	0.1393	0.9035	92.63	>0.999999
2.82_446.1286	2.82	446.129	No	0.220478	0.9587	1.096	-0.1371	0.1112	1.233	99.95	>0.999999
2.82_560.1188	2.82	560.119	No	0.368916	0.9462	1.029	-0.08289	0.09183	0.9027	96.35	>0.999999
2.82_204.0903	2.82	204.09	No	0.237091	0.9081	0.9971	-0.08905	0.07486	1.19	98.55	>0.999999
2.82_226.0722	2.82	226.072	No	0.283407	0.9205	0.986	-0.06554	0.06076	1.079	96.54	>0.999999
2.82_288.0435	2.82	288.043	No	0.106419	0.9209	1.022	-0.1013	0.06219	1.63	97.06	>0.999999
2.82_430.1617	2.82	430.162	No	0.210659	0.9477	1.115	-0.1674	0.1329	1.26	100	>0.999999
2.82_318.0653	2.82	318.065	No	0.039588	2.663	1.423	1.24	0.5876	2.111	52.26	>0.999999
2.82_356.0312	2.82	356.031	No	0.255091	0.9274	0.9888	-0.0614	0.05361	1.145	93.15	>0.999999
2.82_294.0621	2.82	294.062	No	0.57585	0.9636	0.9966	-0.03297	0.05873	0.5614	97.15	>0.999999
2.83_117.0578	2.83	117.058	No	0.082869	0.9211	1.065	-0.1434	0.08186	1.752	98.29	>0.999999
2.83_304.0155	2.83	304.015	No	0.203547	0.9046	0.9781	-0.07348	0.05738	1.281	92.79	>0.999999
2.83_160.1002	2.83	160.1	No	0.122615	0.9631	1.09	-0.1267	0.08136	1.557	98.32	>0.999999
2.83_275.1011	2.83	275.101	No	0.647584	0.9406	0.9041	0.03649	0.07956	0.4587	86.47	>0.999999
2.83_143.0736	2.83	143.074	No	0.365815	0.9546	1.027	-0.07279	0.08012	0.9085	99.02	>0.999999
2.84_382.0546	2.84	382.055	No	0.010256	1.13	0.8051	0.3244	0.1224	2.651	59.77	>0.999999
2.85_454.1123	2.85	454.112	No	0.000296	1.491	1.013	0.4779	0.1252	3.816	67.97	0.394667
2.86_400.0642	2.86	400.064	No	0.004149	1.557	1.162	0.3947	0.1337	2.952	79.34	0.997792
2.86_2296.7693	2.86	2296.77	No	5.7e-05	0.8709	1.337	-0.4659	0.1099	4.238	85.64	0.095417
2.86_228.0627	2.86	228.063	No	0.769626	1.315	1.209	0.1066	0.3628	0.2938	84.94	>0.999999
2.86_250.0457	2.86	250.046	No	0.430015	0.9074	1.04	-0.1328	0.1674	0.793	84.02	>0.999999
2.87_380.0036	2.87	380.004	No	0.332946	0.9912	1.132	-0.1404	0.1442	0.9734	89.78	>0.999999
2.87_318.0336	2.87	318.034	No	0.311198	0.9101	1.055	-0.1445	0.1419	1.018	93.96	>0.999999
2.87_312.016	2.87	312.016	No	0.431078	0.9005	1.021	-0.1209	0.1528	0.7911	85.79	>0.999999
2.89_593.1239	2.89	593.124	No	0.000104	1.007	0.6162	0.3905	0.09403	4.153	60.58	0.166563
2.9_636.1316	2.9	636.132	No	0.008294	0.7966	0.6092	0.1874	0.06944	2.698	91.81	0.99999
2.9_311.1015	2.9	311.101	No	0.212528	1.152	0.9603	0.192	0.1525	1.259	66.39	>0.999999
2.9_638.103	2.9	638.103	No	1.6e-05	1.017	0.6469	0.3701	0.08005	4.623	72.79	0.028539
2.9_678.0878	2.9	678.088	No	1.7e-05	1.071	0.6837	0.3873	0.08416	4.602	74.78	0.029869
2.91_392.104	2.91	392.104	No	0.013713	0.8313	1.274	-0.4432	0.1762	2.515	88.14	>0.999999
2.91_392.079	2.91	392.079	No	0.011268	0.8774	1.357	-0.4792	0.185	2.59	86.23	>0.999999
2.91_392.0915	2.91	392.091	No	0.010404	0.8512	1.309	-0.4577	0.1748	2.619	87.64	>0.999999
2.94_356.0635	2.94	356.063	No	0.024091	1.827	1.02	0.8067	0.3466	2.327	49.34	>0.999999
2.94_1826.3459	2.94	1826.35	No	0.463155	0.6591	0.6069	0.05219	0.07086	0.7366	97.17	>0.999999
2.94_1088.1765	2.94	1088.18	No	0.082178	0.7666	0.6433	0.1233	0.07012	1.758	89.88	>0.999999
2.94_914.1876	2.94	914.188	No	0.840233	0.6142	0.6009	0.01335	0.06605	0.2021	97.77	>0.999999
2.94_1066.1985	2.94	1066.2	No	0.00115	0.7335	0.5068	0.2267	0.06683	3.392	69.29	0.839827
2.95_326.0879	2.95	326.088	Yes	<0.000001	2.043	0.8158	1.227	0.1718	7.142	65.67	2e-06
2.95_326.0948	2.95	326.095	No	1e-05	2.032	1.033	0.9996	0.2082	4.801	65.45	0.017153
2.95_473.1585	2.95	473.159	No	0.170272	0.9454	0.9866	-0.04119	0.02981	1.382	93.88	>0.999999
2.96_276.0521	2.96	276.052	No	0.000248	1.107	0.6107	0.4964	0.1288	3.854	72.85	0.346588
2.96_364.0701	2.96	364.07	No	0.001281	0.9102	0.6286	0.2816	0.08398	3.354	71.22	0.867322
2.96_762.1414	2.96	762.141	No	0.001143	0.8352	0.535	0.3002	0.08784	3.418	59.56	0.838581
2.99_164.0479	2.99	164.048	No	0.001949	0.7974	1.098	-0.3007	0.0942	3.192	89.54	0.950737
2.99_302.0788	2.99	302.079	No	0.010697	0.6121	0.8138	-0.2017	0.0775	2.602	97.79	>0.999999
2.99_372.1043	2.99	372.104	No	0.013564	1.882	0.891	0.9914	0.3897	2.544	59.82	>0.999999
2.99_322.0692	2.99	322.069	No	0.24514	0.5772	0.6946	-0.1174	0.1004	1.17	93.61	>0.999999
3_138.0313	3	138.031	No	0.003647	0.563	0.8001	-0.237	0.0796	2.978	99.73	0.995629
3_452.1296	3	452.13	No	0.035435	1.029	0.866	0.1634	0.07653	2.135	92.22	>0.999999
3.01_395.9983	3.01	395.998	No	0.000309	0.5469	0.836	-0.2891	0.07636	3.786	74.02	0.407237
3.01_488.0595	3.01	488.06	No	0.081367	0.9424	0.7343	0.2081	0.1179	1.766	77.96	>0.999999
3.01_334.0289	3.01	334.029	No	7.2e-05	0.5128	0.8555	-0.3428	0.08143	4.209	73.44	0.118648
3.01_244.0581	3.01	244.058	No	0.00053	0.4697	0.831	-0.3613	0.09916	3.643	66.15	0.584231
3.01_266.0408	3.01	266.041	No	0.011633	0.6261	0.8148	-0.1887	0.07308	2.582	80.79	>0.999999
3.01_266.0498	3.01	266.05	No	0.008172	0.6198	0.8253	-0.2055	0.07575	2.713	79.24	0.999989
3.01_328.0119	3.01	328.012	No	0.000418	0.4722	0.7952	-0.323	0.08702	3.712	67.86	0.502643
3.01_392.1096	3.01	392.11	No	0.002921	0.8532	1.133	-0.2802	0.09183	3.051	99.64	0.987529
3.02_311.1012	3.02	311.101	No	0.03556	1.159	0.898	0.2611	0.1217	2.146	65.85	>0.999999
3.02_898.1943	3.02	898.194	No	0.01975	0.6961	0.5348	0.1613	0.06767	2.383	74.02	>0.999999
3.02_301.117	3.02	301.117	No	0.616256	1.193	1.088	0.1049	0.2079	0.5045	47.32	>0.999999
3.04_295.1057	3.04	295.106	Yes	<0.000001	0.9594	1.666	-0.7061	0.1051	6.72	76.55	5e-06
3.05_454.1113	3.05	454.111	No	0.00411	1.156	0.8022	0.3535	0.1199	2.948	87.05	0.997689
3.06_438.0809	3.06	438.081	No	0.059043	0.9795	0.7945	0.1851	0.09671	1.914	84.51	>0.999999
3.08_1066.2011	3.08	1066.2	No	0.227088	0.8849	0.6919	0.193	0.1584	1.218	73.93	>0.999999
3.09_583.1971	3.09	583.197	No	0.274384	0.2219	0.2422	-0.0203	0.01847	1.099	99.42	>0.999999
3.1_376.147	3.1	376.147	No	0.009347	1.327	1.856	-0.5285	0.1988	2.658	86.86	0.999997
3.1_247.106	3.1	247.106	No	0.447788	1.388	1.49	-0.1019	0.1336	0.7623	93.75	>0.999999
3.1_898.1948	3.1	898.195	No	0.001894	0.7662	0.5578	0.2085	0.0649	3.212	80.55	0.946682
3.12_621.1659	3.12	621.166	No	0.005918	2.247	1.151	1.096	0.3858	2.841	68.36	0.999793
3.12_1186.258	3.12	1186.26	Yes	1e-06	1.029	0.5181	0.5109	0.09384	5.444	58.36	0.002009
3.13_468.1266	3.13	468.127	No	0.985022	0.8568	0.8547	0.002044	0.1084	0.01885	59.03	>0.999999
3.14_378.0208	3.14	378.021	No	0.257022	1.027	0.9306	0.09624	0.08442	1.14	99.99	>0.999999
3.14_356.0387	3.14	356.039	No	0.051994	1.046	0.8787	0.167	0.08491	1.967	99.4	>0.999999
3.15_289.1167	3.15	289.117	No	0.541848	1.097	1.034	0.06351	0.1037	0.6124	87.9	>0.999999
3.15_534.1944	3.15	534.194	No	0.137213	0.6687	0.8234	-0.1548	0.1033	1.499	93.69	>0.999999
3.16_431.1635	3.16	431.163	No	3.5e-05	0.8887	1.368	-0.4789	0.1105	4.334	99.98	0.060464
3.16_310.0687	3.16	310.069	No	0.025288	1.286	1.06	0.2258	0.09907	2.279	81.68	>0.999999
3.16_368.1677	3.16	368.168	No	0.243075	0.9401	1.035	-0.09498	0.08083	1.175	89.97	>0.999999
3.17_1072.1939	3.17	1072.19	No	0.000332	0.8689	0.6188	0.2501	0.0667	3.749	80.72	0.429713
3.17_192.0273	3.17	192.027	No	0.444563	1.447	1.27	0.1772	0.2307	0.768	87.73	>0.999999
3.17_356.0638	3.17	356.064	No	0.029318	1.459	1.128	0.3309	0.1494	2.215	89.91	>0.999999
3.17_548.1163	3.17	548.116	No	0.004571	0.7861	0.5521	0.234	0.08008	2.922	76.39	0.998749
3.17_882.1998	3.17	882.2	No	0.6707	4.421	3.853	0.5677	1.33	0.4267	81.32	>0.999999
3.17_372.1049	3.17	372.105	No	0.031471	0.492	1.015	-0.5228	0.2374	2.202	60.69	>0.999999
3.18_520.1143	3.18	520.114	No	0.986745	0.9228	0.9212	0.001554	0.09329	0.01666	87.92	>0.999999
3.18_452.1313	3.18	452.131	No	0.111686	0.9884	0.8287	0.1597	0.0993	1.608	81.75	>0.999999
3.18_386.0836	3.18	386.084	No	0.290574	0.9739	1.116	-0.1418	0.1333	1.063	86.84	>0.999999
3.19_393.1633	3.19	393.163	No	0.323479	1.095	1.008	0.0869	0.08742	0.994	73.3	>0.999999
3.19_502.1325	3.19	502.132	No	0.013309	1.879	0.7247	1.155	0.4491	2.571	47.83	>0.999999
3.2_318.0736	3.2	318.074	No	0.934709	0.5711	0.5749	-0.003794	0.0462	0.08214	95.67	>0.999999
3.2_452.1198	3.2	452.12	No	0.005753	0.9834	0.7619	0.2214	0.07803	2.838	80.04	0.999742
3.2_190.0846	3.2	190.085	No	0.000284	0.7049	0.9713	-0.2664	0.07069	3.769	95.69	0.38271
3.2_1088.1811	3.2	1088.18	No	0.3338	0.7062	0.6204	0.08577	0.08824	0.972	85.17	>0.999999
3.21_776.123	3.21	776.123	No	0.167273	0.6859	0.8317	-0.1458	0.1048	1.391	100	>0.999999
3.22_904.1803	3.22	904.18	No	3.2e-05	0.9287	0.5935	0.3351	0.07574	4.425	76.3	0.055168
3.23_648.085	3.23	648.085	No	0.145772	0.7348	0.6592	0.07557	0.05152	1.467	94.23	>0.999999
3.23_442.0914	3.23	442.091	No	0.000741	0.7934	0.6139	0.1795	0.05133	3.497	87.47	0.701071
3.23_610.138	3.23	610.138	No	0.014698	1.206	0.6232	0.5824	0.2309	2.523	52.75	>0.999999
3.23_654.101	3.23	654.101	No	0.000184	0.8759	0.6495	0.2263	0.05705	3.968	64.91	0.272814
3.23_596.1375	3.23	596.138	No	0.271287	0.9035	0.7843	0.1193	0.1078	1.107	93.87	>0.999999
3.23_716.0709	3.23	716.071	No	0.012705	0.8174	0.6839	0.1335	0.05252	2.543	90.45	>0.999999
3.24_1474.3203	3.24	1474.32	No	0.002034	1.49	0.6814	0.8085	0.2487	3.25	51.54	0.956503
3.25_253.0954	3.25	253.095	Yes	3e-06	0.6399	1.031	-0.3911	0.07854	4.98	96.39	0.005118
3.25_324.1425	3.25	324.142	No	0.479418	1.053	1.099	-0.04672	0.06579	0.7101	93.09	>0.999999
3.26_482.1048	3.26	482.105	No	0.002509	2.731	0.9231	1.808	0.5713	3.164	56.41	0.977476
3.26_358.0665	3.26	358.067	No	0.002306	0.9955	0.7783	0.2172	0.06932	3.133	94.32	0.97042
3.26_336.0848	3.26	336.085	No	0.009551	0.9379	0.7449	0.193	0.07293	2.646	93.08	0.999998
3.26_388.1365	3.26	388.137	No	0.000729	0.6738	1.203	-0.529	0.1503	3.519	77.41	0.695711
3.26_126.0317	3.26	126.032	No	0.007387	0.9143	0.7428	0.1714	0.06261	2.738	94.8	0.99997
3.26_178.0274	3.26	178.027	No	0.014286	0.9735	0.7859	0.1876	0.07517	2.496	94.27	>0.999999
3.26_420.0371	3.26	420.037	No	0.001085	1.017	0.7962	0.2209	0.06553	3.371	94.47	0.82358
3.26_662.0963	3.26	662.096	No	6e-06	1.079	0.6822	0.3966	0.08003	4.955	64.12	0.010115
3.27_452.0252	3.27	452.025	No	0.43501	1.196	1.098	0.09759	0.1244	0.7842	87.73	>0.999999
3.27_384.0386	3.27	384.039	No	0.889095	1.112	1.093	0.01808	0.1293	0.1398	90.18	>0.999999
3.27_344.1122	3.27	344.112	No	0.0748	1.161	1.413	-0.2527	0.1404	1.8	99.93	>0.999999
3.27_300.0847	3.27	300.085	No	0.238857	1.134	0.98	0.1539	0.1297	1.186	83.83	>0.999999
3.27_368.0717	3.27	368.072	No	0.118908	1.265	1.048	0.2173	0.1378	1.577	77.64	>0.999999
3.27_444.1996	3.27	444.2	No	0.025405	1.209	0.9368	0.272	0.1192	2.281	73.87	>0.999999
3.27_198.0534	3.27	198.053	No	0.016804	1.004	0.8426	0.1616	0.06641	2.434	94.99	>0.999999
3.27_394.1268	3.27	394.127	No	0.084214	0.9692	1.125	-0.1555	0.08913	1.745	94.17	>0.999999
3.28_776.1231	3.28	776.123	No	0.044362	0.6166	0.8131	-0.1966	0.09652	2.036	99.93	>0.999999
3.28_930.1496	3.28	930.15	No	0.008283	1.027	0.6117	0.4158	0.1524	2.729	61.33	0.99999
3.28_418.0889	3.28	418.089	No	0.00613	1.576	0.6479	0.9285	0.3259	2.849	55.68	0.999843
3.29_166.0626	3.29	166.063	No	0.481585	1.332	1.273	0.05982	0.08468	0.7065	97.96	>0.999999
3.29_328.1161	3.29	328.116	No	0.60129	1.32	1.28	0.0407	0.07764	0.5243	96.93	>0.999999
3.3_340.0787	3.3	340.079	No	0.074355	1.212	1.998	-0.7853	0.4346	1.807	83.03	>0.999999
3.3_464.0913	3.3	464.091	No	0.027151	1.859	0.8504	1.008	0.4458	2.262	62.79	>0.999999
3.3_264.1485	3.3	264.149	No	0.093955	1.571	1.133	0.4387	0.2575	1.704	56.5	>0.999999
3.3_176.0686	3.3	176.069	No	0.026121	0.9823	1.125	-0.1426	0.06303	2.262	89.61	>0.999999
3.3_788.1978	3.3	788.198	No	0.070427	0.9027	0.7917	0.1111	0.06068	1.831	91.07	>0.999999
3.3_454.1087	3.3	454.109	No	0.007068	0.971	0.7447	0.2264	0.08169	2.771	73.51	0.999955
3.31_734.1024	3.31	734.102	No	0.001273	1.591	0.8766	0.7143	0.2138	3.34	79.92	0.866245
3.31_194.0588	3.31	194.059	No	0.139606	1.367	1.62	-0.2528	0.1695	1.492	81.86	>0.999999
3.31_356.1102	3.31	356.11	No	0.084915	1.396	1.734	-0.338	0.1939	1.743	86.1	>0.999999
3.31_672.1289	3.31	672.129	No	0.007599	1.334	0.8167	0.5169	0.1892	2.732	88.71	0.999977
3.31_650.1452	3.31	650.145	No	0.001161	2.087	0.7571	1.33	0.3881	3.428	54.95	0.841833
3.32_712.1133	3.32	712.113	No	0.008592	1.467	0.7663	0.7002	0.2586	2.707	67.13	0.999993
3.32_262.0784	3.32	262.078	No	0.000374	0.3961	1.017	-0.6212	0.1662	3.738	70.28	0.467122
3.32_368.1679	3.32	368.168	No	0.776717	1.476	1.41	0.06609	0.2324	0.2844	99.9	>0.999999
3.33_405.9921	3.33	405.992	No	0.973621	0.7094	0.7065	0.002868	0.08645	0.03318	74.76	>0.999999
3.33_369.0696	3.33	369.07	No	0.010396	0.585	1.042	-0.4567	0.1739	2.627	76.6	>0.999999
3.33_525.9935	3.33	525.994	No	2.9e-05	0.5221	0.7158	-0.1937	0.0442	4.382	99.4	0.051137
3.33_396.0389	3.33	396.039	No	0.628761	0.6845	0.7269	-0.04233	0.08723	0.4853	81.69	>0.999999
3.33_634.1328	3.33	634.133	No	0.698234	0.4311	0.4604	-0.02925	0.07518	0.3891	78.61	>0.999999
3.33_306.0755	3.33	306.075	No	0.01474	0.4635	1.747	-1.284	0.5115	2.509	61.53	>0.999999
3.33_328.055	3.33	328.055	No	0.000221	0.44	1.058	-0.6184	0.1587	3.898	69.7	0.316458
3.33_458.0106	3.33	458.011	No	1.5e-05	0.4314	0.6443	-0.2129	0.04679	4.55	99.47	0.02708
3.34_1376.2543	3.34	1376.25	No	0.283232	0.8278	0.7456	0.08222	0.07614	1.08	85.37	>0.999999
3.34_1170.2573	3.34	1170.26	No	0.000266	1.019	0.5319	0.4873	0.1258	3.873	60.54	0.365208
3.34_504.0851	3.34	504.085	No	0.007913	1.438	0.8449	0.5935	0.2177	2.726	78.47	0.999984
3.34_306.0628	3.34	306.063	No	0.33498	0.525	0.4468	0.07818	0.08065	0.9694	89.55	>0.999999
3.34_482.1004	3.34	482.1	No	0.003114	1.69	0.5978	1.092	0.3521	3.102	51.63	0.990594
3.34_368.1583	3.34	368.158	No	4.4e-05	2.33	0.9197	1.41	0.3178	4.436	54.9	0.076107
3.34_180.0336	3.34	180.034	No	0.198821	0.533	0.5975	-0.06447	0.04983	1.294	96.51	>0.999999
3.35_382.0543	3.35	382.054	No	0.005807	1.41	1.02	0.3896	0.1374	2.836	78.86	0.99976
3.35_630.1707	3.35	630.171	No	0.005696	1.28	0.5647	0.7153	0.2479	2.886	51.31	0.999724
3.36_792.146	3.36	792.146	No	0.641309	0.7123	0.6792	0.03309	0.07081	0.4674	95.95	>0.999999
3.36_644.1648	3.36	644.165	No	0.128758	0.8209	0.6088	0.2122	0.138	1.537	70.84	>0.999999
3.37_338.0877	3.37	338.088	No	0.000895	2.068	1.121	0.9468	0.2739	3.456	76.76	0.765027
3.37_192.049	3.37	192.049	No	0.000282	1.787	1.023	0.7634	0.2006	3.805	77.16	0.380777
3.38_698.1732	3.38	698.173	No	0.002417	3.464	1.686	1.778	0.566	3.142	73.97	0.974652
3.38_948.2472	3.38	948.247	Yes	5e-06	2.134	0.4569	1.677	0.3263	5.14	46.3	0.009856
3.38_1144.2101	3.38	1144.21	No	0.083668	0.7486	0.6403	0.1083	0.06197	1.748	97.32	>0.999999
3.38_1138.1974	3.38	1138.2	No	0.118001	0.8063	0.6804	0.126	0.07988	1.577	99.51	>0.999999
3.38_1122.2262	3.38	1122.23	No	0.171073	0.7886	0.6602	0.1285	0.09317	1.379	99.69	>0.999999
3.38_874.1106	3.38	874.111	No	0.034341	0.6922	0.8378	-0.1456	0.06787	2.146	98.46	>0.999999
3.38_1584.2	3.38	1584.2	No	0.002001	0.4423	0.7309	-0.2886	0.09079	3.178	94.59	0.954334
3.38_428.0596	3.38	428.06	No	0.020035	1.252	1.001	0.2516	0.1063	2.367	91.96	>0.999999
3.38_490.0313	3.38	490.031	No	0.002282	1.253	0.944	0.3085	0.09849	3.133	98.2	0.969375
3.38_852.1239	3.38	852.124	No	0.055841	0.6888	0.8048	-0.116	0.0599	1.936	94.57	>0.999999
3.38_1100.243	3.38	1100.24	No	0.070988	1.199	0.8035	0.3954	0.2163	1.828	88.29	>0.999999
3.38_814.0445	3.38	814.044	No	0.069697	0.6026	0.7016	-0.09902	0.05397	1.835	94.98	>0.999999
3.38_457.0995	3.38	457.099	No	0.000273	1.702	0.9248	0.7769	0.1999	3.888	55.41	0.371886
3.38_860.1104	3.38	860.11	No	0.03506	0.5124	0.6184	-0.106	0.04962	2.137	99.88	>0.999999
3.38_294.1171	3.38	294.117	No	0.838065	1.014	0.9936	0.0209	0.102	0.2049	99.97	>0.999999
3.38_1562.2157	3.38	1562.22	No	0.576211	0.7947	0.7542	0.04051	0.07222	0.5609	94.84	>0.999999
3.38_402.0515	3.38	402.051	No	0.001081	1.48	0.9834	0.497	0.1467	3.388	82.39	0.822754
3.38_1606.1865	3.38	1606.19	No	0.016488	0.5837	0.7474	-0.1637	0.06706	2.441	95.11	>0.999999
3.38_762.1398	3.38	762.14	No	0.183287	0.5577	0.644	-0.08633	0.06441	1.34	96.93	>0.999999
3.38_164.0318	3.38	164.032	No	0.000454	1.803	1.077	0.7255	0.1987	3.652	83.21	0.530713
3.38_360.0694	3.38	360.069	No	0.006563	1.307	0.939	0.3677	0.1321	2.783	89.76	0.999911
3.38_784.1163	3.38	784.116	No	0.006677	0.5254	0.699	-0.1736	0.06264	2.771	98.11	0.999924
3.38_422.0416	3.38	422.042	No	0.015493	1.315	0.9937	0.3215	0.1303	2.467	91.54	>0.999999
3.38_800.0837	3.38	800.084	No	0.003738	0.5514	0.7185	-0.1672	0.05627	2.971	97.7	0.996113
3.38_806.1018	3.38	806.102	No	0.00192	0.5545	0.7407	-0.1862	0.05835	3.19	95.89	0.94865
3.38_914.179	3.38	914.179	No	0.018052	1.038	0.7428	0.2952	0.1218	2.424	66.69	>0.999999
3.38_376.0464	3.38	376.046	No	0.162381	0.979	0.8605	0.1184	0.08411	1.408	96.23	>0.999999
3.38_822.071	3.38	822.071	No	6.7e-05	0.5247	0.7594	-0.2347	0.05634	4.165	98.85	0.110841
3.39_621.1586	3.39	621.159	No	0.023034	1.903	1.234	0.6692	0.2887	2.318	79.32	>0.999999
3.39_1474.3085	3.39	1474.31	No	0.038761	1.198	0.8506	0.3474	0.1656	2.097	90.56	>0.999999
3.41_734.1422	3.41	734.142	No	0.136169	0.7035	0.8628	-0.1593	0.106	1.503	98.22	>0.999999
3.42_551.1494	3.42	551.149	No	0.010979	1.607	1.164	0.4438	0.1711	2.594	94.89	>0.999999
3.42_1204.3001	3.42	1204.3	No	0.000242	1.579	0.8116	0.7679	0.1985	3.868	70.51	0.339493
3.42_302.0703	3.42	302.07	No	0.015777	2.158	0.7789	1.38	0.5511	2.503	47.86	>0.999999
3.43_454.0409	3.43	454.041	Yes	<0.000001	0.9282	1.291	-0.3627	0.06391	5.676	99.95	0.000253
3.43_370.0785	3.43	370.079	No	0.126349	1.013	1.213	-0.1994	0.1294	1.542	99.99	>0.999999
3.43_346.0643	3.43	346.064	No	0.020888	1.487	1.12	0.3677	0.1556	2.363	70.16	>0.999999
3.43_662.0895	3.43	662.09	No	0.000165	1.125	0.7461	0.3784	0.09491	3.988	68.3	0.249116
3.43_488.1895	3.43	488.19	No	0.000143	0.4974	0.9129	-0.4155	0.1046	3.972	90.68	0.22003
3.43_578.1423	3.43	578.142	Yes	4e-06	1.283	0.672	0.6112	0.1199	5.096	57.02	0.007498
3.43_370.0895	3.43	370.089	No	0.128128	1.136	1.455	-0.3189	0.2074	1.538	78.39	>0.999999
3.43_346.0587	3.43	346.059	No	0.018217	1.15	0.9881	0.1614	0.06707	2.407	86.66	>0.999999
3.43_224.0532	3.43	224.053	No	0.012402	0.9801	1.81	-0.83	0.3256	2.549	95.45	>0.999999
3.44_672.1263	3.44	672.126	No	0.194257	1.425	1.064	0.3616	0.2765	1.308	92.74	>0.999999
3.44_650.139	3.44	650.139	No	0.208838	1.539	1.133	0.4063	0.3211	1.266	91.56	>0.999999
3.44_160.0376	3.44	160.038	No	0.000104	0.8311	1.507	-0.6754	0.1668	4.048	96.41	0.166563
3.46_790.2504	3.46	790.25	No	5.5e-05	1.295	0.7126	0.5823	0.1352	4.306	67.07	0.093589
3.46_346.1242	3.46	346.124	No	0.002125	0.9276	1.087	-0.159	0.05041	3.155	99.24	0.961515
3.46_350.1926	3.46	350.193	No	0.621011	1.449	1.327	0.1225	0.247	0.496	99.55	>0.999999
3.46_466.1082	3.46	466.108	No	0.00252	1.489	0.7224	0.7661	0.2456	3.12	79.53	0.977785
3.46_324.1429	3.46	324.143	No	0.156144	0.9039	0.9877	-0.08384	0.05864	1.43	93.23	>0.999999
3.46_882.1986	3.46	882.199	No	0.000636	0.9524	0.5983	0.3541	0.09816	3.607	59.3	0.647644
3.46_476.1524	3.46	476.152	No	0.002361	1.297	0.8393	0.4578	0.1451	3.156	69.97	0.972618
3.46_488.0919	3.46	488.092	No	0.140063	1.403	0.9248	0.478	0.3214	1.487	99.85	>0.999999
3.46_476.0814	3.46	476.081	No	0.273954	0.9592	1.014	-0.05465	0.04967	1.1	97.65	>0.999999
3.47_162.0531	3.47	162.053	No	0.844352	0.9823	0.967	0.0153	0.0777	0.1969	88.04	>0.999999
3.47_386.0841	3.47	386.084	No	0.49966	1.286	1.369	-0.08292	0.1224	0.6776	97.56	>0.999999
3.47_416.1066	3.47	416.107	No	0.455708	1.041	0.8849	0.1559	0.2074	0.7515	52.14	>0.999999
3.47_440.1704	3.47	440.17	No	0.081131	1.148	0.9874	0.1604	0.09079	1.767	77.53	>0.999999
3.48_1376.2365	3.48	1376.24	No	0.045486	1.271	0.9797	0.291	0.1432	2.033	77.31	>0.999999
3.48_1170.2579	3.48	1170.26	No	0.000535	1.445	0.6839	0.7608	0.2065	3.685	53.61	0.586851
3.48_418.1472	3.48	418.147	No	0.011324	0.7906	0.983	-0.1925	0.07451	2.583	94.69	>0.999999
3.48_184.0372	3.48	184.037	No	0.201164	0.6743	0.7885	-0.1143	0.08873	1.288	90.19	>0.999999
3.48_210.0891	3.48	210.089	No	0.015188	0.8017	0.977	-0.1753	0.07087	2.474	93.21	>0.999999
3.48_432.126	3.48	432.126	No	0.031731	1.129	0.9205	0.2086	0.09563	2.181	91.68	>0.999999
3.48_372.1375	3.48	372.137	No	0.000216	0.6867	0.9712	-0.2845	0.07384	3.853	91.99	0.311154
3.49_572.0482	3.49	572.048	No	0.609136	1.708	1.565	0.1426	0.2779	0.5129	99.89	>0.999999
3.5_550.0631	3.5	550.063	No	0.04326	2.006	0.9903	1.016	0.4914	2.068	56.41	>0.999999
3.5_488.0848	3.5	488.085	No	0.041336	1.741	0.7362	1.005	0.48	2.093	51.09	>0.999999
3.5_301.0558	3.5	301.056	No	0.021917	1.318	1.06	0.2575	0.1101	2.339	77.98	>0.999999
3.5_279.0752	3.5	279.075	No	0.005465	1.313	1.016	0.2973	0.104	2.858	77.64	0.99963
3.5_294.1314	3.5	294.131	No	0.824051	1.145	1.126	0.01816	0.08142	0.223	88.56	>0.999999
3.51_496.0848	3.51	496.085	No	0.535362	0.7265	0.6937	0.03284	0.05279	0.6222	93.06	>0.999999
3.51_785.1506	3.51	785.151	No	0.001008	1.227	2.135	-0.9083	0.267	3.402	88	0.802528
3.53_1642.3242	3.53	1642.32	No	0.002149	0.9543	0.6056	0.3487	0.11	3.17	81.54	0.962817
3.53_532.0491	3.53	532.049	No	0.001173	1.985	0.9586	1.026	0.3029	3.387	68.49	0.844718
3.53_1474.3124	3.53	1474.31	No	0.000232	1.208	0.5346	0.6734	0.1713	3.932	56.77	0.328791
3.55_304.044	3.55	304.044	No	3.2e-05	0.9011	0.6666	0.2345	0.05304	4.421	77.82	0.05492
3.55_866.2017	3.55	866.202	No	0.006188	1.696	1.056	0.6398	0.228	2.807	86.03	0.999854
3.56_416.06	3.56	416.06	No	0.298159	1.358	1.213	0.1453	0.1387	1.047	78.39	>0.999999
3.56_448.0932	3.56	448.093	No	0.004188	2.258	0.9601	1.298	0.4414	2.94	88.52	0.997908
3.56_482.0969	3.56	482.097	No	0.071526	4.896	1.531	3.366	1.825	1.844	46.47	>0.999999
3.57_654.1208	3.57	654.121	Yes	<0.000001	1.187	0.752	0.435	0.06997	6.217	62.88	8.5e-05
3.57_120.0438	3.57	120.044	No	0.000339	1.695	1.154	0.5411	0.1436	3.768	70.48	0.435515
3.57_164.0329	3.57	164.033	No	0.000462	1.75	1.18	0.5691	0.1546	3.68	68.05	0.536626
3.57_488.0809	3.57	488.081	No	0.080404	1.499	0.8846	0.6145	0.346	1.776	64.79	>0.999999
3.57_326.0851	3.57	326.085	No	0.001818	2.721	1.59	1.132	0.3487	3.246	67.73	0.9401
3.57_187.0727	3.57	187.073	No	0.023952	0.7407	1.018	-0.2775	0.1207	2.298	86.59	>0.999999
3.57_348.0686	3.57	348.069	Yes	5e-06	1.744	1.128	0.6162	0.1245	4.951	70.64	0.008848
3.57_614.1608	3.57	614.161	Yes	<0.000001	1.296	0.7481	0.5474	0.07836	6.986	60.67	5e-06
3.57_638.1513	3.57	638.151	Yes	<0.000001	1.342	0.753	0.5895	0.09927	5.938	55.67	0.000364
3.57_410.0388	3.57	410.039	No	0.001175	1.509	1.115	0.3934	0.1165	3.378	72.96	0.845148
3.57_616.1688	3.57	616.169	Yes	<0.000001	1.422	0.7032	0.719	0.1165	6.172	52.59	0.000185
3.57_426.0974	3.57	426.097	No	0.116495	1.308	1.106	0.2025	0.1279	1.583	99.53	>0.999999
3.57_180.0271	3.57	180.027	No	0.012379	1.029	0.8617	0.1676	0.06542	2.561	77.11	>0.999999
3.58_633.0616	3.58	633.062	No	0.001424	0.9068	0.6393	0.2675	0.08059	3.319	71.56	0.893069
3.58_644.1633	3.58	644.163	No	0.113756	1.756	1.073	0.6828	0.4248	1.608	54.11	>0.999999
3.58_624.1131	3.58	624.113	No	0.000305	1.157	0.7166	0.4402	0.1159	3.797	71.34	0.403927
3.58_618.1057	3.58	618.106	No	0.007578	0.884	0.6307	0.2533	0.09216	2.749	71.26	0.999976
3.58_402.0448	3.58	402.045	No	0.762333	1.024	0.999	0.02488	0.08202	0.3033	95.04	>0.999999
3.58_192.0279	3.58	192.028	No	0.138201	1.38	1.172	0.208	0.1391	1.495	98.5	>0.999999
3.58_738.1621	3.58	738.162	No	0.026993	1.876	1.32	0.5557	0.2465	2.255	76.89	>0.999999
3.58_290.0659	3.58	290.066	No	0.001497	0.9225	0.6703	0.2522	0.07625	3.308	68.9	0.904043
3.58_312.0468	3.58	312.047	No	0.030108	0.8671	0.7306	0.1365	0.06176	2.21	76.8	>0.999999
3.58_246.0744	3.58	246.074	No	0.001781	0.9281	0.6819	0.2463	0.07575	3.251	68.83	0.936858
3.58_602.1296	3.58	602.13	No	0.000407	0.9865	0.6171	0.3694	0.09925	3.722	67.16	0.493865
3.58_380.0353	3.58	380.035	No	0.19361	0.854	0.7874	0.06659	0.05079	1.311	79.61	>0.999999
3.58_1370.2498	3.58	1370.25	No	0.044609	0.9304	0.6641	0.2663	0.1303	2.044	72.03	>0.999999
3.58_442.0067	3.58	442.007	No	0.678152	0.8177	0.795	0.02271	0.05455	0.4163	90.68	>0.999999
3.58_138.0174	3.58	138.017	No	0.001178	0.9661	0.7103	0.2558	0.0753	3.397	63.61	0.845552
3.58_389.9906	3.58	389.991	No	0.074458	0.818	0.7371	0.08093	0.04478	1.807	80.47	>0.999999
3.58_160.0378	3.58	160.038	No	0.006454	0.9122	0.7209	0.1913	0.06822	2.804	73.24	0.999898
3.58_204.0636	3.58	204.064	No	0.000127	1.036	0.77	0.266	0.06575	4.046	73.72	0.198828
3.58_463.9885	3.58	463.988	No	0.000549	0.7014	0.8834	-0.182	0.05091	3.575	96.69	0.596024
3.58_503.9787	3.58	503.979	No	0.605095	0.7573	0.7838	-0.02651	0.05108	0.519	85.75	>0.999999
3.59_670.2372	3.59	670.237	No	0.001313	1.058	0.6371	0.4206	0.1254	3.354	67.19	0.873576
3.59_670.1776	3.59	670.178	No	0.185898	0.7502	0.8399	-0.0897	0.06733	1.332	98.22	>0.999999
3.6_380.1554	3.6	380.155	No	5.1e-05	1.383	0.867	0.5156	0.1188	4.339	65.49	0.086064
3.6_358.1123	3.6	358.112	No	0.000198	0.8758	1.251	-0.3749	0.09694	3.868	97.52	0.290282
3.6_196.0589	3.6	196.059	No	0.000519	0.9323	1.264	-0.3316	0.09238	3.59	98.1	0.576767
3.6_706.2455	3.6	706.245	No	0.017933	1.097	0.8984	0.199	0.08235	2.416	80.56	>0.999999
3.61_462.1282	3.61	462.128	No	0.011076	1.476	0.9688	0.5069	0.1948	2.602	78.13	>0.999999
3.61_416.1593	3.61	416.159	Yes	<0.000001	0.9559	1.31	-0.3537	0.04736	7.469	95.32	<0.000001
3.62_326.0981	3.62	326.098	No	0.850519	1.308	1.266	0.04162	0.2202	0.189	85.11	>0.999999
3.63_626.1468	3.63	626.147	No	0.313069	1.088	0.9973	0.09025	0.08895	1.015	89	>0.999999
3.64_1458.3155	3.64	1458.32	No	3.1e-05	1.541	0.6864	0.8544	0.1874	4.56	52.93	0.053469
3.64_840.1929	3.64	840.193	No	0.310027	1.009	0.9534	0.05515	0.05405	1.02	99.45	>0.999999
3.65_660.1402	3.65	660.14	No	0.000794	1.966	1.042	0.9235	0.2643	3.494	76.64	0.7257
3.65_380.1669	3.65	380.167	No	0.891284	0.9242	0.9391	-0.01487	0.1085	0.1371	91.21	>0.999999
3.65_866.203	3.65	866.203	No	6.6e-05	1.345	0.6431	0.7016	0.1616	4.341	52.07	0.109458
3.65_354.0938	3.65	354.094	No	0.77146	1.419	1.221	0.1979	0.6776	0.292	51.02	>0.999999
3.66_520.0516	3.66	520.052	No	0.221719	1.07	1.227	-0.1574	0.1279	1.23	91.4	>0.999999
3.66_452.0624	3.66	452.062	No	0.516032	1.112	1.212	-0.09977	0.153	0.6519	93.58	>0.999999
3.66_758.203	3.66	758.203	No	0.219533	1.678	2.36	-0.6824	0.5517	1.237	84.85	>0.999999
3.66_594.1497	3.66	594.15	No	0.000865	1.529	0.7454	0.7835	0.2253	3.477	71.84	0.754015
3.66_368.1121	3.66	368.112	No	0.475583	1.088	1.205	-0.1169	0.1632	0.7162	95.77	>0.999999
3.66_194.0579	3.66	194.058	No	0.937671	1.311	1.328	-0.01723	0.2197	0.07839	99.87	>0.999999
3.67_354.0827	3.67	354.083	No	0.349736	2.195	2.903	-0.7074	0.7509	0.942	63.63	>0.999999
3.67_1778.3723	3.67	1778.37	No	0.000114	1.414	0.5485	0.8651	0.2062	4.194	49.05	0.180756
3.67_662.143	3.67	662.143	No	5.3e-05	2.283	0.7739	1.509	0.3487	4.326	65.21	0.090059
3.67_390.0927	3.67	390.093	No	0.893132	1.075	1.093	-0.01846	0.1371	0.1347	98.7	>0.999999
3.68_392.0688	3.68	392.069	No	0.088345	0.9651	1.094	-0.1286	0.07474	1.721	99.44	>0.999999
3.68_224.0534	3.68	224.053	No	0.00107	0.8777	1.122	-0.2438	0.07235	3.37	99.94	0.819771
3.68_596.1544	3.68	596.154	No	0.002438	1.6	0.8177	0.7819	0.2493	3.137	75.28	0.975341
3.68_496.0478	3.68	496.048	No	0.580544	1.06	1.007	0.0528	0.09524	0.5544	99.05	>0.999999
3.68_456.104	3.68	456.104	No	0.008849	0.9235	0.7452	0.1783	0.06667	2.673	94.2	0.999995
3.68_458.0847	3.68	458.085	No	0.0005	1.168	0.7757	0.3926	0.1081	3.631	78.65	0.563954
3.68_480.0675	3.68	480.067	No	0.004596	1.137	0.8338	0.3036	0.1042	2.914	81.68	0.998789
3.68_370.0909	3.68	370.091	No	0.066752	0.9373	1.068	-0.1304	0.07034	1.854	98.04	>0.999999
3.68_542.0367	3.68	542.037	No	0.012202	1.104	0.8884	0.2156	0.08409	2.564	80.27	>0.999999
3.68_206.0421	3.68	206.042	No	0.000889	1.136	0.7938	0.3423	0.09916	3.452	80.31	0.762804
3.68_502.0514	3.68	502.051	No	0.012188	1.107	0.8599	0.2466	0.09628	2.561	85.06	>0.999999
3.68_610.0244	3.68	610.024	No	0.027803	1.074	0.8888	0.1854	0.08284	2.238	85.48	>0.999999
3.69_456.0675	3.69	456.067	No	0.053135	1.418	1.079	0.3388	0.1724	1.964	76.05	>0.999999
3.69_418.1833	3.69	418.183	No	0.000231	0.7226	1.283	-0.5607	0.146	3.84	88.39	0.327569
3.69_318.0719	3.69	318.072	No	0.008864	0.8181	0.6446	0.1736	0.06459	2.687	75.51	0.999995
3.69_478.1672	3.69	478.167	No	0.803656	1.075	1.118	-0.04339	0.174	0.2494	85.15	>0.999999
3.69_380.0736	3.69	380.074	No	0.27181	0.9142	0.9975	-0.08335	0.0754	1.105	94.18	>0.999999
3.69_301.1167	3.69	301.117	No	0.252849	1.25	1.117	0.1325	0.1148	1.154	61.23	>0.999999
3.69_168.0425	3.69	168.042	No	0.473164	1.236	1.159	0.07677	0.1066	0.7204	88.23	>0.999999
3.7_289.1167	3.7	289.117	No	0.181376	1.076	1.279	-0.2027	0.1506	1.346	98.23	>0.999999
3.7_1034.2105	3.7	1034.21	No	8.3e-05	0.9998	0.6209	0.379	0.09002	4.209	62.91	0.135842
3.71_702.1402	3.71	702.14	No	0.295485	1.906	2.215	-0.3089	0.2937	1.052	98.19	>0.999999
3.72_1050.2069	3.72	1050.21	No	0.01399	0.8226	0.6393	0.1833	0.07297	2.513	80.25	>0.999999
3.73_1306.2809	3.73	1306.28	No	2.9e-05	1.585	0.7009	0.8843	0.1919	4.609	48.99	0.051102
3.73_792.1522	3.73	792.152	No	0.938692	0.9539	0.9405	0.01343	0.1741	0.07715	82.31	>0.999999
3.74_400.1005	3.74	400.101	No	0.001216	0.8241	1.158	-0.3335	0.1001	3.331	99.54	0.854188
3.74_440.0762	3.74	440.076	No	0.355638	1.679	2.107	-0.4279	0.461	0.928	99.83	>0.999999
3.74_388.1735	3.74	388.173	No	0.405048	1.14	1.052	0.08756	0.1047	0.8362	99.79	>0.999999
3.74_418.1469	3.74	418.147	No	0.758368	1.002	1.036	-0.03428	0.1111	0.3087	81.15	>0.999999
3.75_1560.2258	3.75	1560.23	No	0.170664	0.8386	0.6956	0.1431	0.1033	1.384	69.39	>0.999999
3.75_1544.2562	3.75	1544.26	No	0.032485	0.8043	0.5353	0.269	0.1231	2.185	65.65	>0.999999
3.75_1154.2644	3.75	1154.26	Yes	5e-06	1.522	0.5477	0.9744	0.1909	5.104	49.76	0.009551
3.75_1522.2713	3.75	1522.27	No	0.001213	1.162	0.7181	0.4442	0.1309	3.395	60.99	0.853842
3.75_422.0833	3.75	422.083	No	0.042848	0.6765	0.79	-0.1135	0.05533	2.051	99.6	>0.999999
3.76_642.1422	3.76	642.142	No	0.184749	0.8863	0.8157	0.07067	0.05286	1.337	86.8	>0.999999
3.76_594.136	3.76	594.136	No	0.069885	3.185	1.532	1.653	0.8972	1.842	66.93	>0.999999
3.76_138.0324	3.76	138.032	No	0.995525	1.494	1.495	-0.001467	0.2608	0.005624	88.37	>0.999999
3.76_616.1203	3.76	616.12	No	6e-06	1.404	0.7629	0.6414	0.1291	4.967	60.01	0.010817
3.77_330.0418	3.77	330.042	No	0.073869	1.498	1.239	0.2591	0.1434	1.807	96.67	>0.999999
3.77_350.1938	3.77	350.194	No	0.198291	1.13	0.9148	0.2149	0.1657	1.297	82.37	>0.999999
3.77_293.0909	3.77	293.091	No	0.006305	1.396	1.007	0.3891	0.1383	2.813	72.76	0.999875
3.77_336.0488	3.77	336.049	No	3.9e-05	1.269	0.5854	0.6834	0.1559	4.384	71.68	0.067587
3.77_279.0745	3.77	279.075	No	0.012007	1.324	1.018	0.3068	0.1193	2.573	77.37	>0.999999
3.77_184.0372	3.77	184.037	No	0.000549	1.268	0.6698	0.5981	0.1656	3.611	74.71	0.596024
3.77_1232.2416	3.77	1232.24	No	0.017102	0.8444	0.6834	0.1609	0.06607	2.436	79.24	>0.999999
3.78_882.1977	3.78	882.198	No	0.002094	0.9534	0.592	0.3614	0.1125	3.212	61.84	0.960064
3.79_462.1724	3.79	462.172	No	0.532731	1.225	1.395	-0.17	0.2715	0.6261	97.29	>0.999999
3.8_1414.2251	3.8	1414.23	No	0.634357	0.7956	0.7387	0.05689	0.1192	0.4774	81.89	>0.999999
3.8_1408.2116	3.8	1408.21	No	0.309357	0.7606	0.6513	0.1093	0.1069	1.023	83.43	>0.999999
3.8_1392.2425	3.8	1392.24	No	0.000396	0.8809	0.5589	0.322	0.08734	3.687	85.91	0.485169
3.8_262.0959	3.8	262.096	No	0.072529	1.288	1.053	0.2348	0.1281	1.833	51.52	>0.999999
3.81_222.0533	3.81	222.053	No	0.008842	1.567	1.111	0.4563	0.169	2.699	65.12	0.999995
3.81_326.1008	3.81	326.101	No	0.71332	1.311	1.364	-0.05353	0.1453	0.3685	93.78	>0.999999
3.83_720.1312	3.83	720.131	No	0.278119	0.7384	0.8211	-0.08268	0.0758	1.091	94.62	>0.999999
3.83_432.073	3.83	432.073	No	0.152706	0.9442	0.8001	0.1441	0.09996	1.441	96.97	>0.999999
3.83_710.1709	3.83	710.171	No	0.057589	3.493	5.953	-2.46	1.28	1.921	97.9	>0.999999
3.83_746.1474	3.83	746.147	No	0.038901	3.655	6.302	-2.646	1.264	2.093	98.45	>0.999999
3.83_446.1788	3.83	446.179	No	0.005906	0.7412	1.041	-0.3001	0.106	2.831	77.33	0.999791
3.84_399.1162	3.84	399.116	No	0.005473	1.339	0.8465	0.4924	0.1704	2.89	55.94	0.99963
3.84_318.0751	3.84	318.075	No	0.09854	0.6619	0.5894	0.07245	0.04336	1.671	82.26	>0.999999
3.85_388.1735	3.85	388.173	No	0.165959	1.084	1.225	-0.1414	0.1013	1.396	96.84	>0.999999
3.85_768.1312	3.85	768.131	No	0.008989	3.163	6.099	-2.936	1.102	2.665	99.91	0.999996
3.86_678.0932	3.86	678.093	Yes	<0.000001	1.054	0.6406	0.4134	0.06542	6.319	67.58	4.5e-05
3.86_637.1623	3.86	637.162	No	0.001504	1.539	0.6539	0.8853	0.2654	3.336	56.71	0.904881
3.86_616.121	3.86	616.121	Yes	1e-06	1.684	0.749	0.9353	0.1706	5.483	55.79	0.001939
3.86_594.1377	3.86	594.138	No	2.2e-05	1.285	0.7288	0.5566	0.1248	4.46	95.85	0.039442
3.86_486.1839	3.86	486.184	No	0.727156	1.093	1.133	-0.04022	0.1147	0.3508	52.48	>0.999999
3.87_442.09	3.87	442.09	No	0.000212	1.554	0.7694	0.7843	0.1988	3.946	59.79	0.306477
3.87_210.0532	3.87	210.053	No	0.010905	2.358	1.327	1.031	0.3933	2.621	65.18	>0.999999
3.87_432.1989	3.87	432.199	No	0.025807	1.948	0.989	0.9591	0.416	2.305	45	>0.999999
3.88_1718.2766	3.88	1718.28	No	0.24347	0.8157	0.6512	0.1645	0.1399	1.175	76.06	>0.999999
3.88_488.1543	3.88	488.154	No	0.029869	1.618	1.256	0.3611	0.1631	2.214	74.98	>0.999999
3.88_1696.2933	3.88	1696.29	No	0.024122	0.8379	0.5222	0.3158	0.1371	2.304	72.27	>0.999999
3.88_1674.3073	3.88	1674.31	No	0.050216	0.8274	0.5114	0.316	0.1585	1.993	68.29	>0.999999
3.88_446.0821	3.88	446.082	No	0.01197	1.152	1.354	-0.2025	0.07911	2.56	99.13	>0.999999
3.88_356.1108	3.88	356.111	No	0.016913	1.092	1.319	-0.227	0.09338	2.431	95.78	>0.999999
3.88_470.1393	3.88	470.139	No	0.004364	0.8959	1.181	-0.2846	0.09716	2.929	84.65	0.998357
3.89_1544.2555	3.89	1544.26	No	0.009615	0.7891	0.5303	0.2587	0.09718	2.662	70.14	0.999998
3.89_402.1524	3.89	402.152	No	0.044876	0.8761	1.091	-0.2145	0.1054	2.035	87.1	>0.999999
3.89_440.063	3.89	440.063	No	0.01289	1.006	1.282	-0.2763	0.1085	2.547	75.94	>0.999999
3.89_762.1434	3.89	762.143	No	0.000269	0.8082	0.5261	0.2821	0.07294	3.868	61.04	0.368468
3.9_1322.2739	3.9	1322.27	No	0.012709	0.9411	0.5521	0.389	0.1512	2.573	56.82	>0.999999
3.9_788.1991	3.9	788.199	No	0.57899	0.7509	0.7997	-0.04874	0.08749	0.5571	80	>0.999999
3.9_1018.2141	3.9	1018.21	No	1.3e-05	1.352	0.652	0.6996	0.1451	4.821	52.49	0.022592
3.9_486.1067	3.9	486.107	No	3.2e-05	1.232	0.7432	0.489	0.1085	4.507	58.83	0.055393
3.91_1278.1455	3.91	1278.15	No	0.703604	0.745	0.72	0.02499	0.06546	0.3818	82.52	>0.999999
3.91_1262.1771	3.91	1262.18	No	0.146639	0.7132	0.6186	0.09457	0.0646	1.464	90.67	>0.999999
3.91_1256.1635	3.91	1256.16	No	0.105876	0.7305	0.6131	0.1175	0.07183	1.635	80.28	>0.999999
3.91_1218.2136	3.91	1218.21	No	0.128484	0.6829	0.5507	0.1322	0.08596	1.538	70.98	>0.999999
3.91_320.054	3.91	320.054	No	8.8e-05	0.9127	0.5217	0.391	0.09261	4.222	57.1	0.143221
3.91_1240.197	3.91	1240.2	No	0.176074	0.6906	0.5817	0.1089	0.07979	1.365	78.54	>0.999999
3.92_898.1672	3.92	898.167	No	8e-06	0.9799	0.7172	0.2627	0.05551	4.733	91.07	0.014603
3.92_1856.3049	3.92	1856.3	No	0.20194	0.7556	0.6593	0.09631	0.07486	1.286	80.9	>0.999999
3.92_1148.117	3.92	1148.12	No	0.391358	0.7781	0.826	-0.0479	0.05563	0.8609	100	>0.999999
3.92_920.1657	3.92	920.166	No	0.632615	0.7426	0.7093	0.03333	0.06948	0.4797	88.72	>0.999999
3.92_720.1326	3.92	720.133	No	0.038744	0.6973	0.8849	-0.1876	0.08954	2.095	98.07	>0.999999
3.92_559.0528	3.92	559.053	No	0.341189	0.7293	0.7842	-0.05488	0.05738	0.9564	100	>0.999999
3.92_2082.4233	3.92	2082.42	No	0.086727	0.7351	0.5621	0.173	0.09986	1.733	86.69	>0.999999
3.92_852.0851	3.92	852.085	No	0.511015	0.8244	0.7842	0.04024	0.06099	0.6598	93.22	>0.999999
3.92_168.0424	3.92	168.042	No	0.373359	0.7816	0.7292	0.05244	0.05864	0.8943	96.57	>0.999999
3.92_1126.1331	3.92	1126.13	No	0.945633	0.6942	0.6986	-0.004373	0.06397	0.06836	100	>0.999999
3.92_746.1481	3.92	746.148	No	0.572647	0.7259	0.6773	0.0486	0.08577	0.5666	77.36	>0.999999
3.92_1088.1832	3.92	1088.18	No	0.930552	0.6403	0.6465	-0.006191	0.07085	0.08737	98.39	>0.999999
3.92_768.1295	3.92	768.13	No	0.842217	0.7451	0.7304	0.0147	0.07362	0.1997	82.92	>0.999999
3.92_1104.1515	3.92	1104.15	No	0.810035	0.6528	0.6696	-0.01682	0.0698	0.241	99.02	>0.999999
3.92_880.1474	3.92	880.147	No	0.31251	0.7873	0.723	0.06432	0.06332	1.016	88.3	>0.999999
3.92_488.0898	3.92	488.09	No	0.091873	1.558	0.9848	0.5732	0.3358	1.707	75.69	>0.999999
3.92_1110.1649	3.92	1110.16	No	0.741138	0.6599	0.6382	0.02166	0.06538	0.3313	97.74	>0.999999
3.92_940.1674	3.92	940.167	No	0.371156	0.7506	0.6933	0.05733	0.0638	0.8987	92.27	>0.999999
3.92_754.1369	3.92	754.137	No	0.202677	0.7527	0.6675	0.08521	0.06633	1.285	78.6	>0.999999
3.93_400.1007	3.93	400.101	No	0.000261	0.8484	1.26	-0.4115	0.1087	3.787	99.93	0.359633
3.93_902.1651	3.93	902.165	No	0.080544	0.742	0.6283	0.1137	0.06433	1.767	92.91	>0.999999
3.93_348.0847	3.93	348.085	No	0.002308	0.7716	0.615	0.1565	0.04981	3.142	84.83	0.970464
3.93_226.0151	3.93	226.015	No	0.19153	1.097	1.207	-0.1099	0.08348	1.316	86.77	>0.999999
3.93_126.0317	3.93	126.032	No	0.916211	0.7712	0.777	-0.005715	0.05417	0.1055	89.76	>0.999999
3.93_450.1159	3.93	450.116	No	0.00074	1.114	0.8601	0.2537	0.07215	3.516	76.57	0.700906
3.94_2000.3426	3.94	2000.34	No	0.040973	1.097	0.7613	0.3356	0.161	2.084	66.51	>0.999999
3.94_1978.3605	3.94	1978.36	No	0.036043	0.9337	0.5267	0.407	0.1899	2.143	61.53	>0.999999
3.94_428.0744	3.94	428.074	No	0.063844	1.15	0.8048	0.3455	0.1831	1.887	61.68	>0.999999
3.94_303.1319	3.94	303.132	No	0.111103	1.011	1.193	-0.1816	0.113	1.608	98.98	>0.999999
3.94_1134.3096	3.94	1134.31	No	0.018734	1.089	0.9363	0.1531	0.06376	2.402	76.94	>0.999999
3.95_913.6657	3.95	913.666	No	0.105314	0.9468	0.6545	0.2924	0.1777	1.646	57.21	>0.999999
3.95_314.0317	3.95	314.032	No	0.194115	1.177	1.416	-0.2397	0.1832	1.309	87.29	>0.999999
3.95_1826.3301	3.95	1826.33	No	0.035014	0.9362	0.5206	0.4156	0.1925	2.159	57.45	>0.999999
3.95_140.0836	3.95	140.084	No	0.034066	0.9315	1.244	-0.3129	0.1455	2.15	96.23	>0.999999
3.95_952.1061	3.95	952.106	No	0.244419	0.6945	0.6231	0.07137	0.06086	1.173	79.96	>0.999999
3.95_958.1157	3.95	958.116	No	0.274128	0.7294	0.665	0.06444	0.05855	1.1	88.14	>0.999999
3.95_914.154	3.95	914.154	No	0.209131	0.657	0.5581	0.09891	0.07806	1.267	73.05	>0.999999
3.95_936.1371	3.95	936.137	No	0.448781	0.6594	0.609	0.05041	0.06624	0.761	84.74	>0.999999
3.95_620.1345	3.95	620.135	No	0.05053	0.6675	0.8143	-0.1468	0.07419	1.979	99.78	>0.999999
3.96_174.053	3.96	174.053	No	0.000252	2.084	0.9353	1.149	0.2926	3.926	52.76	0.350223
3.96_338.1	3.96	338.1	No	0.000258	1.99	0.8771	1.112	0.2848	3.906	55.09	0.357334
3.97_472.1209	3.97	472.121	No	0.8949	1.133	1.112	0.02075	0.1565	0.1326	67.48	>0.999999
3.97_402.0955	3.97	402.096	Yes	3e-06	1.085	0.6813	0.4037	0.07969	5.066	66.45	0.006344
3.98_302.0431	3.98	302.043	No	0.013455	1.438	0.7703	0.6678	0.2609	2.559	51.61	>0.999999
3.99_664.1607	3.99	664.161	No	0.000806	1.379	0.7819	0.5976	0.1711	3.493	74.78	0.730279
3.99_797.1981	3.99	797.198	No	0.014329	1.431	1.166	0.2654	0.1061	2.502	82.05	>0.999999
3.99_1658.3182	3.99	1658.32	No	0.010625	0.8534	0.5578	0.2956	0.113	2.615	81.29	>0.999999
3.99_306.0747	3.99	306.075	No	0.880852	0.7798	0.764	0.01583	0.1054	0.1503	99.51	>0.999999
3.99_596.173	3.99	596.173	No	0.002777	1.543	0.7988	0.7443	0.2406	3.093	75.44	0.984659
3.99_271.1054	3.99	271.105	No	0.899373	0.9166	0.9113	0.005258	0.04147	0.1268	96.51	>0.999999
3.99_492.1846	3.99	492.185	No	0.021353	0.9454	1.105	-0.1591	0.06797	2.34	95.38	>0.999999
4_546.1012	4	546.101	No	0.528519	0.3782	0.4068	-0.02863	0.04526	0.6326	93.71	>0.999999
4.01_280.1312	4.01	280.131	No	0.947622	1.371	1.386	-0.01483	0.2252	0.06586	97.16	>0.999999
4.01_1376.2478	4.01	1376.25	No	0.393682	0.7886	0.6808	0.1078	0.1257	0.8574	83.17	>0.999999
4.01_442.1836	4.01	442.184	No	0.951069	1.342	1.33	0.01262	0.2052	0.06152	98.27	>0.999999
4.01_806.1667	4.01	806.167	No	0.349956	0.7306	0.6704	0.06019	0.06403	0.94	82.17	>0.999999
4.01_1674.3015	4.01	1674.3	No	0.023096	1.133	0.7392	0.3942	0.1699	2.32	74.34	>0.999999
4.01_388.1736	4.01	388.174	No	0.761657	1.254	1.198	0.05517	0.1813	0.3043	86.38	>0.999999
4.02_1506.2815	4.02	1506.28	No	0.002454	0.8511	0.5192	0.3319	0.1055	3.146	68.12	0.975824
4.02_290.2099	4.02	290.21	No	0.476561	1.263	1.42	-0.1568	0.2194	0.7147	94.97	>0.999999
4.02_542.1253	4.02	542.125	No	0.149237	1.278	1.566	-0.2879	0.198	1.454	96.16	>0.999999
4.03_356.1112	4.03	356.111	No	0.187225	1.226	1.402	-0.1751	0.1319	1.328	97.18	>0.999999
4.03_374.0638	4.03	374.064	No	0.073092	0.6136	0.5359	0.07774	0.04282	1.816	81.95	>0.999999
4.04_1810.3391	4.04	1810.34	No	0.012083	1.314	0.6492	0.6646	0.2554	2.602	51.43	>0.999999
4.04_1978.3526	4.04	1978.35	No	0.050535	0.8875	0.5662	0.3213	0.1609	1.997	57.75	>0.999999
4.05_472.099	4.05	472.099	No	0.032709	1.438	0.9758	0.4618	0.2129	2.169	90.28	>0.999999
4.05_1544.2528	4.05	1544.25	No	0.203578	0.9698	0.729	0.2407	0.1876	1.283	70.04	>0.999999
4.05_538.2046	4.05	538.205	No	0.223744	1.039	1.126	-0.0873	0.07131	1.224	99.88	>0.999999
4.06_522.21	4.06	522.21	No	0.292057	0.8377	0.9154	-0.07772	0.07331	1.06	85.88	>0.999999
4.06_1322.2752	4.06	1322.28	No	0.000294	1.193	0.6891	0.5039	0.1313	3.837	62.03	0.393273
4.06_154.0269	4.06	154.027	No	0.000102	1.281	0.916	0.3646	0.08966	4.066	89.86	0.163738
4.06_784.0984	4.06	784.098	No	0.365101	0.7566	0.8145	-0.0579	0.06359	0.9105	86.34	>0.999999
4.06_1034.2108	4.06	1034.21	No	0.00024	1.49	0.7218	0.7681	0.1957	3.925	56.02	0.337288
4.06_852.0825	4.06	852.082	No	0.79961	0.7497	0.766	-0.01632	0.06409	0.2546	92.28	>0.999999
4.06_746.1476	4.06	746.148	No	0.891183	0.669	0.6798	-0.01078	0.07859	0.1372	84.35	>0.999999
4.06_450.1155	4.06	450.115	No	0.072044	1.712	1.165	0.5479	0.3009	1.821	87.09	>0.999999
4.06_768.1294	4.06	768.129	No	0.571893	0.6683	0.7088	-0.04042	0.07123	0.5674	88.69	>0.999999
4.06_450.1048	4.06	450.105	No	0.054482	1.76	1.167	0.5929	0.3042	1.949	88.05	>0.999999
4.06_270.052	4.06	270.052	No	0.072246	1.307	0.874	0.4332	0.2384	1.818	95.59	>0.999999
4.06_790.1119	4.06	790.112	No	0.485975	0.6771	0.7224	-0.04531	0.06477	0.6996	89.15	>0.999999
4.08_1680.2943	4.08	1680.29	No	0.040669	1.015	0.7689	0.2456	0.1184	2.075	94.5	>0.999999
4.08_1658.3167	4.08	1658.32	No	0.00468	0.8107	0.4836	0.327	0.1123	2.911	78.8	0.998904
4.08_1506.2788	4.08	1506.28	No	0.001045	0.8726	0.5413	0.3313	0.09683	3.422	69.81	0.813185
4.08_1674.2952	4.08	1674.3	No	0.017453	0.8785	0.5403	0.3382	0.1382	2.448	57.15	>0.999999
4.08_288.0639	4.08	288.064	Yes	<0.000001	1.357	0.8487	0.5082	0.09337	5.443	77.97	0.00109
4.08_376.1382	4.08	376.138	No	0.064872	1.057	1.148	-0.0916	0.04901	1.869	90.7	>0.999999
4.08_256.0965	4.08	256.096	No	0.042945	1.088	1.204	-0.1162	0.05661	2.053	91.64	>0.999999
4.08_198.053	4.08	198.053	No	1.8e-05	1.347	0.8499	0.497	0.1083	4.589	73.44	0.03196
4.09_472.0646	4.09	472.065	No	0.055055	0.6442	0.8463	-0.2021	0.1041	1.941	99.74	>0.999999
4.09_494.0562	4.09	494.056	No	0.385032	0.8466	0.9542	-0.1076	0.1233	0.8729	89.87	>0.999999
4.09_416.1681	4.09	416.168	No	0.139937	1.356	1.113	0.243	0.1632	1.489	90.06	>0.999999
4.09_320.0896	4.09	320.09	No	1.2e-05	1.383	0.8321	0.5512	0.1175	4.689	73.12	0.022263
4.09_126.0318	4.09	126.032	Yes	<0.000001	1.261	0.8053	0.4562	0.08319	5.484	74.85	0.001003
4.09_342.0714	4.09	342.071	No	5.2e-05	1.363	0.8785	0.4842	0.1124	4.307	71.13	0.088364
4.09_162.0323	4.09	162.032	No	9e-06	1.364	0.8506	0.5133	0.1081	4.747	76.21	0.017059
4.1_1170.2651	4.1	1170.27	No	3.2e-05	1.313	0.627	0.686	0.1522	4.509	58.38	0.055602
4.1_309.0857	4.1	309.086	No	0.55914	1.167	1.243	-0.07664	0.1308	0.5861	98.54	>0.999999
4.11_282.1472	4.11	282.147	No	0.299781	1.014	0.955	0.05864	0.05623	1.043	91.42	>0.999999
4.11_208.074	4.11	208.074	No	0.170055	0.9354	1.081	-0.146	0.1056	1.383	89.08	>0.999999
4.12_1256.1691	4.12	1256.17	No	0.144498	0.6867	0.5712	0.1155	0.07832	1.475	72.74	>0.999999
4.12_1218.2141	4.12	1218.21	No	0.103081	0.6851	0.5258	0.1593	0.09636	1.653	66.21	>0.999999
4.12_1240.1957	4.12	1240.2	No	0.102803	0.6731	0.5404	0.1326	0.08032	1.651	76.34	>0.999999
4.13_380.0511	4.13	380.051	No	0.513621	0.7135	0.6523	0.06126	0.09315	0.6576	53.2	>0.999999
4.13_1224.2071	4.13	1224.21	No	0.002682	0.8322	0.5809	0.2512	0.08085	3.108	73.52	0.982428
4.13_246.0894	4.13	246.089	No	0.671249	0.6442	0.5918	0.05237	0.1227	0.4269	50.02	>0.999999
4.13_442.0195	4.13	442.019	No	0.933181	0.6374	0.6294	0.008026	0.09527	0.08425	52.71	>0.999999
4.13_290.0789	4.13	290.079	No	0.668846	0.6359	0.5741	0.06178	0.1436	0.4303	48.73	>0.999999
4.13_404.2046	4.13	404.205	No	0.050124	1.957	1.323	0.6342	0.3167	2.003	55.31	>0.999999
4.13_312.0614	4.13	312.061	No	0.87983	0.6645	0.649	0.01549	0.1019	0.1519	52.67	>0.999999
4.13_374.0321	4.13	374.032	No	0.928401	0.6292	0.6188	0.01044	0.1156	0.0903	51.59	>0.999999
4.14_648.1296	4.14	648.13	No	0.000272	1.44	1.05	0.3902	0.1013	3.851	64.87	0.370266
4.14_626.1478	4.14	626.148	No	0.000801	1.425	1.045	0.3806	0.1076	3.536	58.51	0.728696
4.14_1066.2022	4.14	1066.2	No	0.166542	1.527	1.089	0.4382	0.3128	1.401	58.18	>0.999999
4.15_1506.2788	4.15	1506.28	No	0.000419	0.9932	0.603	0.3903	0.1051	3.714	66.72	0.50358
4.16_708.15	4.16	708.15	No	0.00084	1.166	0.679	0.4867	0.1386	3.512	61.45	0.744658
4.16_174.053	4.16	174.053	No	0.001756	2.101	1.122	0.9782	0.2979	3.283	57.01	0.934534
4.16_390.189	4.16	390.189	No	0.176038	1.231	1.083	0.1481	0.1087	1.363	98.44	>0.999999
4.16_338.1002	4.16	338.1	No	0.00108	2.094	0.9733	1.12	0.3246	3.451	55.01	0.822447
4.16_1370.2269	4.16	1370.23	No	0.016758	0.7224	0.4713	0.2512	0.1021	2.46	60.62	>0.999999
4.16_382.1844	4.16	382.184	No	0.226255	1.391	1.144	0.2465	0.2016	1.222	60.61	>0.999999
4.16_173.1056	4.16	173.106	No	0.073717	1.482	1.137	0.3445	0.1892	1.82	59.54	>0.999999
4.16_578.1425	4.16	578.143	No	0.000346	1.548	0.7687	0.7794	0.2027	3.846	49.29	0.441601
4.16_642.1433	4.16	642.143	No	0.296911	0.9513	0.8904	0.06092	0.05805	1.049	87	>0.999999
4.17_551.2373	4.17	551.237	No	0.200437	1.071	1.234	-0.1627	0.1262	1.29	89.57	>0.999999
4.17_427.1484	4.17	427.148	No	0.03561	1.595	1.079	0.5154	0.241	2.139	77.26	>0.999999
4.17_462.1375	4.17	462.137	No	0.038022	1.28	1.716	-0.4361	0.2073	2.103	97.24	>0.999999
4.18_816.1624	4.18	816.162	No	0.436719	0.8879	0.8294	0.05853	0.07492	0.7812	91	>0.999999
4.19_772.2052	4.19	772.205	No	0.523154	0.7678	0.8203	-0.05252	0.08195	0.641	90.91	>0.999999
4.19_794.1863	4.19	794.186	No	0.616281	0.8134	0.8514	-0.03796	0.07549	0.5029	88.36	>0.999999
4.19_856.1583	4.19	856.158	No	0.822298	0.7784	0.7659	0.01254	0.05566	0.2252	93.1	>0.999999
4.2_1084.2289	4.2	1084.23	No	0.010109	1.024	0.7996	0.2241	0.0848	2.643	70.58	>0.999999
4.2_450.1158	4.2	450.116	No	0.052021	1.453	0.9343	0.5183	0.2603	1.991	49.02	>0.999999
4.2_1230.2884	4.2	1230.29	No	0.072486	0.4535	0.5607	-0.1072	0.05906	1.815	99.09	>0.999999
4.2_908.1959	4.2	908.196	No	0.846998	0.7753	0.756	0.01925	0.09947	0.1935	92.27	>0.999999
4.21_1952.1977	4.21	1952.2	No	0.063752	0.6501	0.7755	-0.1255	0.06691	1.875	99.37	>0.999999
4.21_1892.2727	4.21	1892.27	No	0.171794	0.6341	0.7617	-0.1276	0.09268	1.377	94.86	>0.999999
4.21_570.0567	4.21	570.057	No	0.067199	0.8382	0.9332	-0.09502	0.05135	1.85	99.97	>0.999999
4.21_954.1177	4.21	954.118	No	0.161711	0.5849	0.6943	-0.1094	0.07761	1.41	96.68	>0.999999
4.21_306.0748	4.21	306.075	No	0.704859	0.7036	0.7232	-0.01963	0.05166	0.3799	93.92	>0.999999
4.21_616.041	4.21	616.041	No	0.083123	1.287	1.07	0.2176	0.1241	1.753	85.12	>0.999999
4.21_578.0385	4.21	578.038	No	0.308479	0.7654	0.8068	-0.04139	0.04044	1.024	99.22	>0.999999
4.21_458.0867	4.21	458.087	No	0.293913	0.6543	0.7222	-0.06785	0.06428	1.056	93.6	>0.999999
4.21_170.0219	4.21	170.022	No	0.233034	0.6997	0.7661	-0.06633	0.05527	1.2	96.03	>0.999999
4.21_480.0673	4.21	480.067	No	0.090617	0.7338	0.8137	-0.07992	0.04677	1.709	97.68	>0.999999
4.21_542.0379	4.21	542.038	No	0.08824	0.7351	0.8155	-0.08035	0.04666	1.722	97.46	>0.999999
4.21_938.1504	4.21	938.15	No	0.212807	0.5782	0.6813	-0.1031	0.08222	1.254	94.06	>0.999999
4.21_502.0511	4.21	502.051	No	0.069444	0.7828	0.8613	-0.07849	0.04276	1.836	97.49	>0.999999
4.21_521.0795	4.21	521.08	No	0.405407	0.5959	0.6599	-0.06401	0.07658	0.8359	91.77	>0.999999
4.21_564.0192	4.21	564.019	No	0.022801	0.7754	0.8646	-0.08918	0.03857	2.312	99.96	>0.999999
4.21_288.0638	4.21	288.064	No	0.052126	0.8638	1.037	-0.1732	0.08811	1.966	99.61	>0.999999
4.21_332.0543	4.21	332.054	No	0.824935	1.173	1.22	-0.04694	0.2116	0.2218	97.37	>0.999999
4.21_555.9944	4.21	555.994	No	0.219815	0.7157	0.7694	-0.05365	0.04344	1.235	97.75	>0.999999
4.21_556.056	4.21	556.056	No	0.086728	0.6272	0.7153	-0.08806	0.0509	1.73	98.43	>0.999999
4.21_586.0039	4.21	586.004	No	0.001157	0.8663	1.138	-0.2713	0.08047	3.371	79.64	0.841341
4.21_1448.1434	4.21	1448.14	No	0.030856	0.6633	1.526	-0.8625	0.3906	2.208	63.42	>0.999999
4.21_270.0533	4.21	270.053	No	0.410803	0.7397	0.7857	-0.04594	0.05561	0.8261	94.89	>0.999999
4.21_625.9914	4.21	625.991	No	0.067673	0.8166	0.9542	-0.1376	0.07449	1.847	99.86	>0.999999
4.21_577.976	4.21	577.976	No	0.106609	0.9478	0.8364	0.1115	0.06821	1.634	72.03	>0.999999
4.22_718.108	4.22	718.108	No	0.080552	1.049	0.9425	0.1065	0.06031	1.765	99.97	>0.999999
4.22_642.1761	4.22	642.176	No	0.611618	0.8354	0.8857	-0.05037	0.09888	0.5094	98.24	>0.999999
4.22_1070.2511	4.22	1070.25	No	0.934904	0.7135	0.7214	-0.007919	0.09667	0.08191	87.79	>0.999999
4.23_622.311	4.23	622.311	No	0.570791	1.619	1.749	-0.1301	0.2286	0.5689	94.52	>0.999999
4.23_696.1236	4.23	696.124	No	0.001739	1.827	1.351	0.4756	0.1475	3.223	94.72	0.932901
4.23_778.1366	4.23	778.137	No	0.267936	0.6611	0.5322	0.1289	0.1152	1.119	55.31	>0.999999
4.23_518.1046	4.23	518.105	No	0.035178	1.043	0.7183	0.3242	0.1495	2.169	46.75	>0.999999
4.24_194.0221	4.24	194.022	No	0.097478	1.04	0.6906	0.3493	0.2065	1.691	46.75	>0.999999
4.24_302.0432	4.24	302.043	No	0.006054	1.302	0.7061	0.5964	0.2075	2.874	47.25	0.999827
4.24_342.036	4.24	342.036	No	0.079328	1.021	0.687	0.3345	0.1865	1.794	46.94	>0.999999
4.24_338.1583	4.24	338.158	No	0.016798	1	1.119	-0.1189	0.04891	2.432	99.89	>0.999999
4.25_788.185	4.25	788.185	No	0.13507	1.039	0.8894	0.1498	0.09913	1.511	72.42	>0.999999
4.26_299.1011	4.26	299.101	No	0.320671	1.031	0.8664	0.1644	0.1647	0.9981	98.23	>0.999999
4.26_324.0484	4.26	324.048	No	0.457119	1.129	1.188	-0.05941	0.07957	0.7465	98.56	>0.999999
4.27_192.0421	4.27	192.042	No	0.540287	1.21	1.14	0.06972	0.1134	0.6147	92.07	>0.999999
4.27_398.0826	4.27	398.083	No	0.481442	0.9837	0.9153	0.06837	0.09667	0.7072	82.14	>0.999999
4.27_330.0952	4.27	330.095	No	0.676773	1.11	1.164	-0.05359	0.1281	0.4183	85.52	>0.999999
4.28_134.0217	4.28	134.022	No	0.107177	0.8567	1.62	-0.7633	0.4695	1.626	99.49	>0.999999
4.28_855.2042	4.28	855.204	No	0.911308	0.6481	0.6552	-0.007088	0.06347	0.1117	98.96	>0.999999
4.28_229.0723	4.28	229.072	No	0.00341	0.8263	1.093	-0.2663	0.08875	3.001	98.42	0.993905
4.28_207.0902	4.28	207.09	No	0.002947	0.8005	1.062	-0.2612	0.08566	3.049	98.9	0.987974
4.28_866.2027	4.28	866.203	No	1e-05	1.523	0.5219	1.001	0.2035	4.92	50.16	0.017531
4.29_318.0364	4.29	318.036	No	0.058933	0.7506	1.477	-0.7264	0.3801	1.911	96.83	>0.999999
4.29_754.1428	4.29	754.143	No	0.648021	0.9231	1.051	-0.128	0.2795	0.4579	97.72	>0.999999
4.29_1338.2699	4.29	1338.27	No	0.003429	0.858	0.5354	0.3226	0.1063	3.036	66.08	0.994029
4.29_374.137	4.29	374.137	No	0.000239	0.8323	1.009	-0.1768	0.04638	3.812	99.41	0.336671
4.29_362.1372	4.29	362.137	No	0.000585	0.8491	1.037	-0.1874	0.05274	3.554	98.41	0.617925
4.31_368.1141	4.31	368.114	No	0.10169	0.9669	1.08	-0.1129	0.06835	1.652	99.96	>0.999999
4.32_442.0899	4.32	442.09	No	5e-05	0.9591	0.6315	0.3276	0.07644	4.286	80.55	0.085227
4.32_510.0771	4.32	510.077	No	9.4e-05	0.9497	0.6643	0.2853	0.06962	4.099	85.66	0.152191
4.32_488.0958	4.32	488.096	No	0.000169	0.9309	0.5998	0.3311	0.08378	3.952	77.84	0.254218
4.33_294.0958	4.33	294.096	No	0.7563	1.289	1.354	-0.06498	0.2087	0.3114	83.52	>0.999999
4.33_882.1979	4.33	882.198	No	0.000614	0.9788	0.6013	0.3776	0.1057	3.572	77.14	0.635223
4.34_1528.2686	4.34	1528.27	No	0.151397	0.6301	0.5568	0.07334	0.05066	1.448	85.72	>0.999999
4.34_443.0931	4.34	443.093	No	0.081771	1.031	0.8333	0.1975	0.1122	1.76	93.22	>0.999999
4.35_882.1709	4.35	882.171	No	0.012818	0.9341	0.7423	0.1918	0.07548	2.541	87.98	>0.999999
4.35_1506.2769	4.35	1506.28	No	0.002363	1.214	0.6091	0.6049	0.1899	3.185	56.13	0.972649
4.35_296.1264	4.35	296.126	No	0.217348	0.9046	0.9823	-0.07763	0.06244	1.243	81.49	>0.999999
4.35_170.0216	4.35	170.022	No	0.840295	1.747	1.611	0.1364	0.6749	0.2021	94.3	>0.999999
4.36_1398.2364	4.36	1398.24	No	0.30912	0.8134	0.7285	0.08494	0.083	1.023	83.24	>0.999999
4.36_462.0812	4.36	462.081	No	0.437891	0.849	0.783	0.06596	0.08461	0.7796	81.34	>0.999999
4.36_1110.141	4.36	1110.14	No	0.626492	0.7515	0.7201	0.03141	0.06433	0.4882	99.29	>0.999999
4.36_1376.2477	4.36	1376.25	No	0.032828	0.7866	0.6005	0.1862	0.08595	2.166	95.02	>0.999999
4.36_882.1924	4.36	882.192	No	0.001158	1.075	0.7511	0.3243	0.09503	3.413	59.9	0.841344
4.36_864.1582	4.36	864.158	No	0.023617	0.8093	0.6502	0.1592	0.06901	2.306	82.03	>0.999999
4.36_1088.1583	4.36	1088.16	No	0.249618	0.7564	0.671	0.08539	0.07369	1.159	89.53	>0.999999
4.36_1354.2648	4.36	1354.26	No	0.046136	0.7406	0.5461	0.1946	0.09615	2.023	86.18	>0.999999
4.36_1072.1886	4.36	1072.19	No	0.579457	0.6927	0.6541	0.03851	0.06924	0.5562	88.39	>0.999999
4.36_207.0899	4.36	207.09	No	0.010258	0.7521	1.086	-0.334	0.1276	2.618	97.25	>0.999999
4.36_348.1786	4.36	348.179	No	0.008126	3.693	8.352	-4.659	1.72	2.709	86.57	0.999988
4.36_1094.1704	4.36	1094.17	No	0.623907	0.7174	0.6834	0.03398	0.06908	0.4919	95.18	>0.999999
4.38_621.1678	4.38	621.168	No	0.000604	1.97	0.7802	1.19	0.3277	3.629	57.6	0.629918
4.38_368.1111	4.38	368.111	No	0.117784	1.609	1.103	0.5058	0.3176	1.593	47.97	>0.999999
4.39_570.1023	4.39	570.102	No	0.032005	1.011	0.7967	0.2144	0.09808	2.186	73.58	>0.999999
4.39_308.1478	4.39	308.148	No	0.190476	1.013	1.102	-0.08858	0.06716	1.319	91.57	>0.999999
4.4_762.1423	4.4	762.142	No	0.444081	0.663	0.6088	0.05415	0.07044	0.7687	89.19	>0.999999
4.4_376.1365	4.4	376.137	No	0.304925	1.047	1.116	-0.06945	0.06732	1.032	90.79	>0.999999
4.41_1810.3337	4.41	1810.33	No	0.001781	0.7945	0.4896	0.3049	0.09394	3.246	71.89	0.936858
4.41_756.2107	4.41	756.211	No	0.033435	1.576	1.178	0.3981	0.1828	2.179	58.08	>0.999999
4.41_824.1961	4.41	824.196	No	0.140887	1.262	1.076	0.1862	0.125	1.491	65.52	>0.999999
4.41_840.1612	4.41	840.161	No	0.021925	0.9581	0.7504	0.2078	0.08852	2.347	65.8	>0.999999
4.41_454.2052	4.41	454.205	No	9.8e-05	0.8482	1.08	-0.2319	0.0571	4.061	98.29	0.15812
4.42_1674.3079	4.42	1674.31	No	0.056302	0.9141	0.6279	0.2863	0.1472	1.945	62.85	>0.999999
4.42_426.2093	4.42	426.209	No	0.005694	1.629	0.9243	0.7051	0.2491	2.83	93.33	0.999724
4.42_788.1944	4.42	788.194	No	0.162456	1.315	0.9258	0.3894	0.2744	1.419	46.66	>0.999999
4.42_416.1684	4.42	416.168	No	0.32747	1.031	1.144	-0.113	0.1149	0.9841	99.62	>0.999999
4.43_1962.3516	4.43	1962.35	No	0.018913	1.047	0.5499	0.4968	0.2062	2.409	63.33	>0.999999
4.44_2114.3841	4.44	2114.38	No	0.012703	1.057	0.6097	0.4476	0.1744	2.567	61.9	>0.999999
4.44_800.1636	4.44	800.164	No	1.2e-05	1.481	1.159	0.3216	0.06848	4.696	74.1	0.021352
4.44_1984.3371	4.44	1984.34	No	0.01258	1.042	0.6898	0.3518	0.1374	2.561	70.78	>0.999999
4.45_226.1209	4.45	226.121	No	0.886393	0.8648	0.8477	0.0171	0.1193	0.1433	76.51	>0.999999
4.45_546.1366	4.45	546.137	No	0.247806	0.8242	1.028	-0.2037	0.1752	1.163	97.25	>0.999999
4.46_1186.2266	4.46	1186.23	No	0.004609	1.101	0.757	0.3438	0.1177	2.922	74.27	0.998799
4.46_920.1435	4.46	920.144	No	0.696851	0.8799	0.838	0.04193	0.1073	0.3908	93.48	>0.999999
4.46_426.0959	4.46	426.096	No	4.2e-05	1.144	0.6859	0.4576	0.1037	4.411	61.43	0.072514
4.46_578.1418	4.46	578.142	No	8.6e-05	1.204	0.6738	0.5299	0.1252	4.234	56.05	0.140681
4.46_378.1885	4.46	378.188	No	0.016804	2.605	1.622	0.983	0.4023	2.443	78.35	>0.999999
4.48_746.0979	4.48	746.098	No	0.005273	1.154	1.468	-0.3133	0.1098	2.854	97.73	0.999519
4.49_1084.2257	4.49	1084.23	No	0.625692	0.7943	0.7619	0.03231	0.06601	0.4895	90.63	>0.999999
4.49_1960.3556	4.49	1960.36	No	0.041305	1.188	0.881	0.3069	0.1475	2.08	67.49	>0.999999
4.49_724.1159	4.49	724.116	No	0.454474	0.8595	0.886	-0.02652	0.0353	0.7513	87.2	>0.999999
4.49_1944.3796	4.49	1944.38	No	0.004328	0.882	0.6604	0.2216	0.07531	2.943	75.04	0.998279
4.49_626.1503	4.49	626.15	No	0.450781	0.899	0.8649	0.03404	0.04496	0.7572	97.46	>0.999999
4.49_694.1357	4.49	694.136	No	0.637669	0.8984	0.9147	-0.01621	0.0343	0.4726	87.8	>0.999999
4.49_710.1004	4.49	710.1	No	0.976866	0.919	0.9181	0.0009108	0.03133	0.02907	95.64	>0.999999
4.49_2548.5525	4.49	2548.55	No	0.770047	0.8668	0.848	0.01876	0.06399	0.2931	96.65	>0.999999
4.49_2564.5207	4.49	2564.52	No	0.805987	0.8677	0.8513	0.01647	0.06688	0.2463	97.65	>0.999999
4.49_2542.536	4.49	2542.54	No	0.411338	0.877	0.8135	0.06357	0.07704	0.8251	96.21	>0.999999
4.49_2580.4856	4.49	2580.49	No	0.49845	0.8528	0.8135	0.03928	0.0578	0.6795	97.72	>0.999999
4.49_680.0673	4.49	680.067	No	0.660926	0.9096	0.927	-0.01736	0.03945	0.4399	100	>0.999999
4.49_2586.5022	4.49	2586.5	No	0.498522	0.8868	0.8494	0.03737	0.05501	0.6793	99.57	>0.999999
4.49_2570.524	4.49	2570.52	No	0.082387	0.9219	0.8276	0.09427	0.05372	1.755	98.06	>0.999999
4.49_1938.3707	4.49	1938.37	No	0.841841	0.9135	0.9041	0.009418	0.04707	0.2001	98.01	>0.999999
4.49_712.0572	4.49	712.057	No	0.039517	0.8883	1.012	-0.1238	0.05931	2.086	98.64	>0.999999
4.49_1954.3413	4.49	1954.34	No	0.538756	0.9125	0.8834	0.02912	0.04722	0.6168	99.86	>0.999999
4.5_746.039	4.5	746.039	No	0.678985	1.156	1.118	0.03738	0.09005	0.4151	99.14	>0.999999
4.5_670.1128	4.5	670.113	No	0.447743	0.868	0.8994	-0.03137	0.04116	0.7623	96.33	>0.999999
4.5_738.1222	4.5	738.122	No	0.109735	0.917	1.058	-0.1411	0.08743	1.614	99.37	>0.999999
4.51_732.0823	4.51	732.082	No	0.238552	1.058	1.143	-0.08413	0.07095	1.186	99.66	>0.999999
4.51_416.168	4.51	416.168	No	0.03062	0.8453	1.017	-0.1716	0.07824	2.193	99.95	>0.999999
4.51_716.1234	4.51	716.123	No	0.162718	1.431	1.15	0.2812	0.1983	1.418	47.11	>0.999999
4.51_437.0786	4.51	437.079	No	0.000141	0.933	0.7163	0.2167	0.05392	4.019	72.52	0.218225
4.51_794.0546	4.51	794.055	No	0.882898	1.097	1.112	-0.01443	0.09768	0.1477	96.47	>0.999999
4.52_1490.2856	4.52	1490.29	No	4.4e-05	0.9948	0.6058	0.389	0.08848	4.397	61.93	0.075229
4.52_194.0219	4.52	194.022	No	0.042652	1.072	0.6583	0.4134	0.1984	2.084	46.87	>0.999999
4.52_800.072	4.52	800.072	No	0.137711	1.093	1.167	-0.07446	0.04975	1.497	97.49	>0.999999
4.52_784.1065	4.52	784.106	No	0.338556	1.115	1.165	-0.05	0.05199	0.9616	99.58	>0.999999
4.53_302.0433	4.53	302.043	No	3.9e-05	1.738	0.7909	0.947	0.215	4.405	66.63	0.067685
4.54_346.1617	4.54	346.162	No	0.005923	1.66	1.07	0.59	0.2088	2.826	81.73	0.999793
4.54_388.2108	4.54	388.211	No	0.05961	2.188	1.035	1.153	0.5968	1.932	45.87	>0.999999
4.55_644.2312	4.55	644.231	No	0.575008	1.168	1.266	-0.09831	0.1748	0.5625	99.46	>0.999999
4.55_1224.2009	4.55	1224.2	No	0.002416	0.8431	0.6013	0.2418	0.07722	3.132	81.26	0.974652
4.55_600.1253	4.55	600.125	No	0.13265	0.7122	0.5851	0.127	0.0836	1.52	78.49	>0.999999
4.56_1360.2597	4.56	1360.26	No	0.014247	1.824	1.515	0.3084	0.1234	2.5	89.85	>0.999999
4.56_866.2049	4.56	866.205	Yes	3e-06	1.4	0.6642	0.7362	0.1409	5.226	55.8	0.004912
4.57_546.1333	4.57	546.133	No	0.004988	0.609	0.8717	-0.2628	0.0915	2.872	99.78	0.999287
4.58_1218.2105	4.58	1218.21	No	0.002573	0.9131	0.5741	0.3391	0.108	3.14	62.81	0.979363
4.58_396.194	4.58	396.194	No	0.201686	1.842	1.529	0.3128	0.2427	1.289	69.95	>0.999999
4.58_154.0269	4.58	154.027	No	0.03807	1.42	1.05	0.3692	0.1745	2.116	66.3	>0.999999
4.59_464.1876	4.59	464.188	No	0.01601	1.98	1.344	0.6361	0.257	2.475	63.61	>0.999999
4.59_174.0877	4.59	174.088	No	0.734044	0.9947	1.036	-0.04166	0.1223	0.3407	95.88	>0.999999
4.59_332.1829	4.59	332.183	No	0.025164	1.674	1.114	0.5603	0.2447	2.289	67.97	>0.999999
4.59_378.1878	4.59	378.188	No	0.065253	1.549	1.165	0.3834	0.2049	1.872	72.9	>0.999999
4.6_526.2524	4.6	526.252	No	0.880724	1.018	0.9984	0.01965	0.1305	0.1505	77.87	>0.999999
4.6_1520.2535	4.6	1520.25	No	0.424137	0.7116	0.8054	-0.09378	0.1168	0.8028	92.47	>0.999999
4.6_638.0484	4.6	638.048	No	0.600707	0.9081	0.9418	-0.0337	0.06418	0.5251	96.58	>0.999999
4.6_700.0143	4.6	700.014	No	0.581697	0.9384	0.9032	0.03523	0.06373	0.5528	94.19	>0.999999
4.6_524.0536	4.6	524.054	No	0.495504	0.8771	0.8365	0.04054	0.05924	0.6842	95.15	>0.999999
4.6_480.0878	4.6	480.088	No	0.294305	0.8829	0.8133	0.06955	0.06596	1.054	97.35	>0.999999
4.6_564.0394	4.6	564.039	No	0.381133	0.8864	0.8309	0.05551	0.06309	0.8798	97.01	>0.999999
4.6_548.074	4.6	548.074	No	0.369475	0.9001	0.8423	0.05785	0.06416	0.9016	97.54	>0.999999
4.6_632.0266	4.6	632.027	No	0.339286	0.9211	0.8576	0.06356	0.06618	0.9604	94.73	>0.999999
4.61_386.1888	4.61	386.189	No	0.172782	1.371	0.9442	0.4264	0.3081	1.384	48.48	>0.999999
4.62_596.133	4.62	596.133	No	0.450251	6.423	5.548	0.8752	1.154	0.7581	96.54	>0.999999
4.63_1056.1959	4.63	1056.2	No	0.003728	0.9167	0.6188	0.2979	0.09952	2.994	75.34	0.99607
4.63_304.045	4.63	304.045	No	6e-06	1.143	0.5364	0.607	0.1218	4.984	57.88	0.010817
4.63_1642.3151	4.63	1642.32	No	0.001398	1.09	0.6083	0.4814	0.1445	3.331	68.41	0.888873
4.63_1034.2038	4.63	1034.2	No	0.098772	0.8439	0.6695	0.1744	0.1042	1.674	66.18	>0.999999
4.64_193.06	4.64	193.06	No	0.33297	0.6386	0.6823	-0.04364	0.04478	0.9744	75.01	>0.999999
4.65_390.212	4.65	390.212	No	0.112352	2.803	1.011	1.793	1.107	1.62	44.4	>0.999999
4.65_430.1734	4.65	430.173	No	0.044866	1.123	0.8737	0.2491	0.1216	2.049	59.66	>0.999999
4.66_1186.2107	4.66	1186.21	No	0.003187	0.9565	0.6476	0.3089	0.1013	3.05	73.15	0.991535
4.66_164.0329	4.66	164.033	No	0.089817	0.5185	0.4381	0.0804	0.04671	1.721	67.06	>0.999999
4.66_207.0748	4.66	207.075	No	0.159304	1.193	0.9837	0.2089	0.1464	1.428	52.94	>0.999999
4.66_165.0643	4.66	165.064	No	0.095463	1.145	0.9112	0.2341	0.138	1.696	54.84	>0.999999
4.67_120.0438	4.67	120.044	Yes	2e-06	0.8084	0.5106	0.2978	0.05649	5.271	63.14	0.003232
4.67_1442.3176	4.67	1442.32	No	0.001504	1.259	0.9869	0.2717	0.08191	3.317	63.72	0.904881
4.67_596.13	4.67	596.13	No	0.104373	1.199	1.091	0.1083	0.06599	1.642	83.83	>0.999999
4.67_618.1126	4.67	618.113	No	0.208228	1.181	1.105	0.07541	0.05947	1.268	85.58	>0.999999
4.67_486.224	4.67	486.224	No	0.971636	1.104	1.102	0.002538	0.07121	0.03565	99.93	>0.999999
4.67_680.087	4.67	680.087	No	0.404286	1.203	1.138	0.06486	0.07739	0.8381	86.38	>0.999999
4.68_403.9955	4.68	403.995	No	5.4e-05	1.308	0.76	0.5479	0.127	4.314	66.49	0.091834
4.68_342.021	4.68	342.021	Yes	2e-06	1.501	0.6827	0.8186	0.156	5.247	59.52	0.003989
4.68_184.0226	4.68	184.023	Yes	2e-06	1.452	0.6126	0.8395	0.1585	5.296	60.31	0.003232
4.68_934.2558	4.68	934.256	No	0.125825	1.032	1.11	-0.07804	0.05055	1.544	98.23	>0.999999
4.68_740.2087	4.68	740.209	No	0.235737	1.349	1.087	0.2624	0.219	1.198	57.33	>0.999999
4.68_386.1096	4.68	386.11	No	0.531977	1.21	1.106	0.1034	0.1645	0.6284	64.04	>0.999999
4.68_808.1973	4.68	808.197	No	0.319513	1.249	1.076	0.1723	0.1717	1.004	62.08	>0.999999
4.68_320.0408	4.68	320.041	Yes	<0.000001	1.313	0.6235	0.6898	0.1165	5.919	61.83	0.000288
4.69_690.1157	4.69	690.116	No	0.69846	1.076	1.098	-0.02185	0.05618	0.389	70.76	>0.999999
4.71_437.0734	4.71	437.073	No	0.004146	0.8375	0.6927	0.1448	0.0491	2.949	82.23	0.99779
4.72_534.0289	4.72	534.029	No	0.653187	0.819	0.7599	0.05917	0.1313	0.4507	97.86	>0.999999
4.74_840.1881	4.74	840.188	No	0.602881	1.126	1.085	0.0412	0.07894	0.5219	98.54	>0.999999
4.74_726.1989	4.74	726.199	No	0.03241	1.056	0.9571	0.0987	0.04542	2.173	89.99	>0.999999
4.74_226.0152	4.74	226.015	No	0.229132	1.329	1.492	-0.1628	0.1345	1.21	96.74	>0.999999
4.74_408.197	4.74	408.197	No	0.118307	1.392	1.09	0.3024	0.1911	1.583	65.77	>0.999999
4.75_1232.31	4.75	1232.31	No	0.059899	0.9614	1.156	-0.1945	0.1021	1.905	91.58	>0.999999
4.76_372.1427	4.76	372.143	No	0.051068	1.239	1.032	0.2066	0.1043	1.98	82.88	>0.999999
4.76_800.1635	4.76	800.163	No	3.5e-05	1.63	1.217	0.4128	0.09372	4.405	74.86	0.060195
4.77_454.2402	4.77	454.24	No	0.193097	1.175	1.336	-0.1607	0.1226	1.31	99.8	>0.999999
4.77_196.0708	4.77	196.071	No	6e-06	0.7518	1.025	-0.2729	0.05686	4.8	96.22	0.010558
4.77_174.0896	4.77	174.09	No	0.004376	0.9624	1.127	-0.1643	0.05631	2.918	97.83	0.998379
4.77_813.2297	4.77	813.23	No	0.920429	1.22	1.232	-0.01284	0.1282	0.1002	95.45	>0.999999
4.78_1322.2742	4.78	1322.27	No	0.001695	1.127	0.5924	0.5344	0.1614	3.311	52.04	0.928203
4.78_596.1373	4.78	596.137	No	0.000378	1.187	0.9665	0.2208	0.05969	3.698	87.33	0.47019
4.78_1202.2184	4.78	1202.22	No	0.052158	1.158	0.9572	0.2003	0.1018	1.968	90.59	>0.999999
4.78_332.0625	4.78	332.062	No	0.000516	1.184	0.974	0.2103	0.05822	3.612	84.18	0.57461
4.8_654.2517	4.8	654.252	No	0.365873	1.174	1.281	-0.1072	0.118	0.9084	98.41	>0.999999
4.81_472.0993	4.81	472.099	No	0.112878	0.7402	0.8319	-0.09171	0.05728	1.601	89.88	>0.999999
4.81_714.1541	4.81	714.154	No	0.20772	0.9814	0.7283	0.2531	0.1982	1.277	49.07	>0.999999
4.81_690.1197	4.81	690.12	No	0.034545	1.033	1.153	-0.1193	0.05544	2.151	77.74	>0.999999
4.82_404.2049	4.82	404.205	No	0.896697	1.148	1.129	0.01922	0.1476	0.1302	87.03	>0.999999
4.83_320.054	4.83	320.054	No	0.004482	0.8059	0.5406	0.2653	0.09015	2.942	66.33	0.998589
4.83_914.1539	4.83	914.154	No	0.037518	0.7198	0.5172	0.2026	0.09547	2.122	67.44	>0.999999
4.84_482.2351	4.84	482.235	No	0.220008	0.9561	1.117	-0.1606	0.1301	1.234	97.63	>0.999999
4.84_378.1887	4.84	378.189	No	0.00411	1.011	1.48	-0.469	0.1591	2.947	87.73	0.997689
4.84_682.1366	4.84	682.137	No	0.063107	1.348	1.206	0.1419	0.07534	1.884	83.43	>0.999999
4.85_450.0789	4.85	450.079	No	0.051666	3.135	2.166	0.9692	0.492	1.97	98.77	>0.999999
4.85_454.2412	4.85	454.241	No	0.007619	0.9638	1.256	-0.2925	0.1072	2.728	93.49	0.999977
4.86_678.148	4.86	678.148	No	0.934956	0.7903	0.794	-0.003631	0.04438	0.08182	97	>0.999999
4.86_694.1048	4.86	694.105	No	0.969983	0.7803	0.7785	0.001762	0.04669	0.03773	95.09	>0.999999
4.86_1292.2919	4.86	1292.29	No	5.2e-05	1.369	0.9892	0.3795	0.08701	4.362	59.56	0.088124
4.87_824.154	4.87	824.154	No	0.056037	1.21	1.054	0.1562	0.08057	1.939	79.99	>0.999999
4.88_610.1549	4.88	610.155	No	0.561466	1.067	1.121	-0.05414	0.09293	0.5826	99.92	>0.999999
4.9_890.2082	4.9	890.208	No	0.364292	1.076	1.475	-0.3989	0.4373	0.9121	85.28	>0.999999
4.9_164.0332	4.9	164.033	No	0.502258	1.071	1.32	-0.2488	0.3693	0.6737	87.34	>0.999999
4.9_1220.3147	4.9	1220.31	No	0.308379	1.275	1.35	-0.07463	0.07286	1.024	90.92	>0.999999
4.91_532.1658	4.91	532.166	No	0.374568	1.073	1.208	-0.1355	0.1519	0.892	97.9	>0.999999
4.92_744.1704	4.92	744.17	No	0.145853	1.201	1.075	0.1253	0.08533	1.469	80.38	>0.999999
4.92_610.1533	4.92	610.153	No	0.760236	1.071	1.063	0.008437	0.02757	0.306	99.57	>0.999999
4.93_673.1397	4.93	673.14	No	0.254992	0.9781	1.077	-0.0994	0.08681	1.145	98.26	>0.999999
4.94_782.2251	4.94	782.225	No	0.537017	0.8875	0.9173	-0.0298	0.04811	0.6195	97.97	>0.999999
4.94_1242.2981	4.94	1242.3	No	0.679953	1.018	1.012	0.00583	0.01409	0.4137	100	>0.999999
4.94_522.2003	4.94	522.2	No	0.113669	0.9548	1.063	-0.1081	0.06771	1.596	99.22	>0.999999
4.94_1258.2637	4.94	1258.26	No	0.278327	1.023	1.007	0.01595	0.01463	1.09	97.06	>0.999999
4.94_1868.4033	4.94	1868.4	No	0.043031	0.9566	1.008	-0.05179	0.02525	2.052	92.61	>0.999999
4.94_1242.8014	4.94	1242.8	No	0.132152	1.04	1.014	0.02633	0.01735	1.518	99.42	>0.999999
4.94_2492.5403	4.94	2492.54	No	0.039557	1.015	0.9566	0.05851	0.02799	2.09	86	>0.999999
4.95_708.1235	4.95	708.124	No	0.514957	0.9343	0.9695	-0.03517	0.05382	0.6535	99.8	>0.999999
4.95_1890.3862	4.95	1890.39	No	0.790066	1.011	1.006	0.005093	0.01908	0.2669	99.46	>0.999999
4.95_953.1737	4.95	953.174	No	0.101136	1.118	1.07	0.04848	0.02923	1.659	79.47	>0.999999
4.95_674.1221	4.95	674.122	No	0.38354	0.9383	0.9754	-0.03712	0.04241	0.8753	98.52	>0.999999
4.95_2522.5399	4.95	2522.54	No	0.8171	1.026	1.021	0.005297	0.02284	0.2319	94.33	>0.999999
4.96_632.1377	4.96	632.138	No	0.552156	1.034	1.042	-0.008868	0.01487	0.5966	98.76	>0.999999
4.96_678.1331	4.96	678.133	No	0.745706	1.031	1.036	-0.004243	0.01305	0.3252	99.6	>0.999999
4.96_694.1068	4.96	694.107	No	0.265837	1.012	1.034	-0.02217	0.01981	1.119	99.61	>0.999999
4.96_304.0581	4.96	304.058	No	0.248534	1.11	1.078	0.03255	0.028	1.162	80.24	>0.999999
4.96_654.1235	4.96	654.124	No	0.335928	0.9522	0.9788	-0.02658	0.02749	0.9669	99.17	>0.999999
4.96_664.0669	4.96	664.067	No	0.140846	0.9864	0.9393	0.0471	0.0317	1.485	92.06	>0.999999
4.96_348.0289	4.96	348.029	No	0.39355	0.9355	0.9799	-0.04437	0.05177	0.8571	94.38	>0.999999
4.96_1912.3671	4.96	1912.37	No	0.117494	1.191	1.126	0.06574	0.04162	1.58	96.12	>0.999999
4.97_762.087	4.97	762.087	No	0.941135	1.035	1.036	-0.001412	0.01908	0.07403	99.66	>0.999999
4.97_778.0563	4.97	778.056	No	0.048638	0.9377	1.011	-0.07375	0.03693	1.997	95.91	>0.999999
4.97_732.0614	4.97	732.061	No	0.7334	0.9679	0.9832	-0.01526	0.04466	0.3417	90.42	>0.999999
4.97_730.1015	4.97	730.101	No	0.117543	0.8801	0.9563	-0.07615	0.04823	1.579	98.77	>0.999999
4.98_784.0733	4.98	784.073	No	0.591001	0.9915	1.009	-0.01753	0.03252	0.5391	99.74	>0.999999
4.98_768.1123	4.98	768.112	No	0.535894	0.9584	0.9796	-0.02121	0.03414	0.6212	99.36	>0.999999
4.98_662.1335	4.98	662.134	No	0.064847	2.917	1.621	1.296	0.6901	1.878	66.21	>0.999999
4.99_350.1857	4.99	350.186	No	0.002414	0.8158	0.4684	0.3474	0.1109	3.132	81.62	0.974617
5.03_1186.2207	5.03	1186.22	No	0.018493	0.9111	0.6644	0.2467	0.1024	2.41	73.06	>0.999999
5.03_478.1398	5.03	478.14	No	0.319573	0.7051	0.6373	0.06779	0.06773	1.001	88.83	>0.999999
5.03_682.1373	5.03	682.137	No	0.043331	0.9882	0.84	0.1481	0.07197	2.058	68.86	>0.999999
5.04_598.1851	5.04	598.185	No	0.188896	0.802	0.7349	0.06711	0.05066	1.325	84.71	>0.999999
5.04_942.2058	5.04	942.206	No	0.043604	0.8892	0.7659	0.1233	0.06003	2.055	70.82	>0.999999
5.04_620.1667	5.04	620.167	No	0.553241	0.8089	0.7806	0.02823	0.04744	0.5951	93.89	>0.999999
5.07_1074.2435	5.07	1074.24	No	0.001057	1.372	1.011	0.3612	0.1068	3.381	93.01	0.816563
5.07_1052.2385	5.07	1052.24	No	0.610765	0.9949	0.9315	0.06345	0.1242	0.5108	88.84	>0.999999
5.07_1096.2273	5.07	1096.23	No	0.016493	1.112	0.9704	0.142	0.05819	2.44	96.52	>0.999999
5.08_170.0219	5.08	170.022	No	0.222832	1.081	0.9261	0.1548	0.126	1.229	80.07	>0.999999
5.08_385.9953	5.08	385.995	No	0.006467	1.112	0.9519	0.1605	0.05764	2.784	95.72	0.999899
5.08_272.0328	5.08	272.033	No	0.000799	1.204	0.8909	0.3135	0.09058	3.461	97.77	0.727988
5.08_526.0436	5.08	526.044	No	0.503925	0.8202	0.8886	-0.06838	0.1019	0.6712	85.07	>0.999999
5.08_256.0351	5.08	256.035	No	8e-06	1.117	0.8862	0.2305	0.049	4.704	99.29	0.014875
5.08_464.0989	5.08	464.099	No	0.000101	1.189	0.8906	0.2984	0.07345	4.063	92.74	0.162398
5.08_442.0885	5.08	442.089	No	0.863396	0.8423	0.8245	0.01781	0.1032	0.1726	78.18	>0.999999
5.08_906.1847	5.08	906.185	No	0.028454	0.9469	0.7115	0.2355	0.1053	2.235	73.21	>0.999999
5.08_532.0812	5.08	532.081	No	1.3e-05	1.095	0.8947	0.1999	0.04355	4.591	97.78	0.023522
5.08_548.047	5.08	548.047	No	6.1e-05	1.059	0.8852	0.174	0.04153	4.189	98.09	0.102778
5.08_950.1696	5.08	950.17	No	7.9e-05	1.266	0.8704	0.3961	0.09577	4.135	91.33	0.129361
5.08_724.1177	5.08	724.118	No	0.124071	2.162	1.606	0.5567	0.3587	1.552	93.7	>0.999999
5.08_616.0327	5.08	616.033	No	0.004767	0.9955	0.8883	0.1072	0.03709	2.889	97.45	0.99903
5.08_486.0722	5.08	486.072	No	1.8e-05	1.094	0.8798	0.2137	0.04724	4.523	94.47	0.031389
5.08_966.1346	5.08	966.135	No	0.000394	1.196	0.8662	0.3298	0.08966	3.678	92.46	0.483763
5.08_508.0592	5.08	508.059	No	0.000162	1.071	0.933	0.1377	0.03511	3.922	99.46	0.244908
5.08_562.0654	5.08	562.065	No	0.001265	1.056	0.8611	0.1951	0.05874	3.321	96.89	0.86481
5.08_632.001	5.08	632.001	No	0.000664	0.9964	0.8721	0.1243	0.03538	3.514	99.97	0.662679
5.08_518.0137	5.08	518.014	No	0.00192	0.9849	0.8576	0.1272	0.03991	3.187	99.28	0.94865
5.08_988.1166	5.08	988.117	No	0.00027	1.155	0.8721	0.2829	0.07467	3.789	91.56	0.369408
5.08_944.135	5.08	944.135	No	0.036203	0.8908	0.7626	0.1282	0.06022	2.13	81.86	>0.999999
5.09_256.0373	5.09	256.037	Yes	<0.000001	1.491	0.8544	0.6363	0.1201	5.298	85.23	0.001676
5.09_638.014	5.09	638.014	No	0.540711	1.141	1.088	0.0529	0.08616	0.614	91.73	>0.999999
5.09_350.0635	5.09	350.063	No	0.047139	1.449	0.9714	0.4773	0.2367	2.016	80.42	>0.999999
5.09_622.0509	5.09	622.051	No	0.132447	1.065	1.184	-0.1194	0.07872	1.517	97.99	>0.999999
5.1_434.2496	5.1	434.25	No	0.861005	2.275	2.372	-0.09715	0.5531	0.1757	80.02	>0.999999
5.11_218.1161	5.11	218.116	No	0.000159	0.6615	1.053	-0.3913	0.09838	3.977	75.31	0.241364
5.11_1018.213	5.11	1018.21	No	0.017644	1.128	0.6992	0.4283	0.1752	2.445	56.56	>0.999999
5.11_786.1779	5.11	786.178	No	0.000371	0.6162	1.05	-0.4339	0.1167	3.719	79.25	0.464797
5.12_808.1609	5.12	808.161	No	0.00722	0.6917	0.9393	-0.2476	0.09011	2.748	92.23	0.999963
5.12_695.1095	5.12	695.11	No	0.425129	1.558	1.969	-0.4116	0.5139	0.8008	99.78	>0.999999
5.13_678.1357	5.13	678.136	No	0.582301	1.042	0.9693	0.0726	0.1314	0.5527	67.16	>0.999999
5.13_1080.2355	5.13	1080.24	No	0.793759	0.8011	0.775	0.02613	0.09965	0.2623	84.16	>0.999999
5.14_830.081	5.14	830.081	No	0.568892	1.441	1.554	-0.1125	0.1968	0.5717	95.31	>0.999999
5.15_1216.2753	5.15	1216.28	No	0.075748	1.049	0.8754	0.1741	0.0969	1.796	92.02	>0.999999
5.15_662.1446	5.15	662.145	No	0.298477	2.465	2.878	-0.4129	0.3951	1.045	99.51	>0.999999
5.16_332.0519	5.16	332.052	No	0.429519	0.9201	1.094	-0.1742	0.2195	0.7934	94.42	>0.999999
5.16_920.2154	5.16	920.215	No	0.176409	1.165	1.897	-0.732	0.5359	1.366	68.11	>0.999999
5.16_135.046	5.16	135.046	No	0.567637	0.9571	1.079	-0.1218	0.2124	0.5735	95.69	>0.999999
5.16_310.0707	5.16	310.071	No	0.722179	1.145	1.255	-0.1108	0.3106	0.3567	89.04	>0.999999
5.16_572.2259	5.16	572.226	No	0.001312	0.8498	1.173	-0.3233	0.09774	3.308	98.78	0.873576
5.17_498.1162	5.17	498.116	No	0.799856	0.9834	0.9613	0.02217	0.0872	0.2543	91.69	>0.999999
5.17_635.1477	5.17	635.148	No	0.193883	1.178	1.094	0.08437	0.06429	1.312	67.74	>0.999999
5.17_366.0948	5.17	366.095	No	0.005049	0.7397	0.9801	-0.2404	0.08379	2.869	97.41	0.999344
5.17_730.1481	5.17	730.148	Yes	<0.000001	1.303	0.7222	0.5809	0.1039	5.591	70.49	0.000745
5.17_599.1721	5.17	599.172	No	0.314044	1.152	1.092	0.05946	0.05863	1.014	69.54	>0.999999
5.18_262.1419	5.18	262.142	No	0.005554	1.046	1.634	-0.5882	0.2068	2.844	86.3	0.999667
5.19_480.0889	5.19	480.089	No	0.456655	1.165	1.046	0.1197	0.1601	0.7474	95.95	>0.999999
5.2_408.1999	5.2	408.2	No	0.117437	1.23	0.9342	0.2954	0.1867	1.582	81.26	>0.999999
5.2_372.2211	5.2	372.221	No	0.14219	1.235	1.016	0.219	0.1478	1.481	85.31	>0.999999
5.2_608.1375	5.2	608.138	No	0.555733	1.448	1.339	0.1098	0.1857	0.5914	90.55	>0.999999
5.21_576.1472	5.21	576.147	No	0.00035	0.9449	1.307	-0.3621	0.09735	3.72	88.24	0.445709
5.21_350.1943	5.21	350.194	No	0.200585	1.113	0.9769	0.1356	0.1048	1.294	60.59	>0.999999
5.21_396.1968	5.21	396.197	No	0.418547	1.042	0.9652	0.07652	0.094	0.814	66.67	>0.999999
5.22_580.309	5.22	580.309	No	0.002873	0.9899	1.43	-0.4403	0.1438	3.062	93.03	0.986643
5.22_304.0588	5.22	304.059	No	0.000954	0.9586	0.6619	0.2966	0.08454	3.509	50.63	0.784958
5.22_326.0402	5.22	326.04	No	0.000476	0.9858	0.6698	0.316	0.08501	3.718	54.5	0.546989
5.24_434.085	5.24	434.085	No	0.397452	1.015	0.8338	0.1812	0.2132	0.8501	92.97	>0.999999
5.24_310.0699	5.24	310.07	No	0.454529	1.093	1.246	-0.1527	0.2032	0.7515	80.2	>0.999999
5.24_502.072	5.24	502.072	No	0.321192	0.9682	0.7907	0.1775	0.1779	0.9973	92.82	>0.999999
5.24_472.1007	5.24	472.101	No	6e-06	1.243	0.7175	0.5255	0.1088	4.829	84.32	0.010951
5.24_426.0961	5.24	426.096	Yes	3e-06	1.177	0.7355	0.441	0.08738	5.047	81.63	0.004921
5.25_625.2376	5.25	625.238	No	0.001502	0.5687	1.045	-0.4762	0.1457	3.268	95.94	0.904711
5.25_926.209	5.25	926.209	No	0.750933	1.304	1.244	0.06085	0.191	0.3186	75.21	>0.999999
5.26_904.2243	5.26	904.224	No	0.502695	1.122	1.346	-0.2237	0.3324	0.6732	83.64	>0.999999
5.26_1066.2539	5.26	1066.25	No	1e-05	1.14	0.7128	0.4275	0.09065	4.716	83.62	0.017136
5.26_1028.241	5.26	1028.24	No	0.328345	0.9969	0.7918	0.2051	0.2086	0.983	86.13	>0.999999
5.26_1058.25	5.26	1058.25	No	0.30725	2.052	1.474	0.5781	0.5631	1.027	93.63	>0.999999
5.26_134.022	5.26	134.022	No	0.144952	0.983	1.296	-0.3127	0.2129	1.469	98.61	>0.999999
5.27_416.2042	5.27	416.204	No	0.172404	1.413	0.9078	0.5047	0.3644	1.385	47.79	>0.999999
5.27_370.0918	5.27	370.092	No	0.532519	1.16	1.034	0.1261	0.2013	0.6267	86.83	>0.999999
5.27_1204.3089	5.27	1204.31	No	0.255949	1.106	0.9927	0.1135	0.09907	1.146	67.98	>0.999999
5.28_728.1784	5.28	728.178	No	0.009653	1.035	1.258	-0.2238	0.08461	2.645	89.31	0.999998
5.28_380.0749	5.28	380.075	No	0.794828	1.24	1.272	-0.03223	0.1236	0.2608	94.32	>0.999999
5.28_594.161	5.28	594.161	No	0.008228	0.9491	1.042	-0.09249	0.03426	2.7	94.49	0.999989
5.28_1188.3166	5.28	1188.32	No	0.014461	0.9351	1.107	-0.1718	0.06891	2.493	91.12	>0.999999
5.28_1210.2982	5.28	1210.3	No	0.001676	0.9428	0.842	0.1008	0.03115	3.237	92.77	0.926397
5.28_657.1532	5.28	657.153	No	0.002464	0.9388	1.046	-0.1069	0.03437	3.111	94.89	0.976097
5.28_2414.5835	5.28	2414.58	No	0.762809	0.9385	0.9513	-0.01276	0.04216	0.3026	96.71	>0.999999
5.28_2398.6134	5.28	2398.61	No	0.156501	0.9248	0.9904	-0.06563	0.04596	1.428	96.65	>0.999999
5.28_1820.4216	5.28	1820.42	No	0.004437	0.9386	0.8358	0.1028	0.03531	2.912	99.38	0.998505
5.28_1272.2665	5.28	1272.27	No	0.000166	1.149	0.8523	0.2971	0.07542	3.94	85.19	0.250904
5.28_974.23	5.28	974.23	No	0.765232	1.245	1.278	-0.03313	0.1106	0.2995	97.11	>0.999999
5.28_2429.5558	5.28	2429.56	No	0.066963	0.9309	0.8565	0.07437	0.04015	1.853	97.75	>0.999999
5.28_854.1672	5.28	854.167	No	0.125947	0.9972	1.067	-0.07002	0.04537	1.543	98.1	>0.999999
5.29_635.1465	5.29	635.146	No	0.102217	1.347	1.194	0.1534	0.09269	1.655	74.63	>0.999999
5.29_534.194	5.29	534.194	No	0.184638	1.1	0.9044	0.1955	0.146	1.339	74.49	>0.999999
5.29_1241.2375	5.29	1241.24	No	0.007703	1.192	0.9802	0.2123	0.07798	2.723	94.75	0.99998
5.29_2436.5577	5.29	2436.56	No	0.003913	1.1	0.8216	0.2785	0.09379	2.969	82.08	0.99697
5.29_684.1431	5.29	684.143	No	0.254779	1.503	1.287	0.2161	0.1884	1.147	80.25	>0.999999
5.29_1210.7993	5.29	1210.8	No	0.007392	0.9279	0.8191	0.1088	0.03978	2.734	100	0.99997
5.29_1226.7648	5.29	1226.76	No	0.406032	1.007	1.101	-0.09369	0.1123	0.8344	99.98	>0.999999
5.3_2496.5284	5.3	2496.53	No	0.067214	1.117	1.297	-0.1798	0.09701	1.853	87.05	>0.999999
5.3_662.146	5.3	662.146	No	0.305293	1.049	1.009	0.03947	0.03828	1.031	87.53	>0.999999
5.3_616.1403	5.3	616.14	No	0.030191	0.8642	0.9657	-0.1015	0.04618	2.199	99.88	>0.999999
5.3_638.1228	5.3	638.123	No	0.06381	0.8554	0.9361	-0.08066	0.04303	1.874	99.34	>0.999999
5.3_1826.4405	5.3	1826.44	No	0.062018	1.009	0.889	0.1198	0.06333	1.892	82.76	>0.999999
5.3_2442.5804	5.3	2442.58	No	0.518472	0.9679	0.9286	0.03933	0.06069	0.648	99.44	>0.999999
5.3_1842.4047	5.3	1842.4	No	0.496897	0.9349	0.9759	-0.04093	0.06001	0.6819	97.6	>0.999999
5.3_1910.3899	5.3	1910.39	No	0.133985	1.058	0.9858	0.07229	0.04781	1.512	92.51	>0.999999
5.3_1848.4187	5.3	1848.42	No	0.35694	1.034	0.9828	0.05105	0.05514	0.9258	93.06	>0.999999
5.3_1294.2508	5.3	1294.25	No	0.043418	1.342	1.129	0.2131	0.1036	2.056	70.91	>0.999999
5.3_1229.7745	5.3	1229.77	No	0.598954	0.8954	0.8698	0.02561	0.04854	0.5276	97	>0.999999
5.3_1904.3763	5.3	1904.38	No	0.159612	0.8073	0.891	-0.08362	0.059	1.417	96.54	>0.999999
5.3_2474.509	5.3	2474.51	No	0.410484	0.8146	0.859	-0.04436	0.05367	0.8265	98.9	>0.999999
5.3_942.198	5.3	942.198	No	0.484841	1.097	1.031	0.06663	0.095	0.7014	91.92	>0.999999
5.31_678.1116	5.31	678.112	No	0.289313	1.026	0.9794	0.04695	0.04406	1.066	93.72	>0.999999
5.31_746.0974	5.31	746.097	No	0.000485	0.9746	1.046	-0.07142	0.0198	3.608	99.18	0.553321
5.31_730.1332	5.31	730.133	No	0.008283	1.027	1.148	-0.1203	0.04466	2.694	98.96	0.99999
5.31_700.0948	5.31	700.095	No	0.01834	0.9889	1.07	-0.0809	0.03374	2.398	99.98	>0.999999
5.31_680.0674	5.31	680.067	No	0.450913	0.8609	0.9019	-0.04099	0.05416	0.7569	99.5	>0.999999
5.31_648.0782	5.31	648.078	No	0.065423	0.9295	1.049	-0.1192	0.06387	1.867	84.68	>0.999999
5.32_304.0592	5.32	304.059	No	0.115771	1.912	1.473	0.4392	0.2761	1.59	78.84	>0.999999
5.32_814.085	5.32	814.085	No	0.002082	0.9195	1.045	-0.126	0.03986	3.161	100	0.959397
5.32_798.1187	5.32	798.119	No	0.32708	1.115	1.166	-0.05172	0.05251	0.985	97.24	>0.999999
5.33_260.1268	5.33	260.127	No	0.026745	0.7646	0.962	-0.1974	0.08777	2.248	99.87	>0.999999
5.33_898.1627	5.33	898.163	No	0.004054	0.8143	0.5495	0.2648	0.08908	2.972	69.68	0.9975
5.33_236.1418	5.33	236.142	No	0.430221	0.9066	0.947	-0.04038	0.05098	0.7921	97.75	>0.999999
5.33_280.1317	5.33	280.132	No	0.949705	0.8978	0.8947	0.003067	0.04849	0.06325	91.15	>0.999999
5.33_140.0843	5.33	140.084	No	0.881529	0.8897	0.8826	0.007078	0.04736	0.1495	90.62	>0.999999
5.33_520.1942	5.33	520.194	No	0.116758	1.341	1.122	0.2191	0.1383	1.584	87.06	>0.999999
5.33_928.2227	5.33	928.223	No	0.900565	0.6199	0.6261	-0.006196	0.04945	0.1253	87.45	>0.999999
5.33_348.119	5.33	348.119	No	0.745812	0.93	0.9133	0.01673	0.05146	0.3252	90.96	>0.999999
5.33_206.1311	5.33	206.131	No	0.879256	0.8981	0.8909	0.00717	0.04707	0.1523	92.09	>0.999999
5.34_586.0243	5.34	586.024	No	0.329701	0.9107	0.7235	0.1872	0.191	0.9799	91.57	>0.999999
5.34_1240.3022	5.34	1240.3	No	0.132392	1.181	1.035	0.1454	0.09578	1.518	93.01	>0.999999
5.34_434.0843	5.34	434.084	No	0.310382	0.9837	0.7482	0.2355	0.2308	1.02	87.82	>0.999999
5.34_1218.3223	5.34	1218.32	No	0.240544	1.185	1.047	0.1381	0.1169	1.181	94.85	>0.999999
5.34_502.0718	5.34	502.072	No	0.304651	0.9433	0.7286	0.2147	0.2079	1.032	88.55	>0.999999
5.34_518.0373	5.34	518.037	No	0.276069	0.9355	0.7156	0.2199	0.2007	1.096	87.21	>0.999999
5.34_524.0548	5.34	524.055	No	0.165455	1.028	0.7561	0.2718	0.1943	1.399	84.6	>0.999999
5.34_432.0718	5.34	432.072	No	0.077487	0.9299	0.8348	0.09511	0.05331	1.784	98.12	>0.999999
5.35_421.0833	5.35	421.083	No	0.266666	0.8019	0.8645	-0.06261	0.05604	1.117	96.89	>0.999999
5.35_436.137	5.35	436.137	Yes	<0.000001	1.208	0.8725	0.336	0.06018	5.583	77.26	0.000627
5.35_316.0949	5.35	316.095	Yes	<0.000001	1.187	0.8683	0.3184	0.0567	5.616	77.07	0.000553
5.35_504.1247	5.35	504.125	No	0.026379	1.091	0.8535	0.2376	0.1051	2.261	83.25	>0.999999
5.36_668.1394	5.36	668.139	No	2.6e-05	1.409	1.031	0.3779	0.08443	4.476	76.12	0.046211
5.36_722.1388	5.36	722.139	No	0.899504	1.221	1.204	0.01676	0.1323	0.1267	86.01	>0.999999
5.36_760.1428	5.36	760.143	No	0.000809	1.247	0.9729	0.2742	0.07899	3.472	86.67	0.731481
5.36_624.1705	5.36	624.17	No	0.001214	1.375	0.9664	0.4083	0.1209	3.378	67.92	0.853842
5.36_692.1554	5.36	692.155	No	0.000533	1.315	0.9685	0.346	0.09579	3.612	78.57	0.586187
5.36_708.1212	5.36	708.121	No	0.000431	1.276	0.9753	0.3011	0.0821	3.667	83.26	0.512696
5.36_776.1087	5.36	776.109	No	0.00058	1.24	0.9782	0.2621	0.07349	3.567	90.56	0.615422
5.36_844.0955	5.36	844.096	No	9.9e-05	1.204	0.9352	0.2692	0.06619	4.067	93.33	0.159897
5.36_838.0792	5.36	838.079	No	0.000576	1.249	0.998	0.251	0.0704	3.565	93.03	0.612811
5.38_168.0423	5.38	168.042	No	0.010638	0.5538	0.759	-0.2053	0.07871	2.608	91.2	>0.999999
5.38_334.1631	5.38	334.163	No	0.079779	1.167	0.9288	0.2381	0.134	1.777	73.05	>0.999999
5.38_608.1476	5.38	608.148	No	0.788131	1.467	1.395	0.07228	0.2682	0.2695	90.9	>0.999999
5.39_566.1643	5.39	566.164	No	0.186141	0.836	0.9922	-0.1562	0.1173	1.332	94.67	>0.999999
5.4_576.2389	5.4	576.239	No	0.462362	1.449	1.616	-0.1672	0.2265	0.738	92.35	>0.999999
5.4_430.2199	5.4	430.22	No	0.499235	1.96	1.681	0.2785	0.4095	0.68	58.08	>0.999999
5.4_262.142	5.4	262.142	No	0.000489	0.8656	1.351	-0.4858	0.133	3.652	72.31	0.556108
5.4_508.2517	5.4	508.252	No	0.270948	1.053	1.32	-0.2672	0.2413	1.107	97.92	>0.999999
5.41_850.2146	5.41	850.215	No	0.000326	0.9016	1.625	-0.7232	0.1936	3.736	90.9	0.424424
5.43_635.1486	5.43	635.149	No	0.127176	1.378	1.227	0.1507	0.09749	1.546	63.12	>0.999999
5.43_928.2248	5.43	928.225	No	0.608677	0.6448	0.6719	-0.02711	0.05276	0.5138	88.63	>0.999999
5.48_898.1607	5.48	898.161	No	0.004257	0.9478	0.6863	0.2614	0.08855	2.953	71.68	0.998102
5.48_662.0113	5.48	662.011	No	0.559397	0.9887	0.9511	0.03751	0.06404	0.5857	98.2	>0.999999
5.48_506.0597	5.48	506.06	No	0.789616	0.9994	0.9814	0.018	0.06729	0.2675	97.09	>0.999999
5.48_448.1016	5.48	448.102	No	0.814699	1.054	1.033	0.02077	0.08837	0.235	95.88	>0.999999
5.48_516.0883	5.48	516.088	No	0.795113	1.019	0.9987	0.02067	0.0794	0.2604	97.04	>0.999999
5.48_532.0529	5.48	532.053	No	0.505063	1.036	0.986	0.04952	0.07402	0.669	96.61	>0.999999
5.48_600.04	5.48	600.04	No	0.341412	1.024	0.9604	0.06339	0.0663	0.956	98.45	>0.999999
5.48_538.0701	5.48	538.07	No	0.746363	0.9916	0.9701	0.02153	0.06638	0.3244	97.57	>0.999999
5.48_668.0278	5.48	668.028	No	0.408255	1.032	0.9798	0.05206	0.06269	0.8305	98.48	>0.999999
5.48_548.0262	5.48	548.026	No	0.48269	0.9832	0.9356	0.04753	0.06746	0.7047	98.43	>0.999999
5.51_534.2109	5.51	534.211	No	0.088051	1.029	1.169	-0.1398	0.08113	1.723	99.49	>0.999999
5.51_592.1434	5.51	592.143	No	0.612126	1.258	1.326	-0.06859	0.1348	0.5086	100	>0.999999
5.51_242.1522	5.51	242.152	No	0.361995	0.8022	0.888	-0.0858	0.09368	0.9159	97.35	>0.999999
5.52_566.2007	5.52	566.201	No	0.175002	1.001	1.155	-0.1533	0.1122	1.366	99.95	>0.999999
5.54_770.1837	5.54	770.184	No	0.196778	0.8753	1.043	-0.1677	0.129	1.3	99.37	>0.999999
5.54_912.228	5.54	912.228	No	0.004828	0.8772	0.6822	0.195	0.06734	2.897	82.66	0.999108
5.55_508.1217	5.55	508.122	No	0.001507	1.283	0.8031	0.4802	0.1446	3.321	61.98	0.905004
5.56_938.1893	5.56	938.189	No	0.128291	0.8183	0.9405	-0.1221	0.07964	1.534	100	>0.999999
5.56_546.0986	5.56	546.099	No	0.000843	1.474	0.9519	0.5225	0.151	3.459	86.47	0.745212
5.56_478.1105	5.56	478.111	No	0.000901	1.497	0.9092	0.5873	0.1704	3.448	80.66	0.767068
5.57_334.1634	5.57	334.163	No	0.898467	0.9007	0.8864	0.01435	0.1122	0.1279	92.58	>0.999999
5.58_684.1885	5.58	684.188	No	0.282363	1.586	1.325	0.2614	0.2417	1.081	91.96	>0.999999
5.58_598.3932	5.58	598.393	No	0.195735	0.9762	0.8869	0.08924	0.06851	1.303	100	>0.999999
5.59_462.2465	5.59	462.247	No	0.000702	3.79	1.744	2.046	0.581	3.522	82.29	0.682216
5.6_286.0478	5.6	286.048	No	0.009218	1.659	1.008	0.6509	0.242	2.69	60.94	0.999997
5.6_294.0961	5.6	294.096	No	0.557821	1.076	0.9817	0.09454	0.1608	0.5881	97.41	>0.999999
5.6_334.069	5.6	334.069	Yes	4e-06	1.965	0.7621	1.203	0.2421	4.969	77.62	0.00717
5.6_458.1782	5.6	458.178	No	0.526225	1.1	0.9951	0.105	0.1651	0.636	98.36	>0.999999
5.62_878.3431	5.62	878.343	No	0.891843	1.178	1.161	0.01668	0.1223	0.1363	98.87	>0.999999
5.62_304.1523	5.62	304.152	No	0.002213	1.452	1.008	0.4438	0.1407	3.153	87.65	0.96603
5.62_434.1205	5.62	434.12	No	0.578747	0.9265	0.8831	0.04342	0.07794	0.5571	96	>0.999999
5.62_489.0907	5.62	489.091	No	0.318321	0.8347	0.6471	0.1876	0.1869	1.004	86.87	>0.999999
5.62_480.2568	5.62	480.257	No	0.007742	0.8118	1.116	-0.3038	0.1117	2.721	95.03	0.999981
5.62_362.1946	5.62	362.195	No	0.589699	0.8407	0.8869	-0.0462	0.08537	0.5412	90.53	>0.999999
5.62_272.0691	5.62	272.069	No	0.246025	0.9615	0.8738	0.08769	0.07514	1.167	98.17	>0.999999
5.62_384.1765	5.62	384.176	No	0.919257	0.9037	0.8956	0.008114	0.0798	0.1017	85.34	>0.999999
5.63_464.0952	5.63	464.095	No	0.301368	0.9888	0.8639	0.1249	0.1202	1.039	96.85	>0.999999
5.64_678.5029	5.64	678.503	No	0.050458	1.002	1.157	-0.1551	0.07833	1.981	96.89	>0.999999
5.64_741.4988	5.64	741.499	No	0.000215	0.9464	1.327	-0.3803	0.09885	3.847	95.9	0.310115
5.64_792.4956	5.64	792.496	No	0.426846	1.033	1.085	-0.05262	0.06593	0.798	94.61	>0.999999
5.64_854.4657	5.64	854.466	No	0.643597	1.017	1.047	-0.03068	0.0661	0.4642	94.57	>0.999999
5.65_418.0901	5.65	418.09	No	0.485609	0.8778	0.7114	0.1664	0.2376	0.7004	83.4	>0.999999
5.65_516.0884	5.65	516.088	No	0.000376	1.363	0.9985	0.3646	0.09732	3.747	66.91	0.467994
5.66_502.0424	5.66	502.042	No	0.559064	0.86	0.7395	0.1205	0.2055	0.5866	83.33	>0.999999
5.66_441.0826	5.66	441.083	No	0.015201	0.9203	0.6894	0.231	0.09277	2.49	68.85	>0.999999
5.66_486.0777	5.66	486.078	No	0.656395	0.9018	0.7948	0.107	0.2396	0.4465	81.52	>0.999999
5.67_392.2048	5.67	392.205	No	0.006805	1.954	1.161	0.7928	0.284	2.791	68.17	0.999936
5.67_1090.2354	5.67	1090.24	No	0.003994	0.6949	1.01	-0.3151	0.1064	2.962	82.19	0.9973
5.67_482.1216	5.67	482.122	No	0.12669	0.94	0.7873	0.1527	0.0991	1.541	94.45	>0.999999
5.69_639.1989	5.69	639.199	No	0.03076	0.8397	1.167	-0.3275	0.1495	2.191	99.94	>0.999999
5.7_370.1269	5.7	370.127	No	0.019216	1.758	1.129	0.6291	0.2629	2.393	75.59	>0.999999
5.7_492.1269	5.7	492.127	No	0.257621	1.416	0.8866	0.5293	0.4619	1.146	47.39	>0.999999
5.7_912.2295	5.7	912.23	No	0.519666	0.852	0.8017	0.0503	0.07779	0.6467	80.34	>0.999999
5.71_390.132	5.71	390.132	No	0.023492	0.9533	0.8434	0.1099	0.04755	2.312	76.63	>0.999999
5.71_228.0791	5.71	228.079	No	0.103938	0.976	0.8868	0.08918	0.05417	1.646	73.72	>0.999999
5.72_596.1423	5.72	596.142	No	0.00204	0.7149	1.061	-0.3464	0.1092	3.173	94.16	0.95678
5.73_498.1734	5.73	498.173	No	0.018117	0.9614	1.262	-0.3011	0.1252	2.404	97.18	>0.999999
5.74_502.0421	5.74	502.042	No	0.664465	0.8844	0.7919	0.09253	0.2125	0.4353	81.3	>0.999999
5.74_486.0777	5.74	486.078	No	0.695559	0.8488	0.7629	0.08592	0.2188	0.3927	80.7	>0.999999
5.74_418.0899	5.74	418.09	No	0.727669	0.8432	0.7649	0.07833	0.2242	0.3494	83.03	>0.999999
5.74_188.1052	5.74	188.105	No	0.001803	0.8275	1.048	-0.2202	0.06825	3.226	82.22	0.938806
5.74_210.0873	5.74	210.087	No	0.023316	0.8973	1.03	-0.1332	0.0577	2.308	89.05	>0.999999
5.74_126.1046	5.74	126.105	No	0.001345	0.832	1.032	-0.2004	0.0604	3.318	83.63	0.879586
5.74_272.059	5.74	272.059	No	0.005079	0.8544	1.023	-0.1682	0.05853	2.874	88.64	0.999369
5.74_578.1638	5.74	578.164	No	0.010449	1.555	1.172	0.3828	0.1456	2.629	72.14	>0.999999
5.76_410.2157	5.76	410.216	No	0.007434	1.521	0.7204	0.8009	0.2909	2.753	73.74	0.999972
5.76_450.1149	5.76	450.115	No	0.05314	0.8516	1.157	-0.3054	0.1561	1.957	99.61	>0.999999
5.77_430.1106	5.77	430.111	No	0.751781	1.251	1.192	0.05855	0.1846	0.3173	90.2	>0.999999
5.77_374.1938	5.77	374.194	No	0.000141	2.892	1.2	1.693	0.425	3.983	87.18	0.217654
5.77_538.1693	5.77	538.169	No	0.958221	1.161	1.152	0.009256	0.1762	0.05253	94.58	>0.999999
5.78_318.132	5.78	318.132	No	0.000176	1.275	0.877	0.3975	0.1018	3.903	96.46	0.262719
5.78_138.0317	5.78	138.032	No	0.361293	0.4756	0.519	-0.04338	0.04731	0.9171	99.91	>0.999999
5.79_456.1071	5.79	456.107	No	0.501513	1.261	1.332	-0.07116	0.1055	0.6747	92.77	>0.999999
5.79_253.1438	5.79	253.144	No	0.174166	1.547	1.278	0.2689	0.1961	1.371	80.15	>0.999999
5.8_362.195	5.8	362.195	No	0.199162	0.8652	1.014	-0.1493	0.1155	1.293	98.06	>0.999999
5.81_418.2566	5.81	418.257	No	0.893426	1.184	1.162	0.02182	0.1624	0.1344	79.65	>0.999999
5.81_244.1316	5.81	244.132	No	0.001029	0.514	0.9099	-0.3958	0.1159	3.416	75.25	0.808848
5.82_478.1112	5.82	478.111	No	0.139647	1.199	1.666	-0.4669	0.3135	1.489	96.32	>0.999999
5.82_250.0399	5.82	250.04	No	0.550704	1.355	1.23	0.1249	0.2085	0.599	90.24	>0.999999
5.82_652.1631	5.82	652.163	No	0.560553	1.097	1.056	0.04065	0.06951	0.5848	70.06	>0.999999
5.84_1242.2496	5.84	1242.25	No	0.593349	0.7496	0.8014	-0.05187	0.0968	0.5359	91.57	>0.999999
5.84_532.0537	5.84	532.054	No	0.713256	0.9709	1.019	-0.04865	0.132	0.3686	93.07	>0.999999
5.84_516.0881	5.84	516.088	No	0.76224	0.9932	0.9521	0.04106	0.1353	0.3035	86.65	>0.999999
5.85_174.1259	5.85	174.126	No	0.009936	0.3846	0.4422	-0.05758	0.02188	2.631	94.05	0.999999
5.85_592.1451	5.85	592.145	No	0.061936	1.146	1.33	-0.1839	0.09738	1.888	99.42	>0.999999
5.85_322.1632	5.85	322.163	No	0.373561	0.8763	0.9673	-0.09107	0.1019	0.894	95.74	>0.999999
5.86_390.2252	5.86	390.225	No	0.46086	1.101	1.192	-0.09165	0.1236	0.7414	71.34	>0.999999
5.88_424.2302	5.88	424.23	No	0.000548	1.818	0.7846	1.033	0.2845	3.633	66.32	0.595511
5.88_418.0904	5.88	418.09	No	0.821749	2.818	3.122	-0.3041	1.346	0.2259	93.42	>0.999999
5.9_464.0952	5.9	464.095	No	0.077983	1.275	1.034	0.2413	0.1354	1.781	97.35	>0.999999
5.9_344.2205	5.9	344.221	No	0.000617	0.6152	0.9581	-0.3429	0.09605	3.57	77.55	0.636912
5.9_464.2615	5.9	464.262	No	0.491611	1.857	2.121	-0.2641	0.3823	0.6907	85.62	>0.999999
5.91_472.0652	5.91	472.065	No	0.177105	1.346	0.6331	0.7131	0.5202	1.371	45.6	>0.999999
5.91_260.1266	5.91	260.127	No	0.563624	0.9009	0.9401	-0.03921	0.06767	0.5794	99.7	>0.999999
5.91_372.1427	5.91	372.143	No	0.945459	0.995	0.987	0.007961	0.116	0.06863	77.57	>0.999999
5.91_218.116	5.91	218.116	No	0.22652	0.9392	1.013	-0.07405	0.06085	1.217	99.84	>0.999999
5.91_482.1211	5.91	482.121	No	0.452586	0.9512	1.041	-0.08963	0.1188	0.7542	95.04	>0.999999
5.93_274.0848	5.93	274.085	No	0.013863	1.471	1.042	0.4297	0.1708	2.516	80.36	>0.999999
5.93_436.1372	5.93	436.137	No	0.008073	1.403	0.9878	0.4153	0.1528	2.719	78.26	0.999987
5.93_492.1266	5.93	492.127	No	0.913094	1.086	1.067	0.01956	0.1787	0.1095	87.74	>0.999999
5.94_754.1384	5.94	754.138	No	0.062618	0.9832	1.109	-0.1254	0.06655	1.884	96.69	>0.999999
5.94_686.1503	5.94	686.15	No	0.082973	0.9794	1.114	-0.135	0.07709	1.752	97.54	>0.999999
5.94_478.1108	5.94	478.111	No	0.549004	0.9191	1	-0.08126	0.1351	0.6014	96.39	>0.999999
5.94_618.1632	5.94	618.163	No	0.125736	0.9798	1.109	-0.1293	0.08376	1.544	99.25	>0.999999
5.94_534.2117	5.94	534.212	No	0.177163	0.9697	1.101	-0.1314	0.09668	1.359	99.67	>0.999999
5.94_556.193	5.94	556.193	No	0.176737	0.9815	1.104	-0.123	0.09041	1.361	99.68	>0.999999
5.94_318.0379	5.94	318.038	No	0.00236	0.8525	0.6052	0.2473	0.07824	3.161	67.24	0.972618
5.94_432.1057	5.94	432.106	No	0.372624	0.7563	0.8672	-0.1109	0.1238	0.8956	99.53	>0.999999
5.95_882.1659	5.95	882.166	No	0.000344	1.229	0.6964	0.5323	0.1404	3.792	61.16	0.440632
5.95_464.2617	5.95	464.262	No	0.094505	1.487	1.213	0.2745	0.1626	1.688	98.86	>0.999999
5.97_288.0641	5.97	288.064	No	0.414911	0.5375	0.5656	-0.02804	0.03424	0.8189	93.31	>0.999999
5.97_260.069	5.97	260.069	No	0.675709	0.5374	0.5515	-0.01408	0.03354	0.4197	88.26	>0.999999
5.98_386.1215	5.98	386.122	No	0.006221	0.7887	1.043	-0.2543	0.09096	2.796	98.94	0.99986
5.99_478.2414	5.99	478.241	No	0.35912	1.374	1.199	0.1754	0.1903	0.9213	100	>0.999999
5.99_462.2466	5.99	462.247	No	0.585354	0.9184	1.011	-0.09285	0.1696	0.5474	96.01	>0.999999
5.99_416.2408	5.99	416.241	No	0.485034	1.114	1.264	-0.1496	0.2133	0.7013	85.17	>0.999999
5.99_244.1318	5.99	244.132	No	0.244352	0.9986	1.14	-0.1412	0.1205	1.172	93.95	>0.999999
6_362.1938	6	362.194	No	0.242215	2.153	1.797	0.3553	0.3017	1.178	85.84	>0.999999
6.01_426.1869	6.01	426.187	No	0.196601	1.054	1.251	-0.1974	0.1519	1.3	99.28	>0.999999
6.01_404.2051	6.01	404.205	No	0.174087	0.9131	1.172	-0.2594	0.1894	1.369	96.7	>0.999999
6.03_214.0631	6.03	214.063	No	0.712309	0.9706	0.9855	-0.0149	0.04028	0.3698	98.29	>0.999999
6.03_500.1897	6.03	500.19	No	0.141934	2.223	0.8398	1.383	0.9252	1.495	44.23	>0.999999
6.04_374.1942	6.04	374.194	No	0.000262	1.771	0.7817	0.9892	0.2527	3.914	52.75	0.360684
6.04_678.2903	6.04	678.29	No	0.040054	0.7217	0.8479	-0.1262	0.06068	2.08	99.93	>0.999999
6.04_315.1109	6.04	315.111	No	0.448067	1.292	1.228	0.06451	0.08469	0.7617	99.12	>0.999999
6.05_566.0723	6.05	566.072	No	0.040939	0.8112	1.003	-0.1915	0.09241	2.072	95.42	>0.999999
6.05_302.0431	6.05	302.043	No	0.227456	0.6165	0.7098	-0.09327	0.07677	1.215	93.62	>0.999999
6.05_306.0747	6.05	306.075	No	0.046934	0.6962	0.8574	-0.1612	0.08011	2.012	99.98	>0.999999
6.05_482.1213	6.05	482.121	No	0.005484	0.6399	0.924	-0.2841	0.1	2.841	97.43	0.999634
6.05_194.0582	6.05	194.058	No	0.003701	0.6359	0.9248	-0.2889	0.09713	2.974	97.67	0.995924
6.05_288.0639	6.05	288.064	No	0.00613	0.7051	1.059	-0.3537	0.1263	2.801	99.41	0.999843
6.05_504.1033	6.05	504.103	No	0.006118	0.6754	0.9601	-0.2846	0.1016	2.802	98.1	0.999842
6.05_556.2309	6.05	556.231	No	0.681923	0.9605	0.9363	0.02418	0.05882	0.4111	98.4	>0.999999
6.07_406.1264	6.07	406.126	No	0.531234	0.6868	0.7482	-0.06138	0.09764	0.6286	86.67	>0.999999
6.08_286.0481	6.08	286.048	No	0.093314	1.349	1.528	-0.1784	0.1053	1.694	99.47	>0.999999
6.08_344.22	6.08	344.22	No	0.018799	0.7063	1.414	-0.7081	0.2948	2.402	73.99	>0.999999
6.09_950.6761	6.09	950.676	No	0.136325	1.144	1.049	0.09502	0.06328	1.502	100	>0.999999
6.09_967.6663	6.09	967.666	No	0.267697	1.081	1.166	-0.08468	0.07597	1.115	98.88	>0.999999
6.09_326.1367	6.09	326.137	No	0.618937	1.133	1.056	0.07784	0.156	0.4989	98.2	>0.999999
6.09_309.1215	6.09	309.122	No	0.474135	0.9881	1.101	-0.1127	0.1568	0.7187	91.44	>0.999999
6.09_210.0891	6.09	210.089	No	0.974876	1.1	1.104	-0.004207	0.1333	0.03157	98.59	>0.999999
6.09_1018.6633	6.09	1018.66	No	0.019903	1.136	0.9981	0.1381	0.05834	2.366	99.65	>0.999999
6.1_940.6473	6.1	940.647	No	0.579846	1.083	1.123	-0.03971	0.0715	0.5554	99.87	>0.999999
6.1_410.2155	6.1	410.216	No	0.001128	0.796	1.112	-0.3163	0.09415	3.36	94.13	0.834694
6.12_755.2755	6.12	755.275	No	0.012681	0.9134	1.288	-0.3746	0.1476	2.538	99.64	>0.999999
6.12_687.2872	6.12	687.287	No	0.046152	0.8023	0.9967	-0.1944	0.0962	2.021	93.07	>0.999999
6.12_665.305	6.12	665.305	No	0.03145	0.7945	1.015	-0.22	0.1008	2.183	98.13	>0.999999
6.13_530.3083	6.13	530.308	No	0.044323	1.339	0.997	0.3422	0.1666	2.055	59.26	>0.999999
6.15_497.117	6.15	497.117	No	0.10195	0.9776	0.8598	0.1178	0.07125	1.653	86.3	>0.999999
6.15_272.0688	6.15	272.069	No	0.001576	1.068	0.8043	0.264	0.08069	3.271	80.59	0.914258
6.15_434.1211	6.15	434.121	No	0.002106	1.033	0.7582	0.2744	0.08625	3.182	77.44	0.960603
6.15_456.1035	6.15	456.103	No	0.001967	1.098	0.8259	0.2723	0.08499	3.204	77.76	0.952004
6.16_556.2319	6.16	556.232	No	0.61669	0.9461	0.9854	-0.03926	0.07817	0.5022	93.13	>0.999999
6.17_670.2748	6.17	670.275	No	0.011162	0.6165	0.9523	-0.3358	0.1298	2.586	98.66	>0.999999
6.18_424.1683	6.18	424.168	No	0.703694	0.9277	0.9708	-0.04308	0.1128	0.3819	71.85	>0.999999
6.18_432.1055	6.18	432.106	No	0.589901	0.9945	1.062	-0.06724	0.1243	0.5409	90.9	>0.999999
6.19_884.3321	6.19	884.332	No	0.002539	1.37	0.9612	0.4093	0.1301	3.146	62.16	0.97836
6.19_418.2566	6.19	418.257	No	0.639374	1.21	1.296	-0.08605	0.1831	0.47	97.99	>0.999999
6.2_156.1156	6.2	156.116	No	0.375353	1.053	0.9189	0.134	0.1505	0.8905	99.96	>0.999999
6.21_215.1526	6.21	215.153	No	0.045676	0.9362	0.981	-0.04482	0.02213	2.025	93.46	>0.999999
6.22_426.1866	6.22	426.187	No	0.631029	0.9215	0.9881	-0.06658	0.1382	0.4818	99.65	>0.999999
6.22_224.0357	6.22	224.036	No	0.000944	1.249	1.925	-0.6765	0.1968	3.437	78.13	0.781816
6.22_404.2045	6.22	404.204	No	0.285203	0.8034	0.9765	-0.1732	0.1612	1.074	99.34	>0.999999
6.23_522.3394	6.23	522.339	No	0.042039	2.457	0.876	1.581	0.7556	2.093	45.04	>0.999999
6.25_938.1897	6.25	938.19	No	0.614641	0.7809	0.7296	0.05136	0.1016	0.5055	79.12	>0.999999
6.26_460.2667	6.26	460.267	No	0.999247	1.631	1.631	-0.0002653	0.2802	0.0009468	92.64	>0.999999
6.28_530.0374	6.28	530.037	No	0.097871	1.045	0.7646	0.2804	0.1674	1.675	77.95	>0.999999
6.28_514.072	6.28	514.072	No	0.097502	1.028	0.7502	0.2781	0.1659	1.676	82.79	>0.999999
6.28_473.0953	6.28	473.095	No	0.117472	1.051	0.76	0.2907	0.1838	1.582	82.91	>0.999999
6.28_198.1261	6.28	198.126	No	0.000617	0.5702	0.9258	-0.3557	0.09966	3.569	78.11	0.636912
6.29_230.1159	6.29	230.116	No	0.001555	0.703	1.135	-0.4323	0.1318	3.279	78.09	0.911472
6.29_418.2563	6.29	418.256	No	0.303176	1.165	1.409	-0.2433	0.235	1.035	95.46	>0.999999
6.29_250.062	6.29	250.062	No	0.073231	1.259	1.6	-0.341	0.1883	1.811	99.53	>0.999999
6.3_404.1492	6.3	404.149	No	6e-06	1.216	0.7922	0.4234	0.0871	4.862	78.01	0.01072
6.37_400.2459	6.37	400.246	No	0.310576	1.346	1.201	0.1456	0.1428	1.02	91.72	>0.999999
6.37_376.1739	6.37	376.174	No	0.425089	1.458	1.241	0.2177	0.2715	0.8018	78.3	>0.999999
6.38_472.1744	6.38	472.174	No	8.8e-05	1.459	0.7146	0.7445	0.1769	4.21	59.46	0.142895
6.41_1176.8432	6.41	1176.84	No	0.000562	1.042	0.8877	0.1546	0.04332	3.568	96.52	0.604019
6.42_446.2144	6.42	446.214	No	0.186049	0.8069	0.9891	-0.1823	0.1368	1.333	90.07	>0.999999
6.42_434.2144	6.42	434.214	No	0.260342	1.113	1.034	0.07903	0.06972	1.133	81.34	>0.999999
6.45_562.2985	6.45	562.298	No	0.313927	1.155	1.379	-0.2247	0.222	1.012	99.93	>0.999999
6.46_418.2565	6.46	418.257	No	0.244294	1.163	1.018	0.1448	0.1235	1.173	82.4	>0.999999
6.48_416.241	6.48	416.241	No	0.320985	1.78	1.262	0.5179	0.5162	1.003	46.18	>0.999999
6.49_492.2928	6.49	492.293	No	0.703866	0.9291	0.8977	0.0314	0.08232	0.3814	83.43	>0.999999
6.5_530.0373	6.5	530.037	No	0.132125	1.451	1.163	0.2888	0.1896	1.523	71.06	>0.999999
6.51_716.3451	6.51	716.345	No	0.793146	1.059	1.096	-0.03725	0.1417	0.2629	97.83	>0.999999
6.51_468.0666	6.51	468.067	No	0.070017	1.376	0.9588	0.4172	0.2269	1.839	72.87	>0.999999
6.51_473.0956	6.51	473.096	No	0.062568	1.178	0.8122	0.3654	0.1935	1.888	80.79	>0.999999
6.53_301.0956	6.53	301.096	No	0.172828	1.223	1.375	-0.1521	0.1107	1.374	91.33	>0.999999
6.53_532.1881	6.53	532.188	No	0.005618	0.9631	0.8477	0.1153	0.04064	2.838	89.26	0.999694
6.53_564.314	6.53	564.314	No	0.00019	0.9655	1.279	-0.3131	0.08041	3.894	89.45	0.279826
6.54_336.1607	6.54	336.161	No	0.552947	1.062	1.203	-0.1409	0.2366	0.5957	86.05	>0.999999
6.58_446.2159	6.58	446.216	No	0.016797	0.6339	1.004	-0.3697	0.1515	2.441	82.6	>0.999999
6.6_371.1366	6.6	371.137	No	0.106849	1.191	1.03	0.1617	0.09913	1.631	78.43	>0.999999
6.6_536.2829	6.6	536.283	No	0.023503	1.373	0.9641	0.4088	0.1777	2.3	100	>0.999999
6.61_555.2892	6.61	555.289	No	0.383894	0.9037	0.9757	-0.07194	0.08225	0.8747	98.04	>0.999999
6.61_490.2773	6.61	490.277	No	0.337735	1.626	2.145	-0.5197	0.5389	0.9644	80.74	>0.999999
6.61_400.2463	6.61	400.246	No	0.090118	0.8371	0.9883	-0.1512	0.08832	1.712	96.97	>0.999999
6.61_492.2922	6.61	492.292	No	0.641104	0.9403	0.9768	-0.03654	0.07814	0.4676	98.49	>0.999999
6.62_562.1988	6.62	562.199	No	0.202486	0.893	0.9827	-0.0897	0.06987	1.284	89.72	>0.999999
6.65_461.0975	6.65	461.098	No	0.068622	0.9985	0.7964	0.2021	0.1092	1.85	69.36	>0.999999
6.69_242.1158	6.69	242.116	No	0.020907	0.8205	1.287	-0.4661	0.1975	2.359	74.95	>0.999999
6.69_202.1207	6.69	202.121	No	0.001384	0.7978	0.898	-0.1002	0.03037	3.298	92	0.886549
6.72_460.2672	6.72	460.267	No	0.03749	0.7998	1.047	-0.2476	0.1174	2.109	98.79	>0.999999
6.73_722.29	6.73	722.29	No	0.205671	0.8933	1.117	-0.2235	0.1752	1.276	81.31	>0.999999
6.73_446.0854	6.73	446.085	No	0.142556	1.332	0.9701	0.3615	0.2439	1.482	72.93	>0.999999
6.75_288.0638	6.75	288.064	No	0.326538	0.782	0.8357	-0.05374	0.05451	0.986	99.67	>0.999999
6.75_448.2307	6.75	448.231	No	0.863649	0.9842	0.9716	0.01257	0.07296	0.1722	85.7	>0.999999
6.77_430.11	6.77	430.11	No	0.849322	1.056	1.033	0.02294	0.1204	0.1905	98.37	>0.999999
6.77_538.1688	6.77	538.169	No	0.98463	0.9968	0.9992	-0.002337	0.121	0.01931	96.75	>0.999999
6.77_404.1479	6.77	404.148	No	5.5e-05	1.237	0.8345	0.4027	0.09352	4.306	67.08	0.093449
6.78_446.2509	6.78	446.251	No	0.572078	1.482	1.629	-0.1471	0.2595	0.5671	88.03	>0.999999
6.8_446.0851	6.8	446.085	No	0.113672	1.13	0.8065	0.3233	0.202	1.601	74.55	>0.999999
6.84_286.047	6.84	286.047	No	0.858559	1.282	1.231	0.05128	0.2865	0.179	60.01	>0.999999
6.84_448.2351	6.84	448.235	No	0.050183	0.8815	1.01	-0.1284	0.06475	1.983	98.8	>0.999999
6.87_700.1413	6.87	700.141	No	0.436356	1.084	1.247	-0.1638	0.2096	0.7815	98.98	>0.999999
6.9_430.0908	6.9	430.091	No	0.671843	0.8707	0.7989	0.07188	0.1691	0.4251	82.29	>0.999999
6.9_453.9839	6.9	453.984	No	0.293222	0.8333	0.7593	0.07393	0.06992	1.057	90.45	>0.999999
6.9_302.0433	6.9	302.043	No	0.171617	0.8554	0.7464	0.109	0.07904	1.378	87.03	>0.999999
6.9_457.1009	6.9	457.101	No	0.683571	0.8679	0.7892	0.07874	0.1925	0.4091	80.19	>0.999999
6.9_385.9975	6.9	385.998	No	0.201976	0.8538	0.7633	0.09044	0.07035	1.286	86.7	>0.999999
6.9_392.0124	6.9	392.012	No	0.167278	0.8833	0.7933	0.08999	0.06467	1.391	96.58	>0.999999
6.92_424.2313	6.92	424.231	No	0.223269	0.9529	1.015	-0.06242	0.05092	1.226	95.29	>0.999999
6.92_448.2318	6.92	448.232	No	0.079381	1.145	1.574	-0.4287	0.2412	1.778	77.92	>0.999999
6.95_538.2987	6.95	538.299	No	0.099316	1.305	0.9963	0.3089	0.1856	1.665	93.64	>0.999999
6.95_462.2102	6.95	462.21	No	0.11105	1.299	1.062	0.2368	0.1469	1.612	78.65	>0.999999
6.97_430.091	6.97	430.091	No	0.351348	1.139	0.9469	0.1923	0.2051	0.9376	77.77	>0.999999
7_687.2507	7	687.251	No	0.366201	1.013	1.11	-0.09685	0.1067	0.9079	97.16	>0.999999
7_665.269	7	665.269	No	0.407053	0.9438	1.053	-0.109	0.1309	0.8327	96.33	>0.999999
7.05_229.1682	7.05	229.168	No	0.164323	0.7728	0.9232	-0.1504	0.1072	1.403	85.27	>0.999999
7.08_302.2098	7.08	302.21	No	0.287712	0.9682	1.084	-0.116	0.1085	1.069	94.81	>0.999999
7.13_436.2308	7.13	436.231	No	0.532184	1.005	0.9746	0.0301	0.048	0.6271	89.1	>0.999999
7.15_457.1004	7.15	457.1	No	0.307897	1.612	1.38	0.2317	0.226	1.025	91.35	>0.999999
7.23_546.3035	7.23	546.303	No	3.3e-05	0.953	1.663	-0.7096	0.161	4.406	78.39	0.057271
7.23_200.1415	7.23	200.142	No	0.00104	0.6012	0.9144	-0.3132	0.09223	3.396	85.48	0.812065
7.35_200.1417	7.35	200.142	No	4.7e-05	0.6391	0.8773	-0.2383	0.05582	4.269	94.22	0.079929
7.4_544.2877	7.4	544.288	No	0.018809	1.207	1.61	-0.4027	0.1682	2.394	88.11	>0.999999
7.51_798.3189	7.51	798.319	No	0.652281	0.9887	1.038	-0.04929	0.1091	0.452	98.01	>0.999999
7.51_776.3368	7.51	776.337	No	0.585691	0.9648	1.027	-0.06188	0.1132	0.5469	98.34	>0.999999
7.52_172.1102	7.52	172.11	Yes	2e-06	0.5661	0.8071	-0.2411	0.04769	5.055	97.42	0.003727
7.74_328.2254	7.74	328.225	No	0.243845	0.1608	0.2026	-0.04174	0.0356	1.172	98.08	>0.999999
7.77_216.1368	7.77	216.137	No	0.036187	0.841	0.8919	-0.05084	0.02394	2.123	99.85	>0.999999
7.81_350.2018	7.81	350.202	No	0.085794	1.073	0.6793	0.3934	0.2258	1.743	70.03	>0.999999
7.81_350.1948	7.81	350.195	No	0.885035	0.5109	0.5159	-0.004948	0.03413	0.145	96.66	>0.999999
7.83_640.0291	7.83	640.029	No	0.191706	0.8872	0.8285	0.05873	0.04465	1.315	90.91	>0.999999
7.83_562.0875	7.83	562.087	No	0.015774	0.97	0.8781	0.09186	0.03733	2.461	89.96	>0.999999
7.83_604.0756	7.83	604.076	No	0.442741	0.947	0.9056	0.04138	0.0537	0.7707	98.6	>0.999999
7.83_270.0545	7.83	270.055	No	0.000385	0.9626	0.8478	0.1148	0.03116	3.683	93.62	0.475955
7.83_292.0347	7.83	292.035	No	0.000866	0.9719	0.8757	0.0962	0.02797	3.439	95.4	0.754255
7.83_369.9787	7.83	369.979	No	0.194531	0.9276	0.8641	0.06344	0.04851	1.308	83.29	>0.999999
7.83_437.9666	7.83	437.967	No	0.207107	0.8799	0.807	0.07292	0.05742	1.27	97.64	>0.999999
7.88_187.1114	7.88	187.111	No	0.770138	1.008	1.016	-0.00723	0.02466	0.2932	80.34	>0.999999
7.91_328.2253	7.91	328.225	No	0.000418	0.3225	0.4534	-0.1309	0.03568	3.668	87.98	0.503057
7.93_224.1055	7.93	224.106	No	0.097647	1.054	1.129	-0.07491	0.0448	1.672	99.98	>0.999999
7.96_326.2086	7.96	326.209	No	0.083155	0.6783	0.9815	-0.3032	0.1726	1.756	75.38	>0.999999
7.97_452.2618	7.97	452.262	No	0.142357	1.205	1.003	0.2018	0.1358	1.486	63.34	>0.999999
7.98_343.1422	7.98	343.142	No	0.167466	1.365	1.248	0.1174	0.08427	1.393	81.78	>0.999999
8.01_501.2415	8.01	501.241	No	0.316413	0.8841	0.9334	-0.04923	0.04889	1.007	98.48	>0.999999
8.01_438.247	8.01	438.247	No	0.104661	0.8564	0.9436	-0.08717	0.05322	1.638	96.07	>0.999999
8.03_328.225	8.03	328.225	No	0.793715	0.3674	0.3805	-0.01317	0.05023	0.2622	99.72	>0.999999
8.05_467.1206	8.05	467.121	No	0.900834	3.741	3.592	0.1491	1.192	0.1252	57.87	>0.999999
8.07_286.0477	8.07	286.048	No	0.356052	0.631	0.6917	-0.06069	0.06541	0.9279	85.87	>0.999999
8.13_243.184	8.13	243.184	No	0.270216	0.9337	0.988	-0.05433	0.04897	1.109	89.19	>0.999999
8.13_265.1661	8.13	265.166	No	0.110586	0.9039	0.9765	-0.07258	0.04506	1.611	93.35	>0.999999
8.13_327.1366	8.13	327.137	No	0.200297	0.9237	0.9805	-0.05685	0.04408	1.29	95.04	>0.999999
8.13_395.1235	8.13	395.123	No	0.452181	0.9616	0.9964	-0.03476	0.04603	0.755	90.42	>0.999999
8.14_327.0503	8.14	327.05	No	0.094142	1.779	2.034	-0.2547	0.1506	1.691	94.54	>0.999999
8.14_287.0564	8.14	287.056	No	0.066205	1.655	1.915	-0.2602	0.14	1.859	92.4	>0.999999
8.15_467.1213	8.15	467.121	No	0.970486	1.918	1.929	-0.01117	0.3004	0.03717	55.67	>0.999999
8.17_418.2213	8.17	418.221	Yes	2e-06	0.9832	1.293	-0.3102	0.06085	5.099	80.8	0.004068
8.18_525.251	8.18	525.251	No	0.181222	1.679	1.457	0.2221	0.1647	1.349	80.08	>0.999999
8.2_247.9904	8.2	247.99	No	0.033515	1.267	0.911	0.3561	0.165	2.158	92.73	>0.999999
8.22_327.0504	8.22	327.05	No	0.29814	1.871	1.995	-0.1247	0.1191	1.047	85.13	>0.999999
8.22_287.0571	8.22	287.057	No	0.635426	1.862	1.921	-0.05822	0.1223	0.4759	83.09	>0.999999
8.23_204.057	8.23	204.057	No	0.581388	1.838	1.9	-0.06176	0.1116	0.5535	82.72	>0.999999
8.24_228.1366	8.24	228.137	No	0.735758	0.7366	0.6782	0.05841	0.1723	0.339	63.12	>0.999999
8.24_184.147	8.24	184.147	No	0.646654	0.7341	0.6516	0.0825	0.1791	0.4607	61.99	>0.999999
8.25_228.1363	8.25	228.136	No	0.831592	0.6124	0.5778	0.03458	0.162	0.2134	73.12	>0.999999
8.26_414.1929	8.26	414.193	No	0.001025	0.3335	0.4576	-0.1241	0.0364	3.408	80.31	0.807838
8.27_352.2236	8.27	352.224	No	2.9e-05	0.348	0.539	-0.1909	0.04325	4.415	86.74	0.05068
8.34_444.2713	8.34	444.271	No	0.069667	1.326	1.826	-0.4997	0.2723	1.835	94.79	>0.999999
8.34_302.2097	8.34	302.21	No	0.000887	0.8603	0.998	-0.1377	0.04017	3.428	99.15	0.762473
8.34_324.1914	8.34	324.191	No	0.005609	0.7685	0.8992	-0.1307	0.04615	2.833	97.72	0.999691
8.4_802.4179	8.4	802.418	No	0.250104	1.322	1.141	0.1803	0.1557	1.158	83.26	>0.999999
8.41_288.2301	8.41	288.23	No	0.028743	1.219	0.9844	0.2344	0.1047	2.239	61.65	>0.999999
8.42_201.127	8.42	201.127	No	0.375545	1.225	1.176	0.04839	0.05433	0.8906	88.88	>0.999999
8.42_174.1259	8.42	174.126	No	0.39313	0.9482	0.9769	-0.02871	0.03346	0.8579	94.8	>0.999999
8.42_356.2178	8.42	356.218	No	0.233719	1.15	1.056	0.09423	0.07838	1.202	63.78	>0.999999
8.43_442.2556	8.43	442.256	No	0.98679	1.496	1.499	-0.003268	0.1969	0.0166	96.61	>0.999999
8.44_432.2352	8.44	432.235	No	0.00067	1.194	1.611	-0.4174	0.1185	3.522	91.82	0.665597
8.44_692.3607	8.44	692.361	No	0.788005	1.059	1.026	0.03337	0.1235	0.2701	59.85	>0.999999
8.44_760.3489	8.44	760.349	No	0.933924	1.186	1.201	-0.01496	0.18	0.08312	99.4	>0.999999
8.45_243.1839	8.45	243.184	No	0.917726	1.455	1.469	-0.01394	0.1346	0.1036	94.78	>0.999999
8.46_230.1522	8.46	230.152	No	0.075816	0.8204	0.8563	-0.03582	0.01996	1.795	95.23	>0.999999
8.47_560.0696	8.47	560.07	No	0.282182	0.7295	0.8511	-0.1216	0.1124	1.082	92.52	>0.999999
8.5_579.3164	8.5	579.316	No	0.054413	1.656	1.294	0.3628	0.1861	1.949	89.35	>0.999999
8.5_491.2651	8.5	491.265	No	0.001278	1.085	1.595	-0.5103	0.1535	3.324	91.27	0.866964
8.5_374.1769	8.5	374.177	Yes	<0.000001	0.6807	0.9413	-0.2606	0.04761	5.474	99.98	0.00061
8.51_690.3455	8.51	690.346	No	0.958203	1.086	1.094	-0.007529	0.1433	0.05254	97.63	>0.999999
8.52_196.1467	8.52	196.147	No	0.037476	0.6565	0.9486	-0.2921	0.1384	2.111	92.11	>0.999999
8.52_286.1337	8.52	286.134	No	0.790583	0.9928	0.987	0.005725	0.0215	0.2663	98.73	>0.999999
8.53_828.3186	8.53	828.319	No	0.023913	2.265	1.685	0.5803	0.2516	2.306	73.62	>0.999999
8.53_257.1995	8.53	257.2	No	0.169491	0.8129	0.9408	-0.1279	0.0924	1.384	94.89	>0.999999
8.54_222.0893	8.54	222.089	No	0.145968	0.8873	1.006	-0.1183	0.08076	1.465	99.84	>0.999999
8.54_290.0769	8.54	290.077	No	0.223384	0.8988	0.9827	-0.08386	0.06844	1.225	98.71	>0.999999
8.54_178.1	8.54	178.1	No	0.031121	1.688	1.044	0.6435	0.2922	2.202	66.25	>0.999999
8.55_330.2408	8.55	330.241	No	0.146384	0.1874	0.2132	-0.02586	0.01767	1.464	100	>0.999999
8.56_545.2733	8.56	545.273	No	0.408762	1.734	1.536	0.1985	0.2392	0.8297	95.11	>0.999999
8.56_477.2854	8.56	477.285	No	0.812934	1.109	1.076	0.03275	0.138	0.2373	99.94	>0.999999
8.57_540.1047	8.57	540.105	No	0.102063	0.7108	0.9331	-0.2223	0.1347	1.65	99.91	>0.999999
8.57_286.2146	8.57	286.215	No	0.006412	0.642	0.7363	-0.09428	0.03374	2.794	86	0.999892
8.59_184.147	8.59	184.147	No	0.057882	1.275	1.097	0.1776	0.09229	1.924	80.25	>0.999999
8.59_228.1365	8.59	228.137	No	0.926629	0.9978	0.9929	0.004825	0.05226	0.09232	99.24	>0.999999
8.61_694.3762	8.61	694.376	No	0.918908	1.091	1.105	-0.01388	0.136	0.1021	99.47	>0.999999
8.62_388.294	8.62	388.294	No	0.299103	0.9878	0.9573	0.03049	0.0292	1.044	94.06	>0.999999
8.63_378.2012	8.63	378.201	No	0.001398	0.4571	0.6096	-0.1525	0.04626	3.297	90.3	0.888873
8.64_493.2798	8.64	493.28	No	0.133033	0.9908	1.213	-0.222	0.1466	1.515	99.99	>0.999999
8.65_812.3233	8.65	812.323	No	0.794396	1.705	1.752	-0.04777	0.1828	0.2613	95.01	>0.999999
8.65_610.2744	8.65	610.274	No	0.138017	0.816	0.9859	-0.1699	0.1136	1.495	99.54	>0.999999
8.66_221.992	8.66	221.992	No	0.119089	1.253	1.526	-0.2729	0.1734	1.574	85.99	>0.999999
8.66_208.1124	8.66	208.112	No	0.118265	1.127	1.342	-0.2145	0.1361	1.576	97.52	>0.999999
8.66_180.1156	8.66	180.116	No	0.052798	1.069	1.215	-0.1455	0.07424	1.96	99.36	>0.999999
8.66_334.083	8.66	334.083	No	0.77874	1.048	1.067	-0.01931	0.06854	0.2818	88.45	>0.999999
8.67_521.3119	8.67	521.312	No	0.704924	1.39	1.322	0.0675	0.1777	0.3799	92.59	>0.999999
8.67_512.3028	8.67	512.303	No	0.043383	0.9363	1.101	-0.1642	0.08025	2.046	98.26	>0.999999
8.68_224.0317	8.68	224.032	No	0.272382	1.276	1.383	-0.1074	0.09733	1.104	99.32	>0.999999
8.68_530.31	8.68	530.31	No	0.800535	0.975	0.9979	-0.02289	0.09036	0.2533	98.35	>0.999999
8.69_644.3025	8.69	644.303	No	0.866201	1.106	1.128	-0.02246	0.133	0.1689	99.81	>0.999999
8.71_238.0011	8.71	238.001	No	0.188584	1.043	0.9001	0.1428	0.1077	1.326	79.78	>0.999999
8.71_316.1905	8.71	316.19	No	0.591476	0.9996	0.9871	0.01253	0.02328	0.5384	99.94	>0.999999
8.72_286.2161	8.72	286.216	No	0.090106	1.096	0.8778	0.2182	0.1273	1.714	88.75	>0.999999
8.73_377.1857	8.73	377.186	No	0.231657	1.596	1.465	0.1315	0.1093	1.203	99.85	>0.999999
8.74_416.2392	8.74	416.239	No	0.093974	0.9943	0.8761	0.1183	0.06987	1.693	90.12	>0.999999
8.74_198.1616	8.74	198.162	No	0.054898	0.8611	0.9521	-0.09101	0.0467	1.949	78.8	>0.999999
8.75_528.2924	8.75	528.292	No	0.967134	1.164	1.158	0.006557	0.1587	0.04131	96.12	>0.999999
8.75_498.1763	8.75	498.176	No	0.595081	1.075	1.021	0.05324	0.09984	0.5332	97.57	>0.999999
8.75_594.2702	8.75	594.27	No	0.566818	0.8539	0.9235	-0.06961	0.1211	0.575	83.23	>0.999999
8.76_202.006	8.76	202.006	No	0.057293	0.9226	1.018	-0.09586	0.04977	1.926	89.06	>0.999999
8.77_271.2134	8.77	271.213	No	0.037869	0.8828	1.05	-0.1675	0.07934	2.111	80.87	>0.999999
8.77_210.1623	8.77	210.162	No	0.03159	0.8983	0.9893	-0.09105	0.04175	2.181	98.14	>0.999999
8.77_491.263	8.77	491.263	No	0.010755	0.672	0.8599	-0.1879	0.07225	2.6	98.16	>0.999999
8.79_233.9918	8.79	233.992	No	0.726847	1.234	1.194	0.04021	0.1148	0.3504	92.41	>0.999999
8.79_215.1405	8.79	215.141	No	0.004656	0.9715	1.122	-0.151	0.05189	2.909	82.39	0.998869
8.79_250.1185	8.79	250.119	No	0.015336	0.8871	1.031	-0.1439	0.05832	2.467	99.06	>0.999999
8.8_280.1693	8.8	280.169	No	0.124833	1.118	0.8942	0.2236	0.1444	1.549	93.11	>0.999999
8.8_264.0034	8.8	264.003	No	0.786515	1.119	1.082	0.03663	0.1349	0.2717	89.45	>0.999999
8.8_312.2296	8.8	312.23	No	0.002824	0.5978	0.9822	-0.3845	0.1247	3.083	78.56	0.985659
8.81_243.9936	8.81	243.994	No	0.00495	1.542	1.052	0.4895	0.1671	2.929	54.81	0.99925
8.81_270.0038	8.81	270.004	No	0.000571	0.9367	1.716	-0.7793	0.217	3.591	79.02	0.609865
8.82_276.1729	8.82	276.173	No	0.005301	2.194	1.363	0.8309	0.2885	2.88	68.52	0.999536
8.83_237.9861	8.83	237.986	No	0.387389	0.9868	1.021	-0.03441	0.03963	0.8683	97.5	>0.999999
8.83_332.2555	8.83	332.255	No	0.174475	1.065	1.146	-0.08151	0.05951	1.37	84.12	>0.999999
8.83_493.2787	8.83	493.279	No	0.000477	0.8733	1.057	-0.1836	0.05076	3.617	96.36	0.547361
8.84_576.3126	8.84	576.313	No	0.276224	1.11	1.714	-0.6046	0.5516	1.096	83.95	>0.999999
8.84_486.2824	8.84	486.282	No	0.140247	1.118	1.321	-0.2027	0.1364	1.487	99.84	>0.999999
8.86_326.205	8.86	326.205	No	0.982608	1.005	1.005	-0.0003274	0.01498	0.02186	94.84	>0.999999
8.86_293.9927	8.86	293.993	No	0.703286	1.408	1.49	-0.08205	0.2148	0.382	98.49	>0.999999
8.86_612.2894	8.86	612.289	No	0.022997	0.8227	1.075	-0.2525	0.1093	2.309	99.51	>0.999999
8.86_532.3217	8.86	532.322	No	0.948771	1.029	1.022	0.00692	0.1074	0.06442	97.71	>0.999999
8.86_348.1923	8.86	348.192	No	0.94705	1.013	1.011	0.001981	0.02973	0.06663	76.06	>0.999999
8.87_275.9849	8.87	275.985	No	0.67272	1.003	0.9962	0.006565	0.01549	0.4237	94.63	>0.999999
8.89_176.0329	8.89	176.033	No	0.018582	1.548	1.171	0.3765	0.1558	2.417	62.93	>0.999999
8.93_308.2005	8.93	308.2	No	0.037524	0.9295	0.754	0.1755	0.08302	2.115	81.52	>0.999999
8.94_302.001	8.94	302.001	No	0.185594	0.9671	1.145	-0.1776	0.1332	1.333	94.48	>0.999999
8.94_310.2096	8.94	310.21	No	0.068244	0.5621	0.7598	-0.1976	0.1071	1.845	94.15	>0.999999
8.97_315.9956	8.97	315.996	No	0.072493	0.8606	1.093	-0.2325	0.1281	1.816	96.33	>0.999999
8.98_164.0008	8.98	164.001	No	0.348855	0.9677	1.076	-0.1086	0.1154	0.9412	99.84	>0.999999
8.98_296.006	8.98	296.006	No	0.848504	1.106	1.076	0.03016	0.1574	0.1916	88.43	>0.999999
9_346.0029	9	346.003	No	0.109965	0.9017	1.112	-0.2104	0.1304	1.613	99.68	>0.999999
9.03_328.0071	9.03	328.007	No	0.325337	1.36	1.51	-0.1497	0.1514	0.9884	99.81	>0.999999
9.03_374.0145	9.03	374.014	No	0.198696	1.173	1.045	0.128	0.09875	1.296	79.89	>0.999999
9.05_334.0068	9.05	334.007	No	0.032203	0.6315	0.8139	-0.1825	0.08396	2.173	96.93	>0.999999

## Sheet: 3-Dry vs Humid AtlForest
	rt	mass	Below threshold?	P value	Mean of clades 1-3	Mean of Clade 4	Difference	SE of difference	t ratio	df	Adjusted P Value
3.43_495.191	3.43	495.191	No	0.106213	1.686	1.267	0.4183	0.2458	1.702	17.73	>0.999999
0.35_305.9216	0.35	305.922	No	0.145486	0.8438	1.024	-0.1804	0.1212	1.488	35.86	>0.999999
0.41_191.9358	0.41	191.936	No	0.350746	0.8931	1.635	-0.7424	0.7833	0.9478	30.28	>0.999999
0.41_195.9136	0.41	195.914	No	0.021318	0.9649	1.19	-0.2254	0.09089	2.48	21.89	>0.999999
0.47_131.9734	0.47	131.973	No	0.11227	2.519	1.068	1.452	0.8678	1.673	17.37	>0.999999
0.48_175.9634	0.48	175.963	No	0.512718	1.124	1.306	-0.1823	0.2743	0.6645	24.05	>0.999999
0.53_321.8941	0.53	321.894	No	0.389794	1.995	1.566	0.4288	0.4863	0.8818	17.56	>0.999999
0.54_279.923	0.54	279.923	No	0.07033	3.482	1.612	1.869	0.9641	1.939	16.01	>0.999999
0.55_245.9726	0.55	245.973	No	0.395496	0.8413	0.9668	-0.1255	0.1442	0.8701	18.36	>0.999999
0.55_289.9447	0.55	289.945	No	0.022816	2.359	1.699	0.6602	0.2767	2.386	33.73	>0.999999
0.55_419.8975	0.55	419.897	No	0.044838	4.546	2.772	1.774	0.8442	2.101	27.68	>0.999999
0.55_357.9287	0.55	357.929	No	0.85745	1.475	1.424	0.05139	0.2827	0.1818	21.61	>0.999999
0.55_387.9476	0.55	387.948	No	0.834874	1.023	1.099	-0.07663	0.3609	0.2123	14.12	>0.999999
0.55_305.9193	0.55	305.919	No	0.031565	4.397	2.077	2.321	0.9848	2.356	15.97	>0.999999
0.55_403.9251	0.55	403.925	No	0.063883	2.378	1.853	0.5253	0.2745	1.913	35.08	>0.999999
0.55_533.8821	0.55	533.882	No	0.025858	3.159	2.127	1.032	0.4429	2.33	34.24	>0.999999
0.55_471.906	0.55	471.906	No	0.267784	1.616	1.413	0.2033	0.1787	1.138	21.31	>0.999999
0.55_461.8822	0.55	461.882	No	0.372773	1.486	1.389	0.09767	0.1081	0.9034	33.58	>0.999999
0.55_455.9317	0.55	455.932	No	0.752884	1.06	1.116	-0.05571	0.1737	0.3207	14.82	>0.999999
0.56_273.9674	0.56	273.967	No	0.590545	0.8577	0.9862	-0.1285	0.2339	0.5493	15.67	>0.999999
0.56_159.9867	0.56	159.987	No	0.719029	0.9367	1.035	-0.09838	0.2685	0.3664	15.37	>0.999999
0.56_115.9961	0.56	115.996	No	0.315597	0.7976	0.9999	-0.2023	0.1957	1.034	17.03	>0.999999
0.56_555.8728	0.56	555.873	No	0.955504	1.213	1.222	-0.008911	0.1578	0.05647	20.87	>0.999999
0.56_293.9398	0.56	293.94	No	0.933259	1.257	1.248	0.008446	0.09964	0.08477	20.72	>0.999999
0.57_316.0178	0.57	316.018	No	0.542108	0.8985	1.138	-0.2397	0.3865	0.6202	20.01	>0.999999
0.57_242.0904	0.57	242.09	No	0.582904	0.5499	0.6701	-0.1203	0.2159	0.557	22.91	>0.999999
0.57_227.9728	0.57	227.973	No	0.745948	1.557	1.667	-0.11	0.3356	0.3276	25.04	>0.999999
0.57_525.8563	0.57	525.856	No	0.210248	1.569	1.723	-0.1537	0.1205	1.276	35.24	>0.999999
0.57_639.8299	0.57	639.83	No	0.634337	1.455	1.516	-0.0608	0.1261	0.482	23.08	>0.999999
0.58_207.9771	0.58	207.977	No	0.001526	0.5534	1.03	-0.4762	0.1359	3.505	28.55	0.928324
0.58_207.9742	0.58	207.974	No	0.010791	0.4234	1.43	-1.006	0.374	2.69	35.66	>0.999999
0.58_441.8935	0.58	441.894	No	0.000489	0.5607	1.208	-0.6468	0.1583	4.086	21.98	0.577044
0.58_327.9154	0.58	327.915	Yes	4e-06	0.7588	1.224	-0.4656	0.08389	5.551	32.94	0.00669
0.58_327.9244	0.58	327.924	Yes	3e-06	0.7825	1.242	-0.46	0.08202	5.608	32.51	0.005893
0.58_609.816	0.58	609.816	No	0.002748	0.9785	1.293	-0.3145	0.09671	3.252	31.21	0.990748
0.59_468.9431	0.59	468.943	No	0.583362	1.449	1.307	0.1425	0.2547	0.5597	16.21	>0.999999
0.6_187.043	0.6	187.043	No	0.902122	1.063	1.039	0.02389	0.193	0.1238	37.7	>0.999999
0.6_129.9683	0.6	129.968	No	0.48303	0.819	0.6239	0.1951	0.2727	0.7156	18.75	>0.999999
0.6_549.7838	0.6	549.784	No	5.2e-05	0.5101	1.134	-0.624	0.1388	4.497	42.83	0.089418
0.6_216.0182	0.6	216.018	No	0.501938	0.5214	0.6391	-0.1177	0.1719	0.6851	18.18	>0.999999
0.6_230.0378	0.6	230.038	No	0.04941	0.7139	0.9232	-0.2093	0.1022	2.048	30.11	>0.999999
0.6_297.8983	0.6	297.898	No	0.004413	0.8657	1.18	-0.3139	0.1014	3.096	28.09	0.999385
0.6_297.8931	0.6	297.893	No	0.001481	0.8312	1.174	-0.3429	0.09819	3.492	30.64	0.922859
0.6_451.9263	0.6	451.926	No	0.292163	0.6022	0.7182	-0.116	0.1075	1.079	21.99	>0.999999
0.6_481.9238	0.6	481.924	No	0.013378	0.6396	0.8209	-0.1813	0.06857	2.643	27.58	>0.999999
0.61_187.0384	0.61	187.038	No	0.551672	0.9869	0.8773	0.1095	0.1807	0.6061	18.9	>0.999999
0.61_230.032	0.61	230.032	No	0.702176	0.6654	0.7134	-0.04796	0.1243	0.3859	31.12	>0.999999
0.61_448.0542	0.61	448.054	No	0.755563	1.643	1.548	0.09524	0.3002	0.3173	14.51	>0.999999
0.61_203.022	0.61	203.022	No	0.537768	0.862	0.9219	-0.05992	0.09609	0.6235	29.25	>0.999999
0.61_532.0126	0.61	532.013	No	0.808118	1.613	1.561	0.05163	0.2091	0.2469	15.98	>0.999999
0.61_189.0055	0.61	189.006	No	0.116524	0.5745	0.7845	-0.21	0.1301	1.614	31.27	>0.999999
0.61_661.9816	0.61	661.982	No	0.50499	1.264	1.37	-0.1057	0.1551	0.6815	16.51	>0.999999
0.61_370.9536	0.61	370.954	No	4.4e-05	0.7023	1.05	-0.3482	0.07604	4.578	40.55	0.076239
0.62_197.0246	0.62	197.025	No	0.72053	0.6275	0.5698	0.05779	0.1592	0.363	19.51	>0.999999
0.62_268.9715	0.62	268.971	No	0.006494	0.6829	0.8607	-0.1777	0.05992	2.967	25.3	0.999978
0.62_594.0024	0.62	594.002	No	0.125705	1.097	1.198	-0.1002	0.06361	1.575	29.83	>0.999999
0.62_677.962	0.62	677.962	No	0.702739	1.197	1.158	0.03912	0.1014	0.3859	25.68	>0.999999
0.63_645.9772	0.63	645.977	No	0.505	0.9434	0.8619	0.08151	0.1196	0.6816	16.36	>0.999999
0.63_369.0388	0.63	369.039	No	0.401391	0.6763	0.7645	-0.08827	0.1032	0.8552	22.65	>0.999999
0.63_510.0418	0.63	510.042	No	0.549182	1.437	1.38	0.05733	0.09456	0.6063	28.17	>0.999999
0.63_303.0857	0.63	303.086	No	0.021577	0.5635	0.7659	-0.2024	0.08324	2.432	28.33	>0.999999
0.63_426.0814	0.63	426.081	No	0.743737	1.461	1.413	0.04831	0.1457	0.3315	19.76	>0.999999
0.63_132.054	0.63	132.054	No	0.395806	0.7467	0.6371	0.1096	0.1264	0.8673	20.56	>0.999999
0.63_155.0717	0.63	155.072	No	0.248507	0.7599	0.5212	0.2388	0.1997	1.195	16.84	>0.999999
0.63_364.0883	0.63	364.088	No	0.497522	1.636	1.418	0.2174	0.3124	0.6961	14.31	>0.999999
0.63_299.1228	0.63	299.123	No	0.034639	0.6596	0.744	-0.08446	0.03865	2.185	41.02	>0.999999
0.63_289.0695	0.63	289.07	No	0.008608	0.5231	0.7735	-0.2505	0.09041	2.77	38.14	>0.999999
0.63_105.0442	0.63	105.044	No	0.603982	0.7564	0.7181	0.03833	0.07296	0.5254	24.74	>0.999999
0.63_220.0005	0.63	220	No	0.63545	1.276	1.217	0.05836	0.1214	0.4808	21.82	>0.999999
0.63_276.0283	0.63	276.028	No	0.026407	0.9397	1.2	-0.2598	0.113	2.299	43	>0.999999
0.63_185.0115	0.63	185.012	No	0.613388	0.773	0.8191	-0.04619	0.08994	0.5135	19.33	>0.999999
0.63_262.0593	0.63	262.059	No	0.017594	0.5881	0.8394	-0.2513	0.1012	2.484	37.24	>0.999999
0.64_500.1208	0.64	500.121	No	0.079338	1.432	0.829	0.6033	0.3202	1.884	14.82	>0.999999
0.64_282.0028	0.64	282.003	No	0.249763	0.5165	0.6116	-0.09501	0.0808	1.176	27.5	>0.999999
0.64_146.0709	0.64	146.071	No	0.491232	0.6823	0.6083	0.07393	0.1059	0.6981	26.41	>0.999999
0.64_388.1218	0.64	388.122	No	0.161638	3.649	1.62	2.029	1.368	1.483	13.12	>0.999999
0.64_239.1024	0.64	239.102	No	0.000204	0.346	1.139	-0.7928	0.1897	4.179	32.72	0.304223
0.64_326.1345	0.64	326.135	No	0.462966	0.4395	0.4949	-0.05544	0.07448	0.7443	27.7	>0.999999
0.64_119.0594	0.64	119.059	No	0.285971	0.8748	0.816	0.05878	0.05422	1.084	33.96	>0.999999
0.64_133.0752	0.64	133.075	No	0.942424	0.6379	0.6437	-0.005783	0.07932	0.07291	26.44	>0.999999
0.64_306.0509	0.64	306.051	No	0.989937	0.8846	0.8835	0.001131	0.08887	0.01272	28.87	>0.999999
0.64_562.0107	0.64	562.011	No	0.068942	0.7529	0.9049	-0.152	0.07991	1.902	24.67	>0.999999
0.64_349.0798	0.64	349.08	No	6e-06	0.7292	1.144	-0.4148	0.07994	5.189	42.23	0.010351
0.64_293.054	0.64	293.054	No	0.017933	0.8496	1.15	-0.2999	0.1196	2.506	29.58	>0.999999
0.64_545.1382	0.64	545.138	No	0.634972	1.267	1.189	0.0775	0.1604	0.4831	17.62	>0.999999
0.65_304.0739	0.65	304.074	No	0.851535	1.008	0.9713	0.03653	0.1921	0.1902	16.29	>0.999999
0.65_572.142	0.65	572.142	No	0.445153	1.372	1.2	0.1718	0.2203	0.7796	19.17	>0.999999
0.65_461.1752	0.65	461.175	No	0.100595	2.118	1.667	0.4508	0.2629	1.714	21.91	>0.999999
0.65_254.1022	0.65	254.102	No	0.040463	0.795	1.266	-0.4709	0.2228	2.114	42.24	>0.999999
0.65_372.129	0.65	372.129	No	0.00547	0.6386	0.8184	-0.1798	0.06133	2.931	41.44	0.999888
0.65_422.0855	0.65	422.086	No	0.049638	1.17	1.462	-0.292	0.1414	2.065	24.61	>0.999999
0.65_270.0941	0.65	270.094	No	0.012062	0.5695	0.7507	-0.1812	0.0677	2.677	29.18	>0.999999
0.65_526.1356	0.65	526.136	No	0.152937	1.255	1.109	0.1461	0.09929	1.471	26.63	>0.999999
0.65_610.1026	0.65	610.103	No	0.498965	0.9002	0.9385	-0.03824	0.05599	0.683	35.96	>0.999999
0.66_342.119	0.66	342.119	No	0.314171	1.689	1.478	0.2108	0.2036	1.035	18.3	>0.999999
0.66_488.187	0.66	488.187	No	0.154806	1.462	1.169	0.2931	0.1998	1.467	25.26	>0.999999
0.66_416.1581	0.66	416.158	No	0.280208	0.3135	0.2327	0.0808	0.07315	1.105	24.15	>0.999999
0.66_133.0392	0.66	133.039	No	0.937637	0.8048	0.8108	-0.00607	0.07692	0.07891	29.7	>0.999999
0.66_174.1019	0.66	174.102	No	0.064675	0.7457	0.8707	-0.125	0.06465	1.933	24.82	>0.999999
0.66_446.1343	0.66	446.134	No	0.408787	1.519	1.324	0.1946	0.2315	0.8406	24.31	>0.999999
0.66_129.0439	0.66	129.044	No	0.227425	0.8305	0.7688	0.0617	0.05012	1.231	31.54	>0.999999
0.66_310.0325	0.66	310.033	No	0.059402	0.8449	1.044	-0.199	0.1026	1.94	40.63	>0.999999
0.66_310.0244	0.66	310.024	No	0.105711	0.8564	1.037	-0.1801	0.1089	1.653	41.93	>0.999999
0.67_192.0662	0.67	192.066	No	0.00084	0.8125	1.055	-0.2421	0.06716	3.605	40.85	0.768468
0.67_136.0377	0.67	136.038	No	0.117601	1.32	1.177	0.1428	0.08688	1.644	17.89	>0.999999
0.67_478.154	0.67	478.154	No	0.053914	2.134	1.559	0.5746	0.278	2.067	17.46	>0.999999
0.67_147.0546	0.67	147.055	No	0.026332	1.01	0.8175	0.1921	0.08175	2.349	27.13	>0.999999
0.67_120.0436	0.67	120.044	No	0.084729	1.218	1.082	0.1359	0.07414	1.834	16.58	>0.999999
0.67_106.0282	0.67	106.028	No	0.032435	3.571	1.87	1.701	0.7227	2.354	15.18	>0.999999
0.67_281.1127	0.67	281.113	No	0.030232	0.7285	0.5328	0.1957	0.08472	2.31	22.99	>0.999999
0.67_162.0544	0.67	162.054	No	0.158163	1.182	0.8951	0.2865	0.1957	1.464	20.85	>0.999999
0.67_221.0927	0.67	221.093	No	0.423321	0.7985	0.6921	0.1065	0.1301	0.8186	18.73	>0.999999
0.68_443.1253	0.68	443.125	No	0.092757	1.118	0.835	0.283	0.1605	1.763	20.49	>0.999999
0.68_320.0164	0.68	320.016	No	0.038249	1.709	2.693	-0.9836	0.4582	2.147	38.1	>0.999999
0.68_263.9905	0.68	263.99	No	0.128525	2.951	1.859	1.092	0.6807	1.604	15.84	>0.999999
0.68_150.0546	0.68	150.055	No	0.020866	1.067	0.9106	0.1559	0.06142	2.538	17.55	>0.999999
0.68_180.0649	0.68	180.065	No	0.004447	1.126	1.009	0.1169	0.03855	3.032	36.59	0.999412
0.68_506.158	0.68	506.158	No	0.052822	2.213	1.58	0.633	0.3031	2.088	16.26	>0.999999
0.68_285.1333	0.68	285.133	No	0.098107	0.8882	1.244	-0.3557	0.208	1.71	28.38	>0.999999
0.68_303.1448	0.68	303.145	No	0.293906	1.223	1.023	0.2001	0.1861	1.075	21.89	>0.999999
0.69_820.159	0.69	820.159	No	0.520691	1.107	1.211	-0.1043	0.1611	0.6478	41.65	>0.999999
0.69_217.9483	0.69	217.948	No	0.236358	4.167	2.457	1.71	1.394	1.227	17.14	>0.999999
0.69_210.0749	0.69	210.075	No	0.761204	1.036	0.987	0.04925	0.1594	0.309	16.46	>0.999999
0.69_232.105	0.69	232.105	No	0.913446	1.034	1.045	-0.01132	0.1029	0.1101	20.18	>0.999999
0.69_282.0963	0.69	282.096	No	0.142638	1.35	1.164	0.1857	0.1225	1.516	24.12	>0.999999
0.69_327.991	0.69	327.991	No	0.055247	0.4426	0.6941	-0.2515	0.1234	2.039	19.52	>0.999999
0.69_522.1807	0.69	522.181	No	0.002187	1.68	1.218	0.4618	0.1313	3.518	19.82	0.976384
0.7_957.2039	0.7	957.204	No	0.751624	0.9453	0.9975	-0.05216	0.1629	0.3202	23.94	>0.999999
0.7_588.0945	0.7	588.095	No	0.741791	1.617	1.673	-0.05576	0.1674	0.333	26.27	>0.999999
0.7_499.1523	0.7	499.152	No	0.765323	1.107	1.206	-0.09901	0.3289	0.301	32.12	>0.999999
0.7_725.1429	0.7	725.143	No	0.935513	1.441	1.46	-0.01837	0.2235	0.08219	16.03	>0.999999
0.7_418.1322	0.7	418.132	No	0.055391	1.789	1.349	0.4404	0.2152	2.047	18.17	>0.999999
0.7_309.1089	0.7	309.109	No	0.15568	1.043	0.5389	0.5037	0.3359	1.5	14.16	>0.999999
0.71_624.2111	0.71	624.211	No	0.685552	2.512	2.881	-0.3684	0.8961	0.4111	19.28	>0.999999
0.71_716.0446	0.71	716.045	No	0.917035	2.675	2.594	0.08051	0.7618	0.1057	17.61	>0.999999
0.71_416.1171	0.71	416.117	No	0.124737	2.608	1.842	0.7656	0.4789	1.598	21.19	>0.999999
0.71_724.0279	0.71	724.028	No	0.038055	0.6305	0.8624	-0.232	0.1048	2.213	21.11	>0.999999
0.71_210.039	0.71	210.039	No	0.041225	0.855	0.9283	-0.07335	0.03478	2.109	40.12	>0.999999
0.71_245.9808	0.71	245.981	No	0.089452	0.8255	1.081	-0.2551	0.1468	1.738	42.36	>0.999999
0.71_238.0701	0.71	238.07	No	0.061729	1.33	1.136	0.1947	0.0981	1.984	19.15	>0.999999
0.71_178.0441	0.71	178.044	No	0.431238	0.6349	0.7251	-0.09013	0.1124	0.8021	21.52	>0.999999
0.71_238.0648	0.71	238.065	No	0.061076	1.334	1.139	0.1949	0.09793	1.99	19.06	>0.999999
0.71_528.1476	0.71	528.148	No	0.499199	1.627	1.859	-0.2322	0.3397	0.6837	31.47	>0.999999
0.71_552.1894	0.71	552.189	No	0.657494	1.338	1.282	0.05675	0.1267	0.4478	30.23	>0.999999
0.71_175.05	0.71	175.05	No	0.420236	3.957	1.941	2.016	2.427	0.8305	13.95	>0.999999
0.71_114.0342	0.71	114.034	No	0.713291	1.36	1.466	-0.1066	0.2871	0.3711	28.37	>0.999999
0.71_271.9669	0.71	271.967	No	0.0128	0.5758	1.1	-0.5243	0.2011	2.607	39.83	>0.999999
0.71_405.112	0.71	405.112	No	0.093418	1.436	0.9869	0.4488	0.2509	1.789	15.34	>0.999999
0.71_640.2062	0.71	640.206	No	0.439145	1.403	1.701	-0.2982	0.3778	0.7892	20.28	>0.999999
0.71_590.038	0.71	590.038	No	0.526071	0.7471	0.8429	-0.09578	0.148	0.6474	16.94	>0.999999
0.71_118.0278	0.71	118.028	No	0.052093	2.068	1.387	0.681	0.3323	2.05	22.74	>0.999999
0.72_1066.1352	0.72	1066.14	No	0.488013	1.313	1.459	-0.1455	0.206	0.7065	20.09	>0.999999
0.72_584.1351	0.72	584.135	No	0.136641	1.76	1.397	0.3622	0.2338	1.549	20.6	>0.999999
0.72_823.116	0.72	823.116	No	0.001112	0.5985	0.8694	-0.2709	0.07432	3.645	27.22	0.855442
0.72_713.0689	0.72	713.069	No	0.011203	0.3969	0.6014	-0.2045	0.07659	2.67	36.93	>0.999999
0.72_739.189	0.72	739.189	No	0.285751	1.381	1.65	-0.2685	0.245	1.096	20.68	>0.999999
0.72_162.0182	0.72	162.018	No	0.010908	0.8043	0.9555	-0.1513	0.05454	2.773	22.63	>0.999999
0.72_298.0925	0.72	298.092	No	0.100739	0.6944	0.935	-0.2406	0.1431	1.682	38.52	>0.999999
0.72_242.0223	0.72	242.022	No	0.021028	0.6859	1.032	-0.3459	0.1416	2.443	28.43	>0.999999
0.72_430.1335	0.72	430.134	No	0.310828	1.468	1.19	0.2785	0.266	1.047	15.76	>0.999999
0.72_436.0624	0.72	436.062	No	0.0508	1.205	0.9237	0.2811	0.1361	2.066	22.08	>0.999999
0.72_576.026	0.72	576.026	No	0.338272	0.5519	0.6474	-0.09551	0.0976	0.9786	22.3	>0.999999
0.72_577.139	0.72	577.139	No	0.428464	1.183	1.081	0.1017	0.1268	0.8021	31.76	>0.999999
0.72_336.1555	0.72	336.156	No	0.68871	1.237	0.9864	0.2507	0.6182	0.4055	23.97	>0.999999
0.72_308.0157	0.72	308.016	No	0.302071	0.9149	1.179	-0.2637	0.2515	1.048	32.92	>0.999999
0.73_782.2071	0.73	782.207	No	0.062362	2.271	1.59	0.6808	0.3475	1.959	22.9	>0.999999
0.73_1162.2704	0.73	1162.27	No	0.37705	2.141	1.8	0.3416	0.3807	0.8972	28.74	>0.999999
0.73_919.1364	0.73	919.136	No	0.952293	0.8296	0.8225	0.007109	0.1181	0.06022	38.39	>0.999999
0.73_569.1576	0.73	569.158	No	0.103306	2.52	1.642	0.8775	0.5139	1.708	19.82	>0.999999
0.73_720.0637	0.73	720.064	No	0.64246	0.9346	0.8696	0.06495	0.1381	0.4703	23.66	>0.999999
0.73_550.1393	0.73	550.139	No	0.066643	2.241	1.73	0.5114	0.2667	1.918	25.05	>0.999999
0.73_465.1032	0.73	465.103	No	0.167444	3.004	2.221	0.7833	0.5521	1.419	26.98	>0.999999
0.73_626.0932	0.73	626.093	No	0.05277	0.9574	1.628	-0.6701	0.3363	1.993	42.15	>0.999999
0.73_260.0318	0.73	260.032	Yes	5e-06	0.7181	1.295	-0.5773	0.1104	5.229	40.76	0.009901
0.73_516.1703	0.73	516.17	No	0.254787	2.362	1.618	0.7445	0.6313	1.179	16.78	>0.999999
0.73_235.0164	0.73	235.016	Yes	3e-06	0.6083	1.331	-0.7226	0.1346	5.368	42.55	0.005669
0.73_602.1443	0.73	602.144	No	0.776661	1.347	1.39	-0.04295	0.1496	0.2872	22.04	>0.999999
0.73_343.9527	0.73	343.953	No	1.6e-05	0.7999	1.818	-1.019	0.208	4.896	41.21	0.027897
0.73_386.0724	0.73	386.072	No	0.079312	1.303	0.8593	0.4442	0.2409	1.844	21.11	>0.999999
0.74_338.0864	0.74	338.086	No	0.575363	1.312	1.083	0.2289	0.4002	0.5719	15.98	>0.999999
0.74_185.9941	0.74	185.994	No	0.291163	2.196	1.372	0.8243	0.7527	1.095	14.64	>0.999999
0.74_278.0477	0.74	278.048	No	0.352925	0.4485	0.5029	-0.05448	0.05746	0.9481	23.07	>0.999999
0.74_171.9785	0.74	171.978	No	0.053252	0.7358	0.9508	-0.2151	0.1067	2.015	29.08	>0.999999
0.74_173.0639	0.74	173.064	No	0.392961	0.8737	1.031	-0.157	0.1819	0.8631	42.28	>0.999999
0.74_248.0578	0.74	248.058	No	0.719241	1.024	1.106	-0.08113	0.2235	0.363	29.22	>0.999999
0.74_244.0708	0.74	244.071	No	0.01078	2.395	1.331	1.064	0.3761	2.83	18.81	>0.999999
0.74_442.0903	0.74	442.09	No	0.715236	0.9934	0.9392	0.05423	0.1468	0.3694	22.6	>0.999999
0.74_265.0833	0.74	265.083	No	0.055727	1.544	0.7581	0.7861	0.3785	2.077	14.77	>0.999999
0.75_561.1556	0.75	561.156	No	0.615429	1.59	1.748	-0.1579	0.3119	0.5062	41.11	>0.999999
0.75_134.023	0.75	134.023	No	0.611536	1.58	1.436	0.1447	0.2799	0.5172	17.47	>0.999999
0.75_566.0565	0.75	566.057	No	6.6e-05	0.8666	1.21	-0.3437	0.07638	4.5	36.71	0.112233
0.75_276.0318	0.75	276.032	No	0.36336	0.8284	0.8902	-0.0618	0.06691	0.9237	28.67	>0.999999
0.75_592.1859	0.75	592.186	No	0.065789	2.052	1.423	0.6293	0.326	1.93	23.35	>0.999999
0.75_229.0634	0.75	229.063	No	0.087279	1.206	1.629	-0.424	0.2415	1.755	37.83	>0.999999
0.75_485.0262	0.75	485.026	No	0.49251	2.601	2.121	0.4801	0.6872	0.6986	20.82	>0.999999
0.76_564.1558	0.76	564.156	No	0.088967	2.043	3.566	-1.523	0.8745	1.742	41.42	>0.999999
0.76_116.0119	0.76	116.012	No	0.506269	1.236	1.08	0.1561	0.2303	0.678	18.26	>0.999999
0.76_320.0367	0.76	320.037	No	0.509728	1.133	0.9908	0.1423	0.2126	0.6697	23.03	>0.999999
0.76_174.0564	0.76	174.056	No	0.016761	1.063	1.863	-0.8005	0.3186	2.513	34.87	>0.999999
0.76_559.073	0.76	559.073	No	0.484449	1.353	1.076	0.2766	0.3855	0.7177	14.4	>0.999999
0.76_760.0752	0.76	760.075	No	0.331072	0.9618	1.278	-0.3166	0.3168	0.9995	17.6	>0.999999
0.76_710.1206	0.76	710.121	No	0.19188	1.718	0.6727	1.046	0.7602	1.376	13.19	>0.999999
0.77_1005.2214	0.77	1005.22	No	0.585693	2.739	2.436	0.3035	0.5511	0.5507	31.74	>0.999999
0.77_598.1153	0.77	598.115	No	0.907417	0.8077	0.8364	-0.02869	0.2427	0.1183	15.2	>0.999999
0.77_172.0399	0.77	172.04	No	0.460404	1.069	1.204	-0.1349	0.1808	0.7461	36.23	>0.999999
0.78_769.1453	0.78	769.145	No	0.867022	1.924	1.815	0.1087	0.6376	0.1704	14.5	>0.999999
0.78_708.0466	0.78	708.047	No	0.00274	0.8312	1.506	-0.6746	0.2122	3.18	42.82	0.990653
0.78_580.0377	0.78	580.038	No	0.0044	0.5535	1.091	-0.538	0.1783	3.017	40.39	0.999378
0.78_305.9997	0.78	306	No	0.204406	0.9116	1.155	-0.2432	0.1871	1.3	27.5	>0.999999
0.78_644.1813	0.78	644.181	No	0.535936	1.096	0.9847	0.1114	0.1778	0.6263	29.35	>0.999999
0.78_697.0879	0.78	697.088	No	0.653881	1.182	1.068	0.114	0.2523	0.4519	38.53	>0.999999
0.78_761.0837	0.78	761.084	No	0.384799	0.8482	0.6368	0.2114	0.2368	0.8929	16.43	>0.999999
0.79_807.1126	0.79	807.113	No	0.856252	1.549	1.476	0.07291	0.3978	0.1833	21.76	>0.999999
0.79_1010.9995	0.79	1011	No	0.097575	2.705	1.732	0.9732	0.5553	1.752	17.13	>0.999999
0.79_173.0346	0.79	173.035	No	0.683509	0.575	0.6175	-0.04248	0.1032	0.4118	29.36	>0.999999
0.79_339.9979	0.79	339.998	No	0.009542	0.6513	1.62	-0.9683	0.3536	2.738	35.96	>0.999999
0.79_230.0037	0.79	230.004	No	0.968294	1.521	1.51	0.01033	0.2574	0.04015	24.58	>0.999999
0.8_670.0778	0.8	670.078	No	0.039631	1.643	1.202	0.4411	0.2005	2.2	20.13	>0.999999
0.8_324.0386	0.8	324.039	No	0.013478	0.461	1.136	-0.6754	0.262	2.578	42.82	>0.999999
0.81_290.0318	0.81	290.032	No	0.703158	0.8371	0.9097	-0.07258	0.1879	0.3863	21.1	>0.999999
0.81_429.0358	0.81	429.036	No	0.000791	0.8047	1.601	-0.7963	0.2204	3.613	42.73	0.748907
0.82_791.1301	0.82	791.13	No	0.015465	1.818	2.559	-0.7417	0.2941	2.522	42.85	>0.999999
0.82_391.0157	0.82	391.016	No	0.131259	0.7018	0.9177	-0.2159	0.1387	1.556	27.08	>0.999999
0.82_404.0045	0.82	404.005	No	0.502015	1.267	1.056	0.2108	0.3072	0.6861	16.76	>0.999999
0.82_743.0759	0.82	743.076	No	0.329553	1.151	1.381	-0.2306	0.2319	0.9944	24.96	>0.999999
0.82_256.9949	0.82	256.995	No	8.2e-05	0.4855	1.027	-0.5411	0.1244	4.351	42.98	0.136638
0.83_229.0614	0.83	229.061	No	0.231299	1.293	0.9272	0.366	0.2944	1.243	16.38	>0.999999
0.83_317.9994	0.83	317.999	No	0.488714	0.987	1.079	-0.09186	0.1311	0.7006	31.45	>0.999999
0.83_349.0377	0.83	349.038	No	0.205161	0.7906	1.029	-0.2387	0.1845	1.294	31.25	>0.999999
0.84_438.0011	0.84	438.001	No	0.613116	1.641	1.516	0.1253	0.2453	0.5109	30.6	>0.999999
0.84_204.0292	0.84	204.029	No	0.174273	0.8633	0.9744	-0.1111	0.07983	1.392	29.88	>0.999999
0.84_461.0209	0.84	461.021	No	1.8e-05	0.4292	1.047	-0.6175	0.1277	4.836	42.71	0.031434
0.84_129.0444	0.84	129.044	No	0.004364	0.5534	0.9214	-0.368	0.1223	3.01	42.99	0.999351
0.84_158.0225	0.84	158.023	No	0.000221	0.8241	2.654	-1.83	0.4403	4.157	32.35	0.324574
0.84_278.0611	0.84	278.061	No	0.171355	2.927	2.156	0.7709	0.5454	1.413	22.26	>0.999999
0.84_294.997	0.84	294.997	No	0.001791	0.4985	1.08	-0.5817	0.1747	3.33	42.96	0.953956
0.85_584.9516	0.85	584.952	No	0.954739	0.902	0.8944	0.007593	0.1326	0.05725	28.94	>0.999999
0.85_486.9797	0.85	486.98	No	2.5e-05	0.6313	1.393	-0.7617	0.1613	4.722	42.94	0.044533
0.86_776.1163	0.86	776.116	No	0.152388	4.174	2.821	1.354	0.8995	1.505	15.54	>0.999999
0.86_291.0947	0.86	291.095	No	0.014972	1.373	0.4721	0.9012	0.3263	2.762	14.41	>0.999999
0.86_403.0173	0.86	403.017	No	0.006901	0.7539	1.041	-0.2875	0.09884	2.909	28.97	0.999989
0.86_621.0326	0.86	621.033	No	0.299942	1.836	1.343	0.4931	0.4622	1.067	18.31	>0.999999
0.86_327.9538	0.86	327.954	No	0.102454	1.267	0.8058	0.4607	0.2659	1.733	15.93	>0.999999
0.86_296.1122	0.86	296.112	No	0.435613	1.203	1.078	0.1245	0.1572	0.792	25.61	>0.999999
0.87_786.1019	0.87	786.102	No	0.064695	4.578	3.011	1.567	0.7953	1.971	17.62	>0.999999
0.87_869.1402	0.87	869.14	No	0.169461	0.8228	1.035	-0.212	0.1503	1.41	27.88	>0.999999
0.87_387.0423	0.87	387.042	No	0.001183	0.7431	1.142	-0.3988	0.1139	3.502	38.61	0.871455
0.87_418.0359	0.87	418.036	No	0.210444	1.027	1.149	-0.1218	0.09411	1.294	19.77	>0.999999
0.87_435.025	0.87	435.025	No	0.013554	0.7406	1.238	-0.4971	0.193	2.575	42.89	>0.999999
0.87_679.0004	0.87	679	No	0.000397	0.7712	1.237	-0.4658	0.1166	3.994	29.51	0.502743
0.87_409.0228	0.87	409.023	No	0.000504	1.134	3.08	-1.946	0.5071	3.837	34.65	0.587656
0.87_855.1363	0.87	855.136	No	0.061448	1.267	0.9985	0.2689	0.1363	1.974	21.47	>0.999999
0.88_192.0291	0.88	192.029	No	0.212174	1.082	1.004	0.07802	0.061	1.279	25.93	>0.999999
0.88_764.1155	0.88	764.115	No	0.027046	4.022	2.435	1.587	0.6749	2.351	24.55	>0.999999
0.88_612.1527	0.88	612.153	No	0.598647	0.9832	0.9254	0.05781	0.1084	0.5331	24.99	>0.999999
0.88_174.0164	0.88	174.016	No	0.025937	1.058	0.8811	0.1769	0.07577	2.334	32.34	>0.999999
0.88_283.0671	0.88	283.067	No	0.282543	0.9965	0.8781	0.1184	0.1075	1.101	22.16	>0.999999
0.88_710.12	0.88	710.12	No	0.642817	0.7095	0.7735	-0.06399	0.1362	0.4699	23.13	>0.999999
0.88_459.9668	0.88	459.967	No	0.096558	0.9603	1.175	-0.2143	0.1248	1.716	29.53	>0.999999
0.88_283.0705	0.88	283.07	No	0.018185	0.939	0.6484	0.2906	0.1164	2.496	30.41	>0.999999
0.88_650.1082	0.88	650.108	No	0.381282	0.9647	0.8606	0.1041	0.116	0.8973	18.17	>0.999999
0.88_265.1166	0.88	265.117	No	0.198606	1.312	1.113	0.1989	0.1511	1.317	28.09	>0.999999
0.88_634.134	0.88	634.134	No	0.338278	1.001	0.9215	0.0799	0.08199	0.9745	27.6	>0.999999
0.88_511.9306	0.88	511.931	No	0.237047	0.8029	0.6482	0.1547	0.1268	1.221	19.17	>0.999999
0.88_748.0776	0.88	748.078	No	0.743091	0.7344	0.6941	0.04025	0.121	0.3326	18.87	>0.999999
0.88_732.1024	0.88	732.102	No	0.129399	0.6832	0.8045	-0.1213	0.07776	1.56	29.64	>0.999999
0.88_842.1324	0.88	842.132	No	0.095192	1.285	1.063	0.222	0.1258	1.764	17.47	>0.999999
0.89_598.0537	0.89	598.054	No	0.546427	2.125	1.812	0.3134	0.5096	0.6151	17.45	>0.999999
0.89_872.1727	0.89	872.173	No	0.218136	0.7515	0.602	0.1495	0.1177	1.27	20.91	>0.999999
0.89_673.9758	0.89	673.976	No	0.668148	1.186	1.242	-0.0553	0.128	0.4319	39.41	>0.999999
0.89_651.9883	0.89	651.988	No	0.984871	1.466	1.469	-0.003268	0.171	0.01911	32.83	>0.999999
0.89_112.0172	0.89	112.017	No	0.298495	1.076	1.019	0.057	0.05379	1.06	27.48	>0.999999
0.89_406.0358	0.89	406.036	No	0.462487	1.345	1.245	0.1004	0.1339	0.7494	19.64	>0.999999
0.89_422.009	0.89	422.009	No	0.653246	1.265	1.219	0.04586	0.101	0.4541	28.25	>0.999999
0.89_141.0432	0.89	141.043	No	0.104269	1.409	0.9004	0.5088	0.2956	1.721	16.16	>0.999999
0.89_774.204	0.89	774.204	No	0.14564	0.9812	0.6542	0.327	0.2133	1.533	15.37	>0.999999
0.89_437.9766	0.89	437.977	No	0.472196	1.33	1.22	0.1095	0.1493	0.7331	19.52	>0.999999
0.89_614.0282	0.89	614.028	No	0.349787	1.877	1.664	0.2128	0.2238	0.9511	27.7	>0.999999
0.89_130.0258	0.89	130.026	No	0.587342	2.909	3.787	-0.8774	1.604	0.547	40.86	>0.999999
0.89_636.0164	0.89	636.016	No	0.76753	1.439	1.39	0.04958	0.1661	0.2985	27.54	>0.999999
0.89_956.247	0.89	956.247	No	0.126013	1.246	1.505	-0.2599	0.1664	1.562	41.04	>0.999999
0.89_862.1909	0.89	862.191	No	0.440062	0.7877	0.8982	-0.1105	0.1408	0.7843	25.58	>0.999999
0.89_519.9756	0.89	519.976	No	0.319905	1.176	1.04	0.136	0.1335	1.019	20.98	>0.999999
0.89_641.0402	0.89	641.04	No	0.000155	1.179	2.032	-0.8533	0.2058	4.147	43	0.241795
0.9_443.9926	0.9	443.993	No	0.958467	1.147	1.142	0.005104	0.09721	0.0525	30.84	>0.999999
0.9_764.221	0.9	764.221	No	0.173661	1.086	1.28	-0.1937	0.1395	1.388	35.8	>0.999999
0.9_311.9793	0.9	311.979	No	0.41301	0.6323	0.7198	-0.08748	0.1052	0.8315	26.89	>0.999999
0.91_471.1586	0.91	471.159	No	0.037997	1.241	0.9603	0.2803	0.1303	2.152	37.19	>0.999999
0.91_235.9921	0.91	235.992	No	0.602761	0.8759	0.9259	-0.05002	0.09461	0.5287	20.14	>0.999999
0.91_420.1379	0.91	420.138	No	0.240719	1.034	0.8568	0.1769	0.1476	1.199	28.04	>0.999999
0.91_374.0883	0.91	374.088	No	0.652173	1.073	1.181	-0.1074	0.2351	0.4568	22.68	>0.999999
0.91_429.997	0.91	429.997	No	0.171401	1.525	1.849	-0.3239	0.2317	1.398	33.05	>0.999999
0.92_312.0555	0.92	312.055	No	0.194941	2.76	1.03	1.73	1.266	1.366	13.04	>0.999999
0.92_361.0787	0.92	361.079	No	0.05752	1.302	0.9241	0.378	0.1846	2.048	15.88	>0.999999
0.92_161.0689	0.92	161.069	No	0.024898	1.514	0.974	0.5396	0.219	2.464	16.75	>0.999999
0.92_314.0707	0.92	314.071	No	0.125829	1.214	1.013	0.2009	0.126	1.594	21.15	>0.999999
0.93_1010.9992	0.93	1011	No	0.223204	1.421	1.089	0.3316	0.2629	1.262	18.02	>0.999999
0.93_914.1904	0.93	914.19	No	0.859774	0.8473	0.8194	0.02783	0.1555	0.179	19.32	>0.999999
0.93_372.1149	0.93	372.115	No	0.006085	1.061	0.6841	0.3769	0.1204	3.131	17	0.999959
0.93_574.0825	0.93	574.082	No	0.000339	0.6614	0.9618	-0.3004	0.07685	3.909	41.1	0.450028
0.93_257.0497	0.93	257.05	No	0.175966	0.8389	1.151	-0.312	0.225	1.387	29.21	>0.999999
0.93_556.1226	0.93	556.123	No	0.10612	2.195	1.646	0.5495	0.3256	1.688	21.2	>0.999999
0.94_181.0743	0.94	181.074	No	0.048128	0.5669	0.452	0.1149	0.05462	2.104	20.14	>0.999999
0.94_347.0649	0.94	347.065	No	0.929936	0.6517	0.6581	-0.006446	0.07233	0.08912	18.72	>0.999999
0.94_319.9727	0.94	319.973	No	0.44318	1.989	1.739	0.2497	0.319	0.7827	19.53	>0.999999
0.94_178.0817	0.94	178.082	No	0.187824	0.9754	0.7546	0.2209	0.1625	1.36	21.88	>0.999999
0.94_156.0445	0.94	156.044	No	0.074387	1.517	1.087	0.4299	0.2279	1.886	19.31	>0.999999
0.94_260.1315	0.94	260.132	No	0.717342	1.077	1.148	-0.07179	0.1967	0.3649	35.35	>0.999999
0.94_494.1289	0.94	494.129	No	0.089858	1.186	0.5464	0.6401	0.3504	1.827	13.56	>0.999999
0.95_342.1167	0.95	342.117	No	0.083836	2.109	1.517	0.5925	0.3221	1.84	16.52	>0.999999
0.95_192.0663	0.95	192.066	No	0.386522	0.9589	1.165	-0.2065	0.2358	0.8755	40.16	>0.999999
0.95_646.1934	0.95	646.193	No	0.353642	1.091	1.261	-0.1699	0.1806	0.9409	32.75	>0.999999
0.95_396.1226	0.95	396.123	No	0.682425	2.895	2.652	0.2429	0.5894	0.4122	39.75	>0.999999
0.96_131.0953	0.96	131.095	No	0.387434	0.168	0.1395	0.02854	0.03227	0.8844	19.22	>0.999999
0.96_130.027	0.96	130.027	No	0.092894	3.201	1.602	1.6	0.8962	1.785	16.25	>0.999999
0.96_396.129	0.96	396.129	No	0.944125	3.018	2.966	0.05185	0.7345	0.07059	35.28	>0.999999
0.98_524.1026	0.98	524.103	No	0.496547	1.428	1.107	0.3207	0.4593	0.6981	14.02	>0.999999
0.98_261.0319	0.98	261.032	No	0.086312	0.9829	1.281	-0.298	0.1687	1.766	34.05	>0.999999
0.99_546.084	0.99	546.084	No	0.543724	1.508	1.18	0.3282	0.5279	0.6217	14.63	>0.999999
0.99_759.1012	0.99	759.101	No	0.754283	0.9113	0.8417	0.06955	0.2183	0.3187	15.28	>0.999999
0.99_102.033	0.99	102.033	No	0.425102	1.074	0.8951	0.179	0.2204	0.8123	22.59	>0.999999
0.99_470.0797	0.99	470.08	No	0.13688	1.833	1.393	0.4395	0.2847	1.544	22.02	>0.999999
0.99_296.1066	0.99	296.107	No	0.254089	1.614	1.082	0.5326	0.4516	1.179	17.53	>0.999999
1_422.0718	1	422.072	No	0.206392	2.458	1.415	1.043	0.7871	1.325	14.03	>0.999999
1_524.1376	1	524.138	No	0.883772	1.119	1.09	0.02925	0.1985	0.1474	31.66	>0.999999
1_344.086	1	344.086	No	0.024521	1.908	0.8282	1.08	0.4286	2.52	13.96	>0.999999
1_778.2407	1	778.241	No	0.838516	1.878	1.794	0.08372	0.4074	0.2055	31.37	>0.999999
1_702.102	1	702.102	No	0.356096	1.4	0.9372	0.4631	0.4857	0.9536	14.35	>0.999999
1_332.0769	1	332.077	No	0.261904	2.237	1.359	0.878	0.7513	1.169	14.1	>0.999999
1_134.0218	1	134.022	No	0.139494	1.547	0.9967	0.5501	0.3547	1.551	16.84	>0.999999
1_466.0959	1	466.096	No	0.76211	1.35	1.257	0.09293	0.3023	0.3074	17.74	>0.999999
1_452.0273	1	452.027	No	0.102771	0.7619	0.988	-0.2261	0.1352	1.672	38.15	>0.999999
1_592.103	1	592.103	No	0.593267	0.9866	1.057	-0.07081	0.1306	0.5422	21.58	>0.999999
1.01_340.1376	1.01	340.138	No	0.846922	1.269	1.341	-0.07159	0.3675	0.1948	28.74	>0.999999
1.01_472.0828	1.01	472.083	No	0.684586	1.911	1.729	0.1813	0.4388	0.413	17.56	>0.999999
1.01_230.005	1.01	230.005	No	0.981388	1.502	1.51	-0.007508	0.3193	0.02351	31.82	>0.999999
1.02_184.0374	1.02	184.037	No	0.395848	1.989	1.578	0.4115	0.4742	0.8678	19.86	>0.999999
1.02_283.0913	1.02	283.091	No	0.333509	0.7425	0.6096	0.1328	0.1348	0.9854	26.01	>0.999999
1.03_222.0747	1.03	222.075	No	0.16348	1.041	0.792	0.2489	0.1725	1.443	21.55	>0.999999
1.03_416.0286	1.03	416.029	No	0.893583	1.468	1.555	-0.08723	0.6422	0.1358	16.63	>0.999999
1.04_212.043	1.04	212.043	No	0.021016	2.428	1.238	1.19	0.464	2.565	15.65	>0.999999
1.04_431.9993	1.04	431.999	No	0.256854	1.745	1.053	0.6921	0.5868	1.179	14.79	>0.999999
1.04_1039.0275	1.04	1039.03	No	0.543466	0.9762	0.8566	0.1196	0.1932	0.6193	18.03	>0.999999
1.06_112.017	1.06	112.017	No	0.133148	11.08	3.829	7.256	4.587	1.582	16.08	>0.999999
1.11_266.1002	1.11	266.1	No	0.085161	1.441	1.124	0.3173	0.1757	1.806	21.22	>0.999999
1.13_260.1013	1.13	260.101	No	0.292509	1.657	1.105	0.5522	0.5057	1.092	14.66	>0.999999
1.14_463.0748	1.14	463.075	No	0.801311	0.6718	0.7329	-0.06117	0.2415	0.2532	42.2	>0.999999
1.19_374.0865	1.19	374.087	No	0.07787	1.231	0.7228	0.5087	0.2731	1.863	19.23	>0.999999
1.23_398.0937	1.23	398.094	No	0.046741	2.302	0.9916	1.311	0.5995	2.186	13.65	>0.999999
1.23_327.0735	1.23	327.074	No	0.784707	1.237	1.162	0.07421	0.2675	0.2774	17.4	>0.999999
1.23_330.096	1.23	330.096	No	0.926282	1.584	1.543	0.04068	0.4338	0.09376	18.92	>0.999999
1.26_416.1063	1.26	416.106	No	0.073914	2.176	0.8486	1.328	0.6883	1.929	14.25	>0.999999
1.29_708.1032	1.29	708.103	No	0.484981	0.6802	0.8116	-0.1315	0.1859	0.7074	28.82	>0.999999
1.3_694.0843	1.3	694.084	No	0.147793	0.5949	0.8426	-0.2477	0.1675	1.479	36.4	>0.999999
1.3_632.1142	1.3	632.114	No	0.000592	0.3724	0.946	-0.5737	0.1545	3.712	42.53	0.645236
1.3_610.1324	1.3	610.132	No	0.00421	0.4919	0.7383	-0.2463	0.0814	3.026	42.16	0.999175
1.33_311.0656	1.33	311.066	No	0.003376	1.631	0.8697	0.7612	0.2268	3.356	18.7	0.996739
1.37_170.0219	1.37	170.022	No	0.161083	0.298	0.3659	-0.06792	0.04661	1.457	19.39	>0.999999
1.37_126.032	1.37	126.032	No	0.174944	0.3478	0.4128	-0.06501	0.04629	1.404	20.87	>0.999999
1.38_321.9626	1.38	321.963	No	0.512026	0.4925	0.4466	0.04588	0.06905	0.6645	26.86	>0.999999
1.38_253.9749	1.38	253.975	No	0.000795	0.2363	0.6317	-0.3954	0.109	3.626	40.63	0.750264
1.39_492.091	1.39	492.091	No	0.004389	0.2476	0.4475	-0.1999	0.06591	3.033	37.28	0.999371
1.39_266.0411	1.39	266.041	No	0.026497	0.7257	1.042	-0.3166	0.137	2.31	37.5	>0.999999
1.39_266.0487	1.39	266.049	No	0.028867	0.7293	1.039	-0.3099	0.1363	2.274	37.15	>0.999999
1.39_282.0067	1.39	282.007	No	0.75154	1.043	0.9798	0.06357	0.1985	0.3203	23.68	>0.999999
1.4_244.061	1.4	244.061	No	0.132167	0.9973	1.389	-0.3917	0.2516	1.557	24.9	>0.999999
1.41_420.0468	1.41	420.047	No	0.234484	0.7302	0.8987	-0.1685	0.1397	1.206	43	>0.999999
1.41_360.0711	1.41	360.071	No	0.403584	0.7364	0.9065	-0.1701	0.2017	0.8436	42.88	>0.999999
1.42_406.0216	1.42	406.022	No	0.000263	0.9159	1.773	-0.8571	0.2141	4.003	40.12	0.371684
1.42_434.0651	1.42	434.065	No	0.66452	0.9316	0.8404	0.09117	0.2073	0.4398	21.31	>0.999999
1.42_296.1114	1.42	296.111	No	0.333596	1.197	1.07	0.1277	0.1297	0.9852	25.99	>0.999999
1.42_618.1791	1.42	618.179	No	0.520238	1.11	0.9364	0.1739	0.2654	0.6553	18.77	>0.999999
1.42_322.0694	1.42	322.069	No	0.001552	0.7937	1.376	-0.5821	0.1689	3.446	33.44	0.931237
1.42_154.0267	1.42	154.027	No	0.00248	0.7325	1.134	-0.4019	0.1189	3.38	23.99	0.985534
1.42_168.0423	1.42	168.042	No	0.190639	0.879	1.146	-0.2671	0.1962	1.361	17.59	>0.999999
1.42_152.0114	1.42	152.011	No	0.34713	0.8955	1.143	-0.2475	0.2565	0.9649	18.39	>0.999999
1.43_571.2107	1.43	571.211	No	0.120172	3.357	2.184	1.173	0.7171	1.636	16.99	>0.999999
1.43_222.0154	1.43	222.015	No	0.788396	1.037	1.093	-0.05583	0.2061	0.2708	29.52	>0.999999
1.44_236.1261	1.44	236.126	No	0.685481	0.5105	0.5727	-0.0622	0.1523	0.4084	34.81	>0.999999
1.44_380.066	1.44	380.066	No	0.13814	1.907	2.672	-0.7654	0.5038	1.519	33.42	>0.999999
1.44_318.0909	1.44	318.091	No	0.511195	0.8889	0.8014	0.08746	0.1316	0.6644	32.06	>0.999999
1.45_247.1063	1.45	247.106	No	0.43882	1.146	1.404	-0.2576	0.3262	0.7897	20.31	>0.999999
1.46_311.073	1.46	311.073	No	0.00886	0.8528	1.711	-0.8586	0.3129	2.744	42.55	>0.999999
1.46_409.1585	1.46	409.159	No	0.111057	1.82	1.332	0.4875	0.29	1.681	17.01	>0.999999
1.47_140.0476	1.47	140.048	No	0.466452	3.995	2.852	1.143	1.54	0.7424	20.09	>0.999999
1.48_537.1199	1.48	537.12	No	0.001545	0.6734	1.348	-0.6751	0.199	3.393	41.01	0.930493
1.48_559.102	1.48	559.102	No	0.203148	1.68	0.8186	0.8617	0.6463	1.333	14.41	>0.999999
1.5_346.0892	1.5	346.089	No	0.089874	3.643	1.742	1.902	1.049	1.813	15.02	>0.999999
1.54_365.1318	1.54	365.132	No	0.346697	2.373	2.845	-0.4718	0.4936	0.9558	30.42	>0.999999
1.58_138.0318	1.58	138.032	No	0.039097	1.302	1.937	-0.6344	0.2981	2.128	42.99	>0.999999
1.63_332.0748	1.63	332.075	No	0.82527	0.9226	0.8796	0.04294	0.1916	0.2242	17.11	>0.999999
1.63_165.0788	1.63	165.079	No	0.475118	0.6334	0.588	0.04546	0.0624	0.7286	19.04	>0.999999
1.63_295.037	1.63	295.037	No	0.291042	0.6746	0.6187	0.05583	0.05162	1.082	22.23	>0.999999
1.63_233.0662	1.63	233.066	No	0.90969	0.6114	0.604	0.007402	0.0644	0.1149	19.02	>0.999999
1.63_265.0045	1.63	265.005	No	0.012821	0.8592	0.5601	0.299	0.1083	2.762	18.04	>0.999999
1.63_424.9956	1.63	424.996	No	0.187521	0.8096	1.015	-0.2059	0.1525	1.35	29.07	>0.999999
1.64_363.025	1.64	363.025	No	0.924704	0.8041	0.8186	-0.01446	0.1512	0.09566	20.82	>0.999999
1.7_914.1897	1.7	914.19	No	0.17889	0.5448	0.7331	-0.1883	0.1378	1.367	42.96	>0.999999
1.71_409.1583	1.71	409.158	No	0.814564	1.632	1.575	0.05715	0.241	0.2372	23.56	>0.999999
1.73_379.1464	1.73	379.146	No	0.172619	1.964	0.971	0.993	0.6935	1.432	15.05	>0.999999
1.78_284.0653	1.78	284.065	No	0.185507	0.7568	0.4813	0.2755	0.1986	1.388	15	>0.999999
1.81_506.1154	1.81	506.115	No	0.310227	0.7411	0.8888	-0.1477	0.1429	1.033	28.13	>0.999999
1.81_484.1331	1.81	484.133	No	0.694959	0.888	0.9302	-0.04221	0.1062	0.3975	21.15	>0.999999
1.82_344.0539	1.82	344.054	No	0.276721	1.663	1.286	0.3765	0.3373	1.116	21.34	>0.999999
1.84_524.0017	1.84	524.002	No	0.04824	1.131	1.66	-0.5292	0.2599	2.036	40.98	>0.999999
1.84_412.0315	1.84	412.031	No	0.51808	0.8405	0.9356	-0.09513	0.1443	0.6592	18.05	>0.999999
1.84_434.0132	1.84	434.013	No	0.725481	1.018	0.9467	0.07163	0.2004	0.3574	15.89	>0.999999
1.84_495.9833	1.84	495.983	No	0.646918	0.8345	0.9349	-0.1004	0.2166	0.4637	24.53	>0.999999
1.84_502.0005	1.84	502	No	0.414859	0.9632	1.162	-0.1986	0.2408	0.8247	36.93	>0.999999
1.84_517.9668	1.84	517.967	No	0.233884	0.6699	0.84	-0.1701	0.139	1.224	22.34	>0.999999
1.87_610.1315	1.87	610.131	No	0.284981	1.193	0.9058	0.2877	0.2602	1.106	16.25	>0.999999
1.88_442.0905	1.88	442.091	No	0.00027	0.7538	2.093	-1.339	0.3372	3.972	42.66	0.378995
1.88_694.0839	1.88	694.084	No	0.248307	0.897	1.326	-0.4288	0.3637	1.179	27.82	>0.999999
1.88_632.1135	1.88	632.114	No	0.733424	0.7721	0.8272	-0.05507	0.1601	0.3439	28.52	>0.999999
1.89_324.1424	1.89	324.142	No	0.143129	0.898	1.18	-0.2825	0.1886	1.498	35.36	>0.999999
1.89_392.1295	1.89	392.13	No	0.610261	1.499	1.318	0.1804	0.3489	0.517	22.34	>0.999999
1.93_225.0644	1.93	225.064	No	0.323827	0.9287	1.04	-0.1108	0.1106	1.001	33.81	>0.999999
1.94_632.1136	1.94	632.114	No	0.658037	1.436	1.619	-0.1825	0.4083	0.4469	31.5	>0.999999
1.94_404.0625	1.94	404.062	No	0.000851	0.5571	1.723	-1.166	0.3198	3.645	35.36	0.773017
1.94_434.1429	1.94	434.143	No	0.634841	0.9836	0.9132	0.07035	0.1457	0.4827	19	>0.999999
1.97_567.1302	1.97	567.13	No	0.23208	2.462	1.815	0.6469	0.5281	1.225	24.81	>0.999999
1.99_347.1217	1.99	347.122	No	0.118813	2.129	1.132	0.9972	0.6038	1.652	15.41	>0.999999
2_409.1589	2	409.159	No	0.016872	1.999	1.313	0.6867	0.2658	2.583	22.24	>0.999999
2.02_1218.2489	2.02	1218.25	No	0.129862	0.6277	0.9327	-0.305	0.1962	1.554	32.33	>0.999999
2.02_310.0492	2.02	310.049	No	0.016788	0.6383	1.081	-0.4431	0.1764	2.512	34.8	>0.999999
2.02_226.0956	2.02	226.096	No	0.036015	0.9091	1.129	-0.2204	0.1016	2.168	40.88	>0.999999
2.02_182.106	2.02	182.106	No	7.7e-05	0.6065	1.424	-0.8171	0.187	4.37	43	0.129186
2.02_248.0822	2.02	248.082	No	0.004262	0.5654	1.209	-0.6436	0.2132	3.019	42.86	0.999241
2.07_402.08	2.07	402.08	No	0.345506	1.074	0.6927	0.3809	0.3914	0.9732	15.41	>0.999999
2.07_400.0325	2.07	400.033	No	0.216259	1.67	0.9235	0.747	0.5758	1.297	13.48	>0.999999
2.07_316.0799	2.07	316.08	No	0.42005	1.429	1.001	0.4283	0.5154	0.8311	13.81	>0.999999
2.07_338.0621	2.07	338.062	No	0.341438	1.313	0.8971	0.4155	0.4223	0.9841	14.3	>0.999999
2.07_468.0207	2.07	468.021	No	0.428408	1.675	0.9874	0.6879	0.8422	0.8168	13.33	>0.999999
2.08_434.1431	2.08	434.143	No	0.2106	1.532	1.202	0.3299	0.255	1.294	19.78	>0.999999
2.09_778.1367	2.09	778.137	No	0.035813	0.7953	1.472	-0.6762	0.3118	2.169	42.04	>0.999999
2.11_254.0546	2.11	254.055	No	0.493965	0.9521	1.106	-0.1535	0.2224	0.6905	38.92	>0.999999
2.14_422.1268	2.14	422.127	No	0.241626	1.047	0.6888	0.358	0.2934	1.22	14.72	>0.999999
2.15_354.1528	2.15	354.153	No	0.382385	1.209	1.068	0.1413	0.1589	0.8894	24.68	>0.999999
2.15_454.0779	2.15	454.078	No	0.067765	1.301	0.9621	0.339	0.175	1.937	19.04	>0.999999
2.15_222.1102	2.15	222.11	No	0.176736	1.244	1.624	-0.3801	0.2752	1.381	32.13	>0.999999
2.16_417.1485	2.16	417.149	No	0.089524	0.9396	1.189	-0.249	0.1428	1.743	37.22	>0.999999
2.17_573.2632	2.17	573.263	No	0.673624	0.9602	1.051	-0.09085	0.2133	0.426	26.05	>0.999999
2.17_674.1767	2.17	674.177	No	0.124403	1.33	0.9158	0.4138	0.2583	1.602	20.61	>0.999999
2.18_170.0218	2.18	170.022	No	0.657317	1.188	1.25	-0.06174	0.1379	0.4478	31.84	>0.999999
2.18_219.1108	2.18	219.111	No	0.112772	0.7744	0.9042	-0.1298	0.07984	1.626	35.62	>0.999999
2.2_1370.2591	2.2	1370.26	No	0.324149	0.6342	0.8499	-0.2157	0.2153	1.002	30.95	>0.999999
2.22_567.1308	2.22	567.131	No	0.147631	1.264	0.9973	0.2666	0.1769	1.507	19.78	>0.999999
2.24_379.1478	2.24	379.148	No	0.161346	1.513	1.134	0.3788	0.2645	1.432	33.67	>0.999999
2.26_516.2056	2.26	516.206	No	0.890676	1.258	1.225	0.03366	0.2422	0.139	22.9	>0.999999
2.26_332.1092	2.26	332.109	No	0.772332	0.824	0.7768	0.04714	0.1613	0.2922	27.42	>0.999999
2.27_678.0898	2.27	678.09	No	0.037721	0.8143	1.146	-0.3313	0.1541	2.15	39.73	>0.999999
2.27_616.119	2.27	616.119	No	0.002838	0.6908	1.059	-0.3681	0.1138	3.236	31.71	0.991997
2.28_346.0894	2.28	346.089	No	0.366804	1.538	1.29	0.2483	0.2705	0.9179	27	>0.999999
2.31_324.1418	2.31	324.142	No	0.734532	1.441	1.327	0.1138	0.3325	0.3423	30.12	>0.999999
2.31_280.1164	2.31	280.116	No	0.024948	1.648	1.234	0.4139	0.173	2.393	23.8	>0.999999
2.33_168.0425	2.33	168.042	No	0.620306	0.9203	0.9728	-0.05251	0.1043	0.5035	19.42	>0.999999
2.33_398.0832	2.33	398.083	No	0.905111	0.9566	0.9407	0.01591	0.1315	0.121	17.28	>0.999999
2.37_389.0733	2.37	389.073	No	0.054314	1.711	1.114	0.597	0.2859	2.088	14.94	>0.999999
2.38_215.0799	2.38	215.08	No	0.863429	0.9117	0.8903	0.02138	0.1229	0.174	22.93	>0.999999
2.39_446.142	2.39	446.142	No	0.370153	0.883	1.001	-0.1182	0.1301	0.9087	32.63	>0.999999
2.39_393.1627	2.39	393.163	No	0.217063	1.537	1.142	0.3947	0.3099	1.274	20.41	>0.999999
2.4_687.1478	2.4	687.148	No	0.055362	1.905	3.004	-1.098	0.5572	1.971	41.66	>0.999999
2.44_1416.4587	2.44	1416.46	No	0.031883	0.8176	1.059	-0.2418	0.1084	2.231	36.68	>0.999999
2.44_154.0267	2.44	154.027	Yes	<0.000001	0.7511	1.529	-0.7777	0.1264	6.152	40.84	0.000496
2.44_379.1479	2.44	379.148	No	0.044649	1.706	1.234	0.4722	0.2242	2.106	26.98	>0.999999
2.45_685.228	2.45	685.228	No	0.482987	0.9979	1.078	-0.08002	0.1129	0.7085	37.65	>0.999999
2.48_978.1496	2.48	978.15	No	0.731762	0.7061	0.7633	-0.05713	0.1649	0.3464	26.79	>0.999999
2.48_288.0641	2.48	288.064	No	0.321901	0.7322	0.845	-0.1128	0.1109	1.016	19.43	>0.999999
2.48_940.2012	2.48	940.201	No	0.335392	0.5974	0.8114	-0.2139	0.2172	0.9847	22.14	>0.999999
2.48_970.1334	2.48	970.133	No	0.262955	0.6251	0.812	-0.1868	0.1636	1.142	28.15	>0.999999
2.48_448.9817	2.48	448.982	No	0.537395	0.6268	0.7031	-0.07629	0.1215	0.6277	19.71	>0.999999
2.48_126.0317	2.48	126.032	No	0.046673	0.6527	0.8228	-0.1701	0.08132	2.091	25.37	>0.999999
2.48_718.0804	2.48	718.08	No	0.040111	0.6021	0.8085	-0.2063	0.09556	2.159	26.37	>0.999999
2.48_665.0584	2.48	665.058	No	0.13582	0.5642	0.7559	-0.1916	0.1241	1.544	23.77	>0.999999
2.48_732.0411	2.48	732.041	No	0.011584	0.6298	0.8703	-0.2405	0.09087	2.647	39.78	>0.999999
2.48_306.0756	2.48	306.076	No	0.07404	0.5937	0.7979	-0.2042	0.1092	1.87	23.32	>0.999999
2.48_634.1293	2.48	634.129	No	0.059679	0.4957	0.7618	-0.2661	0.1348	1.974	24.64	>0.999999
2.48_328.0561	2.48	328.056	No	0.016176	0.6947	0.8754	-0.1806	0.06971	2.591	23.47	>0.999999
2.48_390.0269	2.48	390.027	No	0.001749	0.659	0.8458	-0.1868	0.05376	3.476	26.85	0.950685
2.48_374.0603	2.48	374.06	No	0.082818	0.7402	0.8348	-0.09461	0.05253	1.801	27.19	>0.999999
2.48_396.0435	2.48	396.043	No	0.000263	0.66	0.8542	-0.1942	0.04739	4.099	32.18	0.371817
2.48_262.0846	2.48	262.085	No	0.059414	0.6092	0.8047	-0.1955	0.09878	1.979	23.89	>0.999999
2.48_696.0997	2.48	696.1	No	0.033788	0.4972	0.763	-0.2658	0.1184	2.244	25.32	>0.999999
2.48_180.0427	2.48	180.043	No	0.066972	0.6671	0.8285	-0.1613	0.08397	1.921	23.32	>0.999999
2.48_369.0697	2.48	369.07	No	0.054989	0.5602	0.7654	-0.2052	0.1019	2.014	24.71	>0.999999
2.48_138.0318	2.48	138.032	No	0.099506	0.7855	1.007	-0.2214	0.1307	1.694	33.35	>0.999999
2.48_220.074	2.48	220.074	No	0.10732	0.7168	0.8516	-0.1348	0.08058	1.673	24.14	>0.999999
2.48_460.0998	2.48	460.1	No	0.008219	0.5511	0.968	-0.417	0.1454	2.867	25.35	0.999999
2.48_650.1027	2.48	650.103	No	0.031233	0.4937	0.7659	-0.2722	0.1195	2.279	25.7	>0.999999
2.48_166.0268	2.48	166.027	No	0.842097	0.8598	0.8298	0.03006	0.1487	0.2022	17.35	>0.999999
2.48_418.0516	2.48	418.052	No	0.003823	0.9568	1.68	-0.723	0.2337	3.094	35.81	0.998426
2.48_366.153	2.48	366.153	No	0.342248	0.6725	0.837	-0.1645	0.1703	0.9659	28.42	>0.999999
2.48_405.9994	2.48	405.999	No	0.682615	0.9037	0.9725	-0.06882	0.1669	0.4124	34.5	>0.999999
2.48_404.0534	2.48	404.053	No	7.1e-05	0.5613	0.9252	-0.3638	0.08236	4.417	41.33	0.118942
2.48_176.0454	2.48	176.045	No	0.059889	0.6564	0.9468	-0.2904	0.1493	1.945	34.55	>0.999999
2.48_672.0775	2.48	672.077	No	0.019794	0.5538	0.8038	-0.25	0.1005	2.487	25.38	>0.999999
2.48_370.0426	2.48	370.043	Yes	4e-06	0.6537	1.277	-0.6233	0.1161	5.369	39.9	0.006696
2.48_168.0425	2.48	168.042	No	0.737955	0.7144	0.7736	-0.05923	0.1741	0.3402	16.74	>0.999999
2.48_662.0453	2.48	662.045	No	0.042649	0.5082	0.7399	-0.2317	0.1082	2.141	24.02	>0.999999
2.49_412.0173	2.49	412.017	No	0.30084	0.8602	0.9997	-0.1395	0.1325	1.053	29.62	>0.999999
2.49_458.0142	2.49	458.014	No	0.541829	0.9154	0.9864	-0.07101	0.1147	0.619	23.59	>0.999999
2.49_519.9852	2.49	519.985	No	0.04727	2.325	1.356	0.9692	0.4517	2.146	16.31	>0.999999
2.49_390.1197	2.49	390.12	No	0.066934	0.6884	0.8163	-0.1279	0.06797	1.882	41.17	>0.999999
2.49_388.0113	2.49	388.011	No	0.016892	0.9362	1.37	-0.4334	0.1715	2.527	30.52	>0.999999
2.5_479.9947	2.5	479.995	No	0.000691	1.329	2.261	-0.9315	0.2545	3.66	42.57	0.701838
2.51_381.1635	2.51	381.163	No	0.13031	0.9066	1.058	-0.1511	0.0975	1.549	34.85	>0.999999
2.51_464.0306	2.51	464.031	No	0.510146	1.098	1.198	-0.09954	0.148	0.6728	16.94	>0.999999
2.54_383.1075	2.54	383.108	No	0.081402	0.7247	0.2997	0.4249	0.2257	1.882	13.57	>0.999999
2.54_316.0804	2.54	316.08	No	0.77636	1.001	1.096	-0.09512	0.3293	0.2889	16.14	>0.999999
2.54_190.0846	2.54	190.085	No	0.477098	0.8903	0.8216	0.06874	0.09495	0.7239	20.98	>0.999999
2.55_310.1269	2.55	310.127	No	0.487151	0.8429	0.7647	0.0782	0.1106	0.7072	21.23	>0.999999
2.56_154.0632	2.56	154.063	No	0.128289	2.929	1.696	1.232	0.7615	1.618	13.79	>0.999999
2.56_300.0849	2.56	300.085	No	0.691097	1.023	1.07	-0.04758	0.1178	0.4038	18.15	>0.999999
2.58_1202.254	2.58	1202.25	No	0.029086	0.7572	1.135	-0.3777	0.1631	2.315	25.05	>0.999999
2.6_952.1385	2.6	952.139	No	0.280034	0.5785	0.6822	-0.1037	0.09401	1.103	26.75	>0.999999
2.6_914.1888	2.6	914.189	No	0.041958	0.4743	0.6495	-0.1752	0.08288	2.113	34.11	>0.999999
2.6_936.1709	2.6	936.171	No	0.059876	0.5241	0.691	-0.1669	0.0855	1.952	31.5	>0.999999
2.61_992.2149	2.61	992.215	No	0.222609	3.319	0.9296	2.389	1.866	1.281	13.06	>0.999999
2.61_280.1165	2.61	280.116	No	0.385457	0.975	0.9113	0.06372	0.07232	0.8811	29.19	>0.999999
2.67_1068.2139	2.67	1068.21	No	0.06659	0.729	1.07	-0.3406	0.1788	1.905	29.61	>0.999999
2.68_594.0302	2.68	594.03	No	0.208383	0.6673	0.786	-0.1188	0.09224	1.288	28.19	>0.999999
2.68_602.0137	2.68	602.014	No	0.646547	1.139	1.247	-0.1077	0.2309	0.4662	18.39	>0.999999
2.68_170.0217	2.68	170.022	No	0.02231	0.7885	1.055	-0.2666	0.1121	2.379	39.28	>0.999999
2.68_538.0523	2.68	538.052	No	0.201786	0.796	0.9385	-0.1425	0.1093	1.303	31.76	>0.999999
2.68_970.1398	2.68	970.14	No	0.014515	0.6212	1.292	-0.6711	0.2635	2.547	42.99	>0.999999
2.68_648.0023	2.68	648.002	No	0.08195	0.8017	0.9769	-0.1752	0.09757	1.795	32.34	>0.999999
2.68_641.9858	2.68	641.986	No	0.029546	0.8062	1.047	-0.2409	0.106	2.273	33.71	>0.999999
2.68_586.0541	2.68	586.054	No	0.084032	0.8486	1.167	-0.318	0.1764	1.802	24.12	>0.999999
2.68_512.0367	2.68	512.037	No	0.006999	0.7197	1.136	-0.4158	0.1465	2.839	41.11	0.99999
2.68_474.0815	2.68	474.082	No	0.024279	0.711	1.041	-0.3301	0.1398	2.361	32.95	>0.999999
2.68_496.0621	2.68	496.062	No	0.009018	0.703	1.051	-0.3477	0.1252	2.777	32.63	>0.999999
2.68_558.0325	2.68	558.033	No	0.009274	0.707	1.04	-0.3332	0.1201	2.774	31.1	>0.999999
2.68_320.0538	2.68	320.054	No	0.008785	0.6893	1.062	-0.3723	0.1337	2.785	33.08	>0.999999
2.68_518.0444	2.68	518.044	No	0.008972	0.7392	1.03	-0.2907	0.1043	2.788	30.99	>0.999999
2.68_154.0268	2.68	154.027	No	0.012874	0.6941	1.884	-1.19	0.4513	2.636	31.71	>0.999999
2.68_580.0148	2.68	580.015	No	0.006339	0.7305	1.047	-0.3161	0.1076	2.938	29.68	0.999972
2.68_572.0503	2.68	572.05	No	0.031994	0.6161	0.9004	-0.2843	0.126	2.257	28.14	>0.999999
2.68_571.989	2.68	571.989	No	0.009443	0.6893	0.9966	-0.3072	0.1108	2.773	30.02	>0.999999
2.68_342.0365	2.68	342.036	No	0.009892	0.6945	1.01	-0.3153	0.1145	2.754	30.12	>0.999999
2.68_593.9727	2.68	593.973	No	0.007773	0.8074	1.269	-0.4618	0.165	2.798	41.23	0.999997
2.7_614.1837	2.7	614.184	No	0.220236	0.8042	0.6834	0.1208	0.09709	1.245	41.62	>0.999999
2.71_1202.2541	2.71	1202.25	No	0.114882	0.6229	0.8887	-0.2658	0.1618	1.643	21.56	>0.999999
2.71_204.0899	2.71	204.09	No	0.026494	0.8795	0.484	0.3956	0.1633	2.423	17.51	>0.999999
2.72_426.0948	2.72	426.095	Yes	2e-06	0.4837	0.8776	-0.3939	0.07179	5.487	43	0.003722
2.72_360.1063	2.72	360.106	No	0.096198	0.7078	0.8289	-0.1211	0.0711	1.703	40.43	>0.999999
2.72_198.0532	2.72	198.053	No	0.308906	0.8618	0.9297	-0.06786	0.06572	1.033	34.83	>0.999999
2.73_920.1759	2.73	920.176	No	6e-06	0.5158	0.9341	-0.4183	0.07951	5.261	36.62	0.011737
2.74_354.0953	2.74	354.095	No	0.357631	2.125	0.9972	1.128	1.184	0.9527	13.39	>0.999999
2.75_532.1232	2.75	532.123	No	0.748125	0.8851	0.942	-0.05688	0.1754	0.3242	28.62	>0.999999
2.75_316.0795	2.75	316.079	No	0.589209	1.061	1.15	-0.08959	0.1624	0.5517	15.19	>0.999999
2.76_192.028	2.76	192.028	No	0.073621	1.515	1.198	0.3164	0.17	1.861	27.1	>0.999999
2.77_162.0526	2.77	162.053	No	0.063344	0.7636	1.061	-0.2977	0.1534	1.94	25.85	>0.999999
2.77_261.1209	2.77	261.121	No	0.027175	0.667	1.047	-0.3801	0.1615	2.354	23.82	>0.999999
2.77_356.0749	2.77	356.075	No	0.139872	2.116	1.616	0.5	0.3263	1.532	21.73	>0.999999
2.77_476.1526	2.77	476.153	No	0.674655	0.7594	0.8077	-0.04825	0.1137	0.4245	26.33	>0.999999
2.78_324.0962	2.78	324.096	No	0.246911	1.293	1.001	0.2913	0.2426	1.201	16.31	>0.999999
2.78_462.1385	2.78	462.139	No	0.20897	1.598	0.9982	0.6	0.4569	1.313	14.9	>0.999999
2.79_253.0957	2.79	253.096	No	0.34614	0.9208	1.013	-0.09226	0.09555	0.9656	19.4	>0.999999
2.8_366.1474	2.8	366.147	No	0.011204	0.5616	0.9007	-0.339	0.1278	2.653	42.23	>0.999999
2.8_366.1884	2.8	366.188	No	0.139159	1.963	1.463	0.4994	0.3275	1.525	26.54	>0.999999
2.8_762.1418	2.8	762.142	No	0.001879	1.036	1.771	-0.7355	0.2197	3.349	36.95	0.960298
2.82_410.1716	2.82	410.172	No	0.927347	1.166	1.143	0.02343	0.2539	0.0923	20.61	>0.999999
2.82_446.1286	2.82	446.129	No	0.238139	1.108	0.8911	0.2172	0.1783	1.218	18.88	>0.999999
2.82_560.1188	2.82	560.119	No	0.335044	1.058	0.8955	0.1629	0.1647	0.9889	19.17	>0.999999
2.82_204.0903	2.82	204.09	No	0.446021	0.9767	0.8771	0.09966	0.1282	0.7776	19.8	>0.999999
2.82_226.0722	2.82	226.072	No	0.537971	0.9678	0.8991	0.06865	0.1095	0.6271	19.23	>0.999999
2.82_288.0435	2.82	288.043	No	0.491502	0.9746	0.8966	0.07794	0.1111	0.7013	19.21	>0.999999
2.82_430.1617	2.82	430.162	No	0.254531	1.124	0.8679	0.2565	0.2181	1.176	18.46	>0.999999
2.82_318.0653	2.82	318.065	No	0.593828	2.272	2.84	-0.5677	1.055	0.538	36.5	>0.999999
2.82_356.0312	2.82	356.031	No	0.713408	0.9527	0.9161	0.0366	0.09825	0.3725	20.12	>0.999999
2.82_294.0621	2.82	294.062	No	0.813928	0.981	0.9558	0.02527	0.1059	0.2386	19.08	>0.999999
2.83_117.0578	2.83	117.058	No	0.254863	1.028	0.8727	0.1554	0.1329	1.169	21.88	>0.999999
2.83_304.0155	2.83	304.015	No	0.533369	0.9497	0.8842	0.0655	0.1034	0.6334	20.79	>0.999999
2.83_160.1002	2.83	160.1	No	0.336208	1.057	0.9205	0.1368	0.1388	0.9855	19.92	>0.999999
2.83_275.1011	2.83	275.101	No	0.030196	1.214	0.817	0.3974	0.166	2.394	14.99	>0.999999
2.83_143.0736	2.83	143.074	No	0.184756	1.087	0.895	0.1916	0.139	1.378	18.24	>0.999999
2.84_382.0546	2.84	382.055	No	0.060204	1.536	0.946	0.59	0.2917	2.023	15.92	>0.999999
2.85_454.1123	2.85	454.112	No	0.851179	1.46	1.505	-0.04437	0.2343	0.1894	27.16	>0.999999
2.86_400.0642	2.86	400.064	No	0.605629	1.665	1.508	0.1568	0.298	0.5262	16.74	>0.999999
2.86_2296.7693	2.86	2296.77	No	0.292091	0.8042	0.901	-0.09673	0.09068	1.067	42.76	>0.999999
2.86_228.0627	2.86	228.063	No	0.967078	1.334	1.307	0.02774	0.6648	0.04173	22.95	>0.999999
2.86_250.0457	2.86	250.046	No	0.426936	0.7348	0.9854	-0.2507	0.3098	0.8092	22.33	>0.999999
2.87_380.0036	2.87	380.004	No	0.780073	0.9407	1.014	-0.07324	0.2591	0.2826	22.24	>0.999999
2.87_318.0336	2.87	318.034	No	0.724497	0.8517	0.9365	-0.08478	0.2377	0.3566	23.98	>0.999999
2.87_312.016	2.87	312.016	No	0.559493	0.7861	0.9522	-0.1662	0.2805	0.5925	22.36	>0.999999
2.89_593.1239	2.89	593.124	No	0.232775	0.8218	1.09	-0.2684	0.2173	1.235	17.88	>0.999999
2.9_636.1316	2.9	636.132	No	0.502315	0.7482	0.8185	-0.07023	0.1036	0.6782	33.37	>0.999999
2.9_311.1015	2.9	311.101	No	0.378968	1.346	1.065	0.2808	0.3127	0.898	21.85	>0.999999
2.9_638.103	2.9	638.103	No	0.0907	0.8001	1.115	-0.3147	0.1754	1.795	16.84	>0.999999
2.9_678.0878	2.9	678.088	No	0.04034	0.8057	1.191	-0.385	0.1739	2.214	17.56	>0.999999
2.91_392.104	2.91	392.104	No	0.642211	0.9196	0.7914	0.1282	0.27	0.4747	14.22	>0.999999
2.91_392.079	2.91	392.079	No	0.488189	1.011	0.8171	0.1939	0.2725	0.7116	14.24	>0.999999
2.91_392.0915	2.91	392.091	No	0.440091	0.9942	0.7866	0.2076	0.2614	0.7941	14.35	>0.999999
2.94_356.0635	2.94	356.063	No	0.130679	2.94	1.324	1.616	1.005	1.609	13.55	>0.999999
2.94_1826.3459	2.94	1826.35	No	0.458501	0.7284	0.6277	0.1007	0.1328	0.758	17.54	>0.999999
2.94_1088.1765	2.94	1088.18	No	0.343276	0.6932	0.7998	-0.1066	0.1107	0.9631	29.63	>0.999999
2.94_914.1876	2.94	914.188	No	0.81606	0.5943	0.6232	-0.02896	0.1227	0.2361	17.8	>0.999999
2.94_1066.1985	2.94	1066.2	No	0.114229	0.6118	0.7885	-0.1767	0.1091	1.619	35.59	>0.999999
2.95_326.0879	2.95	326.088	No	0.667244	1.952	2.084	-0.1322	0.3047	0.434	31.91	>0.999999
2.95_326.0948	2.95	326.095	No	0.02105	1.445	2.298	-0.853	0.3514	2.428	31.78	>0.999999
2.95_473.1585	2.95	473.159	No	0.768415	0.9334	0.9508	-0.01737	0.05809	0.299	17.77	>0.999999
2.96_276.0521	2.96	276.052	No	0.066513	0.8553	1.221	-0.3655	0.1938	1.886	40.33	>0.999999
2.96_364.0701	2.96	364.07	No	0.68545	0.8657	0.9303	-0.06459	0.1577	0.4097	25.75	>0.999999
2.96_762.1414	2.96	762.141	No	0.374487	0.724	0.8855	-0.1615	0.1785	0.9049	24.08	>0.999999
2.99_164.0479	2.99	164.048	No	0.437024	0.7312	0.8272	-0.096	0.1209	0.7939	19.06	>0.999999
2.99_302.0788	2.99	302.079	No	0.170923	0.527	0.6505	-0.1235	0.08831	1.398	34.9	>0.999999
2.99_372.1043	2.99	372.104	No	0.255196	2.659	1.532	1.127	0.9558	1.179	16.35	>0.999999
2.99_322.0692	2.99	322.069	No	0.070576	0.3911	0.6612	-0.2701	0.1445	1.869	32.67	>0.999999
3_138.0313	3	138.031	No	0.022489	0.4125	0.631	-0.2185	0.09216	2.371	41.29	>0.999999
3_452.1296	3	452.13	No	0.004432	0.7944	1.135	-0.341	0.1104	3.087	28.86	0.9994
3.01_395.9983	3.01	395.998	No	0.121844	0.4909	0.5722	-0.0813	0.05144	1.58	40.16	>0.999999
3.01_488.0595	3.01	488.06	No	0.000291	0.5342	1.127	-0.5926	0.1503	3.944	43	0.401686
3.01_334.0289	3.01	334.029	No	0.499879	0.4851	0.5253	-0.04019	0.05894	0.6819	34.26	>0.999999
3.01_244.0581	3.01	244.058	No	0.178519	0.425	0.4899	-0.06482	0.04739	1.368	42.93	>0.999999
3.01_266.0408	3.01	266.041	No	0.710577	0.6088	0.634	-0.02515	0.0671	0.3748	28.86	>0.999999
3.01_266.0498	3.01	266.05	No	0.674752	0.6001	0.6287	-0.02864	0.06755	0.424	28.68	>0.999999
3.01_328.0119	3.01	328.012	No	0.244195	0.4337	0.4895	-0.0558	0.04724	1.181	41.87	>0.999999
3.01_392.1096	3.01	392.11	No	0.428257	0.778	0.8871	-0.1092	0.1356	0.805	25.57	>0.999999
3.02_311.1012	3.02	311.101	No	0.346305	1.311	1.091	0.22	0.2294	0.9587	26.68	>0.999999
3.02_898.1943	3.02	898.194	Yes	<0.000001	0.3775	0.84	-0.4625	0.07653	6.044	40.76	0.00071
3.02_301.117	3.02	301.117	No	0.193245	1.792	0.9231	0.8685	0.6335	1.371	13.19	>0.999999
3.04_295.1057	3.04	295.106	No	0.921407	0.9528	0.9624	-0.009562	0.09588	0.09972	23.63	>0.999999
3.05_454.1113	3.05	454.111	No	0.068562	0.9087	1.267	-0.3585	0.1895	1.891	29.09	>0.999999
3.06_438.0809	3.06	438.081	No	0.154664	0.8285	1.048	-0.2192	0.1504	1.457	32.89	>0.999999
3.08_1066.2011	3.08	1066.2	No	0.676943	1.008	0.8293	0.1786	0.4197	0.4256	13.86	>0.999999
3.09_583.1971	3.09	583.197	No	0.012885	0.2793	0.1959	0.08338	0.03006	2.774	17.2	>0.999999
3.1_376.147	3.1	376.147	No	0.015294	1.732	1.144	0.5882	0.2212	2.659	19.49	>0.999999
3.1_247.106	3.1	247.106	No	0.064786	1.61	1.288	0.3229	0.166	1.945	21.71	>0.999999
3.1_898.1948	3.1	898.195	Yes	<0.000001	0.4618	0.9037	-0.442	0.07303	6.052	42.95	0.000574
3.12_621.1659	3.12	621.166	No	0.005647	4.115	1.403	2.712	0.8372	3.239	14.65	0.999916
3.12_1186.258	3.12	1186.26	No	3.5e-05	0.6103	1.218	-0.6078	0.1314	4.626	42.36	0.061398
3.13_468.1266	3.13	468.127	No	0.403602	1.045	0.7719	0.2728	0.3162	0.8626	13.33	>0.999999
3.14_378.0208	3.14	378.021	No	0.009426	0.849	1.107	-0.2582	0.09467	2.727	40.15	>0.999999
3.14_356.0387	3.14	356.039	No	0.016978	0.8711	1.125	-0.2536	0.1017	2.493	39.43	>0.999999
3.15_289.1167	3.15	289.117	No	0.010401	1.479	0.9246	0.5543	0.1925	2.88	16.99	>0.999999
3.15_534.1944	3.15	534.194	No	0.148742	0.8026	0.6082	0.1944	0.1299	1.497	21.97	>0.999999
3.16_431.1635	3.16	431.163	No	0.259203	0.7839	0.9361	-0.1522	0.1329	1.145	38.15	>0.999999
3.16_310.0687	3.16	310.069	No	0.917842	1.299	1.28	0.01944	0.1864	0.1043	22.6	>0.999999
3.16_368.1677	3.16	368.168	No	0.303156	0.854	0.9789	-0.1249	0.1195	1.045	34.86	>0.999999
3.17_1072.1939	3.17	1072.19	No	0.023932	0.6769	0.9556	-0.2787	0.1155	2.413	23.74	>0.999999
3.17_192.0273	3.17	192.027	No	0.540978	1.617	1.37	0.2472	0.3988	0.6199	24.9	>0.999999
3.17_356.0638	3.17	356.064	No	0.496268	1.587	1.401	0.1857	0.2684	0.6919	21.96	>0.999999
3.17_548.1163	3.17	548.116	No	0.134478	0.6625	0.8419	-0.1794	0.1175	1.527	41.38	>0.999999
3.17_882.1998	3.17	882.2	No	0.091354	2.351	5.355	-3.004	1.738	1.728	41.99	>0.999999
3.17_372.1049	3.17	372.105	No	0.192985	0.6014	0.4427	0.1587	0.1175	1.351	18.55	>0.999999
3.18_520.1143	3.18	520.114	No	0.130494	0.7929	0.9814	-0.1885	0.1223	1.542	42.98	>0.999999
3.18_452.1313	3.18	452.131	No	0.307343	0.8891	1.033	-0.1442	0.1395	1.033	42.49	>0.999999
3.18_386.0836	3.18	386.084	No	0.184097	1.262	0.844	0.4177	0.2998	1.393	14.79	>0.999999
3.19_393.1633	3.19	393.163	No	0.311519	1.006	1.135	-0.1283	0.1253	1.024	43	>0.999999
3.19_502.1325	3.19	502.132	No	0.098946	3.491	1.152	2.34	1.319	1.774	13.27	>0.999999
3.2_318.0736	3.2	318.074	No	0.603391	0.5494	0.5809	-0.03157	0.06029	0.5236	41.18	>0.999999
3.2_452.1198	3.2	452.12	No	0.00348	0.7523	1.088	-0.3354	0.108	3.104	40.44	0.997248
3.2_190.0846	3.2	190.085	No	0.050304	0.5684	0.7665	-0.1982	0.09764	2.03	33.93	>0.999999
3.2_1088.1811	3.2	1088.18	No	0.552095	0.7931	0.667	0.1261	0.2072	0.6085	14.76	>0.999999
3.21_776.123	3.21	776.123	No	0.00124	0.4275	0.8026	-0.375	0.1085	3.458	43	0.88319
3.22_904.1803	3.22	904.18	No	0.017036	0.6775	1.042	-0.3645	0.1405	2.594	20.71	>0.999999
3.23_648.085	3.23	648.085	No	0.009445	0.5952	0.7978	-0.2026	0.07307	2.772	30.17	>0.999999
3.23_442.0914	3.23	442.091	No	0.000255	0.584	0.888	-0.304	0.07262	4.186	27.98	0.363498
3.23_610.138	3.23	610.138	No	0.089062	2.03	0.8333	1.197	0.6529	1.833	13.38	>0.999999
3.23_654.101	3.23	654.101	No	0.137261	0.7318	0.9409	-0.2091	0.1338	1.563	16.39	>0.999999
3.23_596.1375	3.23	596.138	No	0.851236	0.9257	0.8935	0.03214	0.1686	0.1906	15.8	>0.999999
3.23_716.0709	3.23	716.071	No	0.390856	0.764	0.8415	-0.07753	0.08877	0.8733	24.79	>0.999999
3.24_1474.3203	3.24	1474.32	No	2.1e-05	0.412	1.977	-1.565	0.3146	4.973	32.31	0.037512
3.25_253.0954	3.25	253.095	No	0.987742	0.639	0.6403	-0.001273	0.08233	0.01546	40.56	>0.999999
3.25_324.1425	3.25	324.142	No	0.527687	1.099	1.032	0.06712	0.1049	0.6397	27.34	>0.999999
3.26_482.1048	3.26	482.105	No	0.07352	4.592	1.89	2.702	1.409	1.918	15.66	>0.999999
3.26_358.0665	3.26	358.067	No	0.063423	0.861	1.056	-0.1953	0.1014	1.926	30.54	>0.999999
3.26_336.0848	3.26	336.085	No	0.015456	0.7396	1.028	-0.2879	0.1111	2.592	26.01	>0.999999
3.26_388.1365	3.26	388.137	No	0.238112	0.5769	0.7176	-0.1407	0.1173	1.2	35.44	>0.999999
3.26_126.0317	3.26	126.032	No	0.019189	0.7501	0.9884	-0.2383	0.09525	2.502	25.23	>0.999999
3.26_178.0274	3.26	178.027	No	0.027014	0.7862	1.058	-0.2718	0.1158	2.348	25.27	>0.999999
3.26_420.0371	3.26	420.037	No	0.061981	0.8826	1.078	-0.1953	0.1003	1.948	26.84	>0.999999
3.26_662.0963	3.26	662.096	Yes	<0.000001	0.6919	1.254	-0.5617	0.09817	5.722	42.17	0.001818
3.27_452.0252	3.27	452.025	No	0.924353	1.181	1.203	-0.02148	0.2237	0.096	22.97	>0.999999
3.27_384.0386	3.27	384.039	No	0.503614	1.213	1.066	0.1468	0.2164	0.6783	25.74	>0.999999
3.27_344.1122	3.27	344.112	No	0.137959	1.405	1.05	0.3553	0.2288	1.553	17.78	>0.999999
3.27_300.0847	3.27	300.085	No	0.696075	1.194	1.107	0.08693	0.2203	0.3947	27.86	>0.999999
3.27_368.0717	3.27	368.072	No	0.155947	1.525	1.148	0.3777	0.2574	1.467	22.77	>0.999999
3.27_444.1996	3.27	444.2	No	0.702857	1.278	1.177	0.1011	0.2608	0.3875	18.19	>0.999999
3.27_198.0534	3.27	198.053	No	0.029616	0.8391	1.079	-0.2398	0.1037	2.313	24.02	>0.999999
3.27_394.1268	3.27	394.127	No	0.127596	0.8121	1.04	-0.228	0.1445	1.578	24.16	>0.999999
3.28_776.1231	3.28	776.123	No	0.003637	0.3973	0.7156	-0.3183	0.1034	3.077	42.93	0.997861
3.28_930.1496	3.28	930.15	No	0.03585	0.6912	1.179	-0.4881	0.2253	2.167	42.99	>0.999999
3.28_418.0889	3.28	418.089	No	0.040142	2.871	0.9917	1.879	0.8329	2.256	14.35	>0.999999
3.29_166.0626	3.29	166.063	No	0.173017	1.23	1.379	-0.1491	0.1075	1.387	40.03	>0.999999
3.29_328.1161	3.29	328.116	No	0.096315	1.204	1.373	-0.1695	0.09955	1.703	39.92	>0.999999
3.3_340.0787	3.3	340.079	No	0.13294	0.8684	1.368	-0.4994	0.326	1.532	42.63	>0.999999
3.3_464.0913	3.3	464.091	No	0.022752	3.756	1.002	2.754	1.078	2.553	14.22	>0.999999
3.3_264.1485	3.3	264.149	No	0.082285	2.458	1.171	1.287	0.6875	1.872	14	>0.999999
3.3_176.0686	3.3	176.069	No	0.881364	0.9951	0.9765	0.01855	0.1226	0.1513	19.04	>0.999999
3.3_788.1978	3.3	788.198	No	0.696825	0.9297	0.8906	0.0391	0.09928	0.3938	26.96	>0.999999
3.3_454.1087	3.3	454.109	No	0.020373	0.7588	1.067	-0.3081	0.1269	2.428	35.69	>0.999999
3.31_734.1024	3.31	734.102	No	0.007044	2.406	1.223	1.183	0.3917	3.019	19.04	0.999991
3.31_194.0588	3.31	194.059	No	0.762904	1.453	1.329	0.1239	0.4034	0.3072	15	>0.999999
3.31_356.1102	3.31	356.11	No	0.730651	1.504	1.348	0.1567	0.4468	0.3507	15.11	>0.999999
3.31_672.1289	3.31	672.129	No	0.003437	2.063	1.004	1.058	0.3178	3.329	19.46	0.997047
3.31_650.1452	3.31	650.145	No	0.030194	3.647	1.383	2.263	0.9472	2.39	15.25	>0.999999
3.32_712.1133	3.32	712.113	No	0.024361	2.442	1.026	1.416	0.5704	2.483	16.16	>0.999999
3.32_262.0784	3.32	262.078	No	0.347731	0.3139	0.4332	-0.1193	0.1246	0.9574	24.41	>0.999999
3.32_368.1679	3.32	368.168	No	0.528563	1.612	1.415	0.1971	0.3091	0.6377	29.48	>0.999999
3.33_405.9921	3.33	405.992	No	0.427108	0.616	0.7515	-0.1355	0.1676	0.8087	22.6	>0.999999
3.33_369.0696	3.33	369.07	No	0.80056	0.5574	0.5974	-0.03999	0.1566	0.2554	24.39	>0.999999
3.33_525.9935	3.33	525.994	No	0.129288	0.4523	0.5536	-0.1013	0.06461	1.568	25.54	>0.999999
3.33_396.0389	3.33	396.039	No	0.001199	0.4239	0.8022	-0.3784	0.109	3.472	42.53	0.874844
3.33_634.1328	3.33	634.133	No	0.198367	0.6091	0.3508	0.2583	0.1909	1.353	13.53	>0.999999
3.33_306.0755	3.33	306.075	No	0.586744	0.5944	0.4044	0.19	0.3415	0.5564	13.95	>0.999999
3.33_328.055	3.33	328.055	No	0.659979	0.4002	0.458	-0.05786	0.1295	0.4466	19.85	>0.999999
3.33_458.0106	3.33	458.011	No	0.083456	0.353	0.4669	-0.1139	0.06315	1.804	24.66	>0.999999
3.34_1376.2543	3.34	1376.25	No	0.575488	0.7745	0.8519	-0.07742	0.1363	0.5678	23.81	>0.999999
3.34_1170.2573	3.34	1170.26	No	7e-06	0.4488	1.277	-0.828	0.1612	5.136	41.91	0.012511
3.34_504.0851	3.34	504.085	No	0.013584	2.228	1.082	1.146	0.4191	2.733	18.16	>0.999999
3.34_306.0628	3.34	306.063	No	0.293374	0.6662	0.4612	0.205	0.1878	1.092	14.06	>0.999999
3.34_482.1004	3.34	482.1	No	0.080345	2.806	1.186	1.621	0.8693	1.864	16.36	>0.999999
3.34_368.1583	3.34	368.158	No	0.114448	3.196	1.938	1.258	0.7567	1.663	17.25	>0.999999
3.34_180.0336	3.34	180.034	No	0.549243	0.4889	0.5529	-0.06405	0.1046	0.6126	15.09	>0.999999
3.35_382.0543	3.35	382.054	No	0.299879	1.245	1.485	-0.2395	0.2272	1.054	31.33	>0.999999
3.35_630.1707	3.35	630.171	No	0.015734	2.455	0.7493	1.706	0.6228	2.739	14.3	>0.999999
3.36_792.146	3.36	792.146	No	0.039929	0.5677	0.7775	-0.2098	0.09808	2.139	33.04	>0.999999
3.36_644.1648	3.36	644.165	No	0.621775	0.9341	0.7698	0.1643	0.3268	0.5028	16.36	>0.999999
3.37_338.0877	3.37	338.088	No	0.425448	1.843	2.17	-0.3273	0.4065	0.805	41.33	>0.999999
3.37_192.049	3.37	192.049	No	0.354381	1.585	1.877	-0.2921	0.3115	0.9377	37.67	>0.999999
3.38_698.1732	3.38	698.173	No	0.192794	2.731	3.795	-1.065	0.8047	1.323	43	>0.999999
3.38_948.2472	3.38	948.247	No	0.002826	4.009	1.287	2.722	0.7623	3.571	14.84	0.991858
3.38_1144.2101	3.38	1144.21	No	0.934118	0.7428	0.7512	-0.008451	0.1011	0.08356	23.32	>0.999999
3.38_1138.1974	3.38	1138.2	No	0.416245	0.7495	0.832	-0.08245	0.1003	0.8218	38.72	>0.999999
3.38_1122.2262	3.38	1122.23	No	0.829689	0.7699	0.7971	-0.02721	0.1255	0.2168	32.62	>0.999999
3.38_874.1106	3.38	874.111	No	0.588444	0.732	0.6742	0.05783	0.1055	0.5482	24.74	>0.999999
3.38_1584.2	3.38	1584.2	No	0.445931	0.3657	0.477	-0.1113	0.1438	0.7737	26.68	>0.999999
3.38_428.0596	3.38	428.06	No	0.373312	1.151	1.298	-0.1469	0.1626	0.9034	30.88	>0.999999
3.38_490.0313	3.38	490.031	No	0.624637	1.302	1.23	0.07234	0.1462	0.4947	28.07	>0.999999
[truncated: 1,147 more rows]

## Sheet: 4-MesoAm vs Sav&MixNorth
	rt	mass	Below threshold?	P value	Mean of clade 6	Mean of clade 7-8	Difference	SE of difference	t ratio	df	Adjusted P Value
[truncated: 1,877 more rows]

[truncated: 4 more sheets: 5-MesoAm vs Savanna, 6-MesoAm vs MixNorth, 7-MixSouth vs MixNorth, 8-Savanna vs MixNorth]
