# Supplementary material for: Integrated genetic and metabolic characterization of Latin American cassava (Manihot esculenta) germplasm
Source: Plant Physiol. 2023 May 6;192(4):2672–86. doi: 10.1093/plphys/kiad269 (PMC10400033; doi:10.1093/plphys/kiad269)
Supplement: kiad269_Supplementary_Data [file kiad269_supplementary_data.zip › Suppl Dataset S5_LEAF pathway enrichment analysis detailed results.xlsx]

## Sheet: 1-North vs South
Supplementary Dataset S5.
	Pathway total	Hits.total	Hits.sig	Expected	FET	EASE	Gamma	Emp.Hits	Empirical	Pathway Number	Cpd.Hits sign.	Name	Formula	Exact mass
Flavonoid biosynthesis	46	39	27	7.7639	9.7541e-06	3.8086e-05	0.026096	0	0	P1	C09826;C12208;C02947;C10434;C00852;C05903;C05909;C05906;C03648;C09751;C00974;C00509;C09762;C05911;C05631;C09614;C09827;C02906;C01617;C01378;C06561;C01477;C16404;C08578;C00540;C08650;C10044;C12136;C09727;C12128;C09736;C16415;C15525;C12124;C01514;C05907;C00774
											C09826	3,5,7-Trihydroxyflavanone; Pinobanksin	C15H12O5	272.068
											C12208	p-Coumaroyl quinic acid;trans-5-O-(4-Coumaroyl)-D-quinate	C16H18O8	338.1
											C02947	4-Coumaroylshikimate;trans-5-O-(4-Coumaroyl)shikimate	C16H16O7	320.09
											C10434	5-O-Caffeoylshikimic acid	C16H16O8	336.084
											C00852	Chlorogenic acid;Caffeoyl quinic acid;trans-5-O-Caffeoyl-D-quinate	C16H18O9	354.095
											C05903	Kaempferol;3,4',5,7-Tetrahydroxyflavone;3,5,7-Trihydroxy-2-(4-hydroxyphenyl)-4H-1-benzopyran-4-one;5,7,4'-Trihydroxyflavonol	C15H10O6	286.048
											C05909	Leucodelphinidin	C15H14O8	322.069
											C05906	Leucocyanidin;2-(3,4-Dihydroxyphenyl)-3,4-dihydro-2H-1-benzopyran-3,4,5,7-tetrol;3,3',4,4',5,7-Flavanhexol;3,4-Cyanidiol;Leucoanthocyanidol	C15H14O7	306.074
											C03648	cis-3,4-Leucopelargonidin	C15H14O6	290.079
											C09751	3,7,4'-Trihydroxyflavanone; garbanzol	C15H12O5	272.068
											C00974	Dihydrokaempferol;Aromadendrin	C15H12O6	288.063
											C00509	Naringenin;4',5,7-Trihydroxyflavanone	C15H12O5	272.068
											C09762	Liquiritigenin;4',7-Dihydroxyflavanone	C15H12O4	256.074
											C05911	Pentahydroxyflavanone;Dihydrotricetin	C15H12O7	304.058
											C05631	Eriodictyol	C15H12O6	288.063
											C09614	7,3',4'-Trihydroxyflavanone; Butin	C15H12O5	272.068
											C09827	Pinocembrin;5,7-Dihydroxyflavanone	C15H12O4	256.074
											C02906	Dihydromyricetin	C15H12O8	320.053
											C01617	Taxifolin; Dihydroquercetin	C15H12O7	304.058
											C01378	Fustin; 2,3-Dihydrofisetin	C15H12O6	288.063
											C06561	Naringenin chalcone;2',4,4',6'-Tetrahydroxychalcone	C15H12O5	272.068
											C01477	Apigenin; 4',5,7-Trihydroxyflavone	C15H10O5	270.053
											C16404	Pinocembrin chalcone	C15H12O4	256.074
											C08578	Butein	C15H12O5	272.068
											C00540	Cinnamoyl-CoA;S-(Cinnamoyl) coenzyme A	C30H42N7O17P3S	897.157
											C08650	Isoliquiritigenin	C15H12O4	256.074
											C10044	3,5,7-Trihydroxyflavone; Galangin	C15H10O5	270.053
											C12136	(-)-Epigallocatechin	C15H14O7	306.074
											C09727	(-)-Epicatechin	C15H14O6	290.079
											C12128	(-)-Epiafzelechin	C15H14O5	274.084
											C09736	5-Deoxyleucocyanidin; Fisetinin-3,4-diol	C15H14O6	290.079
											C16415	5-Deoxyleucopelargonidin	C15H14O5	274.084
											C15525	Eriodictyol chalcone;2',3,4,4',6'-Pentahydroxychalcone	C15H12O6	288.063
											C12124	Apiforol	C15H14O5	274.084
											C01514	Luteolin;3',4',5,7-Tetrahydroxyflavone	C15H10O6	286.048
											C05907	Cyanidin	C15H11O6	287.056
											C00774	Phloretin	C15H14O5	274.084
Flavone and flavonol biosynthesis	10	9	8	1.6878	0.0014417	0.011311	0.026701	0	0	P2	C05903;C01477;C01750;C01514;C12249;C05623;C19796;C21854
											C05903	Kaempferol;3,4',5,7-Tetrahydroxyflavone;3,5,7-Trihydroxy-2-(4-hydroxyphenyl)-4H-1-benzopyran-4-one;5,7,4'-Trihydroxyflavonol	C15H10O6	286.048
											C01477	Apigenin; 4',5,7-Trihydroxyflavone	C15H10O5	270.053
											C01750	Quercitrin;Quercetin 3-L-rhamnoside	C21H20O11	448.101
											C01514	Luteolin;3',4',5,7-Tetrahydroxyflavone	C15H10O6	286.048
											C12249	Kaempferol 3-O-glucoside	C21H20O11	448.101
											C05623	Quercetin 3-O-glucoside;Isoquercitrin	C21H20O12	464.096
											C19796	Quercetin 3-O-rhamnoside 7-O-glucoside	C27H30O16	610.153
											C21854	Kaempferol 3-O-rhamnoside-7-O-glucoside	C27H30O15	594.159
Valine, leucine and isoleucine biosynthesis	22	15	10	3.7132	0.012882	0.042762	0.028472	4	0.04	P3	C06032;C06007;C02504;C04411;C00141;C06006;C00109;C00233;C02631;C04236
											C06032	D-erythro-3-Methylmalate;(2R,3S)-3-Methylmalate	C5H8O5	148.037
											C06007	(R)-2,3-Dihydroxy-3-methylpentanoate;(R)-2,3-Dihydroxy-3-methylvalerate	C6H12O4	148.074
											C02504	alpha-Isopropylmalate;(2S)-2-Isopropylmalate;(2S)-2-Hydroxy-2-isopropylsuccinic acid	C7H12O5	176.069
											C04411	3-Isopropylmalate	C7H12O5	176.069
											C00141	3-Methyl-2-oxobutanoic acid; 2-Oxoisovalerate; 2-Oxoisopentanoate; 2-Ketovaline;2-Keto-3-methylbutyric acid	C5H8O3	116.047
											C06006	S)-2-Aceto-2-hydroxybutanoate;(S)-2-Hydroxy-2-ethyl-3-oxobutanoate	C6H10O4	146.058
											C00109	2-Oxobutanoate;2-Ketobutyric acid	C4H6O3	102.032
											C00233	4-Methyl-2-oxopentanoate;2-Oxoisocaproate	C6H10O3	130.063
											C02631	2-Isopropylmaleate	C7H10O4	158.058
											C04236	(2S)-2-Isopropyl-3-oxosuccinate	C7H10O5	174.053
Stilbenoid, diarylheptanoid and gingerol biosynthesis	8	5	5	1.3502	0.0054684	0.055147	0.029205	0	0	P4	C00540;C02947;C10434;C12208;C00852
											C00540	Cinnamoyl-CoA; S-(Cinnamoyl) coenzyme A	C30H42N7O17P3S	897.157
											C02947	4-Coumaroylshikimate; trans-5-O-(4-Coumaroyl)shikimate	C16H16O7	320.09
											C10434	5-O-Caffeoylshikimic acid	C16H16O8	336.084
											C12208	p-Coumaroyl quinic acid; trans-5-O-(4-Coumaroyl)-D-quinate	C16H18O8	338.1
											C00852	Chlorogenic acid; Caffeoyl quinic acid; trans-5-O-Caffeoyl-D-quinate	C16H18O9	354.095
Fructose and mannose metabolism	20	15	7	3.3756	0.25615	0.44646	0.068806	28	0.28	P5	C00794;C00267;C00159;C00095;C00275;C00636;C05345;C01094;C01019;C02985
											C00794	D-Sorbitol;D-Glucitol	C6H14O6	182.079
											C00267	alpha-D-Glucose	C6H12O6	180.063
											C00159	D-Mannose	C6H12O6	180.063
											C00095	D-Fructose	C6H12O6	180.063
											C00275	D-Mannose 6-phosphate	C6H13O9P	260.03
											C00636	D-Mannose 1-phosphate	C6H13O9P	260.03
											C05345	beta-D-Fructose 6-phosphate	C6H13O9P	260.03
											C01094	D-Fructose 1-phosphate	C6H13O9P	260.03
											C01019	6-Deoxy-L-galactose; Fucose	C6H12O5	164.069
											C02985	6-Deoxy-L-galactose 1-phosphate;L-Fucose 1-phosphate	C6H13O8P	244.035
Phosphatidylinositol signaling system	16	7	4	2.7005	0.20694	0.47559	0.073768	16	0.16	P6	C00137;C03546;C01177;C04006
											C00137	myo-Inositol	C6H12O6	180.063
											C03546	myo-Inositol 4-phosphate	C6H13O9P	260.03
											C01177	myo-Inositol 1-phosphate	C6H13O9P	260.03
											C04006	myo-Inositol 3-phosphate	C6H13O9P	260.03
Histidine metabolism	15	5	3	2.5317	0.24222	0.57864	0.095355	12	0.12	P7	C01100;C02741;C04677
Tyrosine metabolism	16	14	6	2.7005	0.37365	0.58915	0.097993	22	0.22	P8	C05576;C00544;C05577;C00164;C03765;C04043
Galactose metabolism	26	26	10	4.3883	0.44775	0.60624	0.10249	11	0.11	P9	C01097;C05401;C05399;C00267;C00103;C00446;C00124;C00031;C00095;C00159;C00794;C00137;C00668;C00984
											C01097	D-Tagatose 6-phosphate	C6H13O9P	260.03
											C05401	Galactosylglycerol	C9H18O8	254.1
											C05399	6-O-alpha-D-Galactosyl-D-glucitol; Melibiitol	C12H24O11	344.132
											C00267	alpha-D-Glucose	C6H12O6	180.063
											C00103	D-Glucose 1-phosphate	C6H13O9P	260.03
											C00446	alpha-D-Galactose 1-phosphate	C6H13O9P	260.03
											C00124	D-Galactose	C6H12O6	180.063
											C00031	D-Glucose	C6H12O6	180.063
											C00095	D-Fructose	C6H12O6	180.063
											C00159	D-Mannose	C6H12O6	180.063
											C00794	D-Sorbitol;D-Glucitol	C6H14O6	182.079
											C00137	myo-Inositol	C6H12O6	108.063
											C00668	alpha-D-Glucose 6-phosphate	C6H13O9P	260.03
											C00984	alpha-D-Galactose	C6H12O6	180.063
Phenylpropanoid biosynthesis	42	29	11	7.0887	0.46063	0.61031	0.1036	79	0.79	P10	C12208;C02947;C00852;C05839;C12206;C00540;C01175;C10434;C01533;C00761;C02887
											C12208	p-Coumaroyl quinic acid;trans-5-O-(4-Coumaroyl)-D-quinate	C16H18O8	338.1
											C02947	4-Coumaroylshikimate;trans-5-O-(4-Coumaroyl)shikimate	C16H16O7	320.09
											C00852	Chlorogenic acid;Caffeoyl quinic acid;trans-5-O-Caffeoyl-D-quinate	C16H18O9	354.095
											C05839	cis-beta-D-Glucosyl-2-hydroxycinnamate	C15H18O8	326.1
											C12206	Caffeyl alcohol	C9H10O3	166.063
											C00540	Cinnamoyl-CoA;S-(Cinnamoyl) coenzyme A	C30H42N7O17P3S	897.157
											C01175	1-O-Sinapoyl beta-D-glucoside	C17H22O10	386.121
											C10434	5-O-Caffeoylshikimic acid	C16H16O8	336.084
											C01533	Syringin	C17H24O9	372.142
											C00761	Coniferin	C16H22O8	342.132
											C02887	Sinapoyl malate	C15H16O9	340.079
Porphyrin and chlorophyll metabolism	43	18	7	7.2575	0.46892	0.65882	0.11816	54	0.54	P11	C00032;C05778;C03516;C01051;C05766;C18021;C00748
											C00032	Heme	C34H32FeN4O4	616.177
											C05778	Sirohydrochlorin	C42H46N4O16	862.291
											C03516	Magnesium protoporphyrin	C34H32MgN4O4	584.227
											C01051	Uroporphyrinogen III	C40H44N4O16	836.275
											C05766	Uroporphyrinogen I	C40H44N4O16	836.275
											C18021	Pheophorbide a	C35H36N4O5	592.269
											C00748	Siroheme	C42H44FeN4O16	916.21
Zeatin biosynthesis	19	12	5	3.2068	0.431	0.66431	0.11998	16	0.16	P12	C04083;C16424;C00147;C16429;C16443
Glycolysis or Gluconeogenesis	23	9	4	3.8819	0.40333	0.67204	0.12261	10	0.1	P13	C05345;C00668;C00103;C01172;C00221;C00267
											C05345	beta-D-Fructose 6-phosphate	C6H13O9P	260.03
											C00668	alpha-D-Glucose 6-phosphate	C6H13O9P	260.03
											C00103	D-Glucose 1-phosphate	C6H13O9P	260.03
											C01172	beta-D-Glucose 6-phosphate	C6H13O9P	260.03
											C00221	beta-D-Glucose	C6H12O6	180.063
											C00267	alpha-D-Glucose	C6H12O6	180.063
Anthocyanin biosynthesis	11	9	4	1.8566	0.40333	0.67204	0.12261	24	0.24	P14	C12095;C16312;C20490;C20491
											C12095	Cyanidin 3-O-(6-O-p-coumaroyl)glucoside	C30H27O13	595.145
											C16312	Delphinidin 3,5-diglucoside	C27H31O17	627.156
											C20490	Cyanidin 3-O-beta-D-sambubioside	C26H29O15	581.151
											C20491	Delphinidin 3-O-beta-D-sambubioside	C26H29O16	597.146
Caffeine metabolism	10	10	4	1.6878	0.50017	0.74765	0.15325	25	0.25	P15	C16358;C07480;C16353;C13747;C16359;C16355
											C16358	1-Methylxanthine	C6H6N4O2	166.049
											C07480	Theobromine;3,7-Dimethylxanthine	C7H8N4O2	180.065
											C16353	7-Methylxanthine	C6H6N4O2	166.049
											C13747	1,7-Dimethylxanthine;Paraxanthine	C7H8N4O2	180.065
											C16359	1-Methyluric acid	C6H6N4O3	182.044
											C16355	7-Methyluric acid	C6H6N4O3	182.044
Inositol phosphate metabolism	20	10	4	3.3756	0.50017	0.74765	0.15325	42	0.42	P16	C00092;C03546;C04006;C00137;C01177
											C00092	D-Glucose 6-phosphate	C6H13O9P	260.03
											C03546	myo-Inositol 4-phosphate	C6H13O9P	260.03
											C04006	myo-Inositol 3-phosphate	C6H13O9P	260.03
											C00137	myo-Inositol	C6H12O6	180.063
											C01177	myo-Inositol 1-phosphate	C6H13O9P	260.03
Folate biosynthesis	22	7	3	3.7132	0.47943	0.77342	0.1663	25	0.25	P17	C01300;C05922;C09332
Valine, leucine and isoleucine degradation	32	14	5	5.401	0.59433	0.79016	0.17571	21	0.21	P18	C00141;C06002;C00349;C06001;C00233;C00164;C05998;C04405
											C00141	3-Methyl-2-oxobutanoic acid; 2-Oxoisovalerate; 2-Oxoisopentanoate; 2-Ketovaline;2-Keto-3-methylbutyric acid	C5H8O3	116.047
											C06002	(S)-Methylmalonate semialdehyde	C4H6O3	102.032
											C00349	3-Oxo-2-methylpropanoate;Methylmalonate semialdehyde	C4H6O3	102.032
											C06001	(S)-3-Hydroxyisobutyrate	C4H8O3	104.047
											C00233	4-Methyl-2-oxopentanoate;2-Oxoisocaproate	C6H10O3	130.063
											C00164	Acetoacetate;3-Oxobutanoic acid;beta-Ketobutyric acid	C4H6O3	102.032
											C05998	3-Hydroxyisovaleryl-CoA	C26H44N7O18P3S	867.168
											C04405	(2S,3S)-3-Hydroxy-2-methylbutanoyl-CoA	C26H44N7O18P3S	867.168
Purine metabolism	63	30	10	10.633	0.6683	0.79287	0.17732	42	0.42	P19	C04677;C04823;C04734;C03794;C00262;C02350;C00301;C00147;C00294;C01762
											C04677	5'-Phosphoribosyl-5-amino-4-imidazolecarboxamide	C9H15N4O8P	338.063
											C04823	1-(5'-Phosphoribosyl)-5-amino-4-(N-succinocarboxamide)-imidazole	C13H19N4O12P	454.074
											C04734	1-(5'-Phosphoribosyl)-5-formamido-4-imidazolecarboxamide	C10H15N4O9P	366.058
											C03794	N6-(1,2-Dicarboxyethyl)AMP;Adenylosuccinate	C14H18N5O11P	463.074
											C00262	Hypoxanthine;Purine-6-ol	C5H4N4O	136.038
											C02350	(S)-Allantoin	C4H6N4O3	158.044
											C00301	ADP-ribose	C15H23N5O14P2	559.072
											C00147	Adenine;6-Aminopurine	C5H5N5	135.054
											C00294	Inosine	C10H12N4O5	268.081
											C01762	Xanthosine	C10H12N4O6	284.076
Pantothenate and CoA biosynthesis	21	11	4	3.5444	0.58952	0.80868	0.18716	30	0.3	P20	C00831;C00522;C00141;C03492
Indole alkaloid biosynthesis	4	4	2	0.67512	0.44598	0.82608	0.19907	65	0.65	P21	C01852;C03470
Starch and sucrose metabolism	16	15	5	2.7005	0.66551	0.8373	0.20743	32	0.32	P22	C00095;C16688;C02591;C00103;C00092;C00031;C00689;C00085
											C00095	D-Fructose	C6H12O6	180.063
											C16688	Sucrose 6-phosphate	C12H23O14P	422.082
											C02591	Sucrose 6'-phosphate	C12H23O14P	422.082
											C00103	D-Glucose 1-phosphate	C6H13O9P	260.03
											C00092	D-Glucose 6-phosphate	C6H13O9P	260.03
											C00031	D-Glucose	C6H12O6	180.063
											C00689	Trehalose 6-phosphate	C12H23O14P	422.082
											C00085	D-Fructose 6-phosphate	C6H13O9P	260.03
N-Glycan biosynthesis	32	5	2	5.401	0.58182	0.88795	0.25444	28	0.28	P23	C00621;C03862
C5-Branched dibasic acid metabolism	6	5	2	1.0127	0.58182	0.88795	0.25444	43	0.43	P24	C06032;C00109
Riboflavin metabolism	11	5	2	1.8566	0.58182	0.88795	0.25444	71	0.71	P25	C00255;C04732
Amino sugar and nucleotide sugar metabolism	45	37	11	7.5951	0.82444	0.89983	0.26851	41	0.41	P26	C00167;C00446;C00103;C00935;C00275;C00085;C00267;C00636;C01019;C00259;C00668;C00159;C02336;C00329;C00617;C00190;C05345;C02985;C01623;C00181;C18094
											C00167	UDP-glucuronate	C15H22N2O18P2	580.034
											C00446	alpha-D-Galactose 1-phosphate	C6H13O9P	260.03
											C00103	D-Glucose 1-phosphate	C6H13O9P	260.03
											C00935	UDP-L-arabinose	C14H22N2O16P2	536.044
											C00275	D-Mannose 6-phosphate	C6H13O9P	260.03
											C00085	D-Fructose 6-phosphate	C6H13O9P	260.03
											C00267	alpha-D-Glucose	C6H12O6	180.063
											C00636	D-Mannose 1-phosphate	C6H13O9P	260.03
											C01019	6-Deoxy-L-galactose; Fucose	C6H12O5	164.069
											C00259	L-Arabinose	C5H10O5	150.053
											C00668	alpha-D-Glucose 6-phosphate	C6H13O9P	260.03
											C00159	D-Mannose	C6H12O6	180.063
											C02336	Fructose	C6H12O6	180.063
											C00329	D-Glucosamine;Chitosamine;2-Amino-2-deoxy-D-glucose	C6H13NO5	179.079
											C00617	UDP-D-galacturonate	C15H22N2O18P2	580.034
											C00190	UDP-D-xylose	C14H22N2O16P2	536.044
											C05345	beta-D-Fructose 6-phosphate	C6H13O9P	260.03
											C02985	6-Deoxy-L-galactose 1-phosphate; L-Fucose 1-phosphate	C6H13O8P	244.035
											C01623	UDP-apiose	C14H22N2O16P2	536.044
											C00181	D-Xylose	C5H10O5	150.053
											C18094	UDP-L-arabinofuranose	C14H22N2O16P2	536.044
Glutathione metabolism	18	10	3	3.038	0.75118	0.91911	0.29513	55	0.55	P27	C00051;C00127;C01672
Tryptophan metabolism	28	14	4	4.7258	0.7939	0.92235	0.30017	41	0.41	P28	C00978;C05634;C00527;C00954
											C00978	N-Acetylserotonin;N-Acetyl-5-hydroxytryptamine	C12H14N2O2	218.106
											C05634	5-Hydroxyindoleacetaldehyde	C10H9NO2	175.063
											C00527	Glutaryl-CoA	C26H42N7O19P3S	881.147
											C00954	IAA; Indole-3-acetate	C10H9NO2	175.063
Alanine, aspartate and glutamate metabolism	22	6	2	3.7132	0.69141	0.92787	0.30924	33	0.33	P29	C03794;C00232
Ascorbate and aldarate metabolism	18	18	5	3.038	0.82692	0.92889	0.31097	60	0.6	P30	C15926;C00137;C01825;C00167;C00818
											C15926	beta-L-Galactose 1-phosphate	C6H13O9P	260.03
											C00137	myo-Inositol	C6H12O6	108.063
											C01825	L-Galactose	C6H12O6	180.063
											C00167	UDP-glucuronate	C15H22N2O18P2	580.034
											C00818	Glucaric acid	C6H10O8	210.038
Cysteine and methionine metabolism	46	11	3	7.7639	0.81181	0.94365	0.33911	48	0.48	P31	C15606;C03089;C00109
Cyanoamino acid metabolism	29	11	3	4.8946	0.81181	0.94365	0.33911	14	0.14	P32	C05715;C05143;C00844
											C05715	4-Amino-4-cyanobutanoic acid	C5H8N2O2	128.059
											C05143	Dhurrin; (S)-4-Hydroxymandelonitrile beta-D-glucoside	C14H17NO7	311.101
											C00844	Prunasin	C14H17NO6	295.106
Fatty acid degradation	34	7	2	5.7385	0.7762	0.95361	0.36208	23	0.23	P33	C05266;C05267
Phenylalanine metabolism	11	7	2	1.8566	0.7762	0.95361	0.36208	66	0.66	P34	C05852;C07086
Glycerolipid metabolism	10	7	2	1.6878	0.7762	0.95361	0.36208	79	0.79	P35	C00258;C00103
Thiamine metabolism	18	7	2	3.038	0.7762	0.95361	0.36208	84	0.84	P36	C01081;C20784
Pentose and glucuronate interconversions	15	12	3	2.5317	0.85949	0.96102	0.38216	85	0.85	P37	C00309;C00310;C00181;C00103;C00167
Glycine, serine and threonine metabolism	30	12	3	5.0634	0.85949	0.96102	0.38216	62	0.62	P38	C00576;C00258;C00109
Terpenoid backbone biosynthesis	27	13	3	4.5571	0.89627	0.9732	0.42377	57	0.57	P39	C00418;C03461;C20121
											C00418	Mevalonic acid;3,5-Dihydroxy-3-methylvaleric acid;(3R)-3,5-Dihydroxy-3-methylpentanoic acid	C6H12O4	148.074
											C03461	trans-Farnesal;(2E,6E)-3,7,11-Trimethyl-2,6,10-dodecatrienal	C15H24O	220.183
											C20121	trans,trans-Farnesyl phosphate	C15H27O4P	302.165
Propanoate metabolism	16	9	2	2.7005	0.8868	0.98087	0.4592	81	0.81	P40	C06002;C05984;C00109
Butanoate metabolism	17	9	2	2.8693	0.8868	0.98087	0.4592	74	0.74	P41	C00232;C00164;C02630
Arginine and proline metabolism	33	14	3	5.5697	0.92418	0.98168	0.46361	57	0.57	P42	C03078;C18326;C10497
Ubiquinone and other terpenoid-quinone biosynthesis	37	15	3	6.2448	0.94508	0.98754	0.50147	62	0.62	P43	C03160;C15547;C00544
Pentose phosphate pathway	19	10	2	3.2068	0.9207	0.98773	0.50297	87	0.87	P44	C00668;C00121;C05345;C01172
Glucosinolate biosynthesis	65	36	7	10.971	0.99067	0.99696	0.61976	73	0.73	P45	C17211;C17222;C17223;C17224;C17228;C00141;C00233
											C17211	2-Oxo-5-methylthiopentanoic acid	C6H10O3S	162.035
											C17222	2-(5'-Methylthio)pentylmalic acid	C10H18O5S	250.088
											C17223	3-(5'-Methylthio)pentylmalic acid	C10H18O5S	250.088
											C17224	2-Oxo-8-methylthiooctanoic acid	C9H16O3S	204.082
											C17228	2-Oxo-9-methylthiononanoic acid	C10H18O3S	218.098
											C00141	3-Methyl-2-oxobutanoic acid;2-Oxoisovalerate;2-Oxoisopentanoate;alpha-Ketovaline	C5H8O3	116.047
											C00233	4-Methyl-2-oxopentanoate; 2-Oxoisocaproate	C6H10O3	130.063
Pyrimidine metabolism	38	15	2	6.4136	0.98794	0.99869	0.67675	61	0.61	P46	C00214;C21028
Phenylalanine, tyrosine and tryptophan biosynthesis	22	15	2	3.7132	0.98794	0.99869	0.67675	95	0.95	P47	C00493;C00944
Synthesis and degradation of ketone bodies	4	3	1	0.67512	0.7324	1	1	37	0.37	P48	C00164
Steroid biosynthesis	44	16	1	7.4263	0.9992	1	1	61	0.61	P49	C01753;C15915
Lysine degradation	14	8	1	2.3629	0.97081	1	1	85	0.85	P50	C00527
Various types of N-glycan biosynthesis	10	1	1	1.6878	0.355	1	1	0	0	P51	G10770
alpha-Linolenic acid metabolism	25	10	1	4.2195	0.98805	1	1	85	0.85	P52	C04785
Glycosphingolipid biosynthesis - globo and isoglobo series	6	2	1	1.0127	0.58436	1	1	38	0.38	P53	G00092
Pyruvate metabolism	19	7	1	3.2068	0.95445	1	1	91	0.91	P54	C02504
Glyoxylate and dicarboxylate metabolism	28	6	1	4.7258	0.92899	1	1	85	0.85	P55	C00258
Carbon fixation in photosynthetic organisms	21	5	1	3.5444	0.88939	1	1	74	0.74	P56	C00085
Vitamin B6 metabolism	11	4	1	1.8566	0.82788	1	1	37	0.37	P57	C06056
Biotin metabolism	6	5	1	1.0127	0.88939	1	1	37	0.37	P58	C00120
Monoterpenoid biosynthesis	9	9	1	1.519	0.98131	1	1	86	0.86	P59	C00843;C11393;C09844;C11389
Diterpenoid biosynthesis	28	17	1	4.7258	0.99949	1	1	99	0.99	P60	C11869
Sesquiterpenoid and triterpenoid biosynthesis	24	8	1	4.0507	0.97081	1	1	31	0.31	P61	C03461
Isoquinoline alkaloid biosynthesis	6	6	1	1.0127	0.92899	1	1	76	0.76	P62	C04043
Tropane, piperidine and pyridine alkaloid biosynthesis	8	5	1	1.3502	0.88939	1	1	48	0.48	P63	C01672;C02723
Total			241

## Sheet: 2-AtlForest vs Mix South
	Pathway total	Hits.total	Hits.sig	Expected	FET	EASE	Gamma	Emp.Hits	Empirical	Pathway Number	Cpd.Hits	Name	Formula	Exact mass
Riboflavin metabolism	11	5	4	0.91521	0.0038646	0.038803	0.0036594	1	0.01	P1	C04454;C04732;C04332;C01268
											C04454	5-Amino-6-(5'-phospho-D-ribitylamino)uracil;5-Amino-2,6-dioxy-4-(5'-phospho-D-ribitylamino)pyrimidine	C9H17N4O9P	356.073
											C04732	5-Amino-6-(D-ribitylamino)uracil;6-(1-D-Ribitylamino)-5-amino-2,4-dihydroxypyrimidine	C9H16N4O6	276.107
											C04332	6,7-Dimethyl-8-(D-ribityl)lumazine	C13H18N4O6	326.123
											C01268	5-Amino-6-(5'-phosphoribosylamino)uracil;5-Amino-6-(ribosylamino)-2,4-(1H,3H)-pyrimidinedione 5'-phosphate	C9H15N4O9P	354.058
Synthesis and degradation of ketone bodies	4	3	2	0.33281	0.080685	0.43567	0.013453	1	0.01	P2	C00356;C00164
											C00356	HMG-CoA;3-Hydroxy-3-methylglutaryl-CoA	C27H44N7O20P3S	911.158
											C00164	3-Oxobutanoic acid;beta-Ketobutyric acid;Acetoacetic acid	C4H6O3	102.032
Flavone and flavonol biosynthesis	10	9	3	0.83201	0.19694	0.48055	0.015779	18	0.18	P3	C05903;C01514;C21854
											C05903	Kaempferol; 3,4',5,7-Tetrahydroxyflavone; 3,5,7-Trihydroxy-2-(4-hydroxyphenyl)-4H-1-benzopyran-4-one; 5,7,4'-Trihydroxyflavonol	C15H10O6	286.048
											C01514	Luteolin; 3',4',5,7-Tetrahydroxyflavone	C15H10O6	286.048
											C21854	Kaempferol 3-O-rhamnoside-7-O-glucoside	C27H30O15	594.159
Valine, leucine and isoleucine biosynthesis	22	15	4	1.8304	0.25875	0.49739	0.016767	15	0.15	P4	C00141;C06006;C00109;C04236
											C00141	3-Methyl-2-oxobutanoic acid; 2-Oxoisovalerate; 2-Oxoisopentanoate; 2-Ketovaline; 2-Keto-3-methylbutyric acid	C5H8O3	116.047
											C06006	S)-2-Aceto-2-hydroxybutanoate; (S)-2-Hydroxy-2-ethyl-3-oxobutanoate	C6H10O4	146.058
											C00109	2-Oxobutanoate; 2-Ketobutyric acid	C4H6O3	102.032
											C04236	(2S)-2-Isopropyl-3-oxosuccinate	C7H10O5	174.053
Biosynthesis of secondary metabolites - other antibiotics	6	4	2	0.49921	0.14312	0.53398	0.019173	4	0.04	P5	C10646;C20454
											C10646	(+)-Lariciresinol	C20H24O6	360.157
											C20454	(-)-Lariciresinol	C20H24O6	360.157
Zeatin biosynthesis	19	12	3	1.5808	0.35207	0.64448	0.029338	17	0.17	P6	C04083;C16429;C16443
Galactose metabolism	26	26	5	2.1632	0.48901	0.68844	0.035141	11	0.11	P7	C05401;C05399;C00267;C00124;C00031;C00095;C00116;C00159;C00137;C00984
Phenylalanine metabolism	11	7	2	0.91521	0.35375	0.73812	0.043559	13	0.13	P8	C00166;C14145
Thiamine metabolism	18	7	2	1.4976	0.35375	0.73812	0.043559	30	0.3	P9	C01081;C03373
Phenylalanine, tyrosine and tryptophan biosynthesis	22	15	3	1.8304	0.5044	0.76518	0.049263	15	0.15	P10	C00166;C00493;C02637
Sesquiterpenoid and triterpenoid biosynthesis	24	8	2	1.9968	0.42181	0.78405	0.053847	1	0.01	P11	C00448;C09684;C09629;C16814;C19740;C19908;C20724
											C00448	Farnesyl diphosphate	C15H28O7P2	382.131
											C09684	Humulene	C15H24	204.188
											C09629	beta-Caryophyllene	C15H24	204.1878
											C16814	gamma-Bisabolene	C15H24	204.1878
											C19740	(+)-alpha-Barbatene	C15H24	204.1878
											C19908	(+)-beta-Chamigrene	C15H24	204.1878
											C20724	(+)-Thujopsene	C15H24	204.1878
Purine metabolism	63	30	5	5.2417	0.62744	0.79563	0.056953	28	0.28	P12	C04677;C00242;C03373;C00294;C01762
Butanoate metabolism	17	9	2	1.4144	0.48606	0.82199	0.065022	16	0.16	P13	C00356;C00232;C00164
Diterpenoid biosynthesis	28	17	3	2.3296	0.59536	0.82457	0.065899	16	0.16	P14	C11860;C06094;C11857;C11869
Flavonoid biosynthesis	46	39	6	3.8273	0.7081	0.83879	0.071049	41	0.41	P15	C02947;C10434;C00852;C05903;C05909;C05906;C03648;C00974;C05911;C05631;C01617;C01378;C12136;C09727;C12128;C09736;C16415;C15525;C12124;C01514;C05907;C00774
Porphyrin and chlorophyll metabolism	43	18	3	3.5777	0.63664	0.84895	0.075103	41	0.41	P16	C00032;C03516;C00748
Phenylpropanoid biosynthesis	42	29	4	3.4945	0.77898	0.90576	0.10629	79	0.79	P17	C02947;C00852;C00811;C10945;C05608;C10434;C05838;C00761;C02887
Terpenoid backbone biosynthesis	27	13	2	2.2464	0.69486	0.9181	0.11603	38	0.38	P18	C00356;C00448
Valine, leucine and isoleucine degradation	32	14	2	2.6624	0.7348	0.93261	0.12977	32	0.32	P19	C00356;C00141;C06002;C00349;C00164
Arginine and proline metabolism	33	14	2	2.7456	0.7348	0.93261	0.12977	32	0.32	P20	C10497;C18325
Fructose and mannose metabolism	20	15	2	1.664	0.77024	0.94457	0.14372	61	0.61	P21	C00267;C00159;C00095;C02985
Pyrimidine metabolism	38	15	2	3.1616	0.77024	0.94457	0.14372	29	0.29	P22	C00475;C00364
Starch and sucrose metabolism	16	15	2	1.3312	0.77024	0.94457	0.14372	32	0.32	P23	C00095;C00760;C00031
Glucosinolate biosynthesis	65	36	4	5.4081	0.90377	0.96575	0.17841	35	0.35	P24	C17218;C17219;C17224;C17229;C00141
Amino sugar and nucleotide sugar metabolism	45	37	3	3.7441	0.97219	0.99359	0.29479	64	0.64	P25	C00267;C00159;C02336;C02199;C02985
Glycolysis or Gluconeogenesis	23	9	1	1.9136	0.82522	1	1	50	0.5	P26	C00221;C00267
Pentose phosphate pathway	19	10	1	1.5808	0.85627	1	1	63	0.63	P27	C05382;C00345
Ascorbate and aldarate metabolism	18	18	1	1.4976	0.97034	1	1	83	0.83	P28	C00137;C01825
Steroid biosynthesis	44	16	1	3.6609	0.9559	1	1	46	0.46	P29	C00448
Ubiquinone and other terpenoid-quinone biosynthesis	37	15	1	3.0784	0.94625	1	1	65	0.65	P30	C00811
Caffeine metabolism	10	10	1	0.83201	0.85627	1	1	61	0.61	P31	C07480;C13747
Alanine, aspartate and glutamate metabolism	22	6	1	1.8304	0.68638	1	1	28	0.28	P32	C00232
Glycine, serine and threonine metabolism	30	12	1	2.496	0.90291	1	1	60	0.6	P33	C00109
Cysteine and methionine metabolism	46	11	1	3.8273	0.88185	1	1	54	0.54	P34	C00109
Histidine metabolism	15	5	1	1.248	0.61917	1	1	34	0.34	P35	C04677
Tyrosine metabolism	16	14	1	1.3312	0.93451	1	1	87	0.87	P36	C00164
Cyanoamino acid metabolism	29	11	1	2.4128	0.88185	1	1	41	0.41	P37	C05711
Glycerolipid metabolism	10	7	1	0.83201	0.74182	1	1	61	0.61	P38	C00116
Inositol phosphate metabolism	20	10	1	1.664	0.85627	1	1	59	0.59	P39	C00137
Glycerophospholipid metabolism	13	6	1	1.0816	0.68638	1	1	48	0.48	P40	C00588
Sphingolipid metabolism	9	2	1	0.74881	0.31962	1	1	16	0.16	P41	C01120
Propanoate metabolism	16	9	1	1.3312	0.82522	1	1	64	0.64	P42	C06002;C00109
C5-Branched dibasic acid metabolism	6	5	1	0.49921	0.61917	1	1	43	0.43	P43	C00109
Carbon fixation in photosynthetic organisms	21	5	1	1.7472	0.61917	1	1	31	0.31	P44	C05382
Pantothenate and CoA biosynthesis	21	11	1	1.7472	0.88185	1	1	65	0.65	P45	C00141
Folate biosynthesis	22	7	1	1.8304	0.74182	1	1	42	0.42	P46	C09332
Monoterpenoid biosynthesis	9	9	1	0.74881	0.82522	1	1	51	0.51	P47	C00553
Anthocyanin biosynthesis	11	9	1	0.91521	0.82522	1	1	60	0.6	P48	C12095
Stilbenoid, diarylheptanoid and gingerol biosynthesis	8	5	1	0.66561	0.61917	1	1	59	0.59	P49	C02947;C10434;C00852
Tropane, piperidine and pyridine alkaloid biosynthesis	8	5	1	0.66561	0.61917	1	1	23	0.23	P50	C00166
Biosynthesis of secondary metabolites - unclassified	5	1	1	0.41601	0.175	1	1	9	0.09	P51	C00811
Phosphatidylinositol signaling system	16	7	1	1.3312	0.74182	1	1	45	0.45	P52	C00137
Total			101

## Sheet: 3-Dry vs Humid AtlForest
	Pathway total	Hits.total	Hits.sig	Expected	FET	EASE	Gamma	Emp.Hits	Empirical	Pathway Number	Cpd.Hits	Name	Formula	Exact mass
Valine, leucine and isoleucine biosynthesis	22	15	5	0.81933	0.0039473	0.022098	0.001305	0	0	P1	C06032;C00141;C06006;C00109;C04236
C5-Branched dibasic acid metabolism	6	5	2	0.22345	0.051593	0.32982	0.0041061	2	0.02	P2	C06032;C00109
											C06032	(2R,3S)-3-Methylmalate	C5H8O5	148.0372
											C00109	2-Oxobutanoic acid; alpha-Ketobutyric acid	C4H6O3	102.032
Steroid biosynthesis	44	16	3	1.6387	0.12263	0.3509	0.0044578	0	0	P3	C01753;C00448;C15915
Phosphatidylinositol signaling system	16	7	2	0.59588	0.097947	0.42952	0.0060919	0	0	P4	C00137;C01204
Propanoate metabolism	16	9	2	0.59588	0.15198	0.51467	0.0086491	3	0.03	P5	C06002;C05983;C00109
											C06002	(S)-Methylmalonate semialdehyde	C4H6O3	102.032
											C05983	Propionyl-adenosine monophosphate	C13H18N5O8P	403.089
											C00109	2-Oxobutanoic acid; alpha-Ketobutyric acid	C4H6O3	102.032
Butanoate metabolism	17	9	2	0.63312	0.15198	0.51467	0.0086491	7	0.07	P6	C00232;C00164;C02630
											C00232	Succinic semialdehyde; 4-Oxobutanoate	C4H6O3	102.032
											C00164	beta-Ketobutyric acid; Acetoacetic acid	C4H6O3	102.032
											C02630	2-Hydroxyglutaric acid	C5H8O5	148.037
Inositol phosphate metabolism	20	10	2	0.74485	0.18082	0.55244	0.010156	2	0.02	P7	C00137;C01204
Terpenoid backbone biosynthesis	27	13	2	1.0055	0.2708	0.64933	0.015624	8	0.08	P8	C11434;C00448
Starch and sucrose metabolism	16	15	2	0.59588	0.33124	0.70218	0.020065	3	0.03	P9	C00095;C16688;C02591;C00031;C00689
Purine metabolism	63	30	2	2.3463	0.70034	0.91416	0.07034	43	0.43	P10	C04734;C02350
Glucosinolate biosynthesis	65	36	2	2.4208	0.7938	0.94831	0.095968	35	0.35	P11	C17224;C00141
Amino sugar and nucleotide sugar metabolism	45	37	2	1.6759	0.80667	0.95253	0.1004	28	0.28	P12	C00267;C01674;C00159;C02336
Glycolysis or Gluconeogenesis	23	9	1	0.85658	0.52255	1	1	8	0.08	P13	C00221;C00267
Fructose and mannose metabolism	20	15	1	0.74485	0.71024	1	1	36	0.36	P14	C00267;C00159;C00095
Galactose metabolism	26	26	1	0.9683	0.88563	1	1	49	0.49	P15	C00267;C00124;C00031;C00095;C00159;C00137;C00984
Ascorbate and aldarate metabolism	18	18	1	0.67036	0.77472	1	1	45	0.45	P16	C00137;C01825
Synthesis and degradation of ketone bodies	4	3	1	0.14897	0.21741	1	1	8	0.08	P17	C00164
Ubiquinone and other terpenoid-quinone biosynthesis	37	15	1	1.378	0.71024	1	1	31	0.31	P18	C05817
Caffeine metabolism	10	10	1	0.37242	0.56052	1	1	12	0.12	P19	C07480;C13747
Pyrimidine metabolism	38	15	1	1.4152	0.71024	1	1	24	0.24	P20	C00112;C11038
Alanine, aspartate and glutamate metabolism	22	6	1	0.81933	0.38833	1	1	7	0.07	P21	C00232
Glycine, serine and threonine metabolism	30	12	1	1.1173	0.6278	1	1	27	0.27	P22	C00109
Cysteine and methionine metabolism	46	11	1	1.7132	0.59553	1	1	29	0.29	P23	C00109
Valine, leucine and isoleucine degradation	32	14	1	1.1918	0.68497	1	1	20	0.2	P24	C00141;C06002;C00349;C00164
Arginine and proline metabolism	33	14	1	1.229	0.68497	1	1	28	0.28	P25	C18326
Tyrosine metabolism	16	14	1	0.59588	0.68497	1	1	42	0.42	P26	C00164
Phenylalanine, tyrosine and tryptophan biosynthesis	22	15	1	0.81933	0.71024	1	1	39	0.39	P27	C00493
Phosphonate and phosphinate metabolism	6	3	1	0.22345	0.21741	1	1	11	0.11	P28	C20440
Glycerophospholipid metabolism	13	6	1	0.48415	0.38833	1	1	20	0.2	P29	C00588
Thiamine metabolism	18	7	1	0.67036	0.43673	1	1	24	0.24	P30	C20784
Riboflavin metabolism	11	5	1	0.40967	0.33587	1	1	18	0.18	P31	C04732
Pantothenate and CoA biosynthesis	21	11	1	0.78209	0.59553	1	1	14	0.14	P32	C00141
Porphyrin and chlorophyll metabolism	43	18	1	1.6014	0.77472	1	1	53	0.53	P33	C18021
Diterpenoid biosynthesis	28	17	1	1.0428	0.75497	1	1	32	0.32	P34	C11870
Sesquiterpenoid and triterpenoid biosynthesis	24	8	1	0.89382	0.48138	1	1	6	0.06	P35	C00448
Phenylpropanoid biosynthesis	42	29	1	1.5642	0.91153	1	1	76	0.76	P36	C10434
Flavonoid biosynthesis	46	39	1	1.7132	0.96279	1	1	79	0.79	P37	C10434
Stilbenoid, diarylheptanoid and gingerol biosynthesis	8	5	1	0.29794	0.33587	1	1	17	0.17	P38	C10434
Total			54

## Sheet: 4-MesoAm vs Sav&MixNorth
	Pathway total	Hits.total	Hits.sig	Expected	FET	EASE	Gamma	Emp.Hits	Empirical	Pathway Number	Cpd.Hits	Name	Formula	Exact mass
Phenylalanine metabolism	11	7	2	0.54041	0.15721	0.52975	0.017771	6	0.06	P1	C00166;C14145
											C00166	Phenylpyruvic acid; alpha-Ketohydrocinnamic acid	C9H8O3	164.047
											C14145	(3S)-3-Hydroxyadipyl-CoA	C27H44N7O20P3S	911.158
Porphyrin and chlorophyll metabolism	43	18	3	2.1125	0.28202	0.56256	0.020138	17	0.17	P2	C00032;C16541;C00748
											C00032	Heme	C34H32FeN4O4	616.177
											C16541	Chlorophyllide b	C35H32MgN4O6	628.217
											C00748	Siroheme	C42H44FeN4O16	916.21
Phenylpropanoid biosynthesis	42	29	4	2.0634	0.35109	0.58181	0.021699	34	0.34	P3	C05610;C02666;C05839;C00482;C00811;C10945;C05838;C05855;C00933
											C05610	Sinapoyl aldehyde	C11H12O4	208.0736
											C02666	Coniferyl aldehyde; 4-Hydroxy-3-methoxycinnamaldehyde; Ferulaldehyde	C10H10O3	178.063
											C05839	cis-beta-D-Glucosyl-2-hydroxycinnamate	C15H18O8	326.1
											C00482	Sinapic acid; 3,5-Dimethoxy-4-hydroxycinnamic acid	C11H12O5	224.069
											C00811	p-Coumaric acid	C9H8O3	164.047
											C10945	Caffeic aldehyde; 3,4-Dihydroxycinnamaldehyde	C9H8O3	164.047
											C05838	cis-2-Hydroxycinnamate; o-Coumaric acid	C9H8O3	164.047
											C05855	p-Coumaryl alcohol 4-O-glucoside	C15H20O7	312.121
											C00933	Sinapine; Sinapoylcholine	C16H24NO5	310.165
Anthocyanin biosynthesis	11	9	2	0.54041	0.23617	0.62159	0.025402	12	0.12	P4	C16312;C20491
											C16312	Delphinidin 3,5-diglucoside	C27H31O17	627.1561
											C20491	Delphinidin 3-O-beta-D-sambubioside	C26H29O16	597.146
Flavone and flavonol biosynthesis	10	9	2	0.49128	0.23617	0.62159	0.025402	13	0.13	P5	C19796;C21854
											C19796	Quercetin 3-O-rhamnoside 7-O-glucoside	C27H30O16	610.153
											C21854	Kaempferol 3-O-rhamnoside-7-O-glucoside	C27H30O15	594.159
Glutathione metabolism	18	10	2	0.88431	0.2766	0.66065	0.029803	8	0.08	P6	C00051;C00127
Pentose and glucuronate interconversions	15	12	2	0.73693	0.35683	0.72725	0.039717	17	0.17	P7	C00309;C00310;C00181;C02273
Ubiquinone and other terpenoid-quinone biosynthesis	37	15	2	1.8177	0.4706	0.80375	0.0571	13	0.13	P8	C05817;C00811
Diterpenoid biosynthesis	28	17	2	1.3756	0.5397	0.84257	0.070108	4	0.04	P9	C20681;C11869
Amino sugar and nucleotide sugar metabolism	45	37	3	2.2108	0.75963	0.9089	0.10572	13	0.13	P10	C00259;C02199;C01222;C00181
Purine metabolism	63	30	2	3.0951	0.83812	0.96317	0.16969	59	0.59	P11	C04823;C00212;C00330
Flavonoid biosynthesis	46	39	2	2.2599	0.92856	0.9868	0.24216	74	0.74	P12	C05909;C05906;C03648;C12136;C09727;C09736;C05907
Pentose phosphate pathway	19	10	1	0.93344	0.66695	1	1	33	0.33	P13	C00121
Fructose and mannose metabolism	20	15	1	0.98257	0.80921	1	1	54	0.54	P14	C01222
Synthesis and degradation of ketone bodies	4	3	1	0.19651	0.27949	1	1	4	0.04	P15	C00356
Steroid biosynthesis	44	16	1	2.1616	0.82943	1	1	16	0.16	P16	C05437;C01164;C05439;C01802
Caffeine metabolism	10	10	1	0.49128	0.66695	1	1	26	0.26	P17	C16358;C16353
Glycine, serine and threonine metabolism	30	12	1	1.4739	0.73332	1	1	47	0.47	P18	C00258
Cysteine and methionine metabolism	46	11	1	2.2599	0.70195	1	1	40	0.4	P19	C00021
Valine, leucine and isoleucine degradation	32	14	1	1.5721	0.78664	1	1	37	0.37	P20	C00356
Lysine degradation	14	8	1	0.6878	0.58438	1	1	17	0.17	P21	C01149
Arginine and proline metabolism	33	14	1	1.6212	0.78664	1	1	38	0.38	P22	C00179
Tyrosine metabolism	16	14	1	0.78605	0.78664	1	1	66	0.66	P23	C05576
Phenylalanine, tyrosine and tryptophan biosynthesis	22	15	1	1.0808	0.80921	1	1	49	0.49	P24	C00166
Phosphonate and phosphinate metabolism	6	3	1	0.29477	0.27949	1	1	7	0.07	P25	C06459
Cyanoamino acid metabolism	29	11	1	1.4247	0.70195	1	1	24	0.24	P26	C05143;C00844
Various types of N-glycan biosynthesis	10	1	1	0.49128	0.10333	1	1	0	0	P27	G10770
Glycerolipid metabolism	10	7	1	0.49128	0.53586	1	1	40	0.4	P28	C00258
Sphingolipid metabolism	9	2	1	0.44216	0.19614	1	1	1	0.01	P29	C06124
Glyoxylate and dicarboxylate metabolism	28	6	1	1.3756	0.48176	1	1	14	0.14	P30	C00258
Butanoate metabolism	17	9	1	0.83518	0.62791	1	1	33	0.33	P31	C00356
Riboflavin metabolism	11	5	1	0.54041	0.42148	1	1	33	0.33	P32	C04332
Terpenoid backbone biosynthesis	27	13	1	1.3265	0.76144	1	1	43	0.43	P33	C00356
Indole alkaloid biosynthesis	4	4	1	0.19651	0.35431	1	1	37	0.37	P34	C03470
Tropane, piperidine and pyridine alkaloid biosynthesis	8	5	1	0.39303	0.42148	1	1	10	0.1	P35	C00166
Biosynthesis of secondary metabolites - other antibiotics	6	4	1	0.29477	0.35431	1	1	6	0.06	P36	C10646;C20454
Biosynthesis of secondary metabolites - unclassified	5	1	1	0.24564	0.10333	1	1	0	0	P37	C00811
Total			53

## Sheet: 5-MesoAm vs Savanna
	Pathway total	Hits.total	Hits.sig	Expected	FET	EASE	Gamma	Emp.Hits	Empirical	Pathway Number	Cpd.Hits	Name	Formula	Exact mass
Ubiquinone and other terpenoid-quinone biosynthesis	37	15	4	1.9937	0.078567	0.22908	0.004322	1	0.01	P1	C05817;C00251;C01179;C00811
											C05817	(1R,6R)-2-Succinyl-6-hydroxy-2,4-cyclohexadiene-1-carboxylate	C11H12O6	240.063
											C00251	Chorismate; (3R,4R)-3-[(1-Carboxyethenyl)oxy]-4-hydroxycyclohexa-1,5-diene-1-carboxylate	C10H10O6	226.048
											C01179	4-Hydroxyphenylpyruvate	C9H8O4	180.042
											C00811	p-Coumaric acid; 4-hydroxycinnamate	C9H8O3	164.047
Biosynthesis of secondary metabolites - other antibiotics	6	4	2	0.3233	0.065324	0.37805	0.007438	1	0.01	P2	C10646;C20454
											C10646	(+)-Lariciresinol	C20H24O6	360.157
											C20454	(-)-Lariciresinol	C20H24O6	360.157
Pentose and glucuronate interconversions	15	12	3	0.80824	0.14528	0.39508	0.0079287	11	0.11	P3	C00309;C00310;C00181;C00029;C02273
											C00309	D-Ribulose; D-erythro-2-Pentulose	C5H10O5	150.053
											C00310	D-Xylulose; D-threo-Pentulose	C5H10O5	150.053
											C00181	D-Xylose	C5H10O5	150.053
											C00029	UDP-glucose	C15H24N2O17P2	566.055
											C02273	Digalacturonic acid; alpha-D-Galacturonosyl-(1->4)-D-galacturonate	C12H18O13	370.075
Phenylalanine, tyrosine and tryptophan biosynthesis	22	15	3	1.1854	0.23602	0.51389	0.01255	4	0.04	P4	C00251;C00254;C00166;C00944;C01179
											C00251	Chorismate	C10H10O6	226.048
											C00254	Prephenate	C10H10O6	226.048
											C00166	Phenylpyruvate	C9H8O3	164.047
											C00944	3-Dehydroquinic acid	C7H10O6	190.048
											C01179	4-Hydroxyphenylpyruvate	C9H8O4	180.042
Starch and sucrose metabolism	16	15	3	0.86212	0.23602	0.51389	0.01255	3	0.03	P5	C16688;C02591;C00029;C00689;C00721
											C16688	Sucrose 6-phosphate	C12H23O14P	422.082
											C02591	Sucrose 6'-phosphate	C12H23O14P	422.082
											C00029	UDP-glucose	C15H24N2O17P2	566.055
											C00689	Trehalose 6-phosphate	C12H23O14P	422.082
											C00721	Dextrin	(C12H20O10)n
Phenylalanine metabolism	11	7	2	0.59271	0.18295	0.56538	0.015453	3	0.03	P6	C00166;C14145
Glycerolipid metabolism	10	7	2	0.53883	0.18295	0.56538	0.015453	13	0.13	P7	C00029;C00258
Folate biosynthesis	22	7	2	1.1854	0.18295	0.56538	0.015453	3	0.03	P8	C00251;C09332
Porphyrin and chlorophyll metabolism	43	18	3	2.317	0.33416	0.6167	0.01915	20	0.2	P9	C11831;C16541;C00748
Anthocyanin biosynthesis	11	9	2	0.59271	0.27134	0.65812	0.022914	13	0.13	P10	C16312;C20491
Amino sugar and nucleotide sugar metabolism	45	37	4	2.4247	0.62351	0.80658	0.046876	17	0.17	P11	C00029;C00259;C02199;C00052;C01222;C00181
Phenylpropanoid biosynthesis	42	29	3	2.2631	0.65973	0.85678	0.062432	62	0.62	P12	C05610;C02666;C05619;C00482;C01197;C00811;C10945;C05838;C05855
Galactose metabolism	26	26	2	1.401	0.81688	0.9571	0.1357	43	0.43	P13	C05404;C00492;C00029;C00052
Pentose phosphate pathway	19	10	1	1.0238	0.70256	1	1	35	0.35	P14	C00121
Fructose and mannose metabolism	20	15	1	1.0777	0.83911	1	1	61	0.61	P15	C01222
Ascorbate and aldarate metabolism	18	18	1	0.96989	0.88902	1	1	57	0.57	P16	C00029
Synthesis and degradation of ketone bodies	4	3	1	0.21553	0.30337	1	1	7	0.07	P17	C00356
Steroid biosynthesis	44	16	1	2.3708	0.85781	1	1	16	0.16	P18	C05437;C01164;C05439;C01802
Purine metabolism	63	30	1	3.3946	0.97539	1	1	90	0.9	P19	C00212;C00330
Caffeine metabolism	10	10	1	0.53883	0.70256	1	1	21	0.21	P20	C16358;C16353
Glycine, serine and threonine metabolism	30	12	1	1.6165	0.76723	1	1	39	0.39	P21	C00258
Valine, leucine and isoleucine degradation	32	14	1	1.7242	0.81799	1	1	31	0.31	P22	C00356
Lysine degradation	14	8	1	0.75436	0.62027	1	1	12	0.12	P23	C01149
Arginine and proline metabolism	33	14	1	1.7781	0.81799	1	1	43	0.43	P24	C00179
Tyrosine metabolism	16	14	1	0.86212	0.81799	1	1	59	0.59	P25	C01179
Phosphonate and phosphinate metabolism	6	3	1	0.3233	0.30337	1	1	7	0.07	P26	C06459
Cyanoamino acid metabolism	29	11	1	1.5626	0.73685	1	1	22	0.22	P27	C05143;C00844
Glutathione metabolism	18	10	1	0.96989	0.70256	1	1	48	0.48	P28	C00127
Various types of N-glycan biosynthesis	10	1	1	0.53883	0.11333	1	1	4	0.04	P29	G10770
Glyoxylate and dicarboxylate metabolism	28	6	1	1.5087	0.51564	1	1	22	0.22	P30	C00258
Butanoate metabolism	17	9	1	0.91601	0.66389	1	1	35	0.35	P31	C00356
Thiamine metabolism	18	7	1	0.96989	0.57109	1	1	40	0.4	P32	C01081
Riboflavin metabolism	11	5	1	0.59271	0.45315	1	1	34	0.34	P33	C04332
Biotin metabolism	6	5	1	0.3233	0.45315	1	1	9	0.09	P34	C01037
Terpenoid backbone biosynthesis	27	13	1	1.4548	0.79415	1	1	44	0.44	P35	C00356
Diterpenoid biosynthesis	28	17	1	1.5087	0.87437	1	1	36	0.36	P36	C11869
Zeatin biosynthesis	19	12	1	1.0238	0.76723	1	1	54	0.54	P37	C00029
Flavonoid biosynthesis	46	39	1	2.4786	0.99222	1	1	92	0.92	P38	C05906;C03648;C12136;C09727;C09736;C05907
Flavone and flavonol biosynthesis	10	9	1	0.53883	0.66389	1	1	43	0.43	P39	C21854
Isoquinoline alkaloid biosynthesis	6	6	1	0.3233	0.51564	1	1	11	0.11	P40	C01179
Tropane, piperidine and pyridine alkaloid biosynthesis	8	5	1	0.43106	0.45315	1	1	5	0.05	P41	C00166
Biosynthesis of secondary metabolites - unclassified	5	1	1	0.26941	0.11333	1	1	0	0	P42	C00811
Total			64

## Sheet: 6-MesoAm vs MixNorth
	Pathway total	Hits.total	Hits.sig	Expected	FET	EASE	Gamma	Emp.Hits	Empirical	Pathway Number	Cpd.Hits	Name	Formula	Exact mass
Porphyrin and chlorophyll metabolism	43	18	4	1.1585	0.014957	0.070268	0.0023986	0	0	P1	C00032;C01051;C05766;C00748
											C00032	Heme	C34H32FeN4O4	616.177
											C01051	Uroporphyrinogen III	C40H44N4O16	836.275
											C05766	Uroporphyrinogen I	C40H44N4O16	836.275
											C00748	Siroheme	C42H44FeN4O16	916.21
Flavone and flavonol biosynthesis	10	9	2	0.26941	0.087389	0.4011	0.0078647	4	0.04	P2	C19796;C21854
											C19796	Quercetin 3-O-rhamnoside 7-O-glucoside	C27H30O16	610.153
											C21854	Kaempferol 3-O-rhamnoside-7-O-glucoside	C27H30O15	594.159
Glutathione metabolism	18	10	2	0.48494	0.10544	0.43454	0.0089337	1	0.01	P3	C00051;C00127
											C00051	Glutathione; 5-L-Glutamyl-L-cysteinylglycine; GSH; reduced glutathione	C10H17N3O6S	307.084
											C00127	Glutathione disulfide; GSSG; Oxiglutatione; Oxidized glutathione	C20H32N6O12S2	612.152
Phenylpropanoid biosynthesis	42	29	3	1.1315	0.22224	0.48337	0.010798	20	0.2	P4	C05839;C00540;C02887
											C05839	cis-beta-D-Glucosyl-2-hydroxycinnamate	C15H18O8	326.1
											C00540	Cinnamoyl-CoA	C30H42N7O17P3S	897.157
											C02887	Sinapoyl malate	C15H16O9	340.079
Purine metabolism	63	30	3	1.6973	0.23778	0.50189	0.011617	9	0.09	P5	C04823;C00212;C00360;C00330
Ubiquinone and other terpenoid-quinone biosynthesis	37	15	2	0.99683	0.20655	0.57638	0.015712	2	0.02	P6	C05817;C15547
Flavonoid biosynthesis	46	39	3	1.2393	0.38293	0.64938	0.021448	5	0.05	P7	C05909;C05906;C03648;C00540;C12136;C09727;C09736;C05907
Amino sugar and nucleotide sugar metabolism	45	37	2	1.2124	0.63652	0.88474	0.072845	17	0.17	P8	C02199;C01222
Pentose and glucuronate interconversions	15	12	1	0.40412	0.50674	1	1	35	0.35	P9	C02273
Fructose and mannose metabolism	20	15	1	0.53883	0.58758	1	1	32	0.32	P10	C01222
Galactose metabolism	26	26	1	0.70048	0.7878	1	1	36	0.36	P11	C00116
Tyrosine metabolism	16	14	1	0.43106	0.56218	1	1	39	0.39	P12	C05576
Various types of N-glycan biosynthesis	10	1	1	0.26941	0.056667	1	1	0	0	P13	G10770
Glycerolipid metabolism	10	7	1	0.26941	0.33666	1	1	24	0.24	P14	C00116
Thiamine metabolism	18	7	1	0.48494	0.33666	1	1	33	0.33	P15	C20784
Riboflavin metabolism	11	5	1	0.29635	0.25374	1	1	24	0.24	P16	C04732
Indole alkaloid biosynthesis	4	4	1	0.10777	0.20859	1	1	23	0.23	P17	C03470
Anthocyanin biosynthesis	11	9	1	0.29635	0.41061	1	1	17	0.17	P18	C20491
Stilbenoid, diarylheptanoid and gingerol biosynthesis	8	5	1	0.21553	0.25374	1	1	23	0.23	P19	C00540
Total			32

## Sheet: 7-MixSouth vs MixNorth
	Pathway total	Hits.total	Hits.sig	Expected	FET	EASE	Gamma	Emp.Hits	Empirical	Pathway Number	Cpd.Hits	Name	Formula	Exact mass
Flavone and flavonol biosynthesis	10	9	6	0.9588	0.002969	0.018757	0.015343	0	0	P1	C01477;C01750;C12249;C05623;C19796;C21854
											C01477	Apigenin; 4',5,7-Trihydroxyflavone	C15H10O5	270.053
											C01750	Quercetin 3-L-rhamnoside	C21H20O11	448.101
											C12249	Kaempferol 3-O-glucoside	C21H20O11	448.101
											C05623	Quercetin 3-O-glucoside	C21H20O12	464.096
											C19796	Quercetin 3-O-rhamnoside 7-O-glucoside	C27H30O16	610.153
											C21854	Kaempferol 3-O-rhamnoside-7-O-glucoside	C27H30O15	594.159
Flavonoid biosynthesis	46	39	14	4.4105	0.013503	0.030698	0.015773	5	0.05	P2	C09826;C12208;C02947;C10434;C00852;C05909;C05906;C03648;C09751;C00509;C09762;C09614;C09827;C06561;C01477;C16404;C08578;C00540;C08650;C10044;C12136;C09727;C12128;C09736;C16415;C12124;C05907;C00774
											C09826	3,5,7-Trihydroxyflavanone; Pinobanksin	C15H12O5	272.068
											C12208	p-Coumaroyl quinic acid; trans-5-O-(4-Coumaroyl)-D-quinate	C16H18O8	338.1
											C02947	4-Coumaroylshikimate; trans-5-O-(4-Coumaroyl)shikimate	C16H16O7	320.09
											C10434	5-O-Caffeoylshikimic acid	C16H16O8	336.084
											C00852	Chlorogenic acid; Caffeoyl quinic acid; trans-5-O-Caffeoyl-D-quinate	C16H18O9	354.095
											C05909	Leucodelphinidin	C15H14O8	322.069
											C05906	Leucocyanidin; 2-(3,4-Dihydroxyphenyl)-3,4-dihydro-2H-1-benzopyran-3,4,5,7-tetrol; 3,3',4,4',5,7-Flavanhexol; 3,4-Cyanidiol; Leucoanthocyanidol	C15H14O7	306.074
											C03648	cis-3,4-Leucopelargonidin	C15H14O6	290.079
											C09751	3,7,4'-Trihydroxyflavanone; garbanzol	C15H12O5	272.068
											C00509	Naringenin; 4',5,7-Trihydroxyflavanone	C15H12O5	272.068
											C09762	Liquiritigenin; 4',7-Dihydroxyflavanone	C15H12O4	256.074
											C09614	7,3',4'-Trihydroxyflavanone; Butin	C15H12O5	272.068
											C09827	Pinocembrin; 5,7-Dihydroxyflavanone	C15H12O4	256.074
											C06561	Naringenin chalcone; 2',4,4',6'-Tetrahydroxychalcone	C15H12O5	272.068
											C01477	Apigenin; 4',5,7-Trihydroxyflavone	C15H10O5	270.053
											C16404	Pinocembrin chalcone	C15H12O4	256.074
											C08578	Butein	C15H12O5	272.068
											C00540	Cinnamoyl-CoA; S-(Cinnamoyl) coenzyme A	C30H42N7O17P3S	897.157
											C08650	Isoliquiritigenin	C15H12O4	256.074
											C10044	3,5,7-Trihydroxyflavone; Galangin	C15H10O5	270.053
											C12136	(-)-Epigallocatechin	C15H14O7	306.074
											C09727	(-)-Epicatechin	C15H14O6	290.079
											C12128	(-)-Epiafzelechin	C15H14O5	274.084
											C09736	5-Deoxyleucocyanidin; Fisetinin-3,4-diol	C15H14O6	290.079
											C16415	5-Deoxyleucopelargonidin	C15H14O5	274.084
											C12124	Apiforol	C15H14O5	274.0841
											C05907	Cyanidin	C15H11O6	287.056
											C00774	Phloretin	C15H14O5	274.084
Stilbenoid, diarylheptanoid and gingerol biosynthesis	8	5	4	0.76704	0.0066975	0.057149	0.016772	4	0.04	P3	C00540;C02947;C10434;C12208;C00852
											C00540	Cinnamoyl-CoA; S-(Cinnamoyl) coenzyme A	C30H42N7O17P3S	897.157
											C02947	4-Coumaroylshikimate; trans-5-O-(4-Coumaroyl)shikimate	C16H16O7	320.09
											C10434	5-O-Caffeoylshikimic acid	C16H16O8	336.084
											C12208	p-Coumaroyl quinic acid; trans-5-O-(4-Coumaroyl)-D-quinate	C16H18O8	338.1
											C00852	Chlorogenic acid; Caffeoyl quinic acid; trans-5-O-Caffeoyl-D-quinate	C16H18O9	354.095
Porphyrin and chlorophyll metabolism	43	18	6	4.1228	0.13371	0.28171	0.028769	11	0.11	P4	C00032;C05778;C03516;C01051;C05766;C00748
											C00032	Heme	C34H32FeN4O4	616.177
											C05778	Sirohydrochlorin	C42H46N4O16	862.291
											C03516	Magnesium protoporphyrin	C34H32MgN4O4	584.227
											C01051	Uroporphyrinogen III	C40H44N4O16	836.275
											C05766	Uroporphyrinogen I	C40H44N4O16	836.275
											C00748	Siroheme	C42H44FeN4O16	916.21
Tyrosine metabolism	16	14	5	1.5341	0.13091	0.30064	0.030162	6	0.06	P5	C05576;C00544;C05577;C00164;C03765;C04043
											C05576	3,4-Dihydroxyphenylethyleneglycol	C8H10O4	170.058
											C00544	Homogentisic acid; 2,5-Dihydroxyphenylacetic acid	C8H8O4	168.042
											C05577	3,4-Dihydroxymandelaldehyde	C8H8O4	168.042
											C00164	Acetoacetate; 3-Oxobutanoic acid; beta-Ketobutyric acid	C4H6O3	102.032
											C03765	4-Hydroxyphenylacetaldehyde	C8H8O2	136.052
											C04043	Protocatechuatealdehyde; 3,4-Dihydroxyphenylacetaldehyde	C8H8O3	152.047
Valine, leucine and isoleucine biosynthesis	22	15	5	2.1094	0.16595	0.35119	0.03428	19	0.19	P6	C06032;C00141;C06006;C00109;C02631
											C06032	D-erythro-3-Methylmalate;(2R,3S)-3-Methylmalate	C5H8O5	148.037
											C00141	3-Methyl-2-oxobutanoic acid; 2-Oxoisovalerate; 2-Oxoisopentanoate; 2-Ketovaline;2-Keto-3-methylbutyric acid	C5H8O3	116.047
											C06006	S)-2-Aceto-2-hydroxybutanoate;(S)-2-Hydroxy-2-ethyl-3-oxobutanoate	C6H10O4	146.058
											C00109	2-Oxobutanoate;2-Ketobutyric acid	C4H6O3	102.032
Phenylpropanoid biosynthesis	42	29	8	4.0269	0.21172	0.35533	0.034645	57	0.57	P7	C12208;C02947;C00852;C05839;C12206;C00540;C10434;C02887
											C12208	p-Coumaroyl quinic acid; trans-5-O-(4-Coumaroyl)-D-quinate	C16H18O8	338.1
											C02947	4-Coumaroylshikimate; trans-5-O-(4-Coumaroyl)shikimate	C16H16O7	320.09
											C00852	Chlorogenic acid; Caffeoyl quinic acid; trans-5-O-Caffeoyl-D-quinate	C16H18O9	354.095
											C05839	cis-beta-D-Glucosyl-2-hydroxycinnamate	C15H18O8	326.1
											C12206	Caffeyl alcohol	C9H10O3	166.063
											C00540	Cinnamoyl-CoA; S-(Cinnamoyl) coenzyme A	C30H42N7O17P3S	897.157
											C10434	5-O-Caffeoylshikimic acid	C16H16O8	336.084
											C02887	Sinapoyl malate	C15H16O9	340.079
Glutathione metabolism	18	10	3	1.7258	0.32676	0.62622	0.073152	10	0.1	P8	C00051;C00127;C01672
C5-Branched dibasic acid metabolism	6	5	2	0.57528	0.2658	0.67369	0.084741	18	0.18	P9	C06032;C00109
Zeatin biosynthesis	19	12	3	1.8217	0.4482	0.72798	0.10125	14	0.14	P10	C04083;C16424;C16429
Alanine, aspartate and glutamate metabolism	22	6	2	2.1094	0.34875	0.7395	0.10532	5	0.05	P11	C03794;C00232
Purine metabolism	63	30	6	6.0404	0.58531	0.7514	0.10977	33	0.33	P12	C04640;C04734;C03794;C00262;C02350;C01762
Fatty acid degradation	34	7	2	3.2599	0.42835	0.79213	0.12729	2	0.02	P13	C05266;C05267
Phenylalanine metabolism	11	7	2	1.0547	0.42835	0.79213	0.12729	21	0.21	P14	C05852;C07086
Folate biosynthesis	22	7	2	2.1094	0.42835	0.79213	0.12729	15	0.15	P15	C05922;C09332
Fructose and mannose metabolism	20	15	3	1.9176	0.61079	0.83637	0.15165	59	0.59	P16	C00267;C00159;C00095;C01019
Ubiquinone and other terpenoid-quinone biosynthesis	37	15	3	3.5475	0.61079	0.83637	0.15165	20	0.2	P17	C03160;C15547;C00544
Glycolysis or Gluconeogenesis	23	9	2	2.2052	0.57036	0.8678	0.17398	17	0.17	P18	C00221;C00267
Butanoate metabolism	17	9	2	1.63	0.57036	0.8678	0.17398	32	0.32	P19	C00232;C00164;C02630
Anthocyanin biosynthesis	11	9	2	1.0547	0.57036	0.8678	0.17398	32	0.32	P20	C12095;C20490
Caffeine metabolism	10	10	2	0.9588	0.63125	0.89464	0.19809	24	0.24	P21	C16358;C07480;C16353;C13747
Ascorbate and aldarate metabolism	18	18	3	1.7258	0.73846	0.90438	0.20844	45	0.45	P22	C00137;C01825;C00167
Cysteine and methionine metabolism	46	11	2	4.4105	0.68527	0.91607	0.22236	25	0.25	P23	C03089;C00109
Glycine, serine and threonine metabolism	30	12	2	2.8764	0.73269	0.93317	0.2466	33	0.33	P24	C00576;C00109
Valine, leucine and isoleucine degradation	32	14	2	3.0681	0.80958	0.95768	0.2944	26	0.26	P25	C00141;C06002;C00349;C00164;C05998;C04405
Arginine and proline metabolism	33	14	2	3.164	0.80958	0.95768	0.2944	40	0.4	P26	C03078;C18326
Amino sugar and nucleotide sugar metabolism	45	37	5	4.3146	0.89993	0.95968	0.29937	52	0.52	P27	C00167;C00935;C00267;C01019;C00159;C02336;C00617;C00190;C01623;C18094
Starch and sucrose metabolism	16	15	2	1.5341	0.84016	0.96635	0.31774	54	0.54	P28	C00095;C00031
Galactose metabolism	26	26	3	2.4929	0.92351	0.97935	0.36569	59	0.59	P29	C05401;C00267;C00124;C00031;C00095;C00159;C00137;C00984
Glucosinolate biosynthesis	65	36	3	6.2322	0.98698	0.99736	0.53705	69	0.69	P30	C17222;C17223;C17224;C00141
Pentose and glucuronate interconversions	15	12	1	1.4382	0.93484	1	1	90	0.9	P31	C00167
Synthesis and degradation of ketone bodies	4	3	1	0.38352	0.49184	1	1	17	0.17	P32	C00164
Steroid biosynthesis	44	16	1	4.2187	0.97414	1	1	29	0.29	P33	C00448
Pyrimidine metabolism	38	15	1	3.6434	0.9674	1	1	58	0.58	P34	C00214
Lysine degradation	14	8	1	1.3423	0.83696	1	1	41	0.41	P35	C00527
Tryptophan metabolism	28	14	1	2.6846	0.95892	1	1	63	0.63	P36	C00527
Phenylalanine, tyrosine and tryptophan biosynthesis	22	15	1	2.1094	0.9674	1	1	77	0.77	P37	C00944
Various types of N-glycan biosynthesis	10	1	1	0.9588	0.20167	1	1	0	0	P38	G10770
Inositol phosphate metabolism	20	10	1	1.9176	0.89684	1	1	69	0.69	P39	C00137
Glycosphingolipid biosynthesis - globo and isoglobo series	6	2	1	0.57528	0.36293	1	1	17	0.17	P40	G00092
Propanoate metabolism	16	9	1	1.5341	0.87028	1	1	70	0.7	P41	C06002;C00109
Thiamine metabolism	18	7	1	1.7258	0.79516	1	1	82	0.82	P42	C01081
Riboflavin metabolism	11	5	1	1.0547	0.67709	1	1	77	0.77	P43	C04732
Pantothenate and CoA biosynthesis	21	11	1	2.0135	0.918	1	1	65	0.65	P44	C00141
Terpenoid backbone biosynthesis	27	13	1	2.5887	0.94825	1	1	80	0.8	P45	C00448
Indole alkaloid biosynthesis	4	4	1	0.38352	0.59483	1	1	78	0.78	P46	C03470
Diterpenoid biosynthesis	28	17	1	2.6846	0.9795	1	1	69	0.69	P47	C11869
Sesquiterpenoid and triterpenoid biosynthesis	24	8	1	2.3011	0.83696	1	1	9	0.09	P48	C00448
Isoquinoline alkaloid biosynthesis	6	6	1	0.57528	0.74276	1	1	46	0.46	P49	C04043
Tropane, piperidine and pyridine alkaloid biosynthesis	8	5	1	0.76704	0.67709	1	1	21	0.21	P50	C01672;C02723
Phosphatidylinositol signaling system	16	7	1	1.5341	0.79516	1	1	58	0.58	P51	C00137
Total			129

## Sheet: 8-Savanna vs MixNorth
	Pathway total	Hits.total	Hits.sig	Expected	FET	EASE	Gamma	Emp.Hits	Empirical	Pathway Number	Cpd.Hits	Name	Formula	Exact mass
Porphyrin and chlorophyll metabolism	43	18	4	0.78368	0.003528	0.024441	0.001441	0	0	P1	C01051;C05766;C16541;C00748
											C01051	Uroporphyrinogen III	C40H44N4O16	836.275
											C05766	Uroporphyrinogen I	C40H44N4O16	836.275
											C16541	Chlorophyllide b	C35H32MgN4O6	628.217
											C00748	Siroheme	C42H44FeN4O16	916.21
Anthocyanin biosynthesis	11	9	2	0.20048	0.042978	0.28717	0.0036113	2	0.02	P2	C16312;C20491
											C16312	Delphinidin 3,5-diglucoside	C27H31O17	627.156
											C20491	Delphinidin 3-O-beta-D-sambubioside	C26H29O16	597.146
Starch and sucrose metabolism	16	15	2	0.2916	0.10902	0.43284	0.0062091	1	0.01	P3	C16688;C02591;C00029;C00689
											C16688	Sucrose 6-phosphate	C12H23O14P	422.082
											C02591	Sucrose 6'-phosphate	C12H23O14P	422.082
											C00029	UDP-glucose	C15H24N2O17P2	566.055
											C00689	Trehalose 6-phosphate	C12H23O14P	422.082
Amino sugar and nucleotide sugar metabolism	45	37	2	0.82013	0.4215	0.75979	0.02515	15	0.15	P4	C00029;C02199;C00052
											C00029	UDP-glucose	C15H24N2O17P2	566.055
											C02199	UDP-rhamnose	C15H24N2O16P2	550.06
											C00052	UDP-galactose	C15H24N2O17P2	566.055
Pentose and glucuronate interconversions	15	12	1	0.27338	0.37718	1	1	12	0.12	P5	C00029
Galactose metabolism	26	26	1	0.47385	0.64602	1	1	22	0.22	P6	C00029;C00052
Ascorbate and aldarate metabolism	18	18	1	0.32805	0.51029	1	1	21	0.21	P7	C00029
Synthesis and degradation of ketone bodies	4	3	1	0.0729	0.11083	1	1	1	0.01	P8	C00356
Ubiquinone and other terpenoid-quinone biosynthesis	37	15	1	0.67433	0.44756	1	1	6	0.06	P9	C15547
Valine, leucine and isoleucine degradation	32	14	1	0.5832	0.42499	1	1	7	0.07	P10	C00356
Lysine biosynthesis	9	4	1	0.16403	0.14508	1	1	2	0.02	P11	C00047
Lysine degradation	14	8	1	0.25515	0.2699	1	1	1	0.01	P12	C00047
Phenylalanine metabolism	11	7	1	0.20048	0.24044	1	1	6	0.06	P13	C14145
Glutathione metabolism	18	10	1	0.32805	0.32558	1	1	18	0.18	P14	C00127
Glycerolipid metabolism	10	7	1	0.18225	0.24044	1	1	8	0.08	P15	C00029
Butanoate metabolism	17	9	1	0.30983	0.29827	1	1	10	0.1	P16	C00356
Riboflavin metabolism	11	5	1	0.20048	0.17807	1	1	16	0.16	P17	C04332
Biotin metabolism	6	5	1	0.10935	0.17807	1	1	5	0.05	P18	C01037
Folate biosynthesis	22	7	1	0.40095	0.24044	1	1	5	0.05	P19	C09332
Terpenoid backbone biosynthesis	27	13	1	0.49208	0.40154	1	1	10	0.1	P20	C00356
Indole alkaloid biosynthesis	4	4	1	0.0729	0.14508	1	1	13	0.13	P21	C03470
Zeatin biosynthesis	19	12	1	0.34628	0.37718	1	1	15	0.15	P22	C00029
Phenylpropanoid biosynthesis	42	29	1	0.76545	0.68696	1	1	55	0.55	P23	C00540
Flavonoid biosynthesis	46	39	1	0.83835	0.79318	1	1	52	0.52	P24	C00540
Flavone and flavonol biosynthesis	10	9	1	0.18225	0.29827	1	1	10	0.1	P25	C19796
Stilbenoid, diarylheptanoid and gingerol biosynthesis	8	5	1	0.1458	0.17807	1	1	13	0.13	P26	C00540
Aminoacyl-tRNA biosynthesis	22	9	1	0.40095	0.29827	1	1	9	0.09	P27	C00047
Total			33
