# Supplementary material for: Integrated genetic and metabolic characterization of Latin American cassava (Manihot esculenta) germplasm
Source: Plant Physiol. 2023 May 6;192(4):2672–86. doi: 10.1093/plphys/kiad269 (PMC10400033; doi:10.1093/plphys/kiad269)
Supplement: kiad269_Supplementary_Data [file kiad269_supplementary_data.zip › Suppl Dataset S7_Phenotypes statistical comparative.xlsx]

## Sheet: PhenotypeCorrelations
Supplementary Dataset S7.
Pearson's correlation
r value	DM	PPD	CT	HCN	WF
DM	1	0.388258	-0.203183	-0.0691103	-0.223789
PPD	0.388258	1	0.0759815	0.145201	-0.118684
CT	-0.203183	0.0759815	1	0.386011	0.147901
HCN	-0.0691103	0.145201	0.386011	1	0.084999
WF	-0.223789	-0.118684	0.147901	0.084999	1
p value	DM	PPD	CT	HCN	WF
DM		0.00127593	0.101788	0.581368	0.0708683
PPD	0.00127593		0.544275	0.244724	0.342555
CT	0.101788	0.544275		0.00136906	0.235968
HCN	0.581368	0.244724	0.00136906		0.49741
WF	0.0708683	0.342555	0.235968	0.49741
Confidence interval	DM	PPD	CT	HCN	WF
DM		0.1614 to 0.5761	-0.4243 to 0.04086	-0.3060 to 0.1759	-0.4419 to 0.01929
PPD	0.1614 to 0.5761		-0.1692 to 0.3123	-0.1004 to 0.3741	-0.3506 to 0.1270
CT	-0.4243 to 0.04086	-0.1692 to 0.3123		0.1588 to 0.5744	-0.09763 to 0.3765
HCN	-0.3060 to 0.1759	-0.1004 to 0.3741	0.1588 to 0.5744		-0.1603 to 0.3204
WF	-0.4419 to 0.01929	-0.3506 to 0.1270	-0.09763 to 0.3765	-0.1603 to 0.3204

## Sheet: Dry Matter
Table Analyzed	Dry Matter
Brown-Forsythe ANOVA test
F* (DFn, DFd)	7.459 (6.000, 233.9)
P value	<0.0001
P value summary	****
Significant diff. among means (P < 0.05)?	Yes
Welch's ANOVA test
W (DFn, DFd)	8.494 (6.000, 127.4)
P value	<0.0001
P value summary	****
Significant diff. among means (P < 0.05)?	Yes
Data summary
Number of treatments (columns)	7
Number of values (total)	366
Number of families	1
Number of comparisons per family	21
Alpha	0.05
Unpaired t with Welch's correction	Mean Diff.	95.00% CI of diff.	Below threshold?	Summary	Individual P Value
DAF vs. HAF	1.363	0.1231 to 2.604	Yes	*	0.0315	A-B
DAF vs. ARB	0.8606	-0.8731 to 2.594	No	ns	0.3222	A-C
DAF vs. AHL	1.313	-0.1708 to 2.796	No	ns	0.0818	A-D
DAF vs. ALL	-1.11	-2.112 to -0.1089	Yes	*	0.0302	A-E
DAF vs. SAV	-1.945	-3.051 to -0.8398	Yes	***	0.0007	A-F
DAF vs. MAM	-0.6323	-1.793 to 0.5280	No	ns	0.2827	A-G
HAF vs. ARB	-0.5028	-2.262 to 1.256	No	ns	0.5675	B-C
HAF vs. AHL	-0.05093	-1.564 to 1.462	No	ns	0.9466	B-D
HAF vs. ALL	-2.474	-3.521 to -1.427	Yes	****	<0.0001	B-E
HAF vs. SAV	-3.309	-4.456 to -2.162	Yes	****	<0.0001	B-F
HAF vs. MAM	-1.996	-3.195 to -0.7961	Yes	**	0.0013	B-G
ARB vs. AHL	0.4519	-1.475 to 2.378	No	ns	0.6397	C-D
ARB vs. ALL	-1.971	-3.582 to -0.3605	Yes	*	0.0181	C-E
ARB vs. SAV	-2.806	-4.478 to -1.134	Yes	**	0.0016	C-F
ARB vs. MAM	-1.493	-3.200 to 0.2144	No	ns	0.0848	C-G
AHL vs. ALL	-2.423	-3.755 to -1.091	Yes	***	0.0007	D-E
AHL vs. SAV	-3.258	-4.667 to -1.849	Yes	****	<0.0001	D-F
AHL vs. MAM	-1.945	-3.396 to -0.4937	Yes	**	0.0095	D-G
ALL vs. SAV	-0.835	-1.715 to 0.04492	No	ns	0.0626	E-F
ALL vs. MAM	0.4782	-0.4693 to 1.426	No	ns	0.3202	E-G
SAV vs. MAM	1.313	0.2548 to 2.372	Yes	*	0.0154	F-G
Test details	Mean 1	Mean 2	Mean Diff.	SE of diff.	n1	n2	t	DF
DAF vs. HAF	36.44	35.07	1.363	0.6252	48	54	2.181	100
DAF vs. ARB	36.44	35.58	0.8606	0.859	48	26	1.002	41.84
DAF vs. AHL	36.44	35.13	1.313	0.7415	48	32	1.77	59.9
DAF vs. ALL	36.44	37.55	-1.11	0.5034	48	73	2.206	81.94
DAF vs. SAV	36.44	38.38	-1.945	0.5566	48	47	3.496	90.28
DAF vs. MAM	36.44	37.07	-0.6323	0.5858	48	86	1.079	115.9
HAF vs. ARB	35.07	35.58	-0.5028	0.8728	54	26	0.5761	44.29
HAF vs. AHL	35.07	35.13	-0.05093	0.7575	54	32	0.06722	64.03
HAF vs. ALL	35.07	37.55	-2.474	0.5268	54	73	4.696	87.49
HAF vs. SAV	35.07	38.38	-3.309	0.5777	54	47	5.727	96.13
HAF vs. MAM	35.07	37.07	-1.996	0.6059	54	86	3.294	121.2
ARB vs. AHL	35.58	35.13	0.4519	0.9596	26	32	0.471	51
ARB vs. ALL	35.58	37.55	-1.971	0.7902	26	73	2.494	31.54
ARB vs. SAV	35.58	38.38	-2.806	0.825	26	47	3.401	36.66
ARB vs. MAM	35.58	37.07	-1.493	0.845	26	86	1.767	40.49
AHL vs. ALL	35.13	37.55	-2.423	0.6607	32	73	3.668	43.3
AHL vs. SAV	35.13	38.38	-3.258	0.702	32	47	4.641	51.9
AHL vs. MAM	35.13	37.07	-1.945	0.7254	32	86	2.681	59.77
ALL vs. SAV	37.55	38.38	-0.835	0.4431	73	47	1.884	92.9
ALL vs. MAM	37.55	37.07	0.4782	0.4793	73	86	0.9976	143.3
SAV vs. MAM	38.38	37.07	1.313	0.5348	47	86	2.455	126.5

## Sheet: HCN
Table Analyzed	HCN
Brown-Forsythe ANOVA test
F* (DFn, DFd)	85.05 (6.000, 83.71)
P value	<0.0001
P value summary	****
Significant diff. among means (P < 0.05)?	Yes
Welch's ANOVA test
W (DFn, DFd)	51.06 (6.000, 129.6)
P value	<0.0001
P value summary	****
Significant diff. among means (P < 0.05)?	Yes
Data summary
Number of treatments (columns)	7
Number of values (total)	350
Number of families	1
Number of comparisons per family	21
Alpha	0.05
Unpaired t with Welch's correction	Mean Diff.	95.00% CI of diff.	Below threshold?	Summary	Individual P Value
DAF vs. HAF	-378.1	-462.5 to -293.8	Yes	****	<0.0001	A-B
DAF vs. ARB	-772.9	-916.2 to -629.6	Yes	****	<0.0001	A-C
DAF vs. AHL	85.86	57.70 to 114.0	Yes	****	<0.0001	A-D
DAF vs. ALL	-18.09	-61.36 to 25.19	No	ns	0.4094	A-E
DAF vs. SAV	1.276	-37.07 to 39.62	No	ns	0.9474	A-F
DAF vs. MAM	26.22	-4.999 to 57.45	No	ns	0.0988	A-G
HAF vs. ARB	-394.8	-555.6 to -234.0	Yes	****	<0.0001	B-C
HAF vs. AHL	464	381.7 to 546.2	Yes	****	<0.0001	B-D
HAF vs. ALL	360	271.7 to 448.3	Yes	****	<0.0001	B-E
HAF vs. SAV	379.4	293.3 to 465.5	Yes	****	<0.0001	B-F
HAF vs. MAM	404.3	321.0 to 487.7	Yes	****	<0.0001	B-G
ARB vs. AHL	858.8	716.6 to 1001	Yes	****	<0.0001	C-D
ARB vs. ALL	754.8	609.4 to 900.3	Yes	****	<0.0001	C-E
ARB vs. SAV	774.2	630.0 to 918.4	Yes	****	<0.0001	C-F
ARB vs. MAM	799.1	656.4 to 941.9	Yes	****	<0.0001	C-G
AHL vs. ALL	-103.9	-142.8 to -65.05	Yes	****	<0.0001	D-E
AHL vs. SAV	-84.58	-117.9 to -51.25	Yes	****	<0.0001	D-F
AHL vs. MAM	-59.63	-84.25 to -35.01	Yes	****	<0.0001	D-G
ALL vs. SAV	19.36	-27.35 to 66.07	No	ns	0.4133	E-F
ALL vs. MAM	44.31	3.135 to 85.48	Yes	*	0.0352	E-G
SAV vs. MAM	24.95	-11.00 to 60.89	No	ns	0.1713	F-G
Test details	Mean 1	Mean 2	Mean Diff.	SE of diff.	n1	n2	t	DF
DAF vs. HAF	197	575.1	-378.1	42.2	48	54	8.959	62.37
DAF vs. ARB	197	970	-772.9	69.78	48	26	11.08	26.56
DAF vs. AHL	197	111.2	85.86	14.12	48	27	6.082	70.41
DAF vs. ALL	197	215.1	-18.09	21.84	48	71	0.8281	112.8
DAF vs. SAV	197	195.8	1.276	19.3	48	47	0.06611	88.59
DAF vs. MAM	197	170.8	26.22	15.74	48	77	1.666	103.7
HAF vs. ARB	575.1	970	-394.8	79.73	54	26	4.952	42.88
HAF vs. AHL	575.1	111.2	464	41.07	54	27	11.3	56.35
HAF vs. ALL	575.1	215.1	360	44.33	54	71	8.122	74.29
HAF vs. SAV	575.1	195.8	379.4	43.13	54	47	8.796	67.17
HAF vs. MAM	575.1	170.8	404.3	41.66	54	77	9.705	59.61
ARB vs. AHL	970	111.2	858.8	69.1	26	27	12.43	25.56
ARB vs. ALL	970	215.1	754.8	71.08	26	71	10.62	28.57
ARB vs. SAV	970	195.8	774.2	70.34	26	47	11.01	27.41
ARB vs. MAM	970	170.8	799.1	69.45	26	77	11.51	26.08
AHL vs. ALL	111.2	215.1	-103.9	19.57	27	71	5.311	88.07
AHL vs. SAV	111.2	195.8	-84.58	16.68	27	47	5.069	63.83
AHL vs. MAM	111.2	170.8	-59.63	12.41	27	77	4.806	98.07
ALL vs. SAV	215.1	195.8	19.36	23.58	71	47	0.821	116
ALL vs. MAM	215.1	170.8	44.31	20.78	71	77	2.133	110
SAV vs. MAM	195.8	170.8	24.95	18.08	47	77	1.38	86.05

## Sheet: PPD
Table Analyzed	PPD
Brown-Forsythe ANOVA test
F* (DFn, DFd)	1.406 (6.000, 184.0)
P value	0.2146
P value summary	ns
Significant diff. among means (P < 0.05)?	No
Welch's ANOVA test
W (DFn, DFd)	1.601 (6.000, 70.95)
P value	0.1597
P value summary	ns
Significant diff. among means (P < 0.05)?	No
Data summary
Number of treatments (columns)	7
Number of values (total)	247
Number of families	1
Number of comparisons per family	21
Alpha	0.05
Unpaired t with Welch's correction	Mean Diff.	95.00% CI of diff.	Below threshold?	Summary	Individual P Value
DAF vs. HAF	1.982	-8.085 to 12.05	No	ns	0.6961	A-B
DAF vs. ARB	-2.958	-17.44 to 11.52	No	ns	0.6764	A-C
DAF vs. AHL	6.196	-5.863 to 18.26	No	ns	0.3024	A-D
DAF vs. ALL	-3.748	-13.55 to 6.056	No	ns	0.4493	A-E
DAF vs. SAV	-7.58	-17.36 to 2.201	No	ns	0.1269	A-F
DAF vs. MAM	-6.65	-16.90 to 3.598	No	ns	0.2002	A-G
HAF vs. ARB	-4.939	-19.07 to 9.190	No	ns	0.4747	B-C
HAF vs. AHL	4.215	-7.397 to 15.83	No	ns	0.4624	B-D
HAF vs. ALL	-5.73	-14.92 to 3.462	No	ns	0.2187	B-E
HAF vs. SAV	-9.562	-18.73 to -0.3927	Yes	*	0.0412	B-F
HAF vs. MAM	-8.632	-18.30 to 1.038	No	ns	0.0794	B-G
ARB vs. AHL	9.154	-6.248 to 24.56	No	ns	0.2311	C-D
ARB vs. ALL	-0.7907	-14.76 to 13.18	No	ns	0.9071	C-E
ARB vs. SAV	-4.623	-18.58 to 9.334	No	ns	0.497	C-F
ARB vs. MAM	-3.692	-17.93 to 10.55	No	ns	0.5956	C-G
AHL vs. ALL	-9.945	-21.35 to 1.461	No	ns	0.0847	D-E
AHL vs. SAV	-13.78	-25.16 to -2.389	Yes	*	0.0197	D-F
AHL vs. MAM	-12.85	-24.60 to -1.090	Yes	*	0.0334	D-G
ALL vs. SAV	-3.832	-12.70 to 5.039	No	ns	0.3935	E-F
ALL vs. MAM	-2.902	-12.29 to 6.491	No	ns	0.5409	E-G
SAV vs. MAM	0.9302	-8.439 to 10.30	No	ns	0.8438	F-G
Test details	Mean 1	Mean 2	Mean Diff.	SE of diff.	n1	n2	t	DF
DAF vs. HAF	28.35	26.37	1.982	5.054	40	38	0.3921	75.41
DAF vs. ARB	28.35	31.31	-2.958	6.994	40	13	0.4229	22.69
DAF vs. AHL	28.35	22.15	6.196	5.904	40	13	1.049	29.89
DAF vs. ALL	28.35	32.1	-3.748	4.932	40	61	0.7601	85.85
DAF vs. SAV	28.35	35.93	-7.58	4.912	40	43	1.543	77.37
DAF vs. MAM	28.35	35	-6.65	5.146	40	39	1.292	76.71
HAF vs. ARB	26.37	31.31	-4.939	6.782	38	13	0.7283	20.4
HAF vs. AHL	26.37	22.15	4.215	5.651	38	13	0.7458	26.21
HAF vs. ALL	26.37	32.1	-5.73	4.626	38	61	1.239	88.85
HAF vs. SAV	26.37	35.93	-9.562	4.605	38	43	2.076	77.69
HAF vs. MAM	26.37	35	-8.632	4.854	38	39	1.778	74.95
ARB vs. AHL	31.31	22.15	9.154	7.437	13	13	1.231	22.54
ARB vs. ALL	31.31	32.1	-0.7907	6.691	13	61	0.1182	19.66
ARB vs. SAV	31.31	35.93	-4.623	6.677	13	43	0.6923	19.38
ARB vs. MAM	31.31	35	-3.692	6.851	13	39	0.5389	21.14
AHL vs. ALL	22.15	32.1	-9.945	5.542	13	61	1.794	25.39
AHL vs. SAV	22.15	35.93	-13.78	5.525	13	43	2.493	24.66
AHL vs. MAM	22.15	35	-12.85	5.734	13	39	2.24	27.43
ALL vs. SAV	32.1	35.93	-3.832	4.471	61	43	0.8571	99.15
ALL vs. MAM	32.1	35	-2.902	4.727	61	39	0.6139	88.39
SAV vs. MAM	35.93	35	0.9302	4.706	43	39	0.1977	78.09

## Sheet: Cooking Time
Table Analyzed	Cooking Time
Brown-Forsythe ANOVA test
F* (DFn, DFd)	3.612 (6.000, 98.04)
P value	0.0028
P value summary	**
Significant diff. among means (P < 0.05)?	Yes
Welch's ANOVA test
W (DFn, DFd)	3.964 (6.000, 56.70)
P value	0.0022
P value summary	**
Significant diff. among means (P < 0.05)?	Yes
Data summary
Number of treatments (columns)	7
Number of values (total)	234
Number of families	1
Number of comparisons per family	21
Alpha	0.05
Unpaired t with Welch's correction	Mean Diff.	95.00% CI of diff.	Below threshold?	Summary	Individual P Value
DAF vs. HAF	-3.075	-9.320 to 3.171	No	ns	0.3297	A-B
DAF vs. ARB	-10.24	-19.69 to -0.7858	Yes	*	0.0356	A-C
DAF vs. AHL	7.655	-3.905 to 19.22	No	ns	0.1777	A-D
DAF vs. ALL	4.892	-0.5806 to 10.36	No	ns	0.079	A-E
DAF vs. SAV	4.718	-0.3735 to 9.809	No	ns	0.0687	A-F
DAF vs. MAM	0.6694	-5.588 to 6.927	No	ns	0.8318	A-G
HAF vs. ARB	-7.161	-16.64 to 2.313	No	ns	0.1284	B-C
HAF vs. AHL	10.73	-0.8492 to 22.31	No	ns	0.0668	B-D
HAF vs. ALL	7.967	2.438 to 13.50	Yes	**	0.0054	B-E
HAF vs. SAV	7.793	2.639 to 12.95	Yes	**	0.0037	B-F
HAF vs. MAM	3.744	-2.561 to 10.05	No	ns	0.2404	B-G
ARB vs. AHL	17.89	4.754 to 31.03	Yes	*	0.0103	C-D
ARB vs. ALL	15.13	6.024 to 24.23	Yes	**	0.0034	C-E
ARB vs. SAV	14.95	6.006 to 23.90	Yes	**	0.0036	C-F
ARB vs. MAM	10.91	1.424 to 20.39	Yes	*	0.0268	C-G
AHL vs. ALL	-2.763	-14.05 to 8.527	No	ns	0.6044	D-E
AHL vs. SAV	-2.937	-14.10 to 8.227	No	ns	0.5754	D-F
AHL vs. MAM	-6.986	-18.57 to 4.599	No	ns	0.2174	D-G
ALL vs. SAV	-0.174	-4.315 to 3.967	No	ns	0.9337	E-F
ALL vs. MAM	-4.223	-9.765 to 1.319	No	ns	0.1332	E-G
SAV vs. MAM	-4.049	-9.215 to 1.118	No	ns	0.1222	F-G
Test details	Mean 1	Mean 2	Mean Diff.	SE of diff.	n1	n2	t	DF
DAF vs. HAF	38.56	41.64	-3.075	3.134	39	36	0.9812	72.78
DAF vs. ARB	38.56	48.8	-10.24	4.444	39	10	2.303	15.41
DAF vs. AHL	38.56	30.91	7.655	5.398	39	11	1.418	14.23
DAF vs. ALL	38.56	33.67	4.892	2.748	39	61	1.78	77.16
DAF vs. SAV	38.56	33.85	4.718	2.546	39	39	1.853	61.11
DAF vs. MAM	38.56	37.89	0.6694	3.141	39	38	0.2131	74.92
HAF vs. ARB	41.64	48.8	-7.161	4.459	36	10	1.606	15.57
HAF vs. AHL	41.64	30.91	10.73	5.411	36	11	1.983	14.34
HAF vs. ALL	41.64	33.67	7.967	2.773	36	61	2.873	71.2
HAF vs. SAV	41.64	33.85	7.793	2.573	36	39	3.029	56.26
HAF vs. MAM	41.64	37.89	3.744	3.163	36	38	1.184	71.96
ARB vs. AHL	48.8	30.91	17.89	6.261	10	11	2.857	18.36
ARB vs. ALL	48.8	33.67	15.13	4.197	10	61	3.604	12.51
ARB vs. SAV	48.8	33.85	14.95	4.068	10	39	3.676	11.06
ARB vs. MAM	48.8	37.89	10.91	4.465	10	38	2.443	15.66
AHL vs. ALL	30.91	33.67	-2.763	5.197	11	61	0.5316	12.33
AHL vs. SAV	30.91	33.85	-2.937	5.093	11	39	0.5767	11.38
AHL vs. MAM	30.91	37.89	-6.986	5.415	11	38	1.29	14.4
ALL vs. SAV	33.67	33.85	-0.174	2.087	61	39	0.0834	97.95
ALL vs. MAM	33.67	37.89	-4.223	2.782	61	38	1.518	74.36
SAV vs. MAM	33.85	37.89	-4.049	2.582	39	38	1.568	58.99

## Sheet: #Whitefly
Table Analyzed	WF Nymph count
Brown-Forsythe ANOVA test
F* (DFn, DFd)	1.584 (6.000, 87.93)
P value	0.1612
P value summary	ns
Significant diff. among means (P < 0.05)?	No
Welch's ANOVA test
W (DFn, DFd)	1.607 (6.000, 38.07)
P value	0.1719
P value summary	ns
Significant diff. among means (P < 0.05)?	No
Data summary
Number of treatments (columns)	7
Number of values (total)	109
Number of families	1
Number of comparisons per family	21
Alpha	0.05
Unpaired t with Welch's correction	Mean Diff.	95.00% CI of diff.	Below threshold?	Summary	Individual P Value
DAF vs. HAF	-88.07	-639.1 to 463.0	No	ns	0.7355	A-B
DAF vs. ARB	348.3	-308.0 to 1005	No	ns	0.2797	A-C
DAF vs. AHL	568.9	-32.19 to 1170	No	ns	0.062	A-D
DAF vs. ALL	170.8	-432.0 to 773.5	No	ns	0.5584	A-E
DAF vs. SAV	197.6	-365.1 to 760.3	No	ns	0.4627	A-F
DAF vs. MAM	-11.34	-584.2 to 561.5	No	ns	0.9671	A-G
HAF vs. ARB	436.3	-115.8 to 988.4	No	ns	0.115	B-C
HAF vs. AHL	656.9	181.2 to 1133	Yes	**	0.009	B-D
HAF vs. ALL	258.9	-218.2 to 735.9	No	ns	0.2765	B-E
HAF vs. SAV	285.7	-129.1 to 700.4	No	ns	0.1692	B-F
HAF vs. MAM	76.73	-353.9 to 507.4	No	ns	0.7213	B-G
ARB vs. AHL	220.6	-384.5 to 825.7	No	ns	0.458	C-D
ARB vs. ALL	-177.5	-785.0 to 430.1	No	ns	0.553	C-E
ARB vs. SAV	-150.7	-715.1 to 413.8	No	ns	0.5844	C-F
ARB vs. MAM	-359.6	-936.1 to 216.9	No	ns	0.2105	C-G
AHL vs. ALL	-398.1	-939.8 to 143.7	No	ns	0.1431	D-E
AHL vs. SAV	-371.2	-862.4 to 119.9	No	ns	0.1311	D-F
AHL vs. MAM	-580.2	-1085 to -75.56	Yes	*	0.0258	D-G
ALL vs. SAV	26.81	-465.8 to 519.4	No	ns	0.912	E-F
ALL vs. MAM	-182.1	-688.9 to 324.7	No	ns	0.4709	E-G
SAV vs. MAM	-208.9	-657.9 to 240.0	No	ns	0.3512	F-G
Test details	Mean 1	Mean 2	Mean Diff.	SE of diff.	n1	n2	t	DF
DAF vs. HAF	1856	1945	-88.07	255.1	8	19	0.3452	13.03
DAF vs. ARB	1856	1508	348.3	312.5	8	13	1.114	18.14
DAF vs. AHL	1856	1288	568.9	283	8	12	2.01	15.66
DAF vs. ALL	1856	1686	170.8	286.2	8	17	0.5967	17.43
DAF vs. SAV	1856	1659	197.6	261.4	8	13	0.7559	13.49
DAF vs. MAM	1856	1868	-11.34	270.3	8	27	0.04195	16.02
HAF vs. ARB	1945	1508	436.3	265.1	19	13	1.646	20.57
HAF vs. AHL	1945	1288	656.9	229.6	19	12	2.861	22.41
HAF vs. ALL	1945	1686	258.9	233.6	19	17	1.108	29.95
HAF vs. SAV	1945	1659	285.7	202.4	19	13	1.411	27.75
HAF vs. MAM	1945	1868	76.73	213.7	19	27	0.3591	44
ARB vs. AHL	1508	1288	220.6	292.1	13	12	0.7552	22.41
ARB vs. ALL	1508	1686	-177.5	295.2	13	17	0.6013	25.29
ARB vs. SAV	1508	1659	-150.7	271.2	13	13	0.5556	20.7
ARB vs. MAM	1508	1868	-359.6	279.7	13	27	1.286	24.67
AHL vs. ALL	1288	1686	-398.1	263.7	12	17	1.509	26.31
AHL vs. SAV	1288	1659	-371.2	236.6	12	13	1.569	21.61
AHL vs. MAM	1288	1868	-580.2	246.3	12	27	2.355	27.91
ALL vs. SAV	1686	1659	26.81	240.4	17	13	0.1115	27.76
ALL vs. MAM	1686	1868	-182.1	250	17	27	0.7286	36.42
SAV vs. MAM	1659	1868	-208.9	221.1	13	27	0.9448	35
