# Supplementary material for: Integrated genetic and metabolic characterization of Latin American cassava (Manihot esculenta) germplasm
Source: Plant Physiol. 2023 May 6;192(4):2672–86. doi: 10.1093/plphys/kiad269 (PMC10400033; doi:10.1093/plphys/kiad269)
Supplement: kiad269_Supplementary_Data [file kiad269_supplementary_data.zip › Suppl Dataset S8 _Phenotype vs LeafMetabolome_CorrelSummary.xlsx]

## Sheet: Summary-Sort by corr r
Supplementary Dataset S8.
Cooking Time (min)	Pearson r	P values		Dry Matter (%)	Pearson r	P values		PPD (%)	Pearson's r	P value		HCN (ppm)	Pearson r	P value
Cooking Time (min)	1			Dry Matter (%)	1			PPD (%)	1			HCN (ppm)	1
4.54_346.1617	0.248508	0.000625847		5.84_532.0537	0.233685	0.000156528		Kaempherol pentose_5.74min	0.292642	3.4624e-05		2.44_379.1479	0.504204	5.60503e-18
4.99_350.1857	0.245972	0.000714031		0.72_308.0157	0.21178	0.000632262		5.66_486.0777	0.280648	7.38079e-05		1.73_379.1464	0.442522	9.50089e-14
5.77_374.1938	0.231754	0.00145834		5.84_516.0881	0.203778	0.0010183		5.66_502.0424	0.2782	8.57782e-05		2.39_393.1627	0.43527	2.63789e-13
5.3_1842.4047	0.22966	0.00161444		0.83_317.9994	0.203068	0.00106133		5.74_502.0421	0.276045	9.77977e-05		1.71_409.1583	0.414165	4.50168e-12
5.3_616.1403	0.224542	0.00206206		0.78_305.9997	0.202943	0.00106913		4.72_534.0289	0.275844	9.89948e-05		3.77_330.0418	0.382268	2.28574e-10
5.08_988.1166	0.211619	0.00373699		3.95_314.0317	0.200567	0.00122684		Kaempherol pentose_5.65min	0.275491	0.000101133		1.11_266.1002	0.371368	7.96401e-10
5.3_1826.4405	0.21091	0.00385711		4.29_374.137	0.199745	0.00128615		5.74_486.0777	0.272519	0.00012093		4.98_662.1335	0.34739	1.05837e-08
5.67_392.2048	0.204376	0.00513995		6.75_448.2307	0.19378	0.00180224		5.26_1028.241	0.259441	0.000259202		5.26_1058.25	0.343336	1.60505e-08
6.03_214.0631	0.203449	0.00535006		0.88_511.9306	0.192024	0.00198684		6.18_432.1055	0.257321	0.000292236		2.77_356.0749	0.341947	1.84874e-08
5.3_1904.3763	0.203397	0.00536207		3.95_140.0836	0.191253	0.00207317		6.9_430.0908	0.257044	0.000296827		2.76_192.028	0.339145	2.45325e-08
Quercetin hexoside	0.200072	0.00618221		6.18_432.1055	0.178651	0.00406358		5.34_586.0243	0.248804	0.000468382		3.43_495.191	0.331722	5.1225e-08
5.08_950.1696	0.196403	0.0072153		4.72_534.0289	0.178041	0.00419375		Quercetin pentose_5.34min	0.246556	0.000529053		5.1_434.2496	0.330704	5.65848e-08
5.08_966.1346	0.195441	0.00751045		5.26_1028.241	0.174897	0.00492574		6.9_457.1009	0.245466	0.000561038		2.24_379.1478	0.317966	1.90544e-07
8.66_180.1156	0.194567	0.00778795		4.49_1938.3707	0.174772	0.00495714		5.84_532.0537	0.244606	0.000587512		3.86_616.121	0.316977	2.089e-07
5.08_548.047	0.193647	0.00808949		6.9_385.9975	0.16808	0.00692068		5.34_518.0373	0.244541	0.000589561		2.15_454.0779	0.312345	3.19913e-07
5.08_486.0722	0.193485	0.00814382		5.67_1090.2354	0.164029	0.00842282		5.34_502.0718	0.241419	0.000696013		3.12_621.1659	0.308695	4.45353e-07
4.08_288.0639	0.192896	0.00834355		5.11_786.1779	0.162078	0.00924451		5.34_524.0548	0.240425	0.000733457		7.97_452.2618	0.305665	5.8414e-07
4.08_198.053	0.192893	0.00834462		6.9_453.9839	0.161582	0.00946459		Quercetin pentose_5.24min	0.236583	0.000896294		3.39_621.1586	0.303913	6.82385e-07
Protocatechiuc acid	0.19197	0.0086667		6.9_302.0433	0.16028	0.010064		5.24_502.072	0.231015	0.00119184		Phenylthyl-primeveroside (phenylthyl-pentose-hexose)_4.09min	0.301139	8.70975e-07
5.08_532.0812	0.190119	0.00934557		4.29_362.1372	0.158803	0.0107849		6.97_430.091	0.230935	0.00119666		1.43_571.2107	0.282839	4.09404e-06
3.1_247.106	0.189724	0.00949656		4.6_564.0394	0.158595	0.0108897		5.86_390.2252	0.225769	0.00154954		3.77_293.0909	0.280769	4.84449e-06
4.09_342.0714	0.188255	0.0100765		5.15_1216.2753	0.157982	0.0112047		0.89_598.0537	0.225403	0.00157782		1.46_409.1585	0.27868	5.73365e-06
5.3_942.198	0.186986	0.0106024		3.2_190.0846	0.157912	0.0112411		0.87_855.1363	0.223417	0.00173967		3.17_192.0273	0.277229	6.4401e-06
5.3_2442.5804	0.180036	0.013935		4.6_632.0266	0.156527	0.0119847		5.84_516.0881	0.222808	0.00179233		2.15_354.1528	0.277047	6.53484e-06
4.09_162.0323	0.17876	0.0146374		Myricetin deoxyhexosyl hexoside	0.155448	0.0125938		5.27_416.2042	0.218028	0.00225823		4.38_621.1678	0.275259	7.53349e-06
4.09_126.0318	0.178261	0.014921		5.35_504.1247	0.154873	0.0129291		3.02_301.117	0.214668	0.00264905		3.34_368.1583	0.274506	7.99589e-06
0.75_485.0262	0.177499	0.0153621		4.49_2564.5207	0.154713	0.013024		0.9_443.9926	0.210323	0.00324502		6.2_156.1156	0.273215	8.85304e-06
p-Coumaroyl shikimic acid	0.175885	0.0163357		6.8_446.0851	0.153724	0.0136231		5.88_418.0904	0.207384	0.00371425		3.1_376.147	0.272844	9.11439e-06
3.58_463.9885	0.175158	0.0167911		2.8_366.1474	0.153221	0.0139368		5.62_489.0907	0.206913	0.00379489		5.56_478.1105	0.271856	9.84842e-06
2.44_379.1479	0.174991	0.0168971		4.16_642.1433	0.15291	0.014134		6.48_416.241	0.202452	0.00464048		2.15_222.1102	0.26691	1.44455e-05
2.5_479.9947	0.170064	0.0203051		4.49_2542.536	0.152141	0.0146328		0.89_422.009	0.201477	0.00484658		3.65_660.1402	0.264929	1.68058e-05
0.71_716.0446	0.166368	0.0232378		4.6_700.0143	0.151046	0.0153687		6.03_500.1897	0.199682	0.0052473		5.6_286.0478	0.264328	1.75919e-05
3.42_551.1494	0.166016	0.0235356		Myricetin hexoside	0.150642	0.0156485		0.89_636.0164	0.194897	0.0064649		3.56_448.0932	0.261902	2.11304e-05
0.88_265.1166	0.165105	0.0243203		5.62_489.0907	0.150263	0.0159149		6.51_468.0666	0.188417	0.00851341		0.71_405.112	0.256939	3.05698e-05
5.08_256.0351	0.163814	0.0254713		Quercetin pentose_5.24min	0.150067	0.016054		6.28_514.072	0.187864	0.00871248		2.45_685.228	0.255803	3.32337e-05
0.71_238.0701	0.162937	0.0262793		0.88_376.0049	0.149764	0.0162716		6.28_530.0374	0.187631	0.00879771		0.92_161.0689	0.254975	3.53103e-05
0.69_282.0963	0.161805	0.027355		6.73_446.0854	0.148978	0.0168482		6.28_473.0953	0.187021	0.00902375		3.42_551.1494	0.254803	3.57564e-05
0.71_238.0648	0.160045	0.0291028		1.94_404.0625	0.148621	0.0171158		7.15_457.1004	0.186254	0.0093156		5.56_546.0986	0.25473	3.59466e-05
1.33_311.0656	0.158921	0.0302676		0.6_481.9238	0.147864	0.0176954		0.89_437.9766	0.185065	0.0097845		0.96_396.129	0.254245	3.72424e-05
5.07_1074.2435	0.158298	0.0309307		4.49_2548.5525	0.147768	0.0177698		3.17_372.1049	0.184652	0.00995237		3.68_596.1544	0.252439	4.24604e-05
5.35_316.0949	0.15735	0.0319628		4.6_548.074	0.147201	0.018217		4.21_625.9914	0.184174	0.0101496		3.16_310.0687	0.251357	4.59074e-05
3.43_224.0532	0.155943	0.0335476		5.66_486.0777	0.14706	0.0183295		0.88_459.9668	0.183233	0.0105475		2.17_674.1767	0.250798	4.77903e-05
4.23_622.311	0.155622	0.033919		5.76_450.1149	0.146841	0.0185054		4.02_386.1916	0.181553	0.0112933		2.61_992.2149	0.250752	4.79505e-05
5.3_1294.2508	0.155618	0.0339234		Kaempherol pentose_5.74min	0.14638	0.018881		8.68_530.31	0.179953	0.0120463		6.13_530.3083	0.250174	4.99781e-05
3.34_368.1583	0.151922	0.0384516		4.49_2580.4856	0.145254	0.0198269		0.89_651.9883	0.179355	0.0123385		3.94_303.1319	0.248379	5.68132e-05
1.11_266.1002	0.151883	0.0385019		5.66_502.0424	0.144849	0.0201767		4.49_694.1357	0.177377	0.0133514		5.08_724.1177	0.244552	7.44253e-05
4.78_596.1373	0.149394	0.0418349		5.21_396.1968	0.144171	0.0207747		0.89_406.0358	0.177193	0.013449		Quercetin hexoside	0.244231	7.61177e-05
4.06_154.0269	0.148004	0.0437983		Kaempherol	0.143567	0.0213195		5.62_878.3431	0.176407	0.0138739		0.95_396.1226	0.241431	9.24638e-05
1.46_409.1585	0.146336	0.0462561		6.05_556.2309	0.143548	0.021337		8.8_280.1693	0.175442	0.0144117		1.23_398.0937	0.238509	0.00011301
5.08_508.0592	0.145656	0.0472904		6.5_530.0373	0.143168	0.0216867		0.93_1010.9992	0.172997	0.0158559		5.08_950.1696	0.238412	0.000113757
5.35_436.137	0.144279	0.0494461		4.68_934.2558	0.142753	0.0220748		3.8_262.0959	0.172633	0.0160814		5.6_334.069	0.237224	0.000123334
1.44_380.066	0.143112	0.0513343		Kaempherol pentose_5.65min	0.142733	0.0220931		4.61_386.1888	0.171227	0.0169794		3.1_247.106	0.231908	0.000176197
6.73_722.29	0.143033	0.0514646		2.48_366.153	0.142458	0.0223541		5.73_498.1734	0.170058	0.0177584		0.91_471.1586	0.230526	0.000193063
0.73_386.0724	0.142495	0.0523565		5.12_808.1609	0.142211	0.0225893		4.23_696.1236	0.169564	0.0180968		2.94_356.0635	0.22841	0.000221827
5.26_1058.25	0.14107	0.0547848		5.04_598.1851	0.142201	0.0225997		2.18_170.0218	0.168409	0.0189102		5.08_966.1346	0.228378	0.000222282
0.87_409.0228	0.140599	0.0556061		5.74_486.0777	0.141573	0.0232093		7.23_546.3035	0.167099	0.0198713		3.38_948.2472	0.228174	0.000225271
3.44_160.0376	0.140113	0.0564652		5.62_480.2568	0.141238	0.0235408		6.51_473.0956	0.166044	0.0206751		3.53_532.0491	0.227518	0.000235103
3.43_495.191	0.139778	0.0570647		4.21_616.041	0.140408	0.0243792		5.34_432.0718	0.165696	0.0209466		0.88_265.1166	0.227239	0.000239417
0.92_314.0707	0.139062	0.0583604		7.15_457.1004	0.140383	0.0244048		0.89_641.0402	0.163741	0.022529		0.73_569.1576	0.225936	0.000260499
0.74_248.0578	0.138622	0.0591701		4.6_638.0484	0.139248	0.0255937		0.89_614.0282	0.16368	0.0225803		2.31_324.1418	0.225661	0.000265182
0.99_296.1066	0.137586	0.0611116		0.64_293.054	0.139063	0.0257922		0.89_673.9758	0.163298	0.0229017		4.68_342.021	0.225088	0.000275152
3.68_502.0514	0.137574	0.0611349		6.9_392.0124	0.138713	0.0261711		UDP-glucuronic acid	0.163046	0.0231159		2_409.1589	0.224673	0.000282596
3.77_293.0909	0.137429	0.0614093		5.24_502.072	0.138335	0.0265861		6.5_530.0373	0.159923	0.0259182		3.67_662.143	0.224073	0.000293698
0.65_422.0855	0.137309	0.0616382		5.74_502.0421	0.138196	0.0267406		3.47_416.1066	0.159261	0.0265482		1.5_346.0892	0.2237	0.00030079
6.53_301.0956	0.136887	0.0624498		0.63_369.0388	0.137613	0.0273944		2.68_602.0137	0.158865	0.026932		3.58_192.0279	0.22235	0.000327855
5.08_562.0654	0.136478	0.0632444		5.67_482.1216	0.137395	0.0276419		4.65_390.212	0.158132	0.0276539		4.86_678.148	0.221479	0.000346488
6.77_404.1479	0.135473	0.0652324		3.62_326.0981	0.137348	0.0276958		8.68_224.0317	0.157041	0.0287591		4.53_302.0433	0.218512	0.00041764
Linamarin	0.134792	0.066609		5.35_436.137	0.135585	0.0297769		3.76_138.0324	0.156675	0.0291373		0.68_443.1253	0.218452	0.000419222
5.09_256.0373	0.134358	0.0674986		4.6_524.0536	0.135397	0.0300069		2.94_356.0635	0.156242	0.0295911		4.14_648.1296	0.218373	0.000421284
6.3_404.1492	0.13362	0.0690309		6.16_556.2319	0.135186	0.0302658		5.35_504.1247	0.156184	0.0296529		4.59_464.1876	0.218371	0.000421331
6.04_374.1942	0.133342	0.0696175		Caffeoyl alcohol	0.134236	0.0314584		4.24_338.1583	0.155342	0.0305544		2-Isopropyl-3-oxosuccinate_3.96min	0.218276	0.000423849
5.07_1096.2273	0.132277	0.0718956		8.66_180.1156	0.132758	0.0333935		4.21_570.0567	0.154958	0.0309734		3.19_502.1325	0.217912	0.000433605
5.29_1226.7648	0.131913	0.0726884		UDP-glucuronic acid	0.13241	0.0338638		8.8_264.0034	0.154922	0.0310124		2.31_280.1164	0.215855	0.00049264
4.78_332.0625	0.131712	0.0731298		7.98_343.1422	0.132083	0.0343101		0.79_339.9979	0.154759	0.0311923		0.55_305.9193	0.215512	0.0005032
3.17_192.0273	0.130792	0.0751764		2.86_250.0457	0.132053	0.0343516		0.35_305.9216	0.153326	0.0328089		0.88_764.1155	0.215465	0.000504648
0.71_552.1894	0.130068	0.0768167		2.86_228.0627	0.131649	0.0349098		0.91_429.997	0.149403	0.037601		4.68_184.0226	0.215045	0.000517894
2.68_154.0268	0.129498	0.0781318		6.28_514.072	0.131009	0.0358131		6.23_522.3394	0.14689	0.040972		4.56_1360.2597	0.214903	0.000522426
0.82_791.1301	0.129079	0.0791068		0.62_268.9715	0.130851	0.0360386		2.77_476.1526	0.146346	0.0417336		2.4_687.1478	0.212963	0.000588347
5.7_370.1269	0.128554	0.0803443		6.28_530.0374	0.130778	0.0361428		8.22_287.0571	0.144743	0.044049		1.47_140.0476	0.212145	0.000618397
3.68_480.0675	0.126996	0.0841101		0.62_197.0246	0.130399	0.036691		8.22_327.0504	0.144617	0.0442348		4.14_626.1478	0.212013	0.000623361
5.56_478.1105	0.126595	0.0851016		Quercetin pentose_5.34min	0.130316	0.0368106		2.99_372.1043	0.144536	0.044355		1.51_300.0842	0.211805	0.000631303
5.3_1229.7745	0.126408	0.0855676		0.89_673.9758	0.130211	0.0369652		0.88_376.0049	0.144186	0.0448778		2-Isopropyl-3-oxosuccinate_4.16min	0.210774	0.000671959
0.71_528.1476	0.125188	0.0886555		2.07_402.08	0.130122	0.0370951		0.76_760.0752	0.144084	0.0450319		p-Coumaroylquinic acid_4.16min	0.209605	0.000720963
5.29_635.1465	0.124559	0.0902816		6.51_468.0666	0.129503	0.0380133		4.77_174.0896	0.143964	0.0452119		4.86_694.1048	0.208978	0.000748561
4.59_332.1829	0.124292	0.0909791		4.95_674.1221	0.127825	0.0405982		4.54_388.2108	0.143664	0.0456671		0.89_141.0432	0.208465	0.000771896
1.97_567.1302	0.123295	0.0936243		5.73_498.1734	0.127747	0.0407215		1.44_318.0909	0.143063	0.0465902		3.69_301.1167	0.207314	0.00082669
4.62_596.133	0.122983	0.0944632		3.43_370.0895	0.127435	0.0412196		0.94_319.9727	0.141565	0.0489574		5.17_599.1721	0.207283	0.000828252
3.1_376.147	0.122981	0.0944686		4.45_546.1366	0.126801	0.0422483		0.86_621.0326	0.141088	0.049732		p-Coumaroylquinic acid_3.9min	0.206285	0.000878689
0.73_720.0637	0.122475	0.0958435		6.28_473.0953	0.126777	0.0422878		8.23_204.057	0.140607	0.0505251		3.84_399.1162	0.205873	0.000900378
5.59_462.2465	0.121608	0.0982358		6.97_430.091	0.126445	0.0428338		4.36_207.0899	0.139495	0.0523941		3.15_289.1167	0.204143	0.000996749
2_409.1589	0.121488	0.0985686		0.66_129.0439	0.126088	0.0434287		Citric/Isocitric acid	0.139401	0.0525543		3.43_346.0587	0.204135	0.000997229
3.99_492.1846	0.121048	0.0998035		4.36_348.1786	0.12594	0.0436784		3.69_301.1167	0.139166	0.0529576		3.81_222.0533	0.203144	0.00105666
0.69_210.0749	0.1208	0.100504		3.77_279.0745	0.125332	0.0447122		0.72_308.0157	0.139093	0.0530843		6.09_326.1367	0.202709	0.00108375
0.71_590.038	0.120591	0.101099		5.21_350.1943	0.124851	0.045544		2.28_346.0894	0.139052	0.0531556		5.17_635.1477	0.202376	0.00110496
7_665.269	0.119952	0.102935		0.63_303.0857	0.124753	0.0457158		0.58_327.9244	0.139001	0.053243		0.55_419.8975	0.201374	0.00117102
0.62_677.962	0.119553	0.104091		5.34_502.0718	0.123	0.0488716		3.01_392.1096	0.138516	0.0540881		0.69_232.105	0.200863	0.00120607
0.72_584.1351	0.119308	0.10481		6.51_473.0956	0.122765	0.0493073		5.81_418.2566	0.136971	0.0568532		5.99_478.2414	0.200215	0.00125193
0.48_175.9634	0.118971	0.105802		4.57_546.1333	0.122708	0.0494138		2.55_310.1269	0.136834	0.0571028		3.58_738.1621	0.199681	0.00129087
4.59_378.1878	0.11797	0.108792		0.57_227.9728	0.122659	0.0495055		5.29_1241.2375	0.136703	0.0573437		4.16_578.1425	0.198361	0.00139206
5.29_1210.7993	0.11773	0.109515		3.58_503.9787	0.122477	0.0498462		0.58_327.9154	0.136481	0.0577544		5.09_256.0373	0.197845	0.00143358
5.56_546.0986	0.117411	0.110489		2.55_310.1269	0.121887	0.0509664		1.44_380.066	0.136015	0.0586206		5.43_635.1486	0.197072	0.00149787
4.56_866.2049	0.117043	0.111616		4.23_778.1366	0.121772	0.0511876		2.68_586.0541	0.135302	0.0599703		3.76_594.136	0.195672	0.00162101
6.29_250.062	0.116614	0.112944		0.88_459.9668	0.121603	0.0515137		0.89_112.0172	0.134995	0.0605582		5.48_668.0278	0.194136	0.00176681
5.74_578.1638	0.116228	0.11415		8.89_176.0329	0.121074	0.052545		4.68_934.2558	0.132733	0.0650402		0.79_1010.9995	0.193474	0.00183319
3.75_1154.2644	0.116104	0.114541		5.88_418.0904	0.121011	0.0526701		2.83_304.0155	0.131844	0.066875		3.67_354.0827	0.192607	0.00192368
1.23_330.096	0.116095	0.114568		3.25_253.0954	0.120627	0.0534298		0.73_720.0637	0.130651	0.0694018		0.66_488.187	0.191773	0.00201451
1.71_409.1583	0.115675	0.115895		0.58_207.9771	0.120504	0.0536753		4.17_551.2373	0.130473	0.0697862		8.42_201.127	0.191214	0.00207757
3.68_206.0421	0.115199	0.11741		3.66_520.0516	0.119228	0.05628		0.87_679.0004	0.129596	0.0717018		5.13_1080.2355	0.190997	0.00210256
1.58_138.0318	0.115032	0.117948		4.81_690.1197	0.1192	0.0563382		8.94_302.001	0.12853	0.0740883		Prodelphinidin B3 (Epicatechin-Epigallocatechin (EC-EGC))	0.190059	0.00221365
Pentose	0.114835	0.118584		0.64_349.0798	0.118825	0.0571227		0.88_174.0164	0.128511	0.074133		4.16_173.1056	0.189444	0.00228931
3.77_330.0418	0.113568	0.122728		6.9_430.0908	0.118405	0.0580137		8.75_594.2702	0.126902	0.0778567		0.69_282.0963	0.187772	0.00250723
3.68_610.0244	0.113285	0.123672		7.08_302.2098	0.118068	0.0587353		2.82_288.0435	0.125027	0.0823877		5.74_578.1638	0.187739	0.00251167
0.96_396.129	0.112985	0.124675		5.34_518.0373	0.117428	0.0601296		0.77_172.0399	0.124367	0.0840326		8.05_467.1206	0.187679	0.00251983
3.01_334.0289	0.112955	0.124776		5.94_318.0379	0.117328	0.0603491		6.45_562.2985	0.124066	0.0847914		3.18_386.0836	0.187604	0.00253009
0.62_594.0024	0.112733	0.125524		5.56_938.1893	0.116464	0.0622774		2.82_356.0312	0.124003	0.084951		2.26_516.2056	0.187294	0.00257282
6.95_538.2987	0.110446	0.133429		0.6_230.0378	0.116152	0.0629883		0.79_1010.9995	0.123966	0.0850443		3.7_289.1167	0.187247	0.00257936
3.68_458.0847	0.110265	0.134068		2.87_312.016	0.115899	0.0635666		5.99_416.2408	0.123784	0.0855071		4.68_320.0408	0.186274	0.00271827
3.43_370.0895	0.110107	0.134632		0.61_370.9536	0.115838	0.0637073		0.66_310.0244	0.123453	0.0863522		5.08_256.0351	0.185135	0.0028894
0.95_396.1226	0.109656	0.136245		4.06_522.21	0.115336	0.0648726		5.09_256.0373	0.123236	0.086913		3.87_442.09	0.18445	0.00299692
1.23_327.0735	0.109566	0.13657		3.29_328.1161	0.115074	0.0654894		5.69_639.1989	0.122387	0.0891236		0.55_289.9447	0.183244	0.00319511
4.14_1066.2022	0.109343	0.137372		1.44_380.066	0.114752	0.0662506		8.93_308.2005	0.122056	0.089998		5.08_988.1166	0.18192	0.00342645
1_344.086	0.10927	0.137638		0.89_519.9756	0.114524	0.0667955		6.09_210.0891	0.122052	0.0900109		3.46_488.0919	0.181761	0.00345521
0.93_556.1226	0.108869	0.139097		4.69_690.1157	0.114409	0.0670729		4.69_690.1157	0.121303	0.0920156		8.15_467.1213	0.181196	0.00355925
2.8_366.1884	0.108506	0.140427		6.53_532.1881	0.114367	0.0671728		2.82_560.1188	0.121145	0.0924436		Myricetin pentose	0.180684	0.00365583
0.94_156.0445	0.108054	0.142095		5.69_639.1989	0.11403	0.0679884		2.68_593.9727	0.120915	0.0930668		1_344.086	0.180259	0.00373789
7.88_187.1114	0.10796	0.142446		0.66_310.0244	0.113561	0.0691358		4.21_1448.1434	0.12085	0.0932447		3.66_594.1497	0.180137	0.0037617
0.93_372.1149	0.107706	0.143392		5.34_524.0548	0.11355	0.0691619		1.99_347.1217	0.120273	0.0948285		3.87_432.1989	0.179906	0.00380735
3.43_346.0587	0.107682	0.143481		3.36_792.146	0.113287	0.0698136		Terpenoid glycoside_404.2046_6.22min_3,4-Dihydroxy-5,6-epoxy-β-ionol-9-O-β-glucopyranoside//Euphorbioside A	0.119112	0.0980858		4.02_290.2099	0.178429	0.00411049
5.27_1204.3089	0.10767	0.143528		5.35_316.0949	0.112533	0.0717078		5.78_318.132	0.119042	0.0982826		4.67_618.1126	0.178003	0.0042019
5.13_678.1357	0.107341	0.144764		5.34_586.0243	0.112472	0.0718631		9.03_328.0071	0.118875	0.0987592		5.48_600.04	0.176437	0.00455397
3.9_1018.2141	0.107316	0.144856		2.87_380.0036	0.112309	0.0722766		7.4_544.2877	0.11885	0.098832		0.72_584.1351	0.175661	0.00473792
7.97_452.2618	0.107217	0.145228		4.74_726.1989	0.112149	0.0726867		2.82_446.1286	0.118728	0.0991816		4.67_596.13	0.175597	0.00475352
Sucrose-FA	0.106778	0.146893		5.08_518.0137	0.111865	0.0734197		6.9_453.9839	0.117714	0.102121		4.58_154.0269	0.174851	0.00493738
0.71_405.112	0.106289	0.148764		Sinapoyl malate	0.111812	0.073557		5.85_592.1451	0.117156	0.103767		5.48_538.0701	0.174828	0.00494292
3.01_244.0581	0.105922	0.150181		0.86_621.0326	0.111433	0.0745433		1.06_112.017	0.11706	0.104053		Sucrose	0.174811	0.00494735
4.6_526.2524	0.105912	0.15022		6.9_457.1009	0.1113	0.0748935		Tryptophan	0.116944	0.104398		3.74_388.1735	0.17475	0.00496275
8.13_395.1235	0.105435	0.152072		0.89_651.9883	0.110928	0.0758785		2.99_322.0692	0.116908	0.104506		5.55_508.1217	0.174659	0.00498564
5.3_2474.509	0.105216	0.152931		3.68_392.0688	0.11066	0.0765918		1.42_618.1791	0.116707	0.105107		5.65_516.0884	0.174526	0.00501919
3.16_310.0687	0.104887	0.154228		3.85_768.1312	0.110064	0.0782014		2.82_226.0722	0.116604	0.105416		3.36_644.1648	0.173566	0.0052689
3.94_303.1319	0.104863	0.15432		0.59_468.9431	0.109349	0.0801684		4.21_577.976	0.116521	0.105669		0.7_418.1322	0.172709	0.00550113
5.17_730.1481	0.104663	0.155116		5.04_620.1667	0.108585	0.0823164		0.68_320.0164	0.115403	0.109077		0.55_533.8821	0.172535	0.00554929
6.21_534.2057	0.104489	0.155806		0.88_732.1024	0.108411	0.0828096		4.21_586.0039	0.115335	0.109288		4.74_408.197	0.17085	0.00603625
2.77_162.0526	0.104421	0.156075		5.4_508.2517	0.108232	0.0833239		4.49_710.1004	0.115222	0.10964		1.23_330.096	0.170308	0.00620096
5.62_384.1765	0.104162	0.157111		4.49_1954.3413	0.108177	0.08348		6.09_326.1367	0.11487	0.110734		5.07_1074.2435	0.170149	0.00625001
5.43_635.1486	0.104108	0.157326		5.51_242.1522	0.108077	0.0837688		4.14_626.1478	0.114806	0.110936		4.67_680.087	0.169474	0.00646206
4.86_678.148	0.103509	0.159744		6.03_214.0631	0.107957	0.0841148		5.63_464.0952	0.11464	0.111456		1.54_365.1318	0.169126	0.006574
4.86_694.1048	0.102817	0.162567		0.89_422.009	0.1079	0.0842794		6.9_302.0433	0.114271	0.112619		6.46_418.2565	0.167787	0.00702065
3.57_638.1513	0.102513	0.163821		4.35_296.1264	0.107843	0.0844429		2.83_160.1002	0.114165	0.112956		5.48_516.0883	0.167238	0.00721161
1.43_571.2107	0.102418	0.164212		3.76_642.1422	0.10767	0.0849461		6.37_376.1739	0.113946	0.113655		0.77_172.0399	0.167192	0.0072278
Dihydroxy-hexadecanoic acid (di-OH-C16:0)	0.102325	0.164599		3.5_301.0558	0.107073	0.0867006		5.43_635.1486	0.113667	0.114545		2.17_573.2632	0.166195	0.0075869
2.68_342.0365	0.102194	0.165142		5.3_2496.5284	0.106573	0.0881905		4.21_564.0192	0.113591	0.114789		3.42_1204.3001	0.165514	0.00784136
8.66_334.083	0.101782	0.166863		1.63_424.9956	0.105986	0.0899638		0.68_263.9905	0.112829	0.117259		3.43_370.0785	0.165237	0.00794715
3.57_614.1608	0.101614	0.167569		0.6_451.9263	0.105538	0.0913398		0.78_761.0837	0.112437	0.118547		8.14_287.0564	0.164985	0.00804418
6.61_490.2773	0.101594	0.167651		0.58_441.8935	0.105462	0.0915752		0.66_310.0325	0.111697	0.121005		3.76_616.1203	0.164109	0.00839061
3.73_1306.2809	0.101494	0.168074		0.81_290.0318	0.105171	0.0924778		Kaempherol	0.111657	0.121141		5.48_532.0529	0.162033	0.00926455
6.6_536.2829	0.101075	0.169845		0.63_289.0695	0.1048	0.0936396		0.89_519.9756	0.111329	0.122246		5.48_548.0262	0.160853	0.00979638
Phenylthyl-primeveroside (phenylthyl-pentose-hexose)_4.42min	0.100854	0.170785		5.38_608.1476	0.104543	0.0944505		0.71_590.038	0.11067	0.124486		3.27_368.0717	0.160383	0.0100155
3.27_198.0534	0.100722	0.171347		0.58_327.9154	0.104216	0.0954936		0.85_486.9797	0.110234	0.125985		3.57_348.0686	0.16016	0.0101209
0.68_303.1448	0.100417	0.172653		Deoxypentosyl hexose	0.104037	0.0960672		2.83_117.0578	0.110206	0.126082		3.3_264.1485	0.160075	0.0101614
Prodelphinidin B3 (Epicatechin-Epigallocatechin (EC-EGC))	0.0996845	0.175824		6.05_566.0723	0.103675	0.0972341		4.81_690.1197	0.11019	0.126137		3.97_472.1209	0.159336	0.0105196
2.15_354.1528	0.0991397	0.178209		7.96_326.2086	0.10362	0.0974138		5.94_754.1384	0.11007	0.126555		4.54_346.1617	0.159328	0.0105237
2.86_400.0642	0.0990044	0.178805		0.9_443.9926	0.103609	0.0974504		2.83_143.0736	0.109813	0.127448		3.46_466.1082	0.159232	0.0105708
0.64_349.0798	0.0988968	0.17928		3.67_390.0927	0.10359	0.0975104		5.99_462.2466	0.109674	0.127933		6.38_472.1744	0.158491	0.0109426
3.74_418.1469	0.0982202	0.182288		3.5_279.0752	0.103267	0.0985659		6.75_448.2307	0.109275	0.129333		3.17_356.0638	0.158272	0.0110549
0.73_569.1576	0.0980591	0.18301		4.24_194.0221	0.103249	0.0986246		0.91_235.9921	0.108916	0.130605		0.73_782.2071	0.158232	0.0110755
5.28_1272.2665	0.0977551	0.184378		5.91_482.1211	0.102274	0.101865		5.22_580.309	0.108503	0.132078		2.86_400.0642	0.157533	0.0114407
2.22_567.1308	0.0975994	0.185081		5.27_370.0918	0.102257	0.101923		0.82_404.0045	0.107944	0.134094		6.09_210.0891	0.157422	0.0114993
0.61_532.0126	0.0975854	0.185144		7.23_546.3035	0.101854	0.103289		4.66_207.0748	0.107565	0.135474		3.57_164.0329	0.156874	0.0117948
3.43_346.0643	0.0975843	0.18515		6.84_448.2351	0.101309	0.105153		0.59_468.9431	0.10752	0.135638		Kaempherol hexose	0.156646	0.0119192
5.17_635.1477	0.0974489	0.185763		5.09_638.014	0.101228	0.105435		2.82_430.1617	0.107468	0.13583		0.86_291.0947	0.156604	0.0119422
1.02_184.0374	0.097399	0.185989		Syringin (Sinapyl alcohol glucose)_5.91min	0.101062	0.106012		8.14_327.0503	0.107434	0.135954		5.29_635.1465	0.155422	0.0126084
0.7_418.1322	0.0969618	0.187982		4.05_538.2046	0.100507	0.107952		4.29_374.137	0.107135	0.137051		4.78_596.1373	0.153805	0.0135729
3.5_279.0752	0.0967772	0.188828		8.94_310.2096	0.100482	0.108041		8.97_315.9956	0.107127	0.137083		5.48_662.0113	0.153718	0.0136267
4.14_648.1296	0.0965704	0.189779		2.87_318.0336	0.100347	0.108518		6.53_564.314	0.107006	0.137528		2.37_389.0733	0.153101	0.0140129
3.5_301.0558	0.0962488	0.191265		5.41_850.2146	0.100328	0.108585		5.13_678.1357	0.106669	0.138779		6.19_418.2566	0.153047	0.0140474
3.69_301.1167	0.095939	0.192705		5.2_608.1375	0.100134	0.109273		0.6_451.9263	0.106434	0.139655		3.65_354.0938	0.152528	0.0143799
0.91_235.9921	0.0957906	0.193397		3.33_525.9935	0.0997388	0.110685		8.61_694.3762	0.106247	0.140356		4.05_472.099	0.152391	0.014469
2.09_778.1367	0.0949552	0.197328		4.49_2586.5022	0.0995947	0.111204		5.29_684.1431	0.106177	0.140619		5.08_532.0812	0.152184	0.0146044
0.99_470.0797	0.0946915	0.198581		1.44_318.0909	0.0992801	0.112343		3.62_326.0981	0.106138	0.140765		3.5_488.0848	0.152036	0.014702
3.65_866.203	0.0944999	0.199495		5.4_262.142	0.0991727	0.112734		6.9_385.9975	0.105789	0.142086		3.32_368.1679	0.151929	0.0147729
3.05_454.1113	0.0938978	0.202387		1.64_363.025	0.0988576	0.113888		4.97_730.1015	0.105312	0.143903		Isorhamnetin-3-O-rutinose	0.151489	0.0150669
8.71_238.0011	0.0937269	0.203213		4.21_625.9914	0.0985417	0.115053		8.14_287.0564	0.104889	0.145529		0.65_461.1752	0.150712	0.0155999
5.19_480.0889	0.0933694	0.20495		0.63_185.0115	0.0980072	0.117047		2.68_512.0367	0.104852	0.145669		4.16_382.1844	0.148628	0.0171103
8.69_644.3025	0.0931688	0.205929		6.45_562.2985	0.0969274	0.121156		3.2_190.0846	0.104749	0.146071		8.54_290.0769	0.148549	0.0171703
3.01_395.9983	0.0930909	0.20631		0.64_306.0509	0.0962896	0.123635		0.98_524.1026	0.104621	0.146564		3.38_164.0318	0.147998	0.017591
0.82_404.0045	0.0927461	0.208002		3.38_1100.243	0.0962599	0.123751		3.46_346.1242	0.104372	0.147533		3.25_324.1425	0.147527	0.0179585
1.01_230.005	0.0915371	0.214017		0.58_327.9244	0.0962414	0.123824		8.83_493.2787	0.104012	0.148944		1.04_212.043	0.147456	0.0180147
3.19_393.1633	0.0915293	0.214057		4.21_586.0039	0.0959517	0.124964		4.28_229.0723	0.103227	0.152051		3.61_462.1282	0.147409	0.0180519
0.84_278.0611	0.0915293	0.214057		5.54_912.228	0.0951357	0.12822		4.74_408.197	0.103032	0.15283		4.66_165.0643	0.146636	0.0186718
8.42_356.2178	0.0911966	0.215733		0.64_146.0709	0.0951206	0.128281		3.46_324.1429	0.102929	0.153246		3.34_504.0851	0.146204	0.0190265
3.77_279.0745	0.0911016	0.216214		0.74_171.9785	0.0950592	0.128529		4.96_694.1068	0.102861	0.153517		0.92_361.0787	0.145763	0.0193942
7.08_302.2098	0.0907649	0.217923		4.14_1066.2022	0.0946765	0.130081		3.34_504.0851	0.102603	0.154557		0.71_416.1171	0.144344	0.0206204
5.24_472.1007	0.090422	0.219674		3.02_311.1012	0.0934487	0.135159		5.91_482.1211	0.101875	0.157521		Feruloylquinic acid_4.38min	0.143343	0.0215249
2.68_586.0541	0.08975	0.223134		6.05_306.0747	0.0929049	0.137456		0.62_197.0246	0.10182	0.157746		3.99_596.173	0.14289	0.0219457
0.65_572.142	0.0897027	0.223379		0.66_310.0325	0.0926422	0.138576		2.68_594.0302	0.101803	0.157816		0.68_303.1448	0.141423	0.0233572
Isopropylmalate	0.0896473	0.223667		5.28_854.1672	0.0925005	0.139183		0.75_229.0634	0.101783	0.157897		5.48_506.0597	0.141332	0.0234471
3.26_178.0274	0.0896455	0.223676		0.6_216.0182	0.0924819	0.139263		4.49_712.0572	0.101759	0.157994		4.68_403.9955	0.141171	0.0236079
0.67_192.0662	0.0895748	0.224043		0.89_437.9766	0.0924635	0.139342		8.69_644.3025	0.101473	0.159172		0.69_217.9483	0.140754	0.024026
0.73_516.1703	0.0894912	0.224477		5.08_632.001	0.0923759	0.139719		2.82_410.1716	0.10108	0.160805		5.36_692.1554	0.14011	0.0246864
3.68_542.0367	0.0891681	0.226162		0.73_720.0637	0.0923657	0.139763		8.59_228.1365	0.100677	0.162485		4.06_450.1155	0.140036	0.0247633
3.48_184.0372	0.0889557	0.227274		0.66_174.1019	0.0922952	0.140067		Deoxypentosyl hexose	0.100531	0.163101		4.17_427.1484	0.139977	0.0248242
3.43_662.0895	0.0887785	0.228205		0.89_636.0164	0.0922569	0.140232		2.82_294.0621	0.100222	0.164402		4.54_388.2108	0.13923	0.0256131
Kaempherol hexose	0.0886521	0.22887		6.58_446.2159	0.0920608	0.141081		1.42_406.0216	0.0998779	0.165865		3.99_664.1607	0.139212	0.0256326
3.27_394.1268	0.0884961	0.229694		0.98_524.1026	0.091423	0.143867		1.41_420.0468	0.0996147	0.166988		0.63_155.0717	0.139198	0.0256475
0.69_232.105	0.0881548	0.231502		6.05_194.0582	0.0913621	0.144136		0.55_387.9476	0.0995244	0.167375		5.08_562.0654	0.139008	0.0258518
4.93_673.1397	0.0872304	0.236452		Feruloyl hexose_3.88min	0.090952	0.145952		6.19_418.2566	0.0993975	0.16792		6.9_392.0124	0.137959	0.0270043
3.38_490.0313	0.087138	0.236951		0.76_760.0752	0.090604	0.147507		5.29_534.194	0.0991566	0.168958		3.49_572.0482	0.137679	0.0273198
5.36_760.1428	0.087081	0.237259		5.99_462.2466	0.0905491	0.147754		4_546.1012	0.0990918	0.169239		4.06_450.1048	0.137597	0.0274125
3.81_222.0533	0.0870151	0.237615		3.34_180.0336	0.0905406	0.147792		2.07_468.0207	0.0988669	0.170213		5.08_486.0722	0.137311	0.0277383
5.48_516.0883	0.0866464	0.239617		2.95_326.0948	0.0899706	0.15037		3.19_502.1325	0.098382	0.172328		2.8_366.1884	0.137041	0.0280492
Lotaustralin	0.0863793	0.241074		5.22_580.309	0.0896413	0.151875		0.6_230.0378	0.0983537	0.172453		3.38_698.1732	0.136399	0.0288008
0.65_254.1022	0.0863765	0.241089		1.33_311.0656	0.0896264	0.151943		3.77_350.1938	0.0974436	0.176478		6.53_301.0956	0.135942	0.0293456
5.48_538.0701	0.0863473	0.241249		3.38_1138.1974	0.0894099	0.152939		6.9_392.0124	0.0971762	0.177673		0.75_485.0262	0.135148	0.0303127
0.63_364.0883	0.0856826	0.244904		4.84_378.1887	0.0893281	0.153317		3.84_399.1162	0.0971653	0.177722		5.17_730.1481	0.132969	0.0331113
3.58_380.0353	0.0856625	0.245015		6.05_482.1213	0.0893107	0.153397		3.92_720.1326	0.09695	0.178689		p-Coumaroylquinic acid_3.37min	0.132873	0.0332394
0.7_499.1523	0.0856482	0.245094		8.65_610.2744	0.0890858	0.154439		8.59_184.147	0.0969353	0.178756		5.36_708.1212	0.132504	0.0337354
5.3_2496.5284	0.0856358	0.245163		0.63_132.054	0.0889722	0.154968		4.26_299.1011	0.0967435	0.179621		0.73_550.1393	0.130885	0.0359898
5.08_518.0137	0.085598	0.245371		3.65_380.1669	0.0887566	0.155975		4.21_578.0385	0.0967358	0.179656		5.15_662.1446	0.130635	0.0363482
3.58_402.0448	0.0855159	0.245826		5.16_572.2259	0.088462	0.157358		3.99_492.1846	0.0964592	0.180909		4.06_270.052	0.130459	0.0366037
0.68_320.0164	0.0855002	0.245913		5.35_421.0833	0.0884585	0.157374		4.28_207.0902	0.0962921	0.181669		0.55_403.9251	0.130288	0.0368528
7.51_798.3189	0.0850497	0.248419		0.63_262.0593	0.0883286	0.157987		0.89_130.0258	0.096279	0.181729		0.71_118.0278	0.129724	0.0376836
in-source fragment of syringin (sinapyl alcohol hexoside)	0.0848695	0.249427		0.55_455.9317	0.0880425	0.159343		2.39_446.142	0.0961378	0.182373		5.36_668.1394	0.129456	0.0380839
Isorhamnetin-3-O-rutinose	0.084746	0.250119		6.05_504.1033	0.0880146	0.159476		3.87_432.1989	0.0959306	0.183322		3.37_192.049	0.125703	0.0440788
0.54_279.923	0.0847293	0.250213		3.16_431.1635	0.0879019	0.160013		8.86_612.2894	0.0958964	0.18348		4.23_696.1236	0.125065	0.0451735
3.01_328.0119	0.0846318	0.25076		5.08_548.047	0.0875047	0.161917		4.5_738.1222	0.0954246	0.185654		6.21_534.2057	0.124828	0.0455845
5.62_362.1946	0.0845615	0.251155		2.9_311.1015	0.087451	0.162176		0.86_403.0173	0.0946508	0.189263		0.71_624.2111	0.124716	0.0457802
0.73_919.1364	0.0845536	0.2512		4.24_342.036	0.087039	0.164171		6.05_302.0431	0.0943195	0.190824		3.87_210.0532	0.124192	0.0467073
0.93_1010.9992	0.0842227	0.253066		0.87_855.1363	0.0869035	0.164831		0.56_273.9674	0.0935178	0.194638		5.08_548.047	0.123274	0.0483659
Syringin-FA	0.0839334	0.254706		3.58_380.0353	0.0868638	0.165024		2.07_400.0325	0.0930964	0.196666		5.36_776.1087	0.122632	0.0495564
0.78_769.1453	0.0838898	0.254954		6.77_404.1479	0.0867651	0.165507		0.64_293.054	0.0930531	0.196875		5.07_1096.2273	0.122324	0.0501364
Lotaustralin anitrile-6'-apioside	0.0838399	0.255238		0.61_230.032	0.086596	0.166336		0.63_369.0388	0.092875	0.197737		4.17_462.1375	0.122305	0.0501713
5.36_692.1554	0.0835455	0.256916		8.87_275.9849	0.0865706	0.166461		3.42_1204.3001	0.0925682	0.199229		8.86_348.1923	0.121314	0.0520751
8.13_327.1366	0.0834866	0.257252		5.4_576.2389	0.086511	0.166754		9_346.0029	0.0923549	0.200271		2.56_154.0632	0.121181	0.0523352
6.61_492.2922	0.0834787	0.257298		5.54_770.1837	0.0861097	0.168737		5.65_516.0884	0.0922749	0.200662		Feruloyl malate_5.16min	0.121049	0.0525949
0.65_526.1356	0.0832757	0.258461		3.6_358.1123	0.0859284	0.16964		7.93_224.1055	0.092182	0.201118		3.31_734.1024	0.12058	0.0535233
5.08_272.0328	0.0831018	0.25946		7.83_640.0291	0.08577	0.17043		5.17_635.1477	0.0921224	0.201411		4.65_430.1734	0.120436	0.0538109
8.34_444.2713	0.0827281	0.261616		1.58_138.0318	0.0856574	0.170994		0.85_584.9516	0.0920883	0.201578		5.36_760.1428	0.120249	0.0541876
0.83_229.0614	0.0826565	0.26203		Dehydrodiconiferyl alcohol hexoside-FA	0.085545	0.171559		0.55_245.9726	0.0920234	0.201898		3.6_380.1554	0.119379	0.0559654
3.57_616.1688	0.0826357	0.262151		3.38_1122.2262	0.0854508	0.172033		2.75_316.0795	0.0913911	0.205027		8.83_332.2555	0.119288	0.0561535
6.26_460.2667	0.0822965	0.264121		6.04_315.1109	0.0853943	0.172317		0.6_481.9238	0.0911141	0.206409		4.55_644.2312	0.11905	0.0566506
0.79_230.0037	0.0819902	0.265909		5.03_478.1398	0.0852914	0.172837		4.9_1220.3147	0.0909049	0.207458		0.71_552.1894	0.11852	0.0577677
3.43_578.1423	0.0818271	0.266864		4.99_350.1857	0.0851054	0.173779		Rutin	0.0908228	0.20787		3.42_302.0703	0.118091	0.0586867
3.01_266.0408	0.0818131	0.266946		Terpenoid glycoside_404.2046_4.82min_3,4-Dihydroxy-5,6-epoxy-β-ionol-9-O-β-glucopyranoside//Euphorbioside A	0.0850069	0.174279		2.68_342.0365	0.0904555	0.209722		3.02_301.117	0.116832	0.0614505
5.3_1910.3899	0.0817598	0.267259		8.17_418.2213	0.0848112	0.175277		5.62_384.1765	0.0901776	0.211131		Glutamic acid	0.116822	0.0614741
0.72_823.116	0.0815714	0.268367		3.84_318.0751	0.0842788	0.178011		3.88_470.1393	0.0900866	0.211594		0.66_446.1343	0.116149	0.0629935
1.46_311.073	0.0813382	0.269742		4.66_164.0329	0.0841667	0.178591		4.84_378.1887	0.0900475	0.211793		4.81_714.1541	0.115584	0.064296
5.08_385.9953	0.0808081	0.272886		4.17_551.2373	0.0840695	0.179095		2.9_636.1316	0.0897831	0.213143		5.08_272.0328	0.115307	0.0649418
0.7_725.1429	0.0806735	0.273688		2.75_532.1232	0.0836124	0.181479		0.84_438.0011	0.0897502	0.213312		4.76_800.1635	0.11516	0.0652859
5.48_532.0529	0.0796345	0.279935		6.28_198.1261	0.083099	0.184184		3.48_184.0372	0.0896725	0.21371		4.66_207.0748	0.115082	0.0654701
0.68_263.9905	0.0796178	0.280036		4.95_2522.5399	0.0830779	0.184296		3.57_187.0727	0.0892909	0.215673		2.16_417.1485	0.114767	0.0662156
4.16_382.1844	0.0795099	0.280691		3.66_452.0624	0.0830164	0.184622		UDP-hexose	0.0892607	0.215829		3.46_790.2504	0.114678	0.0664279
4.16_578.1425	0.079298	0.281978		5.7_912.2295	0.0824351	0.187726		0.75_276.0318	0.0889504	0.217435		3.8_262.0959	0.114223	0.0675206
0.63_510.0418	0.0792954	0.281994		2.99_302.0788	0.0822718	0.188605		0.69_217.9483	0.0888188	0.218119		6.03_500.1897	0.113901	0.0683019
0.73_550.1393	0.0792156	0.28248		4.36_207.0899	0.0819318	0.190444		0.88_842.1324	0.0887809	0.218317		Calabricoside B (Quercetin-3-O-[4''-O-caffeoyl-α-L-rhamnopyranosyl-(1→2)-α-L-arabinopyranosyl]-7-O-glucoside)	0.113738	0.068702
6.37_400.2459	0.0791809	0.282692		6.75_288.0638	0.0815399	0.192581		8.66_208.1124	0.0870727	0.22734		8.66_334.083	0.113499	0.0692894
5.88_424.2302	0.0790264	0.283635		2.99_372.1043	0.0812998	0.193898		5.62_362.1946	0.0869169	0.228176		3.38_490.0313	0.113406	0.069518
8.76_202.006	0.0789371	0.284181		4.74_840.1881	0.0810056	0.195522		4.21_1952.1977	0.0867859	0.228881		8.79_215.1405	0.112707	0.0712659
4.67_618.1126	0.0787286	0.28546		6.05_288.0639	0.0809342	0.195917		2.48_405.9994	0.0861735	0.232194		4.86_1292.2919	0.112404	0.0720354
0.87_869.1402	0.0786946	0.285668		4.92_744.1704	0.080437	0.198687		4.14_648.1296	0.0860845	0.232679		5.81_418.2566	0.112148	0.072691
4.59_464.1876	0.0786764	0.28578		4.96_654.1235	0.0799591	0.201377		3.74_400.1005	0.085832	0.234057		5.34_1240.3022	0.111331	0.0748122
5.94_478.1108	0.0785703	0.286432		3.58_618.1057	0.0797784	0.2024		6.09_309.1215	0.0849897	0.238696		4.16_390.189	0.110787	0.0762516
4.86_1292.2919	0.0785364	0.286641		3.93_348.0847	0.0796391	0.203192		0.64_306.0509	0.0845632	0.241069		2.78_462.1385	0.110085	0.0781453
4.46_426.0959	0.0784795	0.286991		0.82_743.0759	0.0790109	0.20679		8.87_275.9849	0.0841895	0.243162		3.51_785.1506	0.109287	0.0803422
3.68_224.0534	0.078426	0.287321		0.65_270.0941	0.0789952	0.206881		0.71_716.0446	0.0841078	0.243622		5.34_1218.3223	0.108407	0.082821
1.13_260.1013	0.0782368	0.288489		3.66_758.203	0.0788311	0.207829		Protocatechoyl hexoside	0.0838932	0.244831		3.94_1134.3096	0.107714	0.084818
0.99_102.033	0.0779084	0.290524		4.2_450.1158	0.0788022	0.207996		8.54_178.1	0.0838486	0.245082		6.03_214.0631	0.107578	0.0852153
0.74_173.0639	0.0777604	0.291444		3.34_306.0628	0.0786756	0.208729		Feruloyl hexose_3.88min	0.0837526	0.245625		5.22_326.0402	0.107381	0.0857922
5.36_668.1394	0.0777182	0.291707		8.74_198.1616	0.0785502	0.209458		3.28_418.0889	0.0837199	0.24581		0.75_592.1859	0.106731	0.0877153
4.67_596.13	0.0776886	0.291891		0.88_842.1324	0.0777462	0.214173		3.46_476.1524	0.0832693	0.24837		3.31_672.1289	0.106241	0.0891918
0.63_426.0814	0.0776391	0.292199		8.8_312.2296	0.0774248	0.216079		2.54_190.0846	0.0832552	0.24845		5.85_592.1451	0.104839	0.0935161
5.48_668.0278	0.0775637	0.29267		5.08_532.0812	0.0774098	0.216169		4.21_542.0379	0.0830001	0.249908		4.28_134.0217	0.10477	0.093733
4.9_890.2082	0.077201	0.294939		0.55_387.9476	0.0772327	0.217224		0.58_441.8935	0.0827868	0.251131		5.36_844.0955	0.104249	0.0953889
4.51_732.0823	0.0770759	0.295725		2.82_410.1716	0.0768548	0.21949		4.21_555.9944	0.0827597	0.251287		5.08_906.1847	0.104219	0.0954844
4.1_1170.2651	0.0769377	0.296595		8.8_264.0034	0.0765057	0.221597		2.02_226.0956	0.082486	0.252863		3.31_650.1452	0.104209	0.0955157
3.86_616.121	0.0765788	0.29886		3.46_346.1242	0.0761615	0.223689		3.56_482.0969	0.0822687	0.25412		3.5_550.0631	0.103926	0.0964241
0.89_141.0432	0.0764442	0.299712		5.84_1242.2496	0.0759501	0.224981		2.9_311.1015	0.0822185	0.254411		3.44_672.1263	0.103804	0.0968184
0.92_361.0787	0.0764253	0.299832		3.57_616.1688	0.0757574	0.226163		Isopropylmalate	0.0821709	0.254687		0.54_279.923	0.10282	0.100041
5.36_708.1212	0.0763857	0.300083		0.65_304.0739	0.0756505	0.22682		0.58_609.816	0.081585	0.258102		6.9_453.9839	0.102616	0.100719
6.53_532.1881	0.0763366	0.300395		5.99_416.2408	0.07541	0.228304		0.88_511.9306	0.0815535	0.258286		5.25_926.209	0.102273	0.101868
0.87_387.0423	0.0760818	0.302016		0.61_187.0384	0.0752187	0.229491		5.94_686.1503	0.0815481	0.258317		5.88_418.0904	0.102228	0.10202
5.18_262.1419	0.0757866	0.303902		0.89_406.0358	0.0749306	0.231285		0.57_525.8563	0.0815165	0.258502		3.68_224.0534	0.101944	0.102979
0.6_187.043	0.0756022	0.305083		3.88_470.1393	0.074292	0.235296		3.88_446.0821	0.0814357	0.258977		3.47_386.0841	0.101791	0.103501
6.51_716.3451	0.07547	0.305932		5.11_218.1161	0.0742543	0.235535		2.95_326.0948	0.081289	0.259838		4.06_1034.2108	0.10157	0.104258
8.94_302.001	0.0753749	0.306543		5.81_244.1316	0.0741357	0.236285		5.4_576.2389	0.0812668	0.259969		0.84_278.0611	0.100579	0.1077
4.16_173.1056	0.0753087	0.306969		Prunasin anitrile pentoside (Benzyl alcohol pentoside)	0.0737364	0.238826		0.79_807.1126	0.0809225	0.262		5.7_370.1269	0.100462	0.108111
3.7_289.1167	0.0752986	0.307035		5.48_548.0262	0.0736911	0.239115		3.38_852.1239	0.0808498	0.26243		5.88_424.2302	0.100382	0.108394
0.75_561.1556	0.0751651	0.307895		6.25_938.1897	0.073671	0.239244		2.68_571.989	0.0806238	0.263771		0.75_561.1556	0.10033	0.108578
4.28_866.2027	0.0745852	0.311653		3.6_196.0589	0.0736428	0.239424		3.77_336.0488	0.0803772	0.265239		0.68_506.158	0.0994685	0.11166
3.01_266.0498	0.07455	0.311882		2.49_458.0142	0.0735036	0.240316		4.59_174.0877	0.0801846	0.26639		6.78_446.2509	0.0994506	0.111725
2.31_280.1164	0.0743934	0.312902		8.26_414.1929	0.0731941	0.242307		2.02_182.106	0.0800908	0.266951		3.86_637.1623	0.0992739	0.112366
4.14_626.1478	0.0741546	0.314463		4.67_120.0438	0.0730315	0.243358		3.46_476.0814	0.0800886	0.266964		1.84_502.0005	0.0981483	0.116518
8.15_467.1213	0.074145	0.314525		0.64_326.1345	0.0729514	0.243877		2.09_778.1367	0.0798975	0.268111		3.28_418.0889	0.0981404	0.116547
5.17_599.1721	0.0741282	0.314636		4.21_564.0192	0.0726979	0.245523		Syringin-FA	0.0798645	0.268309		8.14_327.0503	0.0981201	0.116624
2.15_454.0779	0.0738257	0.31662		3.43_454.0409	0.072675	0.245672		4.58_154.0269	0.0797549	0.268969		3.38_360.0694	0.0978259	0.117729
4.9_164.0332	0.0738118	0.316711		8.46_230.1522	0.0725353	0.246583		5.94_318.0379	0.0796132	0.269823		4.74_840.1881	0.0974864	0.119015
Caffeoyl shikimate	0.0736462	0.317801		5.43_928.2248	0.0724068	0.247423		0.57_639.8299	0.0795817	0.270013		2.83_143.0736	0.0971596	0.120263
5.25_625.2376	0.0731642	0.320987		3.38_376.0464	0.0723979	0.247482		0.57_227.9728	0.0795698	0.270085		0.95_192.0663	0.096979	0.120957
0.72_576.026	0.0730856	0.321509		6.37_400.2459	0.0720973	0.249455		3.6_358.1123	0.0795487	0.270213		0.86_776.1163	0.0950396	0.128608
4.42_426.2093	0.0729696	0.322279		8.97_315.9956	0.0720929	0.249484		0.71_724.0279	0.0795385	0.270274		8.23_204.057	0.0942227	0.13194
5.48_600.04	0.0728876	0.322825		3.57_614.1608	0.0716853	0.252178		4.27_330.0952	0.079482	0.270616		7.83_562.0875	0.0941339	0.132306
5.36_776.1087	0.0727547	0.32371		5.48_506.0597	0.071555	0.253043		5.21_350.1943	0.0791744	0.27248		2.83_160.1002	0.0941158	0.132381
5.32_798.1187	0.0724036	0.326057		3.46_324.1429	0.0714691	0.253616		2.83_275.1011	0.0789072	0.274107		6.9_302.0433	0.0939111	0.133229
3.06_438.0809	0.072107	0.328048		3.76_138.0324	0.0714635	0.253652		6.8_446.0851	0.0788618	0.274384		p-Coumaroyl hexose	0.0936793	0.134193
3.64_1458.3155	0.0720569	0.328385		0.88_748.0776	0.0714588	0.253684		3.43_224.0532	0.0784414	0.276958		2.82_294.0621	0.092602	0.138748
0.66_342.119	0.0713451	0.333198		5.9_344.2205	0.071167	0.255633		8.47_560.0696	0.0783407	0.277577		7.83_292.0347	0.0924319	0.139478
0.79_1010.9995	0.071337	0.333253		5.28_728.1784	0.0710311	0.256544		2.68_170.0217	0.0783298	0.277644		0.67_221.0927	0.0923517	0.139823
5.48_506.0597	0.0710915	0.334924		5.97_288.0641	0.0710227	0.2566		4.98_784.0733	0.0783005	0.277825		4.29_318.0364	0.0922453	0.140282
8.13_265.1661	0.0710448	0.335242		6.37_376.1739	0.070986	0.256847		3.13_468.1266	0.0778785	0.280431		3.38_1100.243	0.0920264	0.14123
0.87_435.025	0.0710035	0.335524		2.48_328.0561	0.0708404	0.257826		4.09_472.0646	0.0778377	0.280684		0.64_119.0594	0.0915975	0.143101
2.82_294.0621	0.0703034	0.340323		3.59_670.2372	0.0707759	0.258261		4.96_678.1331	0.0772271	0.284486		5.77_374.1938	0.0915428	0.143341
2.49_458.0142	0.0702732	0.340531		4.9_164.0332	0.0706932	0.258819		0.56_555.8728	0.0771243	0.285129		8.86_326.205	0.0909416	0.145998
4.23_696.1236	0.0701437	0.341423		5.32_304.0592	0.0705408	0.25985		5.21_396.1968	0.0770111	0.285839		0.67_478.154	0.0907301	0.146942
0.72_436.0624	0.069887	0.343198		3.59_670.1776	0.0704672	0.260348		0.48_175.9634	0.0764402	0.289436		4.16_708.15	0.0901794	0.149421
6.12_687.2872	0.0698287	0.343601		5.74_126.1046	0.0704507	0.26046		2.07_338.0621	0.0761248	0.291437		0.77_1005.2214	0.0895635	0.152232
0.75_229.0634	0.0698128	0.343711		1.81_506.1154	0.0703424	0.261195		8.82_276.1729	0.0757918	0.293558		2.83_117.0578	0.0890388	0.154658
5.3_662.146	0.0696345	0.344948		3.58_138.0174	0.0701883	0.262244		0.61_230.032	0.0757558	0.293788		2.5_479.9947	0.0888524	0.155527
2.45_685.228	0.0693548	0.346894		8.73_377.1857	0.0701815	0.262291		4.29_362.1372	0.0755366	0.295192		6.3_404.1492	0.0881926	0.158631
5.74_210.0873	0.068665	0.351723		5.74_188.1052	0.0700626	0.263102		5.39_566.1643	0.0754854	0.29552		3.38_402.0515	0.0881265	0.158945
0.61_661.9816	0.0683388	0.354021		3.58_463.9885	0.0698331	0.264673		6.2_156.1156	0.0754507	0.295743		0.62_197.0246	0.0879374	0.159844
1_422.0718	0.0682776	0.354453		2.48_448.9817	0.0695699	0.266482		4.2_1084.2289	0.0753303	0.296516		8.74_416.2392	0.0879259	0.159899
Syringin (Sinapyl alcohol glucose)_5.91min	0.0682163	0.354887		0.6_187.043	0.069222	0.268887		8.57_540.1047	0.0753203	0.29658		1.23_327.0735	0.0878965	0.160039
4.11_208.074	0.0676957	0.358579		3.99_797.1981	0.069025	0.270255		3.6_196.0589	0.0750104	0.298578		4.91_532.1658	0.0877712	0.160638
5.36_844.0955	0.0676652	0.358796		3.33_396.0389	0.068938	0.27086		in-source fragment of syringin (sinapyl alcohol hexoside)	0.0748506	0.299612		3.3_464.0913	0.0876063	0.161428
3.43_454.0409	0.067499	0.35998		0.72_336.1555	0.0688699	0.271336		3.69_478.1672	0.0748406	0.299676		4.26_324.0484	0.0874061	0.162392
8.13_243.184	0.0671735	0.362307		5.18_262.1419	0.068675	0.272697		ABA-hexose_6.22min	0.0746507	0.300908		2.99_372.1043	0.0871091	0.16383
3.58_503.9787	0.067138	0.362561		5.09_622.0509	0.0684218	0.274473		2.7_614.1837	0.0741638	0.30408		5.99_244.1318	0.086998	0.16437
8.5_491.2651	0.0670774	0.362995		4.96_664.0669	0.0683011	0.275323		2.68_641.9858	0.0741187	0.304375		5.16_135.046	0.0866386	0.166127
0.88_634.134	0.0668902	0.364339		3.58_290.0659	0.0680405	0.277163		8.8_312.2296	0.0739638	0.30539		3.38_428.0596	0.0865887	0.166372
0.84_461.0209	0.0666797	0.365854		0.89_614.0282	0.0678403	0.278582		3.31_650.1452	0.0736512	0.307444		5.14_830.081	0.0863871	0.167364
5.62_304.1523	0.0666532	0.366045		5.33_928.2227	0.0677844	0.278979		2.38_215.0799	0.0734994	0.308445		0.61_230.032	0.0863232	0.16768
5.4_508.2517	0.066512	0.367064		4.01_806.1667	0.0677557	0.279183		8.5_579.3164	0.0733012	0.309755		1.89_324.1424	0.0862549	0.168018
0.71_210.039	0.0664525	0.367494		4.84_682.1366	0.0674639	0.281264		4.97_732.0614	0.0732388	0.310168		3.35_630.1707	0.0852391	0.173101
5.08_616.0327	0.0663736	0.368064		4.9_890.2082	0.0674181	0.281591		4.06_154.0269	0.072381	0.315884		3.34_1376.2543	0.0851169	0.17372
5.29_684.1431	0.0661563	0.369637		3.58_312.0468	0.0673935	0.281767		Terpenoid glycoside_404.2046_6.01min_3,4-Dihydroxy-5,6-epoxy-β-ionol-9-O-β-glucopyranoside//Euphorbioside A	0.0723735	0.315935		4.61_386.1888	0.0850005	0.174312
5.99_478.2414	0.0659746	0.370957		5.13_678.1357	0.0671731	0.283347		3.32_712.1133	0.0718807	0.319249		8.54_178.1	0.0845026	0.176858
8.17_418.2213	0.0659253	0.371315		2.48_176.0454	0.0669816	0.284725		3.47_440.1704	0.0717172	0.320355		0.88_634.134	0.0841661	0.178594
8.77_271.2134	0.0659215	0.371343		1.44_236.1261	0.0667193	0.28662		4.21_502.0511	0.0716919	0.320525		4.74_726.1989	0.0841113	0.178878
3.26_358.0665	0.0659064	0.371452		0.57_242.0904	0.0664358	0.288677		2.56_154.0632	0.0715169	0.321711		4.52_784.1065	0.0835764	0.181667
6.61_400.2463	0.0657203	0.372807		3.58_389.9906	0.0664193	0.288798		0.55_455.9317	0.0712389	0.323601		0.55_461.8822	0.0829124	0.185174
1_524.1376	0.0656144	0.37358		6.09_309.1215	0.0664008	0.288932		0.6_216.0182	0.0711083	0.324491		4.08_288.0639	0.0825158	0.187293
0.7_588.0945	0.065525	0.374232		8.27_352.2236	0.0663975	0.288956		5.4_430.2199	0.0710994	0.324552		5.36_838.0792	0.0821637	0.189188
0.76_320.0367	0.0655125	0.374324		Feruloylquinic acid_3.66min	0.0662794	0.289817		4.95_674.1221	0.0710475	0.324906		8.44_760.3489	0.0821171	0.18944
0.72_577.139	0.0654456	0.374813		2.48_369.0697	0.0661508	0.290755		4.21_480.0673	0.0708632	0.326165		4.27_192.0421	0.0817224	0.191584
3.02_311.1012	0.0648772	0.378984		6.08_286.0481	0.0658942	0.292635		4.41_454.2052	0.0707982	0.326611		3.27_384.0386	0.0811464	0.194744
3.68_370.0909	0.0647954	0.379587		4.94_1868.4033	0.0658432	0.293009		3.77_184.0372	0.0705079	0.328603		2.82_226.0722	0.0804949	0.198363
5.24_426.0961	0.0645903	0.3811		1.93_225.0644	0.0657588	0.29363		0.61_370.9536	0.0705032	0.328635		3.26_482.1048	0.0804375	0.198684
0.79_173.0346	0.0644426	0.382192		3.58_160.0378	0.0656292	0.294584		5.16_572.2259	0.0704689	0.328871		3.68_370.0909	0.0801751	0.200158
1.42_322.0694	0.0642514	0.383609		3.33_458.0106	0.0655198	0.295392		3.3_264.1485	0.0702781	0.330186		8.54_222.0893	0.0799109	0.201649
2.68_602.0137	0.0642071	0.383938		3.46_476.0814	0.0650505	0.298871		8.51_690.3455	0.0702632	0.330289		4.01_280.1312	0.0798537	0.201973
2.24_379.1478	0.064118	0.384599		8.5_374.1769	0.0649954	0.299282		3.35_630.1707	0.0697867	0.333587		3.57_488.0809	0.0792053	0.205672
6.42_446.2144	0.0639309	0.385991		0.89_641.0402	0.0648786	0.300153		Feruloylquinic acid_4.38min	0.0697047	0.334156		3.93_226.0151	0.0791533	0.205971
0.84_129.0444	0.0635939	0.388505		2.48_126.0317	0.0648072	0.300687		3.57_488.0809	0.0697003	0.334187		0.64_146.0709	0.0791452	0.206017
0.86_403.0173	0.0634242	0.389775		3.57_638.1513	0.0646646	0.301754		4.66_165.0643	0.0696772	0.334348		5.29_534.194	0.0785044	0.209725
0.86_291.0947	0.0633347	0.390445		6.69_242.1158	0.0644721	0.303198		5.03_478.1398	0.0690873	0.338466		4.27_330.0952	0.0783363	0.210705
3.46_350.1926	0.0632953	0.390741		5.91_472.0652	0.0644446	0.303405		3.02_311.1012	0.0688601	0.340061		6.26_460.2667	0.078138	0.211866
7.4_544.2877	0.0632396	0.391158		6.29_230.1159	0.0643397	0.304194		Tricin hexose_5.93min	0.0684589	0.342889		3.35_382.0543	0.0779389	0.213036
4.75_1232.31	0.0632265	0.391257		0.99_546.084	0.0642394	0.30495		2.68_558.0325	0.0680795	0.345576		4.44_800.1636	0.0776808	0.21456
0.72_298.0925	0.0630851	0.39232		0.88_650.1082	0.064121	0.305844		3.46_790.2504	0.0679122	0.346766		3.43_578.1423	0.0770193	0.218501
3.46_346.1242	0.0628903	0.393786		0.91_420.1379	0.0638499	0.307898		1.84_495.9833	0.0678359	0.347309		3.71_702.1402	0.0768684	0.219408
0.61_448.0542	0.062867	0.393961		9.05_334.0068	0.0637821	0.308413		Hexose phosphate	0.0676632	0.348541		0.72_436.0624	0.07677	0.22
0.89_774.204	0.0628041	0.394436		3.97_402.0955	0.0636958	0.309069		4.09_494.0562	0.0676574	0.348582		Pentose	0.0766586	0.220672
4.91_532.1658	0.0626778	0.39539		5.08_256.0351	0.0636251	0.309607		3.86_486.1839	0.0675376	0.349439		6.9_385.9975	0.0764559	0.221899
5.8_362.195	0.0625737	0.396176		4.94_2492.5403	0.063575	0.30999		Rutin	0.0673323	0.350908		8.86_293.9927	0.0760753	0.224215
4.18_816.1624	0.0622333	0.398755		5.74_210.0873	0.0635289	0.310341		6.84_286.047	0.0671767	0.352026		2.82_446.1286	0.076008	0.224626
6.38_472.1744	0.0622196	0.398859		3.04_295.1057	0.0634157	0.311206		4.5_746.039	0.0669547	0.353622		Feruloyl malate_5.16min	0.0754264	0.228203
0.74_442.0903	0.0619831	0.400658		5.63_464.0952	0.0633287	0.311871		0.76_559.073	0.0668839	0.354133		4.9_890.2082	0.0749023	0.231461
5.25_926.209	0.0619159	0.40117		5.28_657.1532	0.063129	0.313403		0.71_416.1171	0.0668426	0.354431		0.71_238.0701	0.0744344	0.234397
2.4_687.1478	0.0615737	0.403782		Quercetin hexoside	0.0628608	0.315468		3.61_416.1593	0.0666752	0.35564		3.19_393.1633	0.0742796	0.235374
4.41_824.1961	0.0614525	0.404711		2.48_288.0641	0.0628462	0.31558		2.48_978.1496	0.066491	0.356974		4.78_332.0625	0.0742388	0.235633
4.67_680.087	0.0612913	0.405946		3.33_405.9921	0.0626999	0.31671		6.04_678.2903	0.0664774	0.357072		2.82_430.1617	0.073924	0.23763
0.78_697.0879	0.0611445	0.407074		0.63_299.1228	0.0626642	0.316986		3.38_874.1106	0.0664424	0.357326		3.32_712.1133	0.0738576	0.238053
2.48_370.0426	0.0610893	0.407498		0.84_438.0011	0.0624187	0.31889		6.62_562.1988	0.0663336	0.358116		7.15_457.1004	0.0737208	0.238926
Deoxypentosyl hexose	0.0610552	0.407761		8.81_270.0038	0.062369	0.319276		6.29_230.1159	0.066213	0.358992		4.9_164.0332	0.0735064	0.240298
7.05_229.1682	0.0608921	0.409017		4.95_1890.3862	0.0621554	0.32094		3.15_289.1167	0.0661685	0.359316		Sinapoyl malate	0.0732656	0.241846
3.38_428.0596	0.0608561	0.409294		0.57_316.0178	0.0620678	0.321623		Prunasin anitrile pentoside (Benzyl alcohol pentoside)	0.0661648	0.359342		0.47_131.9734	0.0725347	0.246587
8.05_467.1206	0.0608142	0.409617		6.92_448.2318	0.0619253	0.322737		0.73_235.0164	0.0661551	0.359413		4.09_162.0323	0.0715861	0.252837
8.65_610.2744	0.0607977	0.409745		3.58_442.0067	0.061631	0.325047		5.11_218.1161	0.0659991	0.36055		1.44_380.066	0.0714153	0.253974
4.01_1674.3015	0.0605753	0.411463		2.48_662.0453	0.0615403	0.325761		Lignan glycoside_534.2122	0.0656624	0.363011		0.72_577.139	0.0713716	0.254265
8.64_493.2798	0.0605465	0.411685		4.52_194.0219	0.0612662	0.327924		0.74_171.9785	0.0655617	0.363748		3.74_418.1469	0.0710873	0.256166
5.29_534.194	0.0604498	0.412434		Trihydroxy-octadecadienoic acid (Tri-OH-C18:2)_7.74min	0.0612615	0.327961		2.26_332.1092	0.0653929	0.364988		3.85_388.1735	0.0710825	0.256199
2.68_518.0444	0.0602981	0.413611		0.89_598.0537	0.0611661	0.328716		3.04_295.1057	0.0653499	0.365304		8.22_327.0504	0.0710765	0.256239
0.64_545.1382	0.0599907	0.415999		8.8_280.1693	0.0610149	0.329916		4.06_270.052	0.0653311	0.365442		4.56_866.2049	0.0705863	0.259541
0.67_478.154	0.0599155	0.416585		0.63_155.0717	0.0609683	0.330286		4.49_1938.3707	0.0651644	0.36667		4.63_304.045	0.0705635	0.259696
7_687.2507	0.0595778	0.419221		8.42_201.127	0.0609189	0.330679		3.83_720.1312	0.0649122	0.368531		8.22_287.0571	0.0704985	0.260136
0.85_486.9797	0.0595489	0.419447		8.56_477.2854	0.0607979	0.331642		2.95_473.1585	0.0646022	0.370827		3.99_271.1054	0.0703843	0.260911
6.95_462.2102	0.0594105	0.42053		6.6_371.1366	0.060536	0.333733		2.48_418.0516	0.064558	0.371155		0.93_372.1149	0.0702768	0.261642
0.98_261.0319	0.0592296	0.421949		3.58_246.0744	0.0603206	0.335459		Feruloyl hexose_3.3min	0.0644793	0.37174		2.82_356.0312	0.0700312	0.263316
0.57_525.8563	0.0591217	0.422797		8.98_296.006	0.059665	0.340748		4.49_680.0673	0.0644694	0.371813		5.16_332.0519	0.0695522	0.266604
5.4_576.2389	0.059003	0.423731		5.97_260.069	0.0596442	0.340916		0.78_305.9997	0.0644362	0.37206		Linamarin	0.0694825	0.267085
3.3_264.1485	0.0589977	0.423772		4.21_578.0385	0.0595229	0.341901		5.17_599.1721	0.0642767	0.373247		4.67_120.0438	0.0694462	0.267336
0.72_1066.1352	0.0581062	0.430821		3_452.1296	0.0593443	0.343354		2.86_2296.7693	0.0640039	0.375283		8.84_486.2824	0.0692942	0.268386
3.9_486.1067	0.0580442	0.431314		3.2_318.0736	0.0591581	0.344873		5.94_618.1632	0.0639587	0.375622		3.27_452.0252	0.069115	0.269629
5.48_548.0262	0.0579621	0.431967		Aspartic acid	0.0591175	0.345204		5.35_421.0833	0.0638169	0.376684		8.81_243.9936	0.0690002	0.270427
8.79_215.1405	0.0579221	0.432286		Phenylpyruvic acid; alpha-Ketohydrocinnamic acid	0.0586532	0.349013		2.68_970.1398	0.0636499	0.377936		3.34_482.1004	0.0688208	0.271678
5.35_504.1247	0.0577271	0.43384		6.69_202.1207	0.0585972	0.349474		2.68_496.0621	0.0636449	0.377974		1.03_222.0747	0.0686259	0.273041
0.86_621.0326	0.0575769	0.435039		4.49_694.1357	0.0585704	0.349695		6.73_446.0854	0.0636403	0.378008		8.79_233.9918	0.0684759	0.274093
1.04_212.043	0.0575273	0.435435		Kaempherol-rutinoside	0.0584186	0.350948		4.94_2492.5403	0.0631427	0.381756		Deoxypentosyl hexose	0.0683812	0.274758
3.57_654.1208	0.0573516	0.436841		3.36_644.1648	0.0582145	0.352636		0.87_435.025	0.0631365	0.381803		0.63_132.054	0.0681393	0.276464
3.67_1778.3723	0.0573293	0.43702		8.52_196.1467	0.0581975	0.352777		8.66_180.1156	0.0630987	0.382088		0.66_342.119	0.0681388	0.276468
4.06_1322.2752	0.057213	0.437952		2.48_978.1496	0.0581902	0.352838		3.34_482.1004	0.0629442	0.383257		0.74_442.0903	0.0673303	0.28222
4.32_510.0771	0.0569276	0.440244		7.23_200.1415	0.0581292	0.353343		0.92_312.0555	0.0626974	0.385129		5.4_430.2199	0.066762	0.286311
5.16_920.2154	0.0568679	0.440725		0.64_119.0594	0.0578052	0.356037		3.58_402.0448	0.0621631	0.3892		4.69_690.1157	0.0667572	0.286346
2.38_215.0799	0.0566867	0.442184		1.63_295.037	0.0577809	0.35624		5.51_534.2109	0.0613769	0.395237		3.27_300.0847	0.0666407	0.28719
4.46_578.1418	0.056668	0.442335		8.79_250.1185	0.0572474	0.360706		5.3_638.1228	0.0612242	0.396416		0.71_114.0342	0.0661789	0.29055
Syringin (sinapyl alcohol hexoside)	0.0564566	0.444042		4.26_299.1011	0.0571701	0.361356		3.5_550.0631	0.0610901	0.397453		0.92_314.0707	0.0659967	0.291883
4.24_342.036	0.0563435	0.444957		Sinapoyl hexose	0.0571584	0.361453		0.72_1066.1352	0.0607718	0.399921		5.28_1210.2982	0.0659467	0.29225
8.53_257.1995	0.0563161	0.445179		6.08_344.22	0.0569903	0.36287		0.75_485.0262	0.0607688	0.399945		4.28_866.2027	0.0656303	0.294576
3.34_1170.2573	0.0562758	0.445505		0.64_282.0028	0.0569777	0.362976		3.25_324.1425	0.0600057	0.4059		1.89_392.1295	0.0655273	0.295337
4.19_794.1863	0.0560494	0.44734		Leucine/Isoleucine	0.0569658	0.363077		Myricetin pentose	0.0598424	0.407181		4.29_754.1428	0.0653645	0.29654
0.67_221.0927	0.0558767	0.448743		5.48_662.0113	0.0569621	0.363108		4.96_632.1377	0.0596907	0.408373		2.82_560.1188	0.0653448	0.296686
6.61_555.2892	0.0552855	0.453566		5.64_678.5029	0.0569516	0.363196		4.94_1868.4033	0.0595959	0.409119		4.09_342.0714	0.0651878	0.297851
7.52_172.1102	0.0547438	0.458009		5.07_1074.2435	0.0568733	0.363857		1.94_632.1136	0.0595692	0.409329		8.97_315.9956	0.0644051	0.303702
Glutathione disulfide; GSSG; Oxiglutatione; Oxidized glutathione	0.054655	0.45874		5.27_1204.3089	0.0567849	0.364605		2.68_518.0444	0.0595469	0.409505		6.23_522.3394	0.0642129	0.30515
6.2_156.1156	0.0546449	0.458823		Trihydroxy-octadecenoic acid (Tri-OH-C18:1)	0.0566324	0.365897		3.28_930.1496	0.0592934	0.411506		6.22_224.0357	0.0639832	0.306887
Tricin hexose_5.93min	0.0543577	0.461191		2.49_388.0113	0.056613	0.366061		2.68_474.0815	0.0590516	0.413418		0.71_716.0446	0.0631722	0.313071
4.68_342.021	0.0543497	0.461257		2.91_392.104	0.056557	0.366536		6.18_424.1683	0.0587618	0.415718		2.14_422.1268	0.0630406	0.314082
4.77_454.2402	0.0542434	0.462135		5.08_486.0722	0.0564344	0.367578		2.68_580.0148	0.0585245	0.417607		3.73_1306.2809	0.0629262	0.314963
3.58_624.1131	0.0542265	0.462275		2.48_404.0534	0.0563743	0.368089		Tricin hexose_5.7min	0.0584163	0.41847		2.95_326.0879	0.0626863	0.316815
8.44_432.2352	0.0540077	0.464086		2.79_253.0957	0.0562156	0.369441		EGCG hexose	0.0583301	0.419158		3.98_302.0431	0.0622915	0.319879
4.53_302.0433	0.0538174	0.465664		5.08_950.1696	0.0561627	0.369892		4.21_954.1177	0.0583042	0.419366		0.68_320.0164	0.0622782	0.319982
5.26_1066.2539	0.0538074	0.465747		4.24_302.0432	0.0557635	0.373309		5.25_625.2376	0.0582879	0.419495		7.83_604.0756	0.0622426	0.320259
8.66_208.1124	0.0537871	0.465915		0.86_291.0947	0.055614	0.374594		3.3_464.0913	0.0582632	0.419693		3.48_432.126	0.0620554	0.32172
0.71_624.2111	0.0537574	0.466162		Glutathione disulfide; GSSG; Oxiglutatione; Oxidized glutathione	0.0555748	0.374931		3_138.0313	0.0582534	0.419772		4.49_694.1357	0.0616194	0.325138
UDP-hexose	0.0534822	0.468451		3.92_720.1326	0.0553939	0.37649		5.36_722.1388	0.058237	0.419903		5.08_385.9953	0.0615645	0.32557
0.68_506.158	0.0534426	0.46878		8.59_184.147	0.0553457	0.376906		6.01_426.1869	0.0581567	0.420545		8.76_202.006	0.0613644	0.327148
2.96_276.0521	0.0532345	0.470516		4.06_790.1119	0.0553202	0.377126		4.14_1066.2022	0.0580911	0.42107		2.9_311.1015	0.0608519	0.331212
0.71_118.0278	0.0531821	0.470953		4.49_712.0572	0.0552075	0.3781		0.9_311.9793	0.0580142	0.421686		3.64_840.1929	0.0607657	0.331899
0.79_807.1126	0.0531019	0.471624		3.6_706.2455	0.0551139	0.378911		4.96_654.1235	0.0577627	0.423705		1.13_260.1013	0.060685	0.332542
Galloyl-hexoside	0.0528673	0.473587		Salicylic acid hexose	0.0549588	0.380256		4.68_403.9955	0.0577084	0.424142		Tricin hexose_5.7min	0.0605379	0.333718
1.42_434.0651	0.0527213	0.474812		5.64_792.4956	0.0549056	0.380718		Sinapoyl hexose	0.0576428	0.424669		2.82_288.0435	0.0605314	0.33377
2.15_222.1102	0.0526	0.475829		2.75_316.0795	0.0548446	0.381248		3.38_822.071	0.057437	0.426327		4.52_800.072	0.0605266	0.333808
2.68_496.0621	0.0524902	0.476752		8.59_228.1365	0.0546882	0.382609		0.65_304.0739	0.0572108	0.428155		4.1_309.0857	0.0604683	0.334275
3.26_126.0317	0.0524887	0.476765		5.48_532.0529	0.0546443	0.382992		0.83_349.0377	0.0571811	0.428395		4.42_788.1944	0.0602324	0.336168
0.77_1005.2214	0.0524832	0.476811		0.99_759.1012	0.0544729	0.384488		2.68_320.0538	0.0568197	0.431324		4.01_442.1836	0.0602175	0.336287
4.68_320.0408	0.052359	0.477856		0.89_872.1727	0.0543308	0.385732		4.21_1892.2727	0.0567576	0.431828		4.35_170.0216	0.0592952	0.343754
3.97_402.0955	0.0523031	0.478327		5.64_854.4657	0.0541395	0.387409		7.83_640.0291	0.0562486	0.435976		3.38_422.0416	0.0592937	0.343766
3.93_226.0151	0.0521793	0.47937		7.4_544.2877	0.0540332	0.388344		4.85_454.2412	0.05622	0.43621		3.86_486.1839	0.0591153	0.345223
6.9_392.0124	0.0521017	0.480025		4.03_374.0638	0.0539918	0.388707		0.71_245.9808	0.0562043	0.436338		4.41_824.1961	0.0590979	0.345365
0.94_319.9727	0.0520868	0.48015		3.47_162.0531	0.0536908	0.391361		0.6_297.8931	0.0561988	0.436383		6.18_432.1055	0.0589794	0.346334
8.43_442.2556	0.0520248	0.480674		4.95_708.1235	0.0536374	0.391833		3.99_664.1607	0.0561785	0.436549		5.22_304.0588	0.0586202	0.349285
5.95_464.2617	0.0516208	0.484093		4.24_338.1583	0.0534449	0.393537		3.56_448.0932	0.0561431	0.436838		6.42_446.2144	0.0580855	0.353706
2.49_412.0173	0.0511832	0.487811		2.48_138.0318	0.0533786	0.394125		4.21_521.0795	0.0558635	0.439129		0.74_248.0578	0.0578781	0.35543
Hexose phosphate	0.0511793	0.487844		Hexose phosphate	0.0533639	0.394255		4.96_348.0289	0.0557478	0.440079		0.48_175.9634	0.0576941	0.356964
8.5_579.3164	0.0511602	0.488007		5.33_260.1268	0.0531466	0.396187		7.96_326.2086	0.0556525	0.440862		0.82_791.1301	0.0576581	0.357265
1.14_463.0748	0.0511277	0.488283		1.63_233.0662	0.0530584	0.396972		0.83_317.9994	0.0555707	0.441536		5.26_134.022	0.0574281	0.359189
4.67_1442.3176	0.050988	0.489474		5.08_988.1166	0.0528651	0.398697		2.68_538.0523	0.0554453	0.442568		Tryptophan	0.0569534	0.363181
6.21_215.1526	0.0509287	0.48998		2.48_650.1027	0.0528578	0.398762		3.41_734.1422	0.0552506	0.444174		4.33_882.1979	0.0568247	0.364269
0.6_230.0378	0.0508736	0.490451		5.22_304.0588	0.0527714	0.399535		4.77_196.0708	0.0546431	0.449207		0.71_238.0648	0.0556337	0.374424
3.58_312.0468	0.0507871	0.491189		(Epi)Gallocatechin (EGC or GC)_2.5min	0.0524917	0.402041		0.63_220.0005	0.0545312	0.450138		1.06_112.017	0.0555926	0.374778
4.44_800.1636	0.0506883	0.492033		2.94_1088.1765	0.0524771	0.402172		8.65_610.2744	0.0541408	0.453393		0.68_263.9905	0.0554184	0.376278
3.57_348.0686	0.0506482	0.492377		4.06_852.0825	0.0524399	0.402507		6.69_242.1158	0.0541305	0.453479		1.33_311.0656	0.0542063	0.386822
3.86_678.0932	0.0506011	0.492779		4.78_1202.2184	0.0523862	0.402989		5.28_854.1672	0.0540894	0.453822		0.67_120.0436	0.0540587	0.388119
1.84_524.0017	0.0504992	0.493652		0.82_404.0045	0.0523734	0.403104		3.58_644.1633	0.0540726	0.453962		4.99_350.1857	0.0540197	0.388462
ABA-hexose_6.22min	0.0504798	0.493818		5.08_272.0328	0.0522272	0.40442		3.31_734.1024	0.0536412	0.457578		4.74_226.0152	0.0539491	0.389083
1_778.2407	0.0504442	0.494124		8.34_324.1914	0.0522004	0.404662		5.94_556.193	0.0535715	0.458162		0.57_242.0904	0.0537898	0.390487
2.68_538.0523	0.0504247	0.494291		4.97_732.0614	0.0519816	0.406637		Syringin (sinapyl alcohol hexoside)	0.0535466	0.458372		4.95_674.1221	0.0534534	0.393462
8.83_332.2555	0.0501777	0.496411		Lotaustralin anitrile-6'-apioside	0.0517899	0.408371		4.27_398.0826	0.05343	0.459352		3.43_346.0643	0.0529982	0.397509
1.43_222.0154	0.0500441	0.497559		5.74_272.059	0.05164	0.409731		4.81_472.0993	0.0527918	0.464741		4.27_398.0826	0.0528737	0.39862
0.72_242.0223	0.0498918	0.498871		5.08_508.0592	0.0515709	0.410359		7.83_369.9787	0.0526712	0.465763		5.08_508.0592	0.0526328	0.400776
5.65_516.0884	0.0497008	0.500517		5.28_2414.5835	0.0514807	0.411179		8.54_222.0893	0.0525068	0.467158		0.76_564.1558	0.0525837	0.401216
2.68_580.0148	0.0495251	0.502035		2.78_324.0962	0.0513484	0.412384		4.97_762.087	0.0519383	0.472001		5.36_722.1388	0.0522584	0.404139
0.68_443.1253	0.0494784	0.502439		5.28_1188.3166	0.0513199	0.412644		3.01_488.0595	0.0511201	0.479019		4.75_1232.31	0.052141	0.405197
4.6_632.0266	0.0494678	0.50253		2.48_696.0997	0.0512698	0.413101		3.49_572.0482	0.0510849	0.479322		0.72_739.189	0.0521243	0.405348
1.23_398.0937	0.0494102	0.503029		3.05_454.1113	0.0511065	0.414592		5.12_808.1609	0.0510837	0.479332		2.83_304.0155	0.0520205	0.406284
2.77_356.0749	0.0491021	0.505698		6.42_446.2144	0.0508742	0.41672		4.16_708.15	0.0510566	0.479565		Flavonol-trisaccharide_756.2107	0.0519503	0.40692
5.22_326.0402	0.0488146	0.508196		1.88_442.0905	0.0508253	0.417168		0.81_429.0358	0.0509779	0.480244		3.9_1018.2141	0.0518977	0.407395
2.82_356.0312	0.0487439	0.508812		4.96_632.1377	0.0506667	0.418625		0.55_357.9287	0.0509569	0.480425		4.6_632.0266	0.0517698	0.408553
1.42_154.0267	0.0487247	0.508979		4.36_1110.141	0.0506373	0.418896		2.48_970.1334	0.0507159	0.482506		8.44_432.2352	0.051035	0.415246
6.09_210.0891	0.0486865	0.509311		5.08_966.1346	0.0505555	0.419648		5.4_262.142	0.0504942	0.484424		0.88_283.0705	0.0508809	0.416658
0.65_461.1752	0.0486779	0.509386		Phenylalanine	0.050553	0.419672		2.68_572.0503	0.0504899	0.484462		0.93_556.1226	0.0495916	0.428579
3.76_616.1203	0.0485881	0.510169		4.94_1258.2637	0.0504952	0.420203		0.61_187.0384	0.0502138	0.486857		4.96_654.1235	0.0492882	0.431413
Hypoxanthine/purinol	0.0485504	0.510497		3.47_416.1066	0.0504899	0.420253		5.4_508.2517	0.0497081	0.491261		0.67_192.0662	0.0492095	0.43215
4.96_654.1235	0.0483501	0.512245		2.91_392.079	0.0504638	0.420493		8.44_760.3489	0.0495811	0.49237		4.6_548.074	0.0491701	0.432519
2.9_311.1015	0.0483264	0.512453		8.45_243.1839	0.0504429	0.420685		4.22_642.1761	0.0495575	0.492577		0.86_296.1122	0.0491492	0.432715
5.15_662.1446	0.0482468	0.513148		4.21_1448.1434	0.0501101	0.423762		8.53_257.1995	0.0494761	0.493288		4.42_426.2093	0.0489311	0.434761
2.68_558.0325	0.0480877	0.51454		4.67_618.1126	0.0500803	0.424038		3.31_672.1289	0.0494516	0.493502		Salicylic acid	0.0481348	0.442283
4.95_2522.5399	0.0480079	0.515239		5.08_562.0654	0.0496832	0.427725		3.94_428.0744	0.0490765	0.49679		0.71_175.05	0.0480822	0.442783
2.68_320.0538	0.0478126	0.516951		2.91_392.0915	0.0494274	0.430111		8.5_491.2651	0.0490232	0.497258		3.66_194.0579	0.0480047	0.443519
4.33_882.1979	0.0477628	0.517389		4.48_746.0979	0.0493597	0.430744		3.68_370.0909	0.0488453	0.498823		3.57_120.0438	0.0479536	0.444005
0.47_131.9734	0.0477545	0.517462		0.67_281.1127	0.0492907	0.431389		3.21_776.123	0.0486988	0.500113		1.84_434.0132	0.0475104	0.448233
2.39_446.142	0.0477002	0.517938		4.21_555.9944	0.0492641	0.431638		4.27_192.0421	0.048667	0.500393		Neochlorogenic acid (5-O-caffeoylquinic acid, neoCGA)	0.047124	0.451936
4.24_194.0221	0.0476868	0.518056		0.58_207.9742	0.049119	0.432998		0.74_185.9941	0.0484382	0.502411		5.08_518.0137	0.0469541	0.453571
3.76_594.136	0.0476862	0.518061		0.93_1010.9992	0.048753	0.436438		Phenylpyruvic acid; alpha-Ketohydrocinnamic acid	0.0481837	0.504662		5.6_458.1782	0.0468044	0.455013
0.93_257.0497	0.0474345	0.520275		0.88_283.0671	0.048656	0.437352		4.11_208.074	0.0481046	0.505363		1.63_424.9956	0.0465651	0.457324
0.67_120.0436	0.0473636	0.5209		4.22_1070.2511	0.0486295	0.437602		8.54_290.0769	0.0480631	0.505731		Myricetin hexoside	0.0460108	0.462703
7.51_776.3368	0.0472788	0.521647		4.67_1442.3176	0.0484297	0.439489		2.44_1416.4587	0.0480098	0.506203		0.53_321.8941	0.0459043	0.463741
3.26_420.0371	0.0472482	0.521917		5.48_600.04	0.0483628	0.440122		3.18_386.0836	0.0479538	0.5067		4.87_824.154	0.0456019	0.466694
0.81_429.0358	0.047146	0.522818		2.48_970.1334	0.0483231	0.440498		2.68_648.0023	0.0479471	0.506759		4.08_256.0965	0.0454344	0.468333
0.7_309.1089	0.0471267	0.522989		8.76_202.006	0.048268	0.44102		4.36_348.1786	0.0479367	0.506852		0.78_697.0879	0.0454092	0.468581
5.21_350.1943	0.0470516	0.523652		1.7_914.1897	0.048003	0.443535		5.72_596.1423	0.0477101	0.508864		4.08_198.053	0.0452729	0.469918
5.7_912.2295	0.0470254	0.523883		5.64_741.4988	0.0479218	0.444308		4.21_556.056	0.047697	0.508981		2.07_400.0325	0.0450126	0.472478
0.63_276.0283	0.0469843	0.524247		8.77_491.263	0.0478987	0.444528		8.81_270.0038	0.0472459	0.513001		Isopropylmalate	0.0447643	0.474926
5.99_244.1318	0.0464775	0.528736		5.65_516.0884	0.047867	0.444829		0.6_297.8983	0.0470251	0.514975		1.84_524.0017	0.0447009	0.475553
8.67_521.3119	0.0463931	0.529486		5.16_920.2154	0.0478478	0.445012		4.77_813.2297	0.0465593	0.51915		0.63_105.0442	0.0437986	0.484516
4.38_621.1678	0.0463828	0.529578		4.08_376.1382	0.0478465	0.445024		3.56_416.06	0.0463082	0.521409		1.97_567.1302	0.0437368	0.485133
2.83_275.1011	0.0459751	0.533206		0.94_347.0649	0.0476158	0.447225		4.6_1520.2535	0.0460623	0.523626		0.87_869.1402	0.0433733	0.488772
2.48_405.9994	0.0459543	0.533391		1.04_431.9993	0.0474635	0.448681		8.86_532.3217	0.0458487	0.525556		1.42_434.0651	0.0432223	0.490288
2.68_474.0815	0.0457417	0.535289		2.48_634.1293	0.047259	0.45064		8.86_326.205	0.0456277	0.527555		5.95_882.1659	0.0431271	0.491245
4.68_184.0226	0.0456551	0.536063		0.71_590.038	0.047115	0.452023		1.43_222.0154	0.0456238	0.52759		0.6_187.043	0.0429825	0.4927
3.58_442.0067	0.0453932	0.538407		5.82_652.1631	0.0471048	0.452121		0.57_242.0904	0.0455532	0.52823		p-Coumaroyl shikimic acid	0.042798	0.494561
6.12_665.305	0.0453725	0.538592		Kaempherol hexose	0.0470676	0.452478		3.06_438.0809	0.045525	0.528486		3.57_326.0851	0.0427478	0.495068
0.96_130.027	0.0453574	0.538727		2.48_220.074	0.0470514	0.452634		8.44_692.3607	0.0455058	0.52866		4.96_1912.3671	0.0425276	0.497294
0.57_639.8299	0.0453302	0.538971		8.68_530.31	0.0468949	0.454141		3.31_194.0588	0.0453252	0.530299		4.22_718.108	0.0422384	0.500226
1.44_318.0909	0.0450538	0.541452		4.28_855.2042	0.0468707	0.454374		Caffeoyl alcohol	0.0452779	0.530728		8.43_442.2556	0.0419598	0.50306
1_134.0218	0.0449854	0.542066		Trihydroxy-octadecadienoic acid (Tri-OH-C18:2)_7.91min	0.0461976	0.460887		8.15_467.1213	0.0451776	0.53164		3.02_311.1012	0.0419313	0.50335
2.82_226.0722	0.044956	0.54233		3.63_626.1468	0.0461782	0.461075		3.93_400.1007	0.0446127	0.53679		0.94_494.1289	0.0418885	0.503787
0.65_610.1026	0.0447868	0.543852		4.96_694.1068	0.0459738	0.463063		0.71_238.0648	0.0438026	0.544217		0.7_309.1089	0.0414357	0.508413
Sucrose	0.0446747	0.544863		5.86_390.2252	0.0459347	0.463444		3.94_303.1319	0.0436852	0.545298		0.94_319.9727	0.0412464	0.510354
5.9_464.0952	0.0446558	0.545033		4.67_596.13	0.0456642	0.466085		5.56_938.1893	0.0435411	0.546626		Quercetin pentose_5.34min	0.0410966	0.511892
4.69_690.1157	0.0446402	0.545174		0.89_774.204	0.0454956	0.467734		0.8_670.0778	0.0434399	0.547559		0.65_526.1356	0.0409875	0.513014
9_346.0029	0.0441481	0.549618		5.17_366.0948	0.0454227	0.468448		3.17_548.1163	0.0434372	0.547585		3.34_306.0628	0.0409689	0.513206
6.92_448.2318	0.0440264	0.55072		7.52_172.1102	0.0452021	0.470614		7.05_229.1682	0.0434111	0.547825		5.59_462.2465	0.0401352	0.521823
4.52_800.072	0.0440049	0.550915		4.59_174.0877	0.045184	0.470791		0.62_594.0024	0.0433614	0.548284		5.35_504.1247	0.039716	0.526184
3.58_204.0636	0.0438779	0.552066		0.83_349.0377	0.0451051	0.471568		3.7_289.1167	0.0432252	0.549542		4.1_1170.2651	0.039635	0.527028
8.81_270.0038	0.0437716	0.55303		0.71_178.0441	0.0450458	0.472151		3.47_162.0531	0.0424364	0.556858		5.34_524.0548	0.0393312	0.530203
3.57_120.0438	0.0437417	0.553302		2.9_636.1316	0.044824	0.474337		0.99_759.1012	0.0421259	0.55975		8.66_180.1156	0.0392702	0.530841
3.53_1474.3124	0.0436748	0.553909		3.57_164.0329	0.0447848	0.474724		6.03_214.0631	0.0418304	0.562509		2.75_532.1232	0.0390699	0.532941
4.98_662.1335	0.0433084	0.557243		5.85_174.1259	0.0447111	0.475452		3.87_442.09	0.0416624	0.564081		2.95_326.0948	0.0387728	0.536063
6.17_670.2748	0.0432796	0.557505		8.34_302.2097	0.0445559	0.476987		3.89_440.063	0.0414594	0.565983		0.55_471.906	0.0380728	0.543454
4.76_800.1635	0.0429698	0.560332		EGCG hexose	0.0443814	0.478716		5.11_786.1779	0.0413442	0.567063		3.23_610.138	0.0379241	0.545031
3.56_448.0932	0.0428014	0.561872		3.83_710.1709	0.044305	0.479474		4.6_638.0484	0.0413239	0.567254		3.5_294.1314	0.0378252	0.54608
3.39_1474.3085	0.0427642	0.562212		6.72_460.2672	0.0440841	0.48167		4.17_462.1375	0.0412901	0.567571		0.89_130.0258	0.0375523	0.548982
3.15_289.1167	0.0427099	0.562708		4.49_2570.524	0.0438784	0.483719		6.12_755.2755	0.0412644	0.567813		4.78_1322.2742	0.0373265	0.55139
2.61_992.2149	0.0425879	0.563826		0.61_189.0055	0.0438154	0.484348		3.14_356.0387	0.041005	0.570251		6.19_884.3321	0.0373096	0.55157
1_592.103	0.0425393	0.564271		2.48_370.0426	0.0437281	0.485221		8.62_388.294	0.040858	0.571636		4.77_174.0896	0.0372505	0.5522
2.48_418.0516	0.0425229	0.564422		4.2_1084.2289	0.0436851	0.48565		3.99_596.173	0.0408055	0.57213		2.89_593.1239	0.0371272	0.553518
8.86_532.3217	0.042485	0.56477		0.6_297.8931	0.043596	0.48654		1.42_154.0267	0.0406566	0.573534		6.58_446.2159	0.0370706	0.554123
0.73_602.1443	0.0423176	0.566305		Isopropylmalate	0.0435909	0.486592		0.58_207.9771	0.0406443	0.57365		5.93_274.0848	0.0369993	0.554886
2.17_573.2632	0.0421237	0.568087		6.53_564.314	0.0434013	0.488491		4.21_938.1504	0.0406026	0.574044		4.6_564.0394	0.0369921	0.554963
1.73_379.1464	0.0419656	0.569541		5.62_362.1946	0.043157	0.490944		8.84_486.2824	0.0401144	0.578661		8.53_828.3186	0.0363744	0.561594
3.9_1322.2739	0.0418627	0.570489		4.96_1912.3671	0.0429367	0.493162		3.26_482.1048	0.0401031	0.578768		0.67_106.0282	0.0358141	0.567642
2.76_192.028	0.0417039	0.571953		5.29_2436.5577	0.0428553	0.493983		2.61_992.2149	0.0401001	0.578796		1.84_517.9668	0.035506	0.570981
2.51_464.0306	0.0416654	0.572308		5.48_538.0701	0.0426803	0.495749		8.84_576.3126	0.0400802	0.578985		5.35_436.137	0.0351756	0.574571
1.42_406.0216	0.0416524	0.572428		8.81_243.9936	0.0426764	0.495789		3.83_432.073	0.0400592	0.579184		Phenylpyruvic acid; alpha-Ketohydrocinnamic acid	0.0343026	0.584108
p-Coumaroyl hexose	0.0415773	0.573122		4.97_730.1015	0.0425696	0.496869		3.42_302.0703	0.0398386	0.581276		0.83_229.0614	0.0342579	0.584599
4.68_403.9955	0.0415485	0.573388		4.09_494.0562	0.0425654	0.496912		5.19_480.0889	0.0398006	0.581638		0.69_522.1807	0.034212	0.585102
3.32_368.1679	0.0414557	0.574245		7.35_200.1417	0.0425343	0.497226		5.82_250.0399	0.039773	0.5819		8.98_164.0008	0.0341974	0.585263
Terpenoid glycoside_404.2046_6.22min_3,4-Dihydroxy-5,6-epoxy-β-ionol-9-O-β-glucopyranoside//Euphorbioside A	0.0413313	0.575395		5.62_384.1765	0.0424585	0.497994		6.87_700.1413	0.0396573	0.582999		0.73_386.0724	0.0338458	0.589129
0.69_522.1807	0.041169	0.576898		8.72_286.2161	0.0423023	0.499578		8.52_286.1337	0.0393938	0.585507		0.73_602.1443	0.0336993	0.590743
5.16_332.0519	0.0410857	0.577669		3.09_583.1971	0.0422945	0.499657		4.2_450.1158	0.039365	0.585781		3.43_454.0409	0.0335023	0.592916
1.03_222.0747	0.0410443	0.578053		8.82_276.1729	0.0421949	0.500669		3.38_1606.1865	0.0391998	0.587357		5.3_1229.7745	0.0329253	0.599304
3.26_662.0963	0.0408939	0.579449		5.08_906.1847	0.0421629	0.500994		2.49_388.0113	0.039083	0.588472		0.73_465.1032	0.0327738	0.600986
2.26_332.1092	0.0405462	0.58268		5.48_516.0883	0.0420746	0.501891		4.21_170.0219	0.0388522	0.590677		6.51_468.0666	0.0326034	0.602881
Salicylic acid hexose	0.0405155	0.582965		0.64_239.1024	0.0420307	0.502338		8.34_324.1914	0.0386497	0.592616		6.28_514.072	0.0325299	0.603699
0.66_488.187	0.0404992	0.583118		4.67_680.087	0.0419615	0.503043		8.71_316.1905	0.038299	0.59598		0.6_129.9683	0.0324486	0.604604
6_362.1938	0.0403268	0.584723		5.39_566.1643	0.0419583	0.503076		5.9_464.2615	0.0382843	0.596121		6.95_462.2102	0.0322262	0.607084
0.6_297.8931	0.0395887	0.591621		3.88_446.0821	0.0416002	0.50673		4.35_296.1264	0.0382204	0.596735		5.34_502.0718	0.0321118	0.608361
6.09_326.1367	0.039502	0.592434		4.8_654.2517	0.0415427	0.507317		4.49_724.1159	0.0381774	0.597148		3.58_644.1633	0.0320221	0.609364
3.78_882.1977	0.0394054	0.59334		2.48_665.0584	0.0413951	0.508829		Phenylthyl-primeveroside (phenylthyl-pentose-hexose)_4.09min	0.0380067	0.59879		8.45_243.1839	0.03189	0.610841
0.82_256.9949	0.0393412	0.593942		3.68_370.0909	0.0413719	0.509067		3.85_768.1312	0.03797	0.599144		1.93_225.0644	0.0311698	0.618924
3.48_1170.2579	0.0393383	0.593969		3.57_654.1208	0.041242	0.510399		0.61_189.0055	0.0378554	0.600247		4.62_596.133	0.0310314	0.620483
3.6_380.1554	0.0393041	0.59429		Hydroxyphenylpyruvate	0.0410019	0.512866		3.27_344.1122	0.0377572	0.601193		4.08_376.1382	0.0304957	0.626532
0.98_524.1026	0.0392029	0.595241		3.3_454.1087	0.0405257	0.517777		4.08_256.0965	0.0376654	0.602079		4.21_616.041	0.0304903	0.626593
6.87_700.1413	0.0391955	0.595311		3.57_180.0271	0.0405075	0.517966		8.66_221.992	0.0375695	0.603005		Glutathione disulfide; GSSG; Oxiglutatione; Oxidized glutathione	0.0304093	0.627511
3.84_399.1162	0.0390392	0.59678		2.51_464.0306	0.0404991	0.518052		1.04_212.043	0.0374459	0.604198		0.7_499.1523	0.0302523	0.629289
3.16_431.1635	0.0389104	0.597992		3.37_192.049	0.0403935	0.519146		6.09_967.6663	0.0374345	0.604309		Catechin	0.0301243	0.630741
5.6_286.0478	0.0388873	0.59821		p-Coumaroylquinic acid_3.37min	0.0403735	0.519352		8.79_233.9918	0.0373698	0.604934		4.6_524.0536	0.0300591	0.631481
1.01_472.0828	0.0387248	0.599741		4.06_768.1294	0.0403506	0.51959		3.3_454.1087	0.0373466	0.605158		0.88_283.0671	0.0296432	0.63621
5.29_2436.5577	0.0386851	0.600116		5.48_668.0278	0.0402648	0.520479		4.51_794.0546	0.0371628	0.606937		3.9_1322.2739	0.0293453	0.639607
0.6_297.8983	0.0384783	0.602068		3.58_633.0616	0.0402615	0.520513		4.21_270.0533	0.0371011	0.607534		5.99_416.2408	0.0293387	0.639683
4.95_674.1221	0.0383234	0.603532		4.21_502.0511	0.0402132	0.521014		8.13_395.1235	0.0369201	0.609289		1.46_311.073	0.02927	0.640467
3.53_532.0491	0.0381355	0.605309		5.08_385.9953	0.0400454	0.522755		0.63_185.0115	0.036678	0.611639		3.63_626.1468	0.0289096	0.644588
5.51_592.1434	0.0379479	0.607087		0.87_679.0004	0.0399357	0.523896		3.95_952.1061	0.036585	0.612543		2.83_275.1011	0.0286715	0.647316
4.16_642.1433	0.0378869	0.607665		0.89_956.247	0.0393262	0.530256		5.17_498.1162	0.0365272	0.613105		5.35_316.0949	0.0285093	0.649179
6.9_453.9839	0.0377438	0.609023		8.67_521.3119	0.0391137	0.532481		3.29_328.1161	0.0364973	0.613396		5.6_294.0961	0.0283798	0.650667
0.76_710.1206	0.0376773	0.609655		4.36_882.1924	0.0390711	0.532928		3.46_488.0919	0.0362086	0.616207		3.75_1154.2644	0.0283705	0.650773
2.95_326.0879	0.0374723	0.611602		4.21_270.0533	0.0390595	0.53305		0.71_238.0701	0.0361038	0.617229		0.87_786.1019	0.0283238	0.65131
3.01_488.0595	0.0373974	0.612316		8.66_208.1124	0.0389902	0.533778		1.81_506.1154	0.0360434	0.617818		6.28_530.0374	0.0282914	0.651683
Homogentisic acid	0.0373343	0.612916		0.65_372.129	0.0388793	0.534943		4.94_1258.2637	0.0359942	0.618299		1.26_416.1063	0.0282062	0.652663
2.84_382.0546	0.037321	0.613043		8.4_802.4179	0.0388522	0.535227		3.95_958.1157	0.0356621	0.621545		0.74_244.0708	0.0281204	0.653651
5.48_662.0113	0.0372431	0.613784		3.43_370.0785	0.0388266	0.535496		3.39_621.1586	0.0356472	0.62169		2.49_458.0142	0.0279482	0.655635
3.68_496.0478	0.0371966	0.614228		4.98_768.1123	0.0384431	0.539537		8.66_334.083	0.0355631	0.622514		0.61_203.022	0.0279239	0.655916
5.54_912.228	0.0371191	0.614966		4.36_1094.1704	0.0383691	0.540319		3.68_596.1544	0.0354374	0.623744		0.67_162.0544	0.0277857	0.65751
0.75_592.1859	0.0370875	0.615267		5.28_2429.5558	0.0383412	0.540614		5.85_322.1632	0.0353874	0.624235		0.67_281.1127	0.0276621	0.658939
8.98_164.0008	0.0369063	0.616996		8.65_812.3233	0.0383343	0.540687		4.84_682.1366	0.0353097	0.624997		5.99_462.2466	0.0274319	0.6616
5.55_508.1217	0.0366867	0.619094		3.43_662.0895	0.0382443	0.541638		6.12_687.2872	0.0352721	0.625365		Protocatechiuc acid	0.0267771	0.669195
8.61_694.3762	0.0363501	0.622316		2.48_262.0846	0.0382123	0.541977		4.28_855.2042	0.0352659	0.625426		5.34_518.0373	0.0265152	0.672242
6.19_418.2566	0.0362778	0.623009		5.3_1842.4047	0.0381517	0.542618		Malic acid	0.0350469	0.627576		3.77_336.0488	0.0262291	0.675576
8.47_560.0696	0.0361343	0.624386		5.3_942.198	0.038057	0.543621		0.61_203.022	0.0349732	0.6283		4.6_700.0143	0.0261948	0.675977
5.22_304.0588	0.0361259	0.624466		2.48_460.0998	0.0380546	0.543647		7.83_437.9666	0.0349615	0.628416		5.93_436.1372	0.0259782	0.678506
2.86_2296.7693	0.0358745	0.626881		4.59_332.1829	0.0378832	0.545465		0.56_293.9398	0.0349532	0.628497		3.56_482.0969	0.025917	0.679222
5.63_464.0952	0.0357707	0.627879		6.29_418.2563	0.0378811	0.545487		0.61_661.9816	0.0348837	0.629181		0.71_528.1476	0.0255921	0.683024
3.18_386.0836	0.0357199	0.628369		4.59_378.1878	0.0378231	0.546103		4.55_644.2312	0.0348443	0.629568		5.08_616.0327	0.0253585	0.685764
0.88_283.0671	0.0356837	0.628717		5.29_1241.2375	0.0377702	0.546664		5.76_450.1149	0.0348322	0.629687		6.77_404.1479	0.0247043	0.693456
3.58_738.1621	0.0356513	0.629029		6.42_434.2144	0.0377442	0.546941		Epigallocatechin gallate (EGCG)	0.0348123	0.629883		5.34_586.0243	0.0246485	0.694114
7.15_457.1004	0.035305	0.632366		5.77_374.1938	0.037681	0.547613		4.94_782.2251	0.0347558	0.630438		3.38_1122.2262	0.0244313	0.696676
4.29_362.1372	0.0351626	0.63374		8.94_302.001	0.0375921	0.548559		8.79_250.1185	0.0347481	0.630515		4.09_126.0318	0.0243449	0.697695
0.89_872.1727	0.0351196	0.634156		8.63_378.2012	0.0375501	0.549006		2.8_762.1418	0.0345347	0.632617		4.13_246.0894	0.024043	0.701264
0.68_285.1333	0.0347047	0.63817		1.89_392.1295	0.0374897	0.549649		3.98_302.0431	0.0345139	0.632821		5.3_1848.4187	0.0236412	0.706023
3.77_350.1938	0.034697	0.638243		Trihydroxy-octadecadienoic acid (Tri-OH-C18:2)_8.03min	0.0374521	0.55005		5.18_262.1419	0.0344765	0.633191		4.6_638.0484	0.0235314	0.707326
0.87_679.0004	0.0346084	0.639103		3.58_402.0448	0.0374276	0.550311		3.92_1148.117	0.0344594	0.63336		6.9_457.1009	0.0233972	0.708919
2.17_674.1767	0.0341948	0.643116		0.67_192.0662	0.0373526	0.551111		0.63_262.0593	0.0342339	0.635585		3.17_372.1049	0.0233527	0.709447
0.71_640.2062	0.0341211	0.643832		6.05_302.0431	0.0373091	0.551575		3.75_422.0833	0.0341124	0.636786		Kaempherol	0.023345	0.709539
0.66_446.1343	0.0337669	0.647279		3.99_271.1054	0.0372664	0.552031		3.91_1278.1455	0.0340529	0.637374		3.46_476.1524	0.0232859	0.710242
3.99_797.1981	0.0337599	0.647348		4.93_673.1397	0.0371304	0.553483		4.49_1954.3413	0.0340119	0.63778		3.65_866.203	0.0229111	0.714701
1.41_420.0468	0.0337505	0.647439		8.5_491.2651	0.0370914	0.5539		4.46_378.1885	0.0339771	0.638123		0.65_610.1026	0.022911	0.714702
5.38_334.1631	0.0336098	0.648811		5.58_598.3932	0.0369255	0.555676		0.87_786.1019	0.0339602	0.638291		5.27_1204.3089	0.0228304	0.715662
2.39_393.1627	0.0335764	0.649137		5.9_464.2615	0.0366488	0.558644		3.65_660.1402	0.0338443	0.639438		0.87_409.0228	0.0226219	0.718148
0.88_650.1082	0.0335076	0.649808		0.85_486.9797	0.0364718	0.560546		4.24_302.0432	0.0334564	0.643285		9_346.0029	0.0225081	0.719506
3.58_246.0744	0.0334724	0.650151		5.36_722.1388	0.03631	0.562287		5.82_652.1631	0.0330805	0.64702		4.52_194.0219	0.022466	0.720009
8.54_178.1	0.0328961	0.655786		7.81_350.2018	0.0360972	0.564582		1_466.0959	0.0330357	0.647466		3.44_650.139	0.021991	0.725689
1.47_140.0476	0.0327046	0.657662		7.81_350.1948	0.0360268	0.565342		5.6_286.0478	0.0330033	0.647789		3.43_662.0895	0.0217649	0.728397
6.58_446.2159	0.0326588	0.658111		4.08_256.0965	0.0359838	0.565807		0.72_430.1335	0.0329908	0.647913		1.44_318.0909	0.0217447	0.728639
2.16_417.1485	0.0323542	0.661102		5.08_616.0327	0.0359697	0.565959		3.65_380.1669	0.032772	0.650093		9.05_334.0068	0.0202642	0.746461
1.78_284.0653	0.0323125	0.661512		5.07_1096.2273	0.0359018	0.566693		6.1_940.6473	0.0326323	0.651486		6.15_456.1035	0.0201873	0.74739
8.84_576.3126	0.0322264	0.662358		2.48_166.0268	0.0357263	0.568592		4.6_524.0536	0.0325669	0.652139		5.67_392.2048	0.0199828	0.749864
2.68_571.989	0.0321264	0.663341		0.86_327.9538	0.0356417	0.569509		3.57_326.0851	0.0325588	0.65222		4.02_386.1916	0.0198969	0.750904
Caffeoyl alcohol	0.0319351	0.665225		5.04_942.2058	0.0355119	0.570916		5.48_662.0113	0.0324749	0.653058		4.06_1322.2752	0.0195992	0.75451
1.42_152.0114	0.0318281	0.666279		0.64_133.0752	0.0354946	0.571104		3.67_390.0927	0.0324501	0.653306		6.28_473.0953	0.0194457	0.756373
3.64_840.1929	0.0317736	0.666816		3.9_486.1067	0.0352725	0.573516		1.48_537.1199	0.032389	0.653916		3.77_184.0372	0.0193354	0.757711
0.58_609.816	0.0317521	0.667029		4.94_1242.2981	0.0350817	0.575593		8.05_467.1206	0.031975	0.658058		4.13_380.0511	0.0191853	0.759534
4.6_548.074	0.0316878	0.667663		2.89_593.1239	0.0350489	0.57595		3.38_800.0837	0.0316798	0.661019		6.5_530.0373	0.0190945	0.760638
8.86_612.2894	0.0316672	0.667866		4.96_678.1331	0.0348587	0.578024		3.28_776.1231	0.0316409	0.661409		6.84_286.047	0.018981	0.762017
Phenylalanine	0.031636	0.668173		7.77_216.1368	0.0348511	0.578108		4.16_1370.2269	0.0314665	0.663161		8.61_694.3762	0.0189603	0.76227
4.32_488.0958	0.0314946	0.669569		3.89_440.063	0.0346408	0.580405		0.65_610.1026	0.031139	0.666456		0.7_588.0945	0.0189446	0.762461
0.67_106.0282	0.031177	0.672708		0.74_338.0864	0.0346256	0.580571		8.13_243.184	0.0310728	0.667123		4.65_390.212	0.0184696	0.768244
5.08_724.1177	0.0311235	0.673238		4.46_378.1885	0.0344083	0.58295		1.33_311.0656	0.0310593	0.667258		4.01_388.1736	0.0179178	0.77498
3.76_138.0324	0.0310882	0.673588		8.83_237.9861	0.0343139	0.583984		3.44_160.0376	0.03099	0.667956		3.9_486.1067	0.0176564	0.778177
4.32_442.0899	0.0308824	0.675625		9.03_328.0071	0.0342421	0.584772		0.87_409.0228	0.0307806	0.670068		0.78_769.1453	0.0172096	0.783649
3.17_548.1163	0.0306131	0.678296		4.21_570.0567	0.0339513	0.587967		8.2_247.9904	0.0307789	0.670085		4.13_312.0614	0.0169837	0.786421
4.19_856.1583	0.0305404	0.679017		Gallic acid	0.033928	0.588224		5.8_362.195	0.030697	0.670912		5.66_486.0777	0.016926	0.787129
4.01_280.1312	0.0304192	0.680221		1.63_265.0045	0.03387	0.588862		0.55_471.906	0.0306763	0.671121		0.78_761.0837	0.0165599	0.791626
5.36_838.0792	0.0304066	0.680346		6.1_940.6473	0.0338609	0.588962		1.94_404.0625	0.0306461	0.671426		0.99_470.0797	0.0165345	0.791939
Flavonol-trisaccharide_756.2107	0.030225	0.682152		1.13_260.1013	0.0332192	0.596046		3.58_463.9885	0.0304739	0.673166		4.68_808.1973	0.0163891	0.793728
4.66_165.0643	0.0302227	0.682175		0.56_273.9674	0.0332004	0.596255		2.37_389.0733	0.0304452	0.673455		6.73_446.0854	0.0162891	0.794957
5.4_262.142	0.0301942	0.682458		8.86_612.2894	0.0328775	0.599835		8.13_327.1366	0.0304052	0.67386		Protocatechoyl hexoside	0.0162005	0.796048
3.28_930.1496	0.0298642	0.685744		4.5_746.039	0.0325145	0.60387		4.6_700.0143	0.0302633	0.675296		Kaempherol-3-O-rhamnosyl-glucoside-7-O-rhamnose	0.0161116	0.797143
2.75_316.0795	0.0295713	0.688665		2.48_672.0775	0.0325033	0.603995		3.69_418.1833	0.0301601	0.67634		5.28_854.1672	0.0160416	0.798006
Calabricoside B (Quercetin-3-O-[4''-O-caffeoyl-α-L-rhamnopyranosyl-(1→2)-α-L-arabinopyranosyl]-7-O-glucoside)	0.0291335	0.69304		8.71_316.1905	0.0322314	0.607026		0.54_279.923	0.0301031	0.676918		5.24_502.072	0.0160124	0.798365
4.96_1912.3671	0.0289144	0.695233		6.15_434.1211	0.0319428	0.61025		2.91_392.104	0.0298992	0.678985		4.18_816.1624	0.0156043	0.803398
4.94_1242.8014	0.0288552	0.695826		5.28_1210.2982	0.0317834	0.612035		5.62_480.2568	0.0297256	0.680746		6.8_446.0851	0.0155804	0.803693
5.94_432.1057	0.0287522	0.696859		6.09_950.6761	0.0316799	0.613194		Kaempherol hexose	0.0296992	0.681015		4.59_332.1829	0.0155619	0.803921
3.43_370.0785	0.0286065	0.69832		3.34_1376.2543	0.0316697	0.613309		2.72_360.1063	0.0295604	0.682424		1.63_233.0662	0.015531	0.804303
4.52_194.0219	0.0283703	0.70069		0.94_156.0445	0.0316297	0.613757		Salicylic acid hexose	0.0295401	0.68263		1.19_374.0865	0.0154413	0.805411
5.3_1848.4187	0.0283271	0.701125		5.28_2398.6134	0.0314738	0.615507		4.21_616.041	0.029431	0.68374		0.88_842.1324	0.0152992	0.807166
2.68_512.0367	0.0283248	0.701148		6.19_418.2566	0.0313714	0.616657		4.96_304.0581	0.0292487	0.685594		5.28_1188.3166	0.0152951	0.807217
2.85_454.1123	0.028216	0.702241		8.42_174.1259	0.0312918	0.617552		4.76_800.1635	0.0291054	0.687054		0.91_420.1379	0.0152672	0.807562
2.51_381.1635	0.0281039	0.703368		Feruloyl hexose_4.03min	0.0312691	0.617808		5.74_188.1052	0.029104	0.687067		0.93_1010.9992	0.0145027	0.817024
4.01_388.1736	0.0280046	0.704367		UDP-hexose	0.0312402	0.618132		3.12_621.1659	0.0290806	0.687306		Quercetin pentose_5.24min	0.0142923	0.819633
6.05_302.0431	0.0276132	0.70831		4.6_526.2524	0.0310908	0.619814		8.42_174.1259	0.0284512	0.69373		2.91_392.104	0.0140682	0.822414
5.91_472.0652	0.0275089	0.709362		6.48_416.241	0.0310219	0.62059		6.72_460.2672	0.0283925	0.69433		8.5_579.3164	0.0139613	0.82374
6.78_446.2509	0.0273103	0.711367		8.43_442.2556	0.0307965	0.623133		2.8_366.1474	0.0283861	0.694396		6.48_416.241	0.0135415	0.828958
5.21_396.1968	0.0271411	0.713076		0.88_283.0705	0.0307067	0.624147		7.51_798.3189	0.0283403	0.694864		6.54_336.1607	0.0129249	0.836634
3.01_392.1096	0.0270142	0.714359		3.17_372.1049	0.0305695	0.625698		2.96_762.1414	0.0283201	0.695071		5.4_508.2517	0.0129139	0.836772
4.6_564.0394	0.0268831	0.715685		6.07_406.1264	0.0303008	0.62874		3.14_378.0208	0.0282955	0.695322		7.83_437.9666	0.0127322	0.839037
4.21_616.041	0.0268776	0.715741		3.35_382.0543	0.0302298	0.629544		1_702.102	0.0280623	0.697711		2.07_468.0207	0.0127235	0.839145
0.76_559.073	0.0268654	0.715865		3.77_1232.2416	0.0301699	0.630224		Dihydroxy-hexadecanoic acid (di-OH-C16:0)	0.0279044	0.699328		3.3_788.1978	0.0127087	0.83933
1.93_225.0644	0.0267993	0.716534		5.95_464.2617	0.0301009	0.631006		2.94_1088.1765	0.0279014	0.69936		5.82_652.1631	0.0126578	0.839964
3.63_626.1468	0.0265489	0.71907		1.37_126.032	0.0300759	0.63129		3.66_520.0516	0.0278416	0.699973		0.89_774.204	0.0123061	0.844354
3.57_410.0388	0.0264723	0.719847		6.3_404.1492	0.0299649	0.632551		4.95_953.1737	0.0277279	0.701139		0.65_254.1022	0.012127	0.846591
0.79_339.9979	0.026331	0.72128		4.36_1072.1886	0.0299297	0.632951		4.98_768.1123	0.0276304	0.702141		5.85_322.1632	0.0121123	0.846774
3.97_472.1209	0.0260285	0.724352		0.63_276.0283	0.0299269	0.632982		5.08_526.0436	0.0275327	0.703144		4.24_342.036	0.0120903	0.847049
3.58_633.0616	0.0256551	0.72815		6.15_497.117	0.0299188	0.633075		0.63_289.0695	0.0275274	0.703198		4.5_670.1128	0.0120439	0.847629
1_702.102	0.0255364	0.729359		5.6_294.0961	0.0297337	0.63518		0.86_327.9538	0.0275026	0.703454		1.01_340.1376	0.0119448	0.848868
0.88_764.1155	0.0255343	0.72938		2.95_473.1585	0.0297181	0.635357		2.33_168.0425	0.0271463	0.707118		5.73_498.1734	0.0119026	0.849395
0.66_310.0244	0.0254969	0.729761		8.53_828.3186	0.0296832	0.635754		4.78_1202.2184	0.0269655	0.708979		5.84_516.0881	0.0118647	0.849869
1.48_559.102	0.0254517	0.730221		2.7_614.1837	0.0293959	0.639029		0.67_106.0282	0.0264892	0.713894		1.63_295.037	0.0117674	0.851087
6.18_424.1683	0.0254255	0.730489		6.09_967.6663	0.0293459	0.6396		5.93_436.1372	0.0264078	0.714734		4.13_374.0321	0.0117345	0.851497
3.93_348.0847	0.0254221	0.730523		8.64_493.2798	0.0292583	0.6406		8.77_271.2134	0.0262252	0.716623		Caffeoyl alcohol	0.0115518	0.853784
4.6_700.0143	0.025334	0.731421		8.75_528.2924	0.0292266	0.640962		3.67_354.0827	0.026208	0.716801		2.54_190.0846	0.011301	0.856923
4.28_229.0723	0.025216	0.732624		4.75_1232.31	0.0291859	0.641427		0.53_321.8941	0.0260611	0.718321		1.4_244.061	0.0112336	0.857769
3.58_290.0659	0.0252001	0.732787		1.38_253.9749	0.0291805	0.641489		5.48_548.0262	0.0260562	0.718371		0.73_1162.2704	0.0110994	0.85945
4.19_772.2052	0.0251943	0.732846		3.57_426.0974	0.029023	0.64329		7.88_187.1114	0.025999	0.718963		Hypoxanthine/purinol	0.0106177	0.86549
0.66_310.0325	0.0251341	0.73346		7.93_224.1055	0.0289772	0.643815		4.32_510.0771	0.0259781	0.71918		5.2_608.1375	0.0102616	0.86996
0.57_242.0904	0.0250145	0.73468		4.21_542.0379	0.0289326	0.644325		9.03_374.0145	0.025889	0.720103		0.71_590.038	0.0102375	0.870264
2.56_154.0632	0.0246473	0.738433		3.93_126.0317	0.0289021	0.644674		4.22_718.108	0.0258221	0.720795		1.88_694.0839	0.00996187	0.873727
Feruloyl malate_5.16min	0.024504	0.739899		5.38_168.0423	0.0287728	0.646156		3.68_224.0534	0.0257756	0.721278		2.91_392.0915	0.00992405	0.874202
1.19_374.0865	0.0243383	0.741596		0.88_634.134	0.0287279	0.646671		0.74_278.0477	0.0257436	0.721609		8.56_477.2854	0.00976288	0.876229
0.67_281.1127	0.0241017	0.74402		3.02_898.1943	0.0287215	0.646743		3.66_452.0624	0.0256003	0.723096		3.01_392.1096	0.00975948	0.876272
3.58_138.0174	0.0240779	0.744264		3.58_624.1131	0.0286411	0.647666		0.72_823.116	0.0255668	0.723443		7.88_187.1114	0.00968196	0.877247
6.41_1176.8432	0.0237166	0.747971		5.6_458.1782	0.0284581	0.649766		3.53_532.0491	0.0255057	0.724077		0.79_807.1126	0.00958158	0.878509
5.2_372.2211	0.0235813	0.74936		2.02_248.0822	0.0284438	0.649931		1.84_434.0132	0.0253283	0.725919		4.13_442.0195	0.00951678	0.879325
2.82_288.0435	0.0232444	0.752825		0.8_324.0386	0.0284343	0.650041		0.87_387.0423	0.0251972	0.727282		6.37_400.2459	0.0092987	0.88207
0.91_420.1379	0.0232179	0.753098		4.64_193.06	0.0282358	0.652322		5.6_334.069	0.0247779	0.731645		Sucrose-FA	0.00926326	0.882516
4.5_738.1222	0.0231252	0.754051		3.51_496.0848	0.027923	0.655927		1.63_332.0748	0.0245794	0.733714		1.84_412.0315	0.00908337	0.884781
8.34_302.2097	0.0231153	0.754153		0.72_430.1335	0.0278262	0.657044		4.94_1242.2981	0.0244706	0.734848		0.87_435.025	0.0088825	0.887312
4.58_154.0269	0.0228487	0.7569		0.6_297.8983	0.0278072	0.657263		3.67_662.143	0.0243256	0.736361		1.78_284.0653	0.00883281	0.887939
8.54_290.0769	0.0225236	0.760253		3.83_720.1312	0.0277981	0.657367		8.56_477.2854	0.0238752	0.741067		2.11_254.0546	0.00882399	0.88805
8.22_327.0504	0.0222887	0.762678		0.63_105.0442	0.0277448	0.657983		2.68_154.0268	0.0238096	0.741753		6.15_272.0688	0.00867789	0.889891
3.55_866.2017	0.0221172	0.764451		2.9_638.103	0.027699	0.658512		4.86_1292.2919	0.0235823	0.744132		3.77_279.0745	0.00844498	0.892829
2.49_519.9852	0.0220414	0.765235		1.48_559.102	0.0276199	0.659426		5.94_432.1057	0.0233711	0.746345		3.31_194.0588	0.00816017	0.896422
1.84_434.0132	0.0220184	0.765472		5.81_418.2566	0.0275335	0.660424		4.6_632.0266	0.0228442	0.751875		Kaempherol pentose_5.65min	0.00803534	0.897998
0.58_327.9244	0.0220089	0.76557		0.47_131.9734	0.0273506	0.66254		3.46_466.1082	0.0226094	0.754343		0.73_516.1703	0.00798334	0.898655
6.12_755.2755	0.0219864	0.765803		3.57_410.0388	0.0272954	0.66318		4.44_800.1636	0.0225433	0.755039		8.66_208.1124	0.00763432	0.903063
1.06_112.017	0.0219583	0.766093		2.9_678.0878	0.0272741	0.663426		4.08_376.1382	0.0225425	0.755047		0.63_364.0883	0.00737258	0.906371
3.3_454.1087	0.0219274	0.766414		1.14_463.0748	0.0269184	0.667553		5.93_274.0848	0.0224679	0.755832		2.9_678.0878	0.00734919	0.906667
1_466.0959	0.0217178	0.768583		0.75_229.0634	0.0268557	0.668282		4.49_2586.5022	0.0223822	0.756734		5.33_520.1942	0.00734324	0.906742
0.73_1162.2704	0.0216518	0.769267		0.95_192.0663	0.0268173	0.668728		0.6_549.7838	0.0223366	0.757214		4.24_302.0432	0.00693673	0.911883
2.9_638.103	0.0216167	0.76963		3.58_204.0636	0.0267733	0.669238		3.65_354.0938	0.0223081	0.757515		2.38_215.0799	0.00691275	0.912187
4.46_378.1885	0.0215622	0.770194		3.33_634.1328	0.0267251	0.669799		4.48_746.0979	0.0222789	0.757822		6.9_430.0908	0.00691007	0.91222
2.75_532.1232	0.0215546	0.770273		Phenylthyl-primeveroside (phenylthyl-pentose-hexose)_4.51min	0.0266511	0.67066		5.81_244.1316	0.0220918	0.759793		4.19_794.1863	0.00622395	0.920906
3.87_442.09	0.0214448	0.771411		4.49_710.1004	0.0266108	0.671129		4.68_320.0408	0.0220645	0.760081		5.62_878.3431	0.00613563	0.922025
5.16_135.046	0.0214249	0.771617		6.29_250.062	0.0262784	0.675001		4.22_1070.2511	0.0219969	0.760794		4.68_934.2558	0.00604713	0.923146
1.84_517.9668	0.0213555	0.772336		0.79_339.9979	0.0259806	0.678479		5.94_478.1108	0.0218807	0.76202		2.91_392.079	0.00603379	0.923315
6.54_336.1607	0.0212506	0.773424		2.83_143.0736	0.0259169	0.679224		4.67_618.1126	0.0218415	0.762433		0.74_338.0864	0.00577525	0.926592
1.88_694.0839	0.0212139	0.773805		3.01_392.1096	0.0256583	0.682249		1.04_431.9993	0.0215479	0.765533		5.09_350.0635	0.00563561	0.928362
2.68_170.0217	0.0210999	0.774988		5.22_326.0402	0.025647	0.682382		3.26_358.0665	0.0215428	0.765587		8.77_271.2134	0.00534876	0.931999
Syringin (Sinapyl alcohol glucose)_4.76min	0.0208025	0.778077		7.83_369.9787	0.0256462	0.682391		3.83_446.1788	0.0215137	0.765895		0.94_178.0817	0.0052389	0.933393
Tricin hexose_5.7min	0.0207901	0.778206		4.49_724.1159	0.0255462	0.683562		Terpenoid glycoside_404.2046_4.13min_3,4-Dihydroxy-5,6-epoxy-β-ionol-9-O-β-glucopyranoside//Euphorbioside A	0.0214519	0.766547		Lotaustralin anitrile-6'-apioside	0.0052022	0.933858
3.12_621.1659	0.0206296	0.779874		2.48_940.2012	0.0250786	0.689051		2.91_392.079	0.0214343	0.766733		4.24_194.0221	0.00486006	0.938199
3.15_534.1944	0.0203514	0.782768		8.62_388.294	0.0249858	0.690142		8.42_201.127	0.0212825	0.768338		0.66_416.1581	0.00472713	0.939886
0.58_327.9154	0.0202318	0.784013		3.15_534.1944	0.0247416	0.693016		8.45_243.1839	0.0211736	0.76949		0.71_640.2062	0.0046871	0.940395
4.1_309.0857	0.0201516	0.784849		0.79_230.0037	0.0246629	0.693944		0.58_207.9742	0.0210883	0.770393		4.94_1242.8014	0.00454684	0.942175
5.26_134.022	0.0201223	0.785154		3.7_1034.2105	0.0244943	0.695932		4.32_488.0958	0.0210859	0.770419		3.58_204.0636	0.00437593	0.944345
4.49_2586.5022	0.0200952	0.785436		4.84_482.2351	0.0244315	0.696673		1.88_632.1135	0.0210617	0.770675		2.07_338.0621	0.00436205	0.944521
8.57_286.2146	0.0197572	0.78896		5.07_1052.2385	0.0244249	0.696751		3.27_300.0847	0.0208641	0.772768		5.08_944.135	0.00408293	0.948066
0.73_782.2071	0.0196337	0.790248		0.7_309.1089	0.0244145	0.696873		5.48_506.0597	0.0208581	0.772831		1.39_266.0487	0.00404243	0.94858
8.42_174.1259	0.0193474	0.793238		8.86_532.3217	0.0243392	0.697762		1.94_434.1429	0.0207488	0.77399		5.11_1018.213	0.00403633	0.948658
3.04_295.1057	0.0191147	0.795669		Prodelphinidin B3-3-O-gallate ((EGC-C)-gallate)_3.83min	0.0237342	0.70492		7.83_292.0347	0.0207204	0.77429		5.62_304.1523	0.00385279	0.95099
Rutin	0.0191066	0.795753		0.56_115.9961	0.0237007	0.705318		8.42_356.2178	0.0206679	0.774847		0.61_189.0055	0.00365525	0.9535
5.04_942.2058	0.0189576	0.797312		4.49_680.0673	0.0235325	0.707312		4.21_306.0748	0.0204179	0.777498		5.27_416.2042	0.00365352	0.953522
1.02_283.0913	0.0187386	0.799604		0.87_409.0228	0.0234552	0.708231		5.74_272.059	0.0203893	0.777802		4.81_690.1197	0.0032346	0.958846
0.99_759.1012	0.0187017	0.79999		6.09_1018.6633	0.0233672	0.709276		0.62_268.9715	0.0203549	0.778168		2.87_318.0336	0.00317827	0.959562
2.82_560.1188	0.0186154	0.800894		3.38_294.1171	0.0232162	0.711069		3.66_758.203	0.0202616	0.779158		4.77_196.0708	0.00296337	0.962294
1.54_365.1318	0.0185982	0.801074		5.94_686.1503	0.0230466	0.713087		3.44_650.139	0.0200786	0.781102		0.64_545.1382	0.00275487	0.964945
5.6_334.069	0.0184942	0.802164		5.29_1226.7648	0.0230053	0.713579		2.48_448.9817	0.0200063	0.78187		8.44_692.3607	0.00246091	0.968684
0.62_197.0246	0.0183472	0.803704		8.77_210.1623	0.0228842	0.715021		2.54_316.0804	0.0199752	0.782201		6.18_424.1683	0.00203108	0.974152
3.69_456.0675	0.0181513	0.805758		3.92_1148.117	0.0226929	0.717301		4.53_302.0433	0.0197867	0.784206		4.49_710.1004	0.00189272	0.975912
Phenylthyl-primeveroside (phenylthyl-pentose-hexose)_4.09min	0.0179903	0.807447		3.81_222.0533	0.0226692	0.717584		5.48_532.0529	0.0197501	0.784595		2.86_228.0627	0.00178887	0.977233
2.48_396.0435	0.0179721	0.807638		3.43_578.1423	0.0225151	0.719423		2.67_1068.2139	0.0195492	0.786733		8.13_265.1661	0.00178513	0.977281
7.23_546.3035	0.0178894	0.808506		0.66_416.1581	0.022443	0.720283		5.58_598.3932	0.0195411	0.786819		5.29_1210.7993	0.0013932	0.982268
8.68_224.0317	0.0178236	0.809197		4.77_813.2297	0.0224318	0.720418		Homogentisic acid	0.0194609	0.787673		4.63_1056.1959	0.000732997	0.99067
Myricetin hexoside	0.0178025	0.809419		6_362.1938	0.0223141	0.721823		4.32_442.0899	0.0193292	0.789076		3.56_416.06	0.000625917	0.992033
2.68_648.0023	0.0178016	0.809428		Pentose	0.0222229	0.722913		3.44_672.1263	0.0192762	0.789642		4.26_299.1011	0.000469295	0.994027
4.49_710.1004	0.0175389	0.812187		0.91_429.997	0.0222079	0.723093		4.59_378.1878	0.0190825	0.791707		5.28_2398.6134	0.00043467	0.994467
0.7_957.2039	0.0174966	0.812633		0.73_235.0164	0.0218947	0.726842		0.65_572.142	0.0189643	0.792968		6.08_344.22	0.000141639	0.998197
5.31_730.1332	0.0173794	0.813865		0.55_245.9726	0.0217793	0.728224		8.34_302.2097	0.0188598	0.794084		5.74_486.0777	7.50806e-05	0.999044
5.2_408.1999	0.0173325	0.814358		Prodelphinidin B3-3-O-gallate ((EGC-C)-gallate)_4.06min	0.0215826	0.730584		2.33_398.0832	0.0188197	0.794511		Feruloyl hexose_3.3min	-4.44912e-05	0.999434
0.78_644.1813	0.0173142	0.814551		4.21_288.0638	0.0215297	0.731219		3.38_806.1018	0.0187773	0.794964		4.58_396.194	-0.000297901	0.996208
8.74_198.1616	0.0172655	0.815063		3.38_422.0416	0.0214445	0.732241		3.58_624.1131	0.0187591	0.795158		5.3_1826.4405	-0.00109232	0.986097
3.37_192.049	0.0172363	0.81537		8.52_286.1337	0.0213713	0.733121		5.31_678.1116	0.0185789	0.797083		5.84_532.0537	-0.00131994	0.9832
3.61_416.1593	0.0170596	0.817229		1.99_347.1217	0.0212779	0.734244		4.42_626.1486	0.0185542	0.797347		6_362.1938	-0.00139101	0.982296
0.64_562.0107	0.016927	0.818625		1_702.102	0.0212548	0.734521		4.33_294.0958	0.0185281	0.797626		5.13_678.1357	-0.00163802	0.979153
0.72_430.1335	0.0167641	0.820341		4.9_1220.3147	0.0212289	0.734833		3.61_462.1282	0.0181462	0.801711		4.21_332.0543	-0.00186611	0.97625
3.66_594.1497	0.0166114	0.82195		5.9_464.0952	0.0212048	0.735122		8.77_210.1623	0.0180144	0.803121		0.65_572.142	-0.00187294	0.976163
3.94_1134.3096	0.0165548	0.822547		1.87_610.1315	0.0209888	0.737721		8.18_525.251	0.0179572	0.803734		4.02_542.1253	-0.00220323	0.971961
2.11_254.0546	0.0164578	0.823569		5.4_430.2199	0.0208623	0.739245		5.77_538.1693	0.0178556	0.804821		3.74_400.1005	-0.00283492	0.963927
3.17_356.0638	0.0163498	0.824709		1.88_632.1135	0.0207706	0.740349		4.16_382.1844	0.0178181	0.805223		1.63_265.0045	-0.0031398	0.960051
3.58_389.9906	0.0162999	0.825235		Fumaric acid	0.0207661	0.740404		4.6_548.074	0.0177951	0.805469		6.42_434.2144	-0.00323531	0.958837
3.38_360.0694	0.0162936	0.825302		4.97_778.0563	0.0206421	0.741898		Feruloylquinic acid_3.66min	0.0177193	0.806281		8.56_545.2733	-0.00363079	0.95381
5.2_608.1375	0.0162009	0.826279		3.38_860.1104	0.0205722	0.742743		3.38_914.179	0.0177025	0.806462		3.64_1458.3155	-0.00372791	0.952576
3.99_306.0747	0.0160197	0.828192		3.46_882.1986	0.0205403	0.743126		5.08_272.0328	0.0176338	0.807199		4.66_164.0329	-0.0038947	0.950457
2.83_304.0155	0.0159286	0.829154		3.06_438.0809	0.0202843	0.746218		6.28_198.1261	0.0174655	0.809003		4.68_386.1096	-0.00399463	0.949188
0.71_114.0342	0.01576	0.830936		4.21_480.0673	0.0202654	0.746447		3.57_348.0686	0.0173683	0.810046		0.41_195.9136	-0.00408579	0.94803
4.01_442.1836	0.015724	0.831316		5.51_534.2109	0.0202413	0.746737		4.6_564.0394	0.017333	0.810424		0.55_357.9287	-0.00408976	0.947979
6.84_286.047	0.0157003	0.831566		1.38_321.9626	0.0202395	0.74676		0.61_448.0542	0.0171378	0.812519		1.82_344.0539	-0.00422719	0.946234
0.82_391.0157	0.015697	0.831601		4.5_738.1222	0.0202236	0.746952		3.58_618.1057	0.0171004	0.812922		5.66_502.0424	-0.00456792	0.941907
2.26_516.2056	0.0155911	0.83272		3.58_602.1296	0.020058	0.748955		0.61_532.0126	0.017084	0.813098		8.75_498.1763	-0.00502927	0.936052
8.75_528.2924	0.0155053	0.833627		3.49_572.0482	0.0199343	0.750451		3.36_792.146	0.0169799	0.814215		1.44_236.1261	-0.00529327	0.932703
5.51_242.1522	0.0154569	0.83414		4.62_596.133	0.0198223	0.751807		5.08_562.0654	0.0164698	0.8197		3.18_452.1313	-0.00563271	0.928399
0.63_220.0005	0.015288	0.835926		2.54_383.1075	0.0197676	0.75247		4.68_342.021	0.0164382	0.82004		0.91_235.9921	-0.00581911	0.926036
4.6_638.0484	0.0151913	0.83695		4.21_1952.1977	0.0197434	0.752763		6.05_566.0723	0.0163414	0.821082		Leucine/Isoleucine	-0.00588297	0.925227
4.5_670.1128	0.0150156	0.83881		3.57_326.0851	0.0195679	0.754891		3.66_594.1497	0.0161746	0.822879		5.29_684.1431	-0.00632629	0.91961
Tryptophan	0.0148471	0.840594		0.82_391.0157	0.0193376	0.757684		4.68_184.0226	0.0161401	0.823249		2.49_519.9852	-0.00674609	0.914295
0.91_471.1586	0.0148455	0.840611		4.51_794.0546	0.0191698	0.759722		0.73_626.0932	0.0160672	0.824035		7.83_369.9787	-0.00683005	0.913233
2.68_641.9858	0.0147355	0.841777		4.78_332.0625	0.0191121	0.760424		1.84_412.0315	0.0160315	0.824419		1.02_283.0913	-0.00687062	0.91272
3.65_660.1402	0.0144322	0.844992		5.29_1210.7993	0.0190601	0.761056		5.95_464.2617	0.0159662	0.825123		5.16_920.2154	-0.00693779	0.91187
3.93_400.1007	0.0142845	0.846559		4.1_309.0857	0.0190358	0.761351		0.82_791.1301	0.015547	0.829644		1.39_266.0411	-0.00713103	0.909425
3.35_382.0543	0.0141307	0.848191		5.28_1272.2665	0.0189997	0.76179		2.48_126.0317	0.0151046	0.834421		4.03_374.0638	-0.00714416	0.909259
4.56_1360.2597	0.0141103	0.848407		5.59_462.2465	0.0186726	0.765771		0.87_418.0359	0.0147465	0.838292		3.38_1138.1974	-0.00761937	0.903252
2.27_616.119	0.0140593	0.848948		4.13_442.0195	0.0186436	0.766124		3.38_814.0445	0.0144905	0.841062		4.46_426.0959	-0.0076679	0.902639
3.67_662.143	0.0139783	0.849808		7.83_562.0875	0.0186318	0.766267		3.68_392.0688	0.0144677	0.841309		0.63_303.0857	-0.00779777	0.900998
0.56_555.8728	0.0138871	0.850777		Tryptophan	0.0185906	0.76677		4.21_288.0638	0.0144536	0.841461		4.46_578.1418	-0.00785705	0.90025
0.63_645.9772	0.0135796	0.854044		2.72_426.0948	0.0185326	0.767476		3.43_454.0409	0.0144418	0.841589		3.48_1376.2365	-0.00787762	0.89999
0.77_172.0399	0.013452	0.855401		0.56_159.9867	0.0185161	0.767677		3.63_626.1468	0.0144002	0.842039		6.51_473.0956	-0.00819053	0.896039
5.31_648.0782	0.0132096	0.857978		8.83_493.2787	0.0182672	0.770713		0.65_526.1356	0.0143827	0.842228		5.3_2474.509	-0.00821989	0.895669
6.72_460.2672	0.0131241	0.858888		Neochlorogenic acid (5-O-caffeoylquinic acid, neoCGA)	0.0181063	0.772677		5.48_516.0883	0.0142092	0.844107		3.78_882.1977	-0.00838405	0.893597
0.61_370.9536	0.013117	0.858964		1.3_610.1324	0.0179285	0.774849		0.56_159.9867	0.0141933	0.84428		8.18_525.251	-0.00867227	0.889962
0.74_185.9941	0.0130328	0.85986		1.41_360.0711	0.017724	0.77735		4.49_2580.4856	0.0141198	0.845076		Syringin (Sinapyl alcohol glucose)_4.76min	-0.0087078	0.889514
Hexose	0.0128322	0.861995		8.44_432.2352	0.0175408	0.779592		5.74_126.1046	0.0140695	0.845621		5.63_464.0952	-0.00878783	0.888505
4.94_1242.2981	0.0128186	0.86214		6.62_562.1988	0.0169006	0.787441		Aspartic acid	0.0139264	0.847172		2.87_312.016	-0.00890589	0.887017
3.58_192.0279	0.012788	0.862465		8.51_690.3455	0.0168066	0.788594		3.5_488.0848	0.0138368	0.848144		5.32_304.0592	-0.00895568	0.88639
3.58_160.0378	0.0121543	0.869219		0.56_555.8728	0.0168064	0.788598		2.91_392.0915	0.0138112	0.848421		3.57_410.0388	-0.00902702	0.885491
4.84_482.2351	0.0119886	0.870986		8.67_512.3028	0.0167484	0.789309		2.45_685.228	0.0136784	0.849861		3.97_402.0955	-0.00906193	0.885052
3.38_948.2472	0.0117459	0.873576		0.7_499.1523	0.0164989	0.792377		5.27_370.0918	0.0136013	0.850697		8.65_812.3233	-0.00906475	0.885016
Feruloyl malate_5.16min	0.0116288	0.874825		3.38_164.0318	0.0160407	0.798017		5.28_657.1532	0.0133448	0.853481		Kaempherol pentose_5.74min	-0.00943552	0.880347
0.77_598.1153	0.0116098	0.875029		4.97_762.087	0.0160404	0.79802		4.34_1528.2686	0.0132264	0.854766		3.5_279.0752	-0.00946772	0.879942
2.9_678.0878	0.0115899	0.875241		5.79_253.1438	0.0158637	0.800199		2.48_665.0584	0.0131854	0.855212		Tyrosine	-0.0095166	0.879327
0.72_739.189	0.0115707	0.875446		2.95_326.0879	0.0157806	0.801223		5.08_170.0219	0.0131542	0.855551		8.34_444.2713	-0.009719	0.876781
8.22_287.0571	0.0115357	0.87582		3.26_662.0963	0.0157476	0.80163		4.49_2564.5207	0.0130962	0.856181		1.14_463.0748	-0.0097639	0.876216
3.29_328.1161	0.0112459	0.878915		5.62_878.3431	0.0153893	0.806052		4.46_920.1435	0.0130563	0.856615		5.3_1842.4047	-0.00983111	0.875371
3.57_180.0271	0.010947	0.88211		0.65_422.0855	0.0151811	0.808626		2.07_402.08	0.0129663	0.857592		5.28_2429.5558	-0.010038	0.87277
3.46_476.0814	0.0109302	0.88229		3.92_768.1295	0.0151181	0.809405		Flavonol-trisaccharide_756.2107	0.0128794	0.858537		Syringin (Sinapyl alcohol glucose)_5.91min	-0.0102327	0.870323
2.48_948.1814	0.0109122	0.882481		0.93_372.1149	0.0149679	0.811263		3.15_534.1944	0.0128581	0.858768		2.48_448.9817	-0.0102814	0.869712
2.02_310.0492	0.0108017	0.883664		0.69_327.991	0.0149062	0.812026		4.95_1890.3862	0.0124275	0.86345		4.5_738.1222	-0.0102904	0.869599
3.38_164.0318	0.0107443	0.884277		4.21_577.976	0.0148994	0.81211		4.16_173.1056	0.0122874	0.864975		0.6_230.0378	-0.0103481	0.868874
2.27_678.0898	0.010739	0.884334		5.08_944.135	0.0147309	0.814197		3.57_120.0438	0.0121063	0.866946		3.88_470.1393	-0.0104406	0.867713
0.73_626.0932	0.0105287	0.886584		0.89_112.0172	0.0146497	0.815202		3.75_1522.2713	0.0117873	0.870422		5.24_426.0961	-0.0108584	0.862471
8.2_247.9904	0.0104729	0.88718		4.23_518.1046	0.0144092	0.818183		1_452.0273	0.0116078	0.872379		3.48_1170.2579	-0.0109	0.861949
3.46_324.1429	0.0104054	0.887903		7.05_229.1682	0.0143352	0.8191		3.95_914.154	0.0115758	0.872727		3.67_1778.3723	-0.010983	0.860909
4.6_524.0536	0.0102532	0.889533		3.33_369.0696	0.0143212	0.819275		5.77_430.1106	0.0114184	0.874443		3.59_670.2372	-0.0111222	0.859164
2.83_117.0578	0.00995733	0.892701		3.38_360.0694	0.0139171	0.824289		5.17_366.0948	0.0110108	0.87889		5.24_472.1007	-0.0111719	0.858541
6.13_530.3083	0.00995687	0.892706		3.38_428.0596	0.0138608	0.824989		7.23_200.1415	0.0108756	0.880366		Kaempherol-rutinoside	-0.0116959	0.851981
3.39_621.1586	0.00990507	0.89326		0.88_710.12	0.0138449	0.825187		5.32_304.0592	0.0108574	0.880565		6.21_215.1526	-0.011698	0.851955
0.73_235.0164	0.00983804	0.893978		4.39_308.1478	0.0136014	0.828213		Myricetin hexoside	0.010782	0.881388		4.59_378.1878	-0.0119153	0.849237
3.57_164.0329	0.00969597	0.895501		0.72_823.116	0.0135622	0.8287		Kaempherol-rutinoside	0.0106603	0.882717		5.26_1028.241	-0.0126294	0.840319
8.4_802.4179	0.00958257	0.896716		2.85_454.1123	0.0134895	0.829605		3.43_370.0785	0.0106011	0.883363		4.28_855.2042	-0.013001	0.835686
5.9_464.2615	0.009494	0.897666		2.83_117.0578	0.0134076	0.830623		3.95_936.1371	0.0105719	0.883683		4.21_577.976	-0.0130723	0.834798
0.56_293.9398	0.0090946	0.901949		4.96_348.0289	0.0133563	0.831262		3.27_198.0534	0.0105472	0.883953		3.58_402.0448	-0.013209	0.833095
8.44_760.3489	0.00893666	0.903643		3.92_559.0528	0.013208	0.833108		1.01_230.005	0.010422	0.88532		5.74_502.0421	-0.0135906	0.828347
5.38_608.1476	0.00885366	0.904534		3.38_698.1732	0.0128921	0.837043		8.81_243.9936	0.0104038	0.88552		3.68_392.0688	-0.0136986	0.827004
5.71_390.132	0.00826516	0.910852		5.28_1820.4216	0.0126318	0.840289		1.48_559.102	0.0102715	0.886966		5.9_464.0952	-0.0137486	0.826384
2.48_448.9817	0.0081581	0.912002		4.2_908.1959	0.012605	0.840623		4.67_680.087	0.0101711	0.888063		3.85_768.1312	-0.0137638	0.826194
6.9_302.0433	0.00813069	0.912297		0.74_265.0833	0.0123328	0.844021		2.48_370.0426	0.0100658	0.889215		3.69_318.0719	-0.0140554	0.822572
5.34_586.0243	0.00798933	0.913816		2.96_364.0701	0.0121705	0.846047		6.53_301.0956	0.00984866	0.89159		6.95_538.2987	-0.0141943	0.820848
8.77_210.1623	0.0077784	0.916082		4.52_800.072	0.0121302	0.846551		0.74_173.0639	0.00983674	0.89172		0.87_855.1363	-0.0141986	0.820795
4.08_376.1382	0.00743052	0.919823		6.04_374.1942	0.0117866	0.850846		Dihydrophaseic acid	0.00979751	0.892149		4.36_882.1924	-0.0145231	0.816771
0.69_820.159	0.00719088	0.9224		0.88_174.0164	0.0117269	0.851592		0.78_708.0466	0.00969926	0.893225		8.71_238.0011	-0.0149889	0.811003
3.23_610.138	0.00712392	0.923121		8.25_228.1363	0.0116612	0.852415		0.64_146.0709	0.00966791	0.893568		0.73_919.1364	-0.0150197	0.810622
0.73_465.1032	0.00711564	0.92321		1.02_184.0374	0.0116383	0.852702		8.71_238.0011	0.00964963	0.893768		3.92_852.0851	-0.0151049	0.809568
4.84_378.1887	0.00703839	0.924041		3.48_1376.2365	0.0114694	0.854815		5.67_1090.2354	0.00940859	0.896406		9.03_374.0145	-0.0151929	0.80848
0.95_646.1934	0.00703802	0.924045		0.56_293.9398	0.0114642	0.85488		0.74_244.0708	0.00887561	0.902245		2.9_638.103	-0.0153026	0.807125
7.83_604.0756	0.00697499	0.924723		8.71_238.0011	0.0114467	0.8551		0.7_588.0945	0.00874293	0.903699		0.87_387.0423	-0.0157132	0.802054
3.7_1034.2105	0.00681636	0.92643		2.94_1826.3459	0.0114453	0.855117		3.25_253.0954	0.00873867	0.903745		2.87_380.0036	-0.0157484	0.80162
8.86_293.9927	0.00676787	0.926952		2.84_382.0546	0.0114252	0.855369		1.23_330.096	0.00870239	0.904143		0.98_261.0319	-0.0158238	0.80069
0.92_161.0689	0.00667874	0.927912		0.61_203.022	0.0114003	0.855681		1.42_152.0114	0.0086889	0.904291		6.15_497.117	-0.0159809	0.798753
5.71_228.0791	0.00663212	0.928413		2.83_160.1002	0.0113815	0.855916		6.05_482.1213	0.00862935	0.904944		4.51_794.0546	-0.0161245	0.796984
0.64_306.0509	0.00635874	0.931357		1.48_537.1199	0.0112821	0.85716		3.17_192.0273	0.00854977	0.905816		8.63_378.2012	-0.0161289	0.79693
6.09_309.1215	0.0061412	0.9337		3.65_866.203	0.0111417	0.858919		1.97_567.1302	0.00845701	0.906834		0.74_185.9941	-0.0162898	0.794948
6.28_514.072	0.00610899	0.934047		6.19_884.3321	0.010889	0.862087		0.62_677.962	0.00830801	0.908468		4.33_294.0958	-0.0170686	0.785379
4.36_207.0899	0.00602246	0.934979		3.38_490.0313	0.0108887	0.86209		0.63_303.0857	0.00827302	0.908852		4.19_856.1583	-0.0173528	0.781894
6.49_492.2928	0.00571363	0.938306		(Epi)Gallocatechin (EGC or GC)_3.3min	0.0108362	0.862749		0.63_276.0283	0.00820327	0.909617		Phenylalanine	-0.0175164	0.779891
Glutamic acid	0.00554192	0.940157		5.78_318.132	0.0108306	0.86282		4.49_2548.5525	0.00815344	0.910164		Aspartic acid	-0.01761	0.778744
4.08_256.0965	0.00540088	0.941677		4.94_782.2251	0.0106604	0.864954		0.87_869.1402	0.00806698	0.911112		1.02_184.0374	-0.0180456	0.773419
3.9_788.1991	0.00523674	0.943447		2.38_215.0799	0.0106001	0.865712		2.02_248.0822	0.0080493	0.911306		2.55_310.1269	-0.0182063	0.771457
3.51_785.1506	0.00505271	0.945431		3.92_1126.1331	0.0105982	0.865734		0.73_569.1576	0.00794527	0.912448		3.93_400.1007	-0.0184208	0.76884
5.22_580.309	0.00502347	0.945746		0.92_312.0555	0.0104537	0.867548		8.13_265.1661	0.00781162	0.913915		4.5_746.039	-0.0184485	0.768502
0.59_468.9431	0.00491935	0.946869		2.16_417.1485	0.0104288	0.867861		2.48_650.1027	0.00778161	0.914244		3.74_440.0762	-0.018521	0.767618
0.58_441.8935	0.00487798	0.947315		3.38_1144.2101	0.0103138	0.869305		3.57_410.0388	0.00773097	0.9148		0.94_260.1315	-0.0185777	0.766927
8.93_308.2005	0.00479288	0.948233		4.36_1088.1583	0.0102509	0.870095		5.14_830.081	0.00770433	0.915093		0.88_650.1082	-0.0190034	0.761745
0.91_374.0883	0.00456882	0.95065		1.3_632.1142	0.0102018	0.870712		2.48_948.1814	0.00761817	0.916039		3.99_492.1846	-0.0191173	0.76036
0.74_278.0477	0.0044534	0.951895		4.68_403.9955	0.0101403	0.871485		6.69_202.1207	0.00755819	0.916698		0.61_448.0542	-0.0193401	0.757654
4.74_408.197	0.00435637	0.952942		3.92_1088.1832	0.00975452	0.876334		2.48_369.0697	0.00741001	0.918325		5.3_1910.3899	-0.0194889	0.755848
0.89_673.9758	0.00422647	0.954344		2.94_914.1876	0.00975103	0.876378		3.57_164.0329	0.00715583	0.921117		3.24_1474.3203	-0.019566	0.754913
6.28_530.0374	0.00415989	0.955062		3.5_550.0631	0.00965714	0.877559		5.48_538.0701	0.00708802	0.921862		6.97_430.091	-0.0197134	0.753127
8.77_491.263	0.00372013	0.959808		1_466.0959	0.00892112	0.886826		0.7_725.1429	0.00699689	0.922864		4.31_368.1141	-0.0199347	0.750446
2.94_356.0635	0.00353193	0.96184		3.92_1104.1515	0.00886249	0.887565		4.34_443.0931	0.00672825	0.925817		1.84_495.9833	-0.0199878	0.749804
2.68_970.1398	0.00348158	0.962384		3.43_224.0532	0.00868305	0.889826		5.08_442.0885	0.00638764	0.929562		0.8_670.0778	-0.019992	0.749753
3.47_162.0531	0.00347041	0.962504		8.5_579.3164	0.0085505	0.891498		1_592.103	0.00618407	0.931802		8.74_198.1616	-0.0201161	0.748251
5.34_524.0548	0.00330121	0.964331		6.21_534.2057	0.00853867	0.891647		4.41_824.1961	0.00603456	0.933447		3.5_301.0558	-0.0202083	0.747137
8.14_327.0503	0.00327585	0.964605		0.65_572.142	0.00852356	0.891838		0.55_403.9251	0.00602351	0.933568		8.5_374.1769	-0.0202727	0.746359
4.24_302.0432	0.00317202	0.965726		8.56_545.2733	0.00849052	0.892254		8.67_512.3028	0.00598578	0.933983		8.2_247.9904	-0.0209822	0.737801
2.89_593.1239	0.00306343	0.966899		2.83_304.0155	0.00821219	0.895766		4.23_778.1366	0.00593238	0.934571		4.24_338.1583	-0.0213112	0.733844
3.38_698.1732	0.00296557	0.967956		8.79_233.9918	0.00802418	0.898139		3.38_948.2472	0.00589283	0.935006		3.44_160.0376	-0.021415	0.732596
3.38_422.0416	0.00292755	0.968366		2.82_288.0435	0.00796129	0.898933		1.13_260.1013	0.00568419	0.937303		5.3_1294.2508	-0.0214274	0.732447
6.28_473.0953	0.0028505	0.969198		0.58_609.816	0.00784348	0.900421		8.94_310.2096	0.00535941	0.940878		6.92_448.2318	-0.0214529	0.732141
9.03_374.0145	0.0026052	0.971848		2.48_405.9994	0.00782881	0.900606		4.36_462.0812	0.0051434	0.943257		2.86_250.0457	-0.0215469	0.731012
0.94_178.0817	0.00246741	0.973336		Syringin (sinapyl alcohol hexoside)	0.00772627	0.901901		2.48_696.0997	0.00510523	0.943677		8.94_302.001	-0.0215514	0.730958
0.71_416.1171	0.0024606	0.97341		4.4_376.1365	0.0074546	0.905334		0.88_764.1155	0.00504872	0.9443		3.04_295.1057	-0.0217112	0.729041
4.74_226.0152	0.00234852	0.974621		0.86_403.0173	0.00730118	0.907274		3.26_126.0317	0.00491968	0.945721		5.9_344.2205	-0.0217403	0.728692
4.29_374.137	0.00221186	0.976097		4.06_1034.2108	0.00729352	0.907371		Prodelphinidin B2-3-O-gallate (EGC-EGC-gallate)	0.00475151	0.947574		3.29_328.1161	-0.0217731	0.7283
5.82_478.1112	0.00211856	0.977105		3.2_452.1198	0.00703	0.910703		4.59_332.1829	0.00437824	0.951687		1_524.1376	-0.0218649	0.727199
5.76_410.2157	0.00206338	0.977701		5.21_576.1472	0.00690411	0.912296		0.99_546.084	0.00425827	0.95301		4.46_1186.2266	-0.0219882	0.725722
8.83_493.2787	0.00192601	0.979185		2.82_430.1617	0.00685586	0.912906		3.69_456.0675	0.00425195	0.953079		4.21_586.0039	-0.0220401	0.725101
3.38_914.179	0.00163329	0.982348		3.74_440.0762	0.00658666	0.916313		5.79_456.1071	0.00420114	0.953639		0.9_764.221	-0.0220504	0.724978
4.94_1868.4033	0.00155664	0.983177		3.92_920.1657	0.00644431	0.918116		8.98_296.006	0.00393852	0.956534		0.64_500.1208	-0.0220667	0.724782
4.84_682.1366	0.00151052	0.983675		4.13_312.0614	0.00624118	0.920688		3.68_496.0478	0.00392058	0.956732		8.64_493.2798	-0.0222107	0.72306
5.58_684.1885	0.00127465	0.986224		3.33_328.055	0.00618885	0.921351		2.48_288.0641	0.00390342	0.956921		0.63_262.0593	-0.0224182	0.720579
1.63_265.0045	0.00126157	0.986365		Citric/Isocitric acid	0.00603993	0.923238		5.79_253.1438	0.00387413	0.957244		5.69_639.1989	-0.0227706	0.716375
5.11_218.1161	0.00124388	0.986556		4.42_626.1486	0.00594266	0.92447		3.38_784.1163	0.00376095	0.958492		4.66_1186.2107	-0.0228951	0.714891
4.51_794.0546	0.00118197	0.987225		3.26_482.1048	0.00591213	0.924857		3.69_318.0719	0.00370334	0.959128		Prunasin anitrile pentoside (Benzyl alcohol pentoside)	-0.0230428	0.713132
2.68_593.9727	0.00114562	0.987618		5.34_1240.3022	0.00587763	0.925294		2.48_404.0534	0.00358839	0.960395		3.58_602.1296	-0.0230791	0.7127
2.83_160.1002	0.0011233	0.987859		Terpenoid glycoside_404.2046_6.01min_3,4-Dihydroxy-5,6-epoxy-β-ionol-9-O-β-glucopyranoside//Euphorbioside A	0.00582564	0.925953		2.72_198.0532	0.00354923	0.960827		1.04_1039.0275	-0.0231445	0.711922
5.33_928.2227	0.00110669	0.988039		3.6_380.1554	0.00574976	0.926915		5.3_1826.4405	0.00348667	0.961517		2.22_567.1308	-0.0231551	0.711796
7.96_326.2086	0.000845979	0.990857		3.28_418.0889	0.00557378	0.929146		2.77_356.0749	0.00342297	0.96222		Rutin	-0.0231729	0.711585
6.51_468.0666	0.000747122	0.991925		1.78_284.0653	0.00540611	0.931272		3.27_384.0386	0.00341548	0.962302		8.13_395.1235	-0.0234457	0.708343
4.49_1938.3707	0.000617201	0.993329		3.92_1110.1649	0.00534254	0.932078		2.48_460.0998	0.00316457	0.96507		0.41_191.9358	-0.0235835	0.706708
1.26_416.1063	0.000612586	0.993379		7.88_187.1114	0.00500909	0.936308		5.29_635.1465	0.00312762	0.965477		5.41_850.2146	-0.0238792	0.703202
5.31_678.1116	0.000542714	0.994134		3.27_394.1268	0.00494448	0.937128		3.26_420.0371	0.00312669	0.965488		4.45_226.1209	-0.023885	0.703134
3.24_1474.3203	0.000293382	0.996829		2.71_204.0899	0.00485884	0.938215		Syringin (Sinapyl alcohol glucose)_4.76min	0.00311914	0.965571		4.35_1506.2769	-0.0240928	0.700674
2.82_446.1286	0.000290467	0.996861		5.3_1229.7745	0.00478207	0.939189		6.17_670.2748	0.00305404	0.966289		6.15_434.1211	-0.0241487	0.700014
8.51_690.3455	6.54151e-05	0.999293		3.9_1018.2141	0.00458846	0.941647		4.95_2522.5399	0.00297624	0.967147		1.58_138.0318	-0.0244956	0.695916
3.38_402.0515	-6.80196e-05	0.999265		6.95_538.2987	0.00453995	0.942262		5.08_518.0137	0.00295455	0.967387		7.08_302.2098	-0.0245729	0.695005
0.69_217.9483	-8.59866e-05	0.999071		3.43_346.0587	0.00450158	0.94275		4.01_388.1736	0.00279693	0.969125		3.58_160.0378	-0.0245983	0.694705
2.82_430.1617	-9.39815e-05	0.998984		3.1_247.106	0.00441349	0.943868		3.26_178.0274	0.00232454	0.974338		4.77_454.2402	-0.0248332	0.691937
3.46_488.0919	-0.00018716	0.997977		2.11_254.0546	0.00438635	0.944213		5.48_600.04	0.00217972	0.975936		2.84_382.0546	-0.0250681	0.689174
4.29_1338.2699	-0.000384485	0.995844		8.75_594.2702	0.00417189	0.946936		4.49_2542.536	0.00213191	0.976464		4.14_1066.2022	-0.0250884	0.688936
0.88_283.0705	-0.000435814	0.99529		6.49_492.2928	0.00415923	0.947097		3.68_610.0244	0.0017831	0.980314		3.57_614.1608	-0.0251042	0.68875
Malic acid	-0.00054717	0.994086		2.22_567.1308	0.00404872	0.948501		6.12_665.305	0.00176884	0.980471		5.79_456.1071	-0.0255213	0.683855
2.96_762.1414	-0.000579025	0.993742		3.92_940.1674	0.00381713	0.951443		4.67_596.13	0.00170716	0.981152		5.97_260.069	-0.0255714	0.683267
5.08_632.001	-0.000610207	0.993405		4.09_472.0646	0.0036409	0.953682		0.64_349.0798	0.0015497	0.98289		1_422.0718	-0.0258615	0.679871
0.89_112.0172	-0.000936493	0.989878		4.21_306.0748	0.00362455	0.95389		1.44_236.1261	0.00153379	0.983066		0.89_598.0537	-0.0260189	0.678031
3.58_602.1296	-0.00111577	0.987941		8.77_271.2134	0.0035804	0.954451		0.71_271.9669	0.00144553	0.98404		5.7_912.2295	-0.026371	0.673922
5.43_928.2248	-0.00120089	0.987021		3.08_1066.2011	0.00304369	0.961273		0.63_155.0717	0.00126312	0.986054		0.83_349.0377	-0.0268417	0.668444
3.68_596.1544	-0.00147522	0.984056		8.75_498.1763	0.00302169	0.961553		3.16_431.1635	0.00107972	0.988079		0.76_559.073	-0.026909	0.667662
p-Coumaroylquinic acid_3.37min	-0.00155973	0.983143		3.87_210.0532	0.0030214	0.961556		8.64_493.2798	0.000821951	0.990925		5.2_372.2211	-0.0273918	0.662064
3.74_388.1735	-0.00160808	0.982621		3.79_462.1724	0.00299377	0.961908		3.05_454.1113	0.000809614	0.991061		3.38_1144.2101	-0.0274413	0.661491
3.88_446.0821	-0.00184075	0.980107		0.99_102.033	0.00290962	0.962978		0.73_919.1364	0.000790932	0.991267		8.67_521.3119	-0.0275003	0.660808
4.09_494.0562	-0.00189954	0.979471		4.06_784.0984	0.00287378	0.963433		0.99_296.1066	0.000751741	0.9917		5.38_334.1631	-0.0280004	0.655034
6.51_473.0956	-0.00223544	0.975842		1.02_283.0913	0.00283298	0.963952		Myricetin deoxyhexosyl hexoside	0.000653421	0.992785		4.06_154.0269	-0.0280883	0.654021
2.9_636.1316	-0.00227533	0.975411		Malic acid	0.00283058	0.963982		5.9_344.2205	0.000519851	0.99426		3.57_638.1513	-0.0283	0.651585
4.49_2564.5207	-0.00237177	0.974369		3.32_262.0784	0.00276786	0.96478		0.68_285.1333	0.000439776	0.995144		9.03_328.0071	-0.0287845	0.646021
4.22_642.1761	-0.00238057	0.974274		4.51_732.0823	0.00270463	0.965584		8.01_501.2415	0.000411477	0.995457		0.63_510.0418	-0.0288698	0.645044
0.8_670.0778	-0.00238755	0.974199		5.31_648.0782	0.00263569	0.966461		0.83_229.0614	0.000393768	0.995652		0.68_285.1333	-0.0292624	0.640554
4.16_390.189	-0.00253297	0.972628		4.46_578.1418	0.00256002	0.967423		3.91_320.054	0.000237395	0.997379		2.48_948.1814	-0.029314	0.639964
3.19_502.1325	-0.00259796	0.971926		2.73_920.1759	0.00223523	0.971554		1.93_225.0644	0.000235516	0.9974		7.83_640.0291	-0.0293805	0.639206
0.89_641.0402	-0.00267114	0.971136		5.34_432.0718	0.00206698	0.973695		Dehydrodiconiferyl alcohol hexoside-FA	0.000212852	0.99765		2.44_1416.4587	-0.0299506	0.632714
2.68_572.0503	-0.00273257	0.970472		2.48_396.0435	0.00203369	0.974118		p-Coumaroylquinic acid_4.16min	0.000211762	0.997662		2.48_370.0426	-0.0299699	0.632494
Myricetin pentose	-0.00281191	0.969615		0.93_574.0825	0.00200975	0.974423		0.88_732.1024	0.000201217	0.997778		3.86_678.0932	-0.0300681	0.631379
0.64_293.054	-0.00284029	0.969309		0.71_245.9808	0.00193767	0.97534		3.51_785.1506	-0.000190063	0.997901		4.49_712.0572	-0.0301226	0.630761
3.85_388.1735	-0.00298202	0.967778		4.6_1520.2535	0.00183836	0.976603		7.51_776.3368	-0.000283661	0.996868		5.28_974.23	-0.030152	0.630427
4.28_855.2042	-0.00324661	0.964921		4.21_556.056	0.00182576	0.976764		0.93_556.1226	-0.000336771	0.996282		5.31_730.1332	-0.0301525	0.63042
0.57_227.9728	-0.0033965	0.963302		5.3_1826.4405	0.00170888	0.978251		0.72_162.0182	-0.000363934	0.995982		5.3_2442.5804	-0.0304225	0.627361
4.28_207.0902	-0.00343812	0.962853		3.1_376.147	0.00158591	0.979816		0.78_644.1813	-0.000489931	0.994591		8.8_264.0034	-0.0306018	0.625332
Pantothenic acid	-0.00364509	0.960619		8.15_467.1213	0.00152042	0.980649		5.33_206.1311	-0.000561256	0.993803		2.54_383.1075	-0.0308033	0.623056
5.58_598.3932	-0.00379251	0.959027		3.92_898.1672	0.001402	0.982156		3.91_1256.1635	-0.000712834	0.992129		0.61_187.0384	-0.0311948	0.618643
0.58_207.9771	-0.0042546	0.95404		5.16_135.046	0.00132756	0.983103		6.05_194.0582	-0.000745593	0.991768		3.26_662.0963	-0.0312662	0.61784
5.57_334.1634	-0.00432118	0.953322		4.13_380.0511	0.00130737	0.98336		4.96_664.0669	-0.000921933	0.989821		4.34_443.0931	-0.031326	0.617168
1.63_233.0662	-0.00433868	0.953133		2.48_718.0804	0.00119989	0.984728		Feruloyl hexose_4.03min	-0.000936599	0.989659		5.26_1066.2539	-0.0313284	0.617141
8.24_184.147	-0.00464044	0.949877		5.34_1218.3223	0.00109707	0.986036		3.92_559.0528	-0.000952265	0.989486		2.77_162.0526	-0.0315499	0.614653
8.56_545.2733	-0.00469447	0.949294		0.67_162.0544	0.00106941	0.986388		2.48_328.0561	-0.00124081	0.9863		2.48_418.0516	-0.0316458	0.613577
5.13_1080.2355	-0.00477288	0.948449		2.6_936.1709	0.00104547	0.986693		5.08_256.0351	-0.00146157	0.983863		5.51_592.1434	-0.0317398	0.612523
0.88_376.0049	-0.00479963	0.94816		6.01_426.1869	0.000940364	0.988031		0.41_195.9136	-0.00153367	0.983067		4.46_378.1885	-0.031772	0.612163
3.47_416.1066	-0.00480873	0.948062		8.13_243.184	0.000904244	0.988491		2.48_662.0453	-0.0015439	0.982954		5.32_798.1187	-0.0318237	0.611583
6.9_430.0908	-0.00490239	0.947052		3.92_852.0851	0.000886686	0.988714		3.99_306.0747	-0.00157429	0.982619		2.27_678.0898	-0.0318709	0.611055
6.69_242.1158	-0.0049273	0.946783		8.53_257.1995	0.000817526	0.989594		2.85_454.1123	-0.00164842	0.981801		1.01_230.005	-0.0324685	0.604382
3.87_210.0532	-0.0050488	0.945473		0.76_320.0367	0.000741622	0.99056		4.2_908.1959	-0.00180368	0.980087		3.57_616.1688	-0.0325699	0.603254
1.94_632.1136	-0.00508423	0.945091		0.78_761.0837	0.000608443	0.992255		2.48_940.2012	-0.00195477	0.978419		2.68_154.0268	-0.0326303	0.602582
4.49_2570.524	-0.00508749	0.945056		4.29_318.0364	0.000555212	0.992933		3.33_396.0389	-0.00204193	0.977457		6.51_716.3451	-0.032937	0.599173
6.9_385.9975	-0.0051218	0.944686		4.46_426.0959	0.000359806	0.99542		4.97_778.0563	-0.00210095	0.976806		2.02_182.106	-0.0329831	0.598662
5.29_1241.2375	-0.0052992	0.942773		8.61_694.3762	0.000274434	0.996507		3.86_678.0932	-0.00238982	0.973618		4.95_1890.3862	-0.0330474	0.59795
5.27_370.0918	-0.00533983	0.942335		1_778.2407	-5.45483e-07	0.999993		0.63_645.9772	-0.0023969	0.97354		0.63_426.0814	-0.0330803	0.597585
4.66_207.0748	-0.00535247	0.942199		4.13_374.0321	-7.64391e-05	0.999027		6.21_215.1526	-0.00249464	0.972461		5.3_616.1403	-0.033151	0.596801
3.47_386.0841	-0.00536311	0.942084		4.21_521.0795	-0.000323773	0.995879		2.48_634.1293	-0.00269391	0.970262		Phenylthyl-primeveroside (phenylthyl-pentose-hexose)_4.42min	-0.03351	0.592831
2.79_253.0957	-0.00556465	0.939912		3.23_442.0914	-0.000371256	0.995274		Protocatechiuc acid	-0.00271191	0.970064		3.73_792.1522	-0.0337411	0.590282
5.08_906.1847	-0.00563563	0.939147		8.24_228.1366	-0.000442463	0.994368		8.77_491.263	-0.00297106	0.967204		0.56_293.9398	-0.0339303	0.588198
2.83_143.0736	-0.00578424	0.937545		3.34_482.1004	-0.000541261	0.993111		0.63_364.0883	-0.00318581	0.964835		3.95_140.0836	-0.0343371	0.58373
4.35_296.1264	-0.00590605	0.936233		1.26_416.1063	-0.00103952	0.986769		0.72_713.0689	-0.00343226	0.962117		4.19_772.2052	-0.0344236	0.582782
0.71_724.0279	-0.00590619	0.936231		3.38_762.1398	-0.00115962	0.98524		4.77_454.2402	-0.00356861	0.960613		5.08_632.001	-0.0345019	0.581925
4.78_1322.2742	-0.0059358	0.935912		0.65_254.1022	-0.00122112	0.984458		3.84_318.0751	-0.00357123	0.960584		0.92_312.0555	-0.0345275	0.581644
0.95_192.0663	-0.00611433	0.933989		5.3_2442.5804	-0.00128366	0.983662		1.43_571.2107	-0.00389371	0.957029		0.72_336.1555	-0.0346099	0.580743
3.42_1204.3001	-0.00616837	0.933407		2.82_446.1286	-0.00129943	0.983461		4.01_280.1312	-0.00392033	0.956735		5.91_472.0652	-0.0346298	0.580525
4.54_388.2108	-0.00639772	0.930937		3.26_388.1365	-0.00130733	0.983361		4.86_694.1048	-0.00414524	0.954255		2.82_410.1716	-0.0347191	0.57955
0.89_598.0537	-0.00666162	0.928096		0.41_191.9358	-0.00131781	0.983227		1.58_138.0318	-0.00416921	0.953991		0.89_614.0282	-0.0348387	0.578243
4.21_332.0543	-0.00666583	0.92805		Terpenoid glycoside_404.2046_4.13min_3,4-Dihydroxy-5,6-epoxy-β-ionol-9-O-β-glucopyranoside//Euphorbioside A	-0.00133969	0.982949		5.38_168.0423	-0.00444814	0.950917		5.2_408.1999	-0.0350258	0.576203
3.69_318.0719	-0.0068638	0.92592		2.6_914.1888	-0.0015639	0.980096		Caffeoyl shikimate	-0.00445802	0.950808		3.33_634.1328	-0.0350486	0.575954
8.45_243.1839	-0.00688036	0.925741		2.94_1066.1985	-0.00169109	0.978477		1_422.0718	-0.00459257	0.949325		5.43_928.2248	-0.0352368	0.573905
0.8_324.0386	-0.00696519	0.924828		2.28_346.0894	-0.00187167	0.97618		5.48_668.0278	-0.00462762	0.948939		8.53_257.1995	-0.0358035	0.567756
8.8_264.0034	-0.00699624	0.924494		4.26_324.0484	-0.0019614	0.975038		0.68_506.158	-0.0052065	0.942562		4.63_1034.2038	-0.0362765	0.562649
Quercetin pentose_5.34min	-0.00727427	0.921503		6.15_456.1035	-0.00215414	0.972586		4.51_732.0823	-0.00541715	0.940242		0.72_576.026	-0.036459	0.560684
5.91_218.116	-0.00735477	0.920637		0.77_598.1153	-0.00215534	0.972571		8.75_528.2924	-0.00551332	0.939184		8.66_221.992	-0.0364998	0.560245
1.04_431.9993	-0.00746173	0.919487		3.22_904.1803	-0.00257889	0.967183		2.48_138.0318	-0.0057263	0.936839		3.39_1474.3085	-0.0365246	0.559978
8.97_315.9956	-0.00762397	0.917743		4.94_1242.8014	-0.00292415	0.962793		3.66_194.0579	-0.00579686	0.936062		4.49_680.0673	-0.0366971	0.558125
2.2_1370.2591	-0.00766776	0.917272		4.36_864.1582	-0.00300943	0.961708		5.31_648.0782	-0.0058152	0.935861		1.29_708.1032	-0.0369763	0.555132
0.91_429.997	-0.00774929	0.916395		Syringin-FA	-0.00304866	0.96121		4.83_320.054	-0.00583439	0.935649		8.13_327.1366	-0.0370197	0.554668
8.25_228.1363	-0.00790531	0.914718		3.3_788.1978	-0.00332819	0.957656		0.66_488.187	-0.00612493	0.932452		4.9_1220.3147	-0.0371173	0.553623
8.24_228.1366	-0.00792563	0.9145		2.82_226.0722	-0.00341688	0.956529		6.05_504.1033	-0.0061325	0.932369		3.2_452.1198	-0.0371434	0.553345
0.6_129.9683	-0.007983	0.913884		4.85_454.2412	-0.00369481	0.952997		6.58_446.2159	-0.00641247	0.929289		3.17_882.1998	-0.0371537	0.553234
4.49_2548.5525	-0.00813261	0.912276		4.13_246.0894	-0.00370076	0.952921		0.88_710.12	-0.00645493	0.928822		3.34_1170.2573	-0.0372304	0.552415
3.46_882.1986	-0.00815462	0.91204		5.29_684.1431	-0.00377453	0.951984		5.28_1272.2665	-0.00661699	0.92704		0.89_641.0402	-0.037512	0.549411
5.34_502.0718	-0.0083479	0.909963		3.17_1072.1939	-0.0040773	0.948138		8.56_545.2733	-0.0068436	0.924549		4.23_778.1366	-0.0377053	0.547355
4.49_2542.536	-0.00843384	0.909041		3.55_866.2017	-0.00439868	0.944056		7.83_562.0875	-0.00697364	0.92312		8.13_243.184	-0.0378333	0.545995
7.83_562.0875	-0.00843595	0.909018		5.31_680.0674	-0.0044648	0.943217		Neochlorogenic acid (5-O-caffeoylquinic acid, neoCGA)	-0.00724082	0.920184		3.16_431.1635	-0.0378443	0.545878
0.72_162.0182	-0.00883356	0.904749		3.57_120.0438	-0.00447013	0.943149		2.86_400.0642	-0.00753729	0.916927		0.65_304.0739	-0.0383569	0.540448
3.31_194.0588	-0.0088562	0.904506		1.82_344.0539	-0.00447015	0.943149		3.68_480.0675	-0.00762291	0.915987		5.29_2436.5577	-0.0386611	0.537239
8.34_324.1914	-0.0089074	0.903957		4.02_386.1916	-0.00466904	0.940624		8.86_293.9927	-0.0077261	0.914854		0.82_404.0045	-0.0390519	0.53313
5.16_572.2259	-0.00906461	0.90227		6.61_555.2892	-0.00478069	0.939207		5.41_850.2146	-0.00775702	0.914514		3.13_468.1266	-0.0391732	0.531858
6.01_426.1869	-0.00925108	0.90027		2.96_276.0521	-0.00481134	0.938818		4.05_472.099	-0.00776856	0.914388		3.38_457.0995	-0.0393738	0.529758
5.32_814.085	-0.00926233	0.90015		3.56_416.06	-0.00498276	0.936642		3.46_350.1926	-0.00806046	0.911184		0.6_216.0182	-0.03941	0.529379
2.67_1068.2139	-0.00931689	0.899564		4.36_462.0812	-0.00542239	0.931065		0.63_510.0418	-0.00810505	0.910694		1.37_126.032	-0.0395547	0.527867
5.3_638.1228	-0.00950699	0.897526		Phenylthyl-primeveroside (phenylthyl-pentose-hexose)_4.42min	-0.00547906	0.930347		1_134.0218	-0.00818116	0.909859		4.4_376.1365	-0.0399156	0.524105
4.27_192.0421	-0.00959272	0.896607		3.28_776.1231	-0.00552671	0.929743		3.76_642.1422	-0.00828081	0.908766		3.68_480.0675	-0.040104	0.522146
3.34_482.1004	-0.00971987	0.895245		3.21_776.123	-0.00560606	0.928737		8.67_521.3119	-0.00837473	0.907736		3.95_314.0317	-0.0401456	0.521715
6.53_564.314	-0.00995336	0.892743		3.18_520.1143	-0.00562015	0.928558		2.22_567.1308	-0.00858832	0.905394		0.93_914.1904	-0.0402053	0.521096
0.61_230.032	-0.0105306	0.886563		3.69_318.0719	-0.00574235	0.927009		0.7_418.1322	-0.00896808	0.901231		8.68_224.0317	-0.0404586	0.518472
Trihydroxy-octadecadienoic acid (Tri-OH-C18:2)_8.03min	-0.0106221	0.885585		0.93_914.1904	-0.00577723	0.926567		2.4_687.1478	-0.00904344	0.900406		4.08_1680.2943	-0.0405983	0.517027
3.76_642.1422	-0.0106734	0.885036		1.81_484.1331	-0.00588432	0.925209		1.7_914.1897	-0.00925851	0.89805		5.3_638.1228	-0.040952	0.513379
3_452.1296	-0.0109408	0.882176		1.94_632.1136	-0.00591962	0.924762		Lotaustralin anitrile-6'-apioside	-0.0092627	0.898004		5.29_1226.7648	-0.0409773	0.513119
5.34_518.0373	-0.011114	0.880325		4.21_332.0543	-0.00603371	0.923316		(Epi)Gallocatechin (EGC or GC)_2.5min	-0.00941752	0.896308		0.95_646.1934	-0.0410586	0.512283
1.5_346.0892	-0.0112048	0.879354		8.18_525.251	-0.00616391	0.921667		3.27_394.1268	-0.00945697	0.895877		3.58_246.0744	-0.0411941	0.510891
Rutin	-0.011238	0.879		5.94_754.1384	-0.00619847	0.921229		3.38_294.1171	-0.00968219	0.893411		0.7_725.1429	-0.0411953	0.510878
5.1_434.2496	-0.0119316	0.871594		5.62_434.1205	-0.00626855	0.920341		0.79_230.0037	-0.0097245	0.892948		8.5_491.2651	-0.0412474	0.510344
5.11_1018.213	-0.011999	0.870875		0.6_549.7838	-0.00635431	0.919255		2.94_914.1876	-0.00972742	0.892916		5.82_478.1112	-0.04155	0.507243
5.24_502.072	-0.0121577	0.869183		0.63_220.0005	-0.00646962	0.917795		6.51_716.3451	-0.0098095	0.892018		8.81_270.0038	-0.0415992	0.50674
4.41_840.1612	-0.0123765	0.866849		5.93_274.0848	-0.00652836	0.917051		5.31_680.0674	-0.00998402	0.890109		Fumaric acid	-0.0417659	0.505037
2.48_328.0561	-0.0125295	0.865219		2.18_170.0218	-0.00696726	0.911497		4.58_1218.2105	-0.0101109	0.888721		2.39_446.142	-0.0419261	0.503403
2-Isopropyl-3-oxosuccinate_3.96min	-0.012573	0.864756		3.73_1306.2809	-0.00714258	0.909279		1_344.086	-0.0101445	0.888355		5.03_1186.2207	-0.0420283	0.502362
0.9_443.9926	-0.0125786	0.864696		8.79_215.1405	-0.00729507	0.907351		9.05_334.0068	-0.010275	0.886928		0.72_430.1335	-0.0420343	0.502301
4.64_193.06	-0.0129994	0.860215		5.51_592.1434	-0.00733115	0.906895		2.49_390.1197	-0.0102992	0.886663		5.62_489.0907	-0.0421898	0.50072
6.05_288.0639	-0.0130553	0.85962		4.71_437.0734	-0.00748215	0.904986		4.49_1084.2257	-0.0103115	0.886529		3.47_440.1704	-0.0422953	0.499649
6.8_446.0851	-0.0131119	0.859018		3.35_630.1707	-0.00768688	0.902399		5.3_1294.2508	-0.0104161	0.885385		4.36_348.1786	-0.0423154	0.499445
2.02_182.106	-0.0131175	0.858959		5.94_618.1632	-0.00771808	0.902005		3.57_426.0974	-0.0104492	0.885024		4.64_193.06	-0.0425034	0.497539
2.48_662.0453	-0.0131409	0.858709		3.98_302.0431	-0.00801028	0.898315		6.77_430.11	-0.0104902	0.884576		4.46_920.1435	-0.0425582	0.496984
6.73_446.0854	-0.0131992	0.858089		3.1_898.1948	-0.00816772	0.896327		5.28_1188.3166	-0.0106256	0.883096		5.29_1241.2375	-0.0425965	0.496597
4.87_824.154	-0.0134679	0.855232		3.23_648.085	-0.00841999	0.893144		4.24_194.0221	-0.0108165	0.881011		Salicylic acid hexose	-0.042978	0.492746
4.81_690.1197	-0.0135943	0.853888		4.78_596.1373	-0.00846032	0.892635		5.33_280.1317	-0.0109947	0.879066		0.82_256.9949	-0.0432736	0.489773
6.9_457.1009	-0.0137123	0.852633		9.03_374.0145	-0.0084895	0.892267		0.57_316.0178	-0.0111653	0.877204		5.38_168.0423	-0.0436252	0.486249
0.6_451.9263	-0.0138641	0.851021		6.6_536.2829	-0.00854979	0.891507		0.63_426.0814	-0.011473	0.873848		5.15_1216.2753	-0.0441555	0.480959
8.68_530.31	-0.0138755	0.8509		Lignan glycoside_534.2122	-0.00859177	0.890977		2-Isopropyl-3-oxosuccinate_4.16min	-0.0115113	0.87343		0.89_872.1727	-0.0442613	0.479908
4.5_746.039	-0.013973	0.849865		Glutamic acid	-0.00866589	0.890043		4.08_1674.2952	-0.0116533	0.871882		0.66_129.0439	-0.0443284	0.479242
0.76_174.0564	-0.0140076	0.849498		3.85_388.1735	-0.00873317	0.889194		2.94_1066.1985	-0.0116634	0.871772		0.94_156.0445	-0.0443701	0.478828
4.74_726.1989	-0.0141289	0.84821		in-source fragment of syringin (sinapyl alcohol hexoside)	-0.00878373	0.888557		3.68_542.0367	-0.0117791	0.870511		0.76_174.0564	-0.0445381	0.477163
5.09_622.0509	-0.0144044	0.845287		0.96_130.027	-0.00882443	0.888044		5.03_682.1373	-0.0121486	0.866486		5.28_1820.4216	-0.0445477	0.477068
0.65_304.0739	-0.0144888	0.844392		1_592.103	-0.00884045	0.887842		0.84_278.0611	-0.0121659	0.866298		7.93_224.1055	-0.0445979	0.476571
0.64_146.0709	-0.0147698	0.841413		3.18_452.1313	-0.00884747	0.887754		2.76_192.028	-0.0123484	0.864312		5.54_912.228	-0.0445984	0.476566
8.94_310.2096	-0.014816	0.840923		3.75_1154.2644	-0.00888286	0.887308		8.57_286.2146	-0.0124473	0.863235		5.76_410.2157	-0.0446665	0.475893
Quercetin pentose_5.24min	-0.0148378	0.840693		3.61_416.1593	-0.00891342	0.886923		1.26_416.1063	-0.0127305	0.860155		4.23_622.311	-0.0447093	0.47547
8.75_498.1763	-0.0148965	0.840071		3.38_814.0445	-0.00906485	0.885015		7.52_172.1102	-0.0127665	0.859763		2.02_248.0822	-0.0448276	0.474301
2.48_220.074	-0.0149298	0.839718		3.38_800.0837	-0.00908578	0.884751		5.09_622.0509	-0.0129151	0.858148		2.18_170.0218	-0.0448954	0.473632
6.97_430.091	-0.0150895	0.838027		4.39_570.1023	-0.00911373	0.884399		5.64_854.4657	-0.0129744	0.857504		0.93_257.0497	-0.0449072	0.473516
4.65_430.1734	-0.0151315	0.837583		3.38_822.071	-0.00935782	0.881325		1.01_472.0828	-0.0129874	0.857363		4.94_1242.2981	-0.0450798	0.471816
4.77_174.0896	-0.0151583	0.837299		3.38_806.1018	-0.00958188	0.878506		0.56_115.9961	-0.0130447	0.85674		3.53_1474.3124	-0.0451588	0.471039
6.09_967.6663	-0.0152034	0.836821		6.21_215.1526	-0.00979811	0.875786		5.33_236.1418	-0.0130653	0.856517		5.3_942.198	-0.0452997	0.469655
3.88_488.1543	-0.015404	0.834699		6.41_1176.8432	-0.0099175	0.874285		1.73_379.1464	-0.0131425	0.855678		4.95_953.1737	-0.0453193	0.469462
5.81_244.1316	-0.0157843	0.830679		3.55_304.044	-0.00991979	0.874256		3.91_1262.1771	-0.013381	0.853088		5.3_662.146	-0.0454022	0.46865
0.83_349.0377	-0.0157925	0.830592		3.46_466.1082	-0.00993461	0.87407		6.09_950.6761	-0.0133857	0.853038		Dihydroxy-hexadecanoic acid (di-OH-C16:0)	-0.0455076	0.467617
4.02_290.2099	-0.0159714	0.828702		5.09_256.0373	-0.00995127	0.87386		0.82_391.0157	-0.0135302	0.851469		1.38_321.9626	-0.0456412	0.466309
0.76_564.1558	-0.0161302	0.827025		3.38_914.179	-0.0100782	0.872265		3.38_376.0464	-0.0137595	0.848981		6.09_1018.6633	-0.045767	0.46508
0.35_305.9216	-0.0162275	0.825999		5.56_478.1105	-0.0103405	0.86897		3.92_1856.3049	-0.0139222	0.847218		0.86_327.9538	-0.04582	0.464563
2-Isopropyl-3-oxosuccinate_4.16min	-0.0162729	0.825519		8.13_327.1366	-0.0103501	0.86885		8.4_802.4179	-0.0140573	0.845753		2.8_366.1474	-0.0459694	0.463107
7.83_292.0347	-0.0163054	0.825177		0.72_242.0223	-0.0103893	0.868357		3.68_502.0514	-0.0141131	0.845148		0.72_242.0223	-0.0459717	0.463084
Feruloyl hexose_3.3min	-0.0164976	0.82315		0.72_713.0689	-0.0104117	0.868076		4.58_396.194	-0.014124	0.84503		3.68_502.0514	-0.0460823	0.462008
5.62_489.0907	-0.0166135	0.821928		4.21_170.0219	-0.0107748	0.86352		2.48_732.0411	-0.0142041	0.844163		4.84_682.1366	-0.0461671	0.461183
2.48_460.0998	-0.0168084	0.819874		4.67_486.224	-0.0110228	0.860409		4.74_726.1989	-0.0146702	0.839117		0.57_525.8563	-0.0462776	0.46011
5.81_418.2566	-0.0171195	0.816599		5.14_830.081	-0.0110958	0.859495		0.55_461.8822	-0.0146856	0.838951		5.97_288.0641	-0.0462896	0.459994
2.78_324.0962	-0.0171306	0.816482		8.34_444.2713	-0.0111288	0.859081		3.91_1218.2136	-0.0149187	0.83643		0.94_347.0649	-0.0463107	0.459789
8.54_222.0893	-0.0172739	0.814974		4.49_1084.2257	-0.0111937	0.858268		2.48_166.0268	-0.0150075	0.83547		6.09_967.6663	-0.0463328	0.459574
3.77_1232.2416	-0.0173036	0.814662		Prodelphinidin B3-3-O-gallate ((EGC-C)-gallate)_3.92min	-0.0112855	0.857118		5.09_638.014	-0.0150965	0.834509		5.28_2414.5835	-0.0464636	0.458307
5.62_878.3431	-0.0173366	0.814315		4.22_642.1761	-0.0112988	0.856952		0.88_748.0776	-0.0153564	0.831701		0.64_282.0028	-0.0465601	0.457373
6.84_448.2351	-0.0173543	0.814129		5.48_898.1607	-0.0113237	0.856639		3.58_192.0279	-0.0153743	0.831508		7.51_798.3189	-0.0467286	0.455745
Terpenoid glycoside_404.2046_6.01min_3,4-Dihydroxy-5,6-epoxy-β-ionol-9-O-β-glucopyranoside//Euphorbioside A	-0.0176987	0.810509		4.2_1230.2884	-0.011393	0.855772		1.87_610.1315	-0.0154814	0.830352		2.78_324.0962	-0.046749	0.455548
0.71_245.9808	-0.0181839	0.805416		6.78_446.2509	-0.0113972	0.855719		3.83_710.1709	-0.0155355	0.829768		0.61_532.0126	-0.0468904	0.454184
0.82_743.0759	-0.0182257	0.804977		2.6_952.1385	-0.0114707	0.854799		7.83_604.0756	-0.015838	0.826505		1.39_282.0067	-0.0473232	0.450025
3.87_432.1989	-0.018508	0.802019		3.9_1322.2739	-0.0119752	0.848488		5.28_1210.2982	-0.0158758	0.826098		4.21_288.0638	-0.0473876	0.449408
4.52_1490.2856	-0.0185105	0.801993		3.92_754.1369	-0.0120873	0.847087		0.81_290.0318	-0.015881	0.826042		1.48_559.102	-0.0474691	0.448628
2.48_718.0804	-0.0186286	0.800756		5.71_228.0791	-0.0121106	0.846796		5.07_1052.2385	-0.0158844	0.826005		5.03_682.1373	-0.0476089	0.447291
1.82_344.0539	-0.0186934	0.800077		6.15_272.0688	-0.0121486	0.846321		3.91_1240.197	-0.0159304	0.825509		4.95_2522.5399	-0.0476106	0.447275
3.58_618.1057	-0.0188447	0.798493		2.48_390.0269	-0.0122528	0.845019		4.12_1256.1691	-0.0161296	0.823363		0.35_305.9216	-0.0480748	0.442853
3.69_478.1672	-0.0190287	0.796569		5.94_556.193	-0.0123998	0.843183		4.78_332.0625	-0.0161837	0.82278		3.46_882.1986	-0.0480849	0.442757
0.9_764.221	-0.0191688	0.795104		3.91_320.054	-0.0124445	0.842626		Hypoxanthine/purinol	-0.0161912	0.822699		3.38_294.1171	-0.048504	0.438787
4.35_1506.2769	-0.0194166	0.792515		3.78_882.1977	-0.0128069	0.838105		2.78_462.1385	-0.0162534	0.82203		0.81_429.0358	-0.0485974	0.437905
0.94_494.1289	-0.0195599	0.791018		5.58_684.1885	-0.0128682	0.837341		1.81_484.1331	-0.0162567	0.821994		8.72_286.2161	-0.048906	0.434998
8.14_287.0564	-0.019864	0.787845		2.48_374.0603	-0.0130411	0.835187		3.43_370.0895	-0.0163343	0.821159		1.88_442.0905	-0.0490773	0.433388
0.64_500.1208	-0.0199142	0.787322		0.87_869.1402	-0.0131267	0.834121		3.34_306.0628	-0.0163491	0.821		4.48_746.0979	-0.0491167	0.43302
6.29_418.2563	-0.0199453	0.786998		2.27_616.119	-0.0132118	0.83306		0.64_545.1382	-0.0163948	0.820507		0.89_406.0358	-0.0493341	0.430983
5.62_480.2568	-0.0201117	0.785264		2.82_294.0621	-0.0132212	0.832943		5.91_472.0652	-0.0164383	0.820039		6.6_536.2829	-0.0494829	0.429593
1.4_244.061	-0.0202577	0.783743		4.21_954.1177	-0.0134031	0.830679		4.93_673.1397	-0.0164484	0.819931		7.35_200.1417	-0.0494941	0.429489
Citric/Isocitric acid	-0.0202709	0.783606		5.99_244.1318	-0.0134893	0.829607		3.92_1104.1515	-0.0164898	0.819485		0.7_957.2039	-0.0495893	0.428601
3.49_572.0482	-0.0203708	0.782566		0.82_791.1301	-0.0135543	0.828799		3.38_457.0995	-0.0165331	0.819019		3.15_534.1944	-0.049729	0.427299
1.84_412.0315	-0.0204784	0.781447		0.68_320.0164	-0.0137164	0.826783		5.08_508.0592	-0.01656	0.81873		0.64_326.1345	-0.0498459	0.426212
4.49_2580.4856	-0.0205018	0.781203		0.71_114.0342	-0.0141669	0.821188		4.24_342.036	-0.0166752	0.817491		1.88_632.1135	-0.0501027	0.42383
UDP-glucuronic acid	-0.0205622	0.780575		4.44_800.1636	-0.0143202	0.819287		4.45_546.1366	-0.0167234	0.816972		4.2_1084.2289	-0.0504545	0.420578
4.06_1034.2108	-0.0206018	0.780163		4.05_472.099	-0.0144197	0.818052		4.12_1240.1957	-0.0167514	0.816671		4.63_1642.3151	-0.0511261	0.414413
4.72_534.0289	-0.0207573	0.778547		6.51_716.3451	-0.0144747	0.817371		0.74_338.0864	-0.0168015	0.816133		7.05_229.1682	-0.051398	0.411932
5.86_390.2252	-0.0211346	0.774628		3.2_1088.1811	-0.014523	0.816772		3.59_670.2372	-0.0168133	0.816006		3.2_318.0736	-0.0515137	0.410879
0.89_437.9766	-0.0211804	0.774153		0.64_500.1208	-0.0145341	0.816634		0.6_129.9683	-0.0169132	0.814932		Tricin hexose_5.93min	-0.051624	0.409877
2.68_594.0302	-0.0212048	0.773899		2.33_398.0832	-0.0145466	0.81648		1.88_442.0905	-0.0169302	0.814749		3.65_380.1669	-0.0518343	0.407969
8.8_312.2296	-0.0212618	0.773308		3.88_488.1543	-0.0146323	0.815417		6.6_536.2829	-0.0171434	0.81246		2.48_396.0435	-0.0522934	0.403823
5.33_520.1942	-0.0212941	0.772974		4.29_1338.2699	-0.0147168	0.814371		3.97_472.1209	-0.0171656	0.812221		5.38_608.1476	-0.0524273	0.402619
4.33_294.0958	-0.0213568	0.772323		3.23_716.0709	-0.014781	0.813576		0.55_533.8821	-0.0172269	0.811563		6.61_490.2773	-0.0525456	0.401558
3.59_670.2372	-0.0214023	0.771852		8.13_395.1235	-0.0149301	0.81173		Hydroxyphenylpyruvate	-0.017292	0.810864		5.28_380.0749	-0.0526447	0.400669
0.84_204.0292	-0.0216891	0.76888		3.68_224.0534	-0.014985	0.811051		3.68_206.0421	-0.0174326	0.809356		5.07_1052.2385	-0.0527817	0.399443
3.75_422.0833	-0.0216972	0.768796		6.61_492.2922	-0.0150922	0.809725		3.55_866.2017	-0.017555	0.808043		8.87_275.9849	-0.052987	0.397609
6.37_376.1739	-0.0217597	0.768149		3.48_184.0372	-0.0151623	0.808859		Galloyl-hexoside	-0.0176812	0.80669		5.57_334.1634	-0.0530053	0.397446
0.78_708.0466	-0.0218118	0.76761		4.56_866.2049	-0.0152633	0.80761		5.51_242.1522	-0.0177187	0.806288		8.42_356.2178	-0.0530406	0.397131
2.71_1202.2541	-0.0219521	0.766158		6.61_400.2463	-0.0153502	0.806535		0.63_132.054	-0.0182134	0.800991		1.43_222.0154	-0.0530859	0.396727
0.64_119.0594	-0.0219805	0.765864		5.93_436.1372	-0.0155063	0.804608		3.94_1134.3096	-0.0182441	0.800663		4.95_708.1235	-0.0532091	0.395631
0.6_549.7838	-0.0220233	0.765422		3.5_488.0848	-0.0156284	0.803101		3.55_304.044	-0.0184951	0.797979		4.72_534.0289	-0.0536655	0.391585
8.56_477.2854	-0.0220474	0.765172		3.41_734.1422	-0.0156646	0.802653		8.44_432.2352	-0.0185897	0.796968		3.58_633.0616	-0.0540122	0.388528
4.17_551.2373	-0.0220534	0.76511		0.87_435.025	-0.0157386	0.801741		2.08_434.1431	-0.0186626	0.796188		8.77_210.1623	-0.0542917	0.386074
5.64_741.4988	-0.0221067	0.764559		4.21_938.1504	-0.0158249	0.800676		2.79_253.0957	-0.0190304	0.792262		4.35_882.1709	-0.0543767	0.38533
p-Coumaroylquinic acid_3.9min	-0.022391	0.761621		2.61_992.2149	-0.0158845	0.799941		2.48_672.0775	-0.0190773	0.791762		4.49_1944.3796	-0.0545741	0.383605
Myricetin deoxyhexosyl hexoside	-0.0224358	0.761159		4.06_270.052	-0.0158869	0.799912		3.92_488.0898	-0.0190969	0.791554		4.21_570.0567	-0.0545966	0.383408
4.26_324.0484	-0.0224666	0.760841		2.48_418.0516	-0.0159365	0.799301		1.01_340.1376	-0.019142	0.791072		0.79_230.0037	-0.0551157	0.378895
Leucine/Isoleucine	-0.0226728	0.758713		Salicylic acid	-0.0160166	0.798313		3.92_920.1657	-0.0192294	0.79014		6.29_418.2563	-0.055155	0.378554
3.46_466.1082	-0.0228983	0.756389		3.44_160.0376	-0.0160455	0.797957		2.49_458.0142	-0.0193054	0.78933		Terpenoid glycoside_404.2046_4.13min_3,4-Dihydroxy-5,6-epoxy-β-ionol-9-O-β-glucopyranoside//Euphorbioside A	-0.0554037	0.376405
2.18_170.0218	-0.0229384	0.755976		0.6_129.9683	-0.0160718	0.797633		5.64_792.4956	-0.019311	0.789271		2.51_464.0306	-0.0554542	0.37597
4.85_454.2412	-0.0230505	0.754821		Prodelphinidin B2-3-O-gallate (EGC-EGC-gallate)	-0.0161113	0.797147		1.41_360.0711	-0.0193886	0.788444		3.68_206.0421	-0.0555496	0.375148
5.64_678.5029	-0.0231415	0.753884		2.49_390.1197	-0.016177	0.796337		3.68_458.0847	-0.0194089	0.788227		5.21_350.1943	-0.0557533	0.373396
4.67_120.0438	-0.0231478	0.753819		1.39_282.0067	-0.016184	0.796251		1.51_300.0842	-0.0196826	0.785313		0.73_720.0637	-0.0558251	0.37278
5.94_318.0379	-0.0231713	0.753577		8.13_265.1661	-0.0162473	0.795472		3.48_432.126	-0.0197746	0.784334		3.34_180.0336	-0.0559168	0.371995
4.34_443.0931	-0.0234004	0.75122		4.65_390.212	-0.0162991	0.794835		7.77_216.1368	-0.0198134	0.783922		5.12_695.1095	-0.0559765	0.371484
5.88_418.0904	-0.0236373	0.748786		3.13_468.1266	-0.0163128	0.794666		4.52_800.072	-0.0199654	0.782305		2.48_288.0641	-0.0561071	0.370367
2.48_176.0454	-0.0238538	0.746562		Epigallocatechin gallate (EGCG)	-0.0163621	0.79406		2.48_262.0846	-0.0199662	0.782297		8.27_352.2236	-0.0561122	0.370323
4.44_1984.3371	-0.023902	0.746068		3.23_596.1375	-0.0165606	0.791618		4.02_290.2099	-0.0200303	0.781615		0.74_173.0639	-0.0564562	0.367392
3.62_326.0981	-0.0241817	0.7432		1.39_492.091	-0.0167103	0.789777		1.47_140.0476	-0.02009	0.78098		3.66_758.203	-0.0565447	0.36664
Trihydroxy-octadecenoic acid (Tri-OH-C18:1)	-0.0242326	0.742678		3.74_400.1005	-0.0171198	0.784751		0.6_187.043	-0.0201432	0.780416		5.28_657.1532	-0.0565896	0.366259
1.51_300.0842	-0.0244224	0.740734		3.38_784.1163	-0.0172065	0.783687		5.74_578.1638	-0.0205379	0.776225		0.63_299.1228	-0.056951	0.363202
3.56_416.06	-0.0244763	0.740182		0.55_471.906	-0.0172098	0.783647		0.64_282.0028	-0.0206369	0.775176		4.6_526.2524	-0.0569526	0.363188
1.42_618.1791	-0.0245139	0.739798		8.69_644.3025	-0.0172122	0.783618		4.9_890.2082	-0.0206401	0.775142		5.09_622.0509	-0.0571842	0.361237
8.71_316.1905	-0.0245551	0.739376		4.63_1034.2038	-0.0172496	0.78316		3.47_386.0841	-0.0209674	0.771673		5.71_228.0791	-0.0575618	0.35807
0.63_105.0442	-0.0246248	0.738664		3.51_785.1506	-0.0172848	0.782727		2.48_718.0804	-0.0209888	0.771446		3.93_348.0847	-0.057656	0.357282
1_452.0273	-0.0247536	0.737346		4.11_208.074	-0.0173223	0.782268		2.96_364.0701	-0.021214	0.769064		0.93_574.0825	-0.0577441	0.356547
1.04_1039.0275	-0.0247838	0.737037		4.21_1892.2727	-0.0173905	0.781433		2.02_310.0492	-0.0212894	0.768266		8.8_280.1693	-0.0577596	0.356418
0.87_855.1363	-0.025042	0.734401		4.28_134.0217	-0.0174922	0.780186		1.46_311.073	-0.0214405	0.766668		3.58_624.1131	-0.0579022	0.355229
3.93_450.1159	-0.0250445	0.734374		5.3_638.1228	-0.0176438	0.778331		3.26_388.1365	-0.0214531	0.766535		Gallic acid	-0.0579432	0.354888
0.55_387.9476	-0.0251323	0.733479		0.67_221.0927	-0.0177445	0.777099		3.17_356.0638	-0.0215896	0.765093		0.72_713.0689	-0.0581268	0.353363
3.69_168.0425	-0.0251813	0.732978		2.27_678.0898	-0.017763	0.776873		3.9_788.1991	-0.0216589	0.764361		2.49_390.1197	-0.0582007	0.35275
4.02_542.1253	-0.0251862	0.732928		3.93_902.1651	-0.0179772	0.774254		2.48_220.074	-0.021664	0.764307		3.68_458.0847	-0.0586858	0.348745
0.67_162.0544	-0.0252478	0.7323		2.82_356.0312	-0.0179967	0.774016		8.98_164.0008	-0.0218838	0.761987		2.33_398.0832	-0.0593907	0.342976
4.49_694.1357	-0.0254663	0.730073		5.3_1294.2508	-0.0181197	0.772514		4.12_1218.2141	-0.0219365	0.761431		7.13_436.2308	-0.0594028	0.342878
3.12_1186.258	-0.0255379	0.729343		4.15_1506.2788	-0.0181224	0.77248		5.09_350.0635	-0.0219732	0.761044		7.81_350.1948	-0.0594222	0.34272
5.32_304.0592	-0.0255759	0.728957		5.17_498.1162	-0.0181963	0.771579		4.86_678.148	-0.0220272	0.760475		4.94_2492.5403	-0.0595417	0.341748
3.74_400.1005	-0.0256355	0.72835		Catechin	-0.0182703	0.770675		2.86_228.0627	-0.0220977	0.759732		3.18_520.1143	-0.0596471	0.340893
4.49_1954.3413	-0.0256696	0.728002		3.43_346.0643	-0.0183401	0.769823		5.28_728.1784	-0.0221106	0.759595		3.43_370.0895	-0.0596887	0.340556
Kaempherol pentose_5.65min	-0.0257189	0.7275		4.76_800.1635	-0.0185667	0.767061		6.78_446.2509	-0.0223308	0.757275		5.19_480.0889	-0.0602463	0.336056
4.77_196.0708	-0.0261464	0.723154		3.25_324.1425	-0.0187627	0.764674		0.95_396.1226	-0.0224459	0.756064		4.16_642.1433	-0.0608244	0.331431
3.74_440.0762	-0.0261571	0.723046		3.58_1370.2498	-0.0188523	0.763583		0.55_289.9447	-0.0224612	0.755903		5.78_318.132	-0.0608771	0.331011
0.55_461.8822	-0.0262728	0.721871		3.68_456.104	-0.0188667	0.763408		6.77_538.1688	-0.0225041	0.755451		Trihydroxy-octadecenoic acid (Tri-OH-C18:1)	-0.061068	0.329495
5.31_680.0674	-0.0264007	0.720573		3.92_488.0898	-0.0189896	0.761913		3.38_860.1104	-0.0226911	0.753484		Prodelphinidin B3-3-O-gallate ((EGC-C)-gallate)_3.83min	-0.0613076	0.327597
2.55_310.1269	-0.0264495	0.720078		4.16_390.189	-0.0190549	0.761119		5.08_966.1346	-0.0227078	0.753309		Galloyl-hexoside	-0.0613522	0.327245
0.93_914.1904	-0.0264552	0.720021		3.77_184.0372	-0.0190608	0.761047		3.1_376.147	-0.0227424	0.752945		Lotaustralin	-0.0616873	0.324605
6.22_224.0357	-0.026582	0.718735		3.3_464.0913	-0.0191182	0.760349		3.23_716.0709	-0.022759	0.752771		3.12_1186.258	-0.0618491	0.323334
2.48_168.0425	-0.0267535	0.716998		p-Coumaroylquinic acid_4.16min	-0.0191371	0.76012		3.38_762.1398	-0.0227772	0.752579		Trihydroxy-octadecadienoic acid (Tri-OH-C18:2)_7.91min	-0.0620167	0.322022
0.89_406.0358	-0.026815	0.716375		4.01_388.1736	-0.0192778	0.758411		3.27_452.0252	-0.0227819	0.752529		4.93_673.1397	-0.0625415	0.317936
0.89_636.0164	-0.0268371	0.716151		3.95_958.1157	-0.0194687	0.756093		6.61_555.2892	-0.0228531	0.751781		3.7_1034.2105	-0.0626102	0.317404
0.55_403.9251	-0.0268404	0.716118		2.96_762.1414	-0.0195504	0.755103		4.06_852.0825	-0.0228855	0.751442		3.26_358.0665	-0.0626708	0.316935
6.1_940.6473	-0.0271101	0.713389		3.71_702.1402	-0.0196063	0.754425		3.92_1126.1331	-0.0231593	0.748566		3.55_866.2017	-0.0626981	0.316724
3.86_637.1623	-0.0274616	0.709839		5.16_332.0519	-0.0198287	0.751729		1.23_327.0735	-0.0232178	0.747953		2.48_366.153	-0.0627583	0.316259
8.75_594.2702	-0.0278235	0.706191		8.93_308.2005	-0.0198345	0.75166		2.49_519.9852	-0.0233346	0.746728		6.09_950.6761	-0.0631775	0.313031
0.89_651.9883	-0.0278921	0.7055		0.57_639.8299	-0.0198403	0.751588		3.43_346.0643	-0.0234078	0.74596		3.58_290.0659	-0.0632084	0.312793
0.55_471.906	-0.0279044	0.705376		3.86_678.0932	-0.0198457	0.751523		0.55_305.9193	-0.0236373	0.743556		2.82_318.0653	-0.0632903	0.312166
5.41_850.2146	-0.0279981	0.704433		3.34_1170.2573	-0.0198961	0.750913		Salicylic acid	-0.0236402	0.743526		3.58_138.0174	-0.0634937	0.31061
0.72_713.0689	-0.0280125	0.704287		3.38_402.0515	-0.0199355	0.750437		4.39_308.1478	-0.0240555	0.739182		7_687.2507	-0.0636602	0.30934
3.27_368.0717	-0.0282826	0.701572		1.04_1039.0275	-0.0201581	0.747743		6.25_938.1897	-0.024094	0.738779		3.58_312.0468	-0.0637098	0.308962
4.26_299.1011	-0.0286672	0.697711		3.46_350.1926	-0.0201757	0.747531		5.07_1074.2435	-0.0241511	0.738183		3.92_768.1295	-0.0640109	0.306677
5.17_498.1162	-0.0287389	0.696991		3.92_2082.4233	-0.0203017	0.746007		0.64_326.1345	-0.0241938	0.737737		0.72_1066.1352	-0.0641585	0.305561
5.34_1240.3022	-0.0288817	0.69556		2.8_366.1884	-0.0203138	0.745862		3.23_648.085	-0.024301	0.736617		2.71_204.0899	-0.0643432	0.304168
4.16_708.15	-0.0291474	0.6929		4.1_1170.2651	-0.0203212	0.745772		p-Coumaroyl hexose	-0.0243317	0.736297		6.41_1176.8432	-0.0643816	0.303879
5.73_498.1734	-0.0292495	0.691879		4.74_408.197	-0.0203756	0.745115		3.6_380.1554	-0.0247438	0.732		5.66_441.0826	-0.0645205	0.302834
6.19_884.3321	-0.0295068	0.689309		4.36_1376.2477	-0.0205915	0.742509		3.86_637.1623	-0.0247709	0.731717		0.56_159.9867	-0.0651044	0.298471
5.95_882.1659	-0.0296784	0.687596		3.77_336.0488	-0.0206258	0.742095		5.33_140.0843	-0.0248766	0.730617		5.28_1272.2665	-0.0652562	0.297343
5.64_854.4657	-0.0297859	0.686524		3.47_440.1704	-0.0206362	0.74197		1.84_502.0005	-0.025149	0.727783		Prodelphinidin B3-3-O-gallate ((EGC-C)-gallate)_3.92min	-0.0652691	0.297248
3.98_302.0431	-0.0298233	0.686151		3.66_194.0579	-0.020732	0.740815		5.04_620.1667	-0.0251533	0.727738		3.17_548.1163	-0.0653125	0.296926
5.74_126.1046	-0.029937	0.685019		3.17_548.1163	-0.0209067	0.73871		6.05_306.0747	-0.0251612	0.727656		0.57_227.9728	-0.0653715	0.296489
5.79_253.1438	-0.0299805	0.684585		3.72_1050.2069	-0.0211389	0.735915		0.74_442.0903	-0.0251752	0.727511		0.69_820.159	-0.0655809	0.294941
5.66_502.0424	-0.030232	0.682082		0.41_195.9136	-0.0212462	0.734625		5.12_695.1095	-0.0253499	0.725695		6.05_288.0639	-0.0658804	0.292736
4.36_348.1786	-0.0303256	0.681152		6.61_490.2773	-0.0214127	0.732624		5.08_950.1696	-0.0254164	0.725004		Trihydroxy-octadecadienoic acid (Tri-OH-C18:2)_7.74min	-0.0660314	0.291629
3.99_271.1054	-0.03044	0.680015		2.86_400.0642	-0.0214346	0.73236		4.16_642.1433	-0.0258303	0.720711		3.57_654.1208	-0.0663501	0.289301
0.61_187.0384	-0.0305096	0.679323		1.84_412.0315	-0.0219293	0.726428		4.83_914.1539	-0.0260138	0.71881		8.86_612.2894	-0.0664074	0.288884
4.55_644.2312	-0.0306895	0.677538		8.05_467.1206	-0.021979	0.725832		4.74_226.0152	-0.0261373	0.717532		5.09_638.014	-0.066645	0.287158
3.53_1642.3242	-0.030732	0.677117		2.82_560.1188	-0.0220938	0.724458		8.17_418.2213	-0.0261912	0.716974		8.89_176.0329	-0.0671078	0.283817
4.29_318.0364	-0.030914	0.675312		0.68_263.9905	-0.0223227	0.72172		4.9_164.0332	-0.0264237	0.714571		5.3_1904.3763	-0.0671148	0.283766
5.64_792.4956	-0.0309353	0.675101		0.69_232.105	-0.0225492	0.719015		0.72_739.189	-0.0264605	0.71419		4.21_578.0385	-0.0674746	0.281187
5.9_344.2205	-0.0309504	0.674952		2.02_182.106	-0.0226437	0.717888		3.38_1584.2	-0.0266637	0.712092		4.01_1376.2478	-0.0677423	0.279279
8.82_276.1729	-0.0309831	0.674628		0.72_162.0182	-0.0227444	0.716688		Trihydroxy-octadecadienoic acid (Tri-OH-C18:2)_8.03min	-0.0266923	0.711797		5.08_442.0885	-0.0678483	0.278526
8.87_275.9849	-0.0311317	0.673156		3.92_168.0424	-0.0228466	0.715469		1.5_346.0892	-0.026787	0.71082		6.29_250.062	-0.0678516	0.278502
4.42_1674.3079	-0.0311634	0.672843		4.28_866.2027	-0.0229356	0.714408		8.52_196.1467	-0.0267894	0.710795		4.55_1224.2009	-0.0680444	0.277135
5.28_1210.2982	-0.0312304	0.67218		0.89_862.1909	-0.0229544	0.714185		6.61_492.2922	-0.0270393	0.70822		2.02_226.0956	-0.0680516	0.277084
5.26_1028.241	-0.0314552	0.669958		2.33_168.0425	-0.0229686	0.714016		3.42_551.1494	-0.0271104	0.707488		8.65_610.2744	-0.0681879	0.276121
p-Coumaroylquinic acid_4.16min	-0.0316431	0.668104		4.01_1376.2478	-0.0230481	0.71307		5.3_1910.3899	-0.0272105	0.706456		3.09_583.1971	-0.0683375	0.275066
4.58_396.194	-0.0316458	0.668077		3.32_712.1133	-0.0235749	0.706809		2.48_176.0454	-0.0272551	0.705998		3.68_610.0244	-0.0683519	0.274965
5.66_486.0777	-0.0318186	0.666372		6.65_461.0975	-0.0236002	0.706509		1.23_398.0937	-0.0272896	0.705643		2.51_381.1635	-0.0683609	0.274901
4.67_486.224	-0.0319314	0.665261		5.3_1904.3763	-0.0237873	0.704291		6.37_400.2459	-0.0275006	0.703474		UDP-hexose	-0.0684625	0.274187
3.57_326.0851	-0.032056	0.664034		3.44_672.1263	-0.0239343	0.70255		5.48_898.1607	-0.0275451	0.703016		0.64_306.0509	-0.0685654	0.273465
0.88_842.1324	-0.0321599	0.663012		3.8_262.0959	-0.0240578	0.701088		0.88_265.1166	-0.0276639	0.701797		5.95_464.2617	-0.068707	0.272473
3.99_664.1607	-0.0323556	0.661088		8.22_327.0504	-0.0240617	0.701042		0.55_419.8975	-0.0277334	0.701083		3.55_304.044	-0.0687585	0.272113
3.6_706.2455	-0.0325166	0.659507		4.95_953.1737	-0.0240758	0.700876		1.3_610.1324	-0.0277828	0.700576		0.86_403.0173	-0.0688354	0.271576
0.74_338.0864	-0.0327363	0.657351		1.46_311.073	-0.0241225	0.700324		2.27_678.0898	-0.0280376	0.697964		3.43_224.0532	-0.0691426	0.269437
4.49_1944.3796	-0.0328058	0.65667		3.17_356.0638	-0.0243344	0.697819		5.84_1242.2496	-0.0280944	0.697382		4.41_1810.3337	-0.0692788	0.268493
2.37_389.0733	-0.0329478	0.65528		8.22_287.0571	-0.0243841	0.697232		Lotaustralin	-0.0282265	0.696029		3.69_478.1672	-0.0695462	0.266645
2.48_672.0775	-0.0330366	0.65441		0.81_429.0358	-0.0243878	0.697189		4.57_546.1333	-0.0286278	0.691925		3.27_344.1122	-0.069585	0.266378
0.55_455.9317	-0.0330667	0.654116		4.36_1354.2648	-0.0245114	0.695731		3.23_610.138	-0.0286706	0.691488		2.48_168.0425	-0.069716	0.265477
0.75_276.0318	-0.0330713	0.65407		Tyrosine	-0.0248553	0.691677		5.33_260.1268	-0.0287527	0.69065		3.88_488.1543	-0.0698321	0.26468
4.34_1528.2686	-0.0331009	0.653781		4.19_772.2052	-0.0248993	0.69116		5.82_478.1112	-0.028771	0.690464		0.99_296.1066	-0.0701535	0.262482
0.58_207.9742	-0.0331893	0.652917		4.01_442.1836	-0.0249126	0.691003		4.06_790.1119	-0.0288631	0.689523		0.72_162.0182	-0.0702241	0.262001
4.28_134.0217	-0.0333834	0.65102		5.26_134.022	-0.0249531	0.690527		3.33_328.055	-0.0290249	0.687874		3.62_326.0981	-0.0704189	0.260676
1.88_632.1135	-0.0337089	0.647844		1.19_374.0865	-0.0253599	0.685747		4.52_194.0219	-0.0292146	0.685942		8.57_286.2146	-0.0705034	0.260103
5.34_1218.3223	-0.0339509	0.645488		5.33_520.1942	-0.0253841	0.685463		Sucrose-FA	-0.0292246	0.68584		6.72_460.2672	-0.0706204	0.259311
4.78_1202.2184	-0.0339972	0.645037		5.79_456.1071	-0.0254545	0.684637		3.95_314.0317	-0.0292651	0.685428		6.73_722.29	-0.0706304	0.259243
0.63_289.0695	-0.0345072	0.640084		0.68_285.1333	-0.0256281	0.682602		0.65_270.0941	-0.0293927	0.68413		5.27_370.0918	-0.0706798	0.25891
2.02_226.0956	-0.0345396	0.639769		1.01_340.1376	-0.0258914	0.679521		3.33_525.9935	-0.0298451	0.679533		4.96_678.1331	-0.0707169	0.258659
5.51_534.2109	-0.0348863	0.636411		2.17_674.1767	-0.0259215	0.679169		6.08_344.22	-0.0299172	0.678802		7.96_326.2086	-0.0708705	0.257624
3.57_187.0727	-0.0349494	0.635801		0.8_670.0778	-0.0262474	0.675363		8.76_202.006	-0.0301346	0.676599		4.77_813.2297	-0.0712414	0.255135
6.6_371.1366	-0.0350651	0.634683		0.91_374.0883	-0.0262494	0.675339		3.59_670.1776	-0.0301688	0.676253		8.84_576.3126	-0.0714464	0.253766
6.28_198.1261	-0.0352608	0.632793		1.84_502.0005	-0.0262524	0.675305		3.23_442.0914	-0.0302085	0.67585		Feruloyl hexose_4.03min	-0.0719054	0.250721
0.84_438.0011	-0.0353164	0.632256		3.77_350.1938	-0.026272	0.675076		6.61_490.2773	-0.0302428	0.675503		3.9_788.1991	-0.0720088	0.250039
4.49_712.0572	-0.0355586	0.629921		3.95_936.1371	-0.0263195	0.674522		4.55_600.1253	-0.0306935	0.670948		2.77_476.1526	-0.0721829	0.248893
6.29_230.1159	-0.0355762	0.629751		0.76_710.1206	-0.0263311	0.674387		5.56_478.1105	-0.030705	0.670831		2.48_732.0411	-0.0722636	0.248363
3.23_596.1375	-0.0357446	0.628131		3.92_880.1474	-0.0264182	0.673372		5.56_546.0986	-0.030788	0.669993		2.33_168.0425	-0.0723099	0.248058
Kaempherol pentose_5.74min	-0.0358023	0.627575		4.63_304.045	-0.0266245	0.67097		4.06_1034.2108	-0.030817	0.669701		4.29_1338.2699	-0.0725199	0.246684
0.56_115.9961	-0.0358062	0.627538		4.19_794.1863	-0.0266706	0.670433		4.01_442.1836	-0.0308652	0.669214		3.68_456.104	-0.0726126	0.246079
2.77_476.1526	-0.0358277	0.627331		4.77_196.0708	-0.0266865	0.670248		3.92_940.1674	-0.0309007	0.668856		5.9_464.2615	-0.0728714	0.244395
5.74_188.1052	-0.0359831	0.625837		0.94_319.9727	-0.0267321	0.669718		6.95_538.2987	-0.0309629	0.668229		Feruloylquinic acid_3.66min	-0.0729939	0.243601
1.7_914.1897	-0.0359884	0.625787		8.24_184.147	-0.0268245	0.668643		3.95_140.0836	-0.0310533	0.667319		1.01_472.0828	-0.0730168	0.243453
2.54_383.1075	-0.0361685	0.624058		0.87_387.0423	-0.0268275	0.668609		0.72_436.0624	-0.0310723	0.667127		4.97_778.0563	-0.0731219	0.242773
0.93_574.0825	-0.0362169	0.623593		0.76_559.073	-0.0270373	0.666172		0.64_562.0107	-0.0312484	0.665355		3.53_1642.3242	-0.0732615	0.241873
6.1_410.2155	-0.0365464	0.620436		5.27_416.2042	-0.0273025	0.663098		1.3_694.0843	-0.0315387	0.662436		0.57_639.8299	-0.0733053	0.24159
8.86_326.205	-0.0367213	0.618764		4.4_762.1423	-0.0274142	0.661805		Quercetin hexoside	-0.0315563	0.662259		1.87_610.1315	-0.0736894	0.239126
2.48_138.0318	-0.0368416	0.617614		3.19_393.1633	-0.0275434	0.660309		5.08_486.0722	-0.0316897	0.660919		3.38_376.0464	-0.0737079	0.239008
3.77_336.0488	-0.0370925	0.615219		4.16_382.1844	-0.0276498	0.659081		2.99_302.0788	-0.0318185	0.659628		0.77_598.1153	-0.0743131	0.235163
3.31_734.1024	-0.0370997	0.615151		0.64_545.1382	-0.027662	0.65894		2.31_324.1418	-0.03188	0.659011		4.17_551.2373	-0.0743956	0.234642
3.84_318.0751	-0.0373046	0.613199		4.66_1186.2107	-0.0276999	0.658501		4.38_621.1678	-0.0321859	0.655946		0.89_956.247	-0.0744849	0.234079
2.8_366.1474	-0.0374049	0.612243		9_346.0029	-0.0278923	0.656281		4.02_542.1253	-0.0322103	0.655703		4.45_546.1366	-0.0745435	0.233711
8.59_184.147	-0.0374748	0.611578		5.85_592.1451	-0.0279702	0.655383		2.94_1826.3459	-0.032254	0.655265		1.3_632.1142	-0.0745801	0.23348
3.31_672.1289	-0.0378618	0.607903		0.74_244.0708	-0.0281753	0.653019		5.08_944.135	-0.0322604	0.655202		4.04_1810.3391	-0.0747795	0.232229
8.53_828.3186	-0.0379606	0.606966		0.75_276.0318	-0.0282118	0.652599		2.11_254.0546	-0.0323742	0.654064		3.79_462.1724	-0.0749324	0.231273
0.56_273.9674	-0.0379851	0.606734		0.65_526.1356	-0.0285612	0.648583		4.98_662.1335	-0.0324646	0.65316		8.98_296.006	-0.0749416	0.231216
0.87_786.1019	-0.0380221	0.606383		2.61_280.1165	-0.0286151	0.647964		3.33_458.0106	-0.032604	0.651769		Dihydrophaseic acid-glucoside	-0.074992	0.230902
3.33_369.0696	-0.0384392	0.602437		8.86_326.205	-0.0287506	0.64641		6.92_448.2318	-0.033301	0.644828		2.86_2296.7693	-0.0750081	0.230801
5.09_350.0635	-0.0385743	0.601162		0.76_174.0564	-0.0288035	0.645804		4.95_708.1235	-0.0337299	0.640572		8.93_308.2005	-0.0751427	0.229963
2.48_732.0411	-0.0386256	0.600677		Isorhamnetin-3-O-rutinose	-0.0288506	0.645264		5.64_678.5029	-0.0337619	0.640255		5.21_396.1968	-0.075449	0.228064
4.35_170.0216	-0.0388388	0.598667		4.06_450.1048	-0.0289893	0.643676		0.89_956.247	-0.0338792	0.639093		8.82_276.1729	-0.0754769	0.227891
4.49_724.1159	-0.0389336	0.597774		1_524.1376	-0.0290388	0.643109		2.87_318.0336	-0.0338924	0.638962		5.79_253.1438	-0.0755465	0.227462
4.13_380.0511	-0.0389868	0.597273		0.78_708.0466	-0.0294294	0.638647		4.25_788.185	-0.0339293	0.638597		0.76_320.0367	-0.0757937	0.225939
1.29_708.1032	-0.0390159	0.597		5.36_708.1212	-0.0294355	0.638578		2.87_380.0036	-0.0339567	0.638326		7.23_200.1415	-0.0758915	0.22534
2.99_302.0788	-0.0391034	0.596177		5.56_546.0986	-0.0294557	0.638347		3.87_210.0532	-0.034316	0.634774		3.76_642.1422	-0.0759793	0.224802
4.23_778.1366	-0.03915	0.595739		4.91_532.1658	-0.0294867	0.637994		0.65_461.1752	-0.0343871	0.634072		8.17_418.2213	-0.0760094	0.224617
4.95_1890.3862	-0.0392729	0.594584		8.57_286.2146	-0.0295036	0.637801		5.38_608.1476	-0.0344291	0.633658		2.95_473.1585	-0.076015	0.224583
8.86_348.1923	-0.0394057	0.593337		4.06_1322.2752	-0.0295891	0.636827		3.33_405.9921	-0.0345469	0.632497		2.75_316.0795	-0.0761021	0.224051
1.41_360.0711	-0.0394831	0.59261		0.71_210.039	-0.0296789	0.635804		1.54_365.1318	-0.0345561	0.632406		1.3_694.0843	-0.076137	0.223838
3.32_262.0784	-0.0397107	0.590478		3.95_952.1061	-0.0296971	0.635597		3.34_180.0336	-0.034643	0.63155		4.94_782.2251	-0.0763091	0.22279
Feruloyl hexose_3.88min	-0.0398774	0.588919		1.06_112.017	-0.029922	0.633039		0.93_372.1149	-0.0348913	0.629105		2.68_586.0541	-0.0765697	0.22121
4.94_782.2251	-0.0399387	0.588345		4.35_1506.2769	-0.0300603	0.631468		6.05_288.0639	-0.0350503	0.627543		3.57_180.0271	-0.076654	0.2207
3.46_790.2504	-0.0400248	0.58754		5.36_838.0792	-0.0300861	0.631174		3.17_1072.1939	-0.0350564	0.627483		8.46_230.1522	-0.0767244	0.220275
3.99_596.173	-0.0400377	0.587421		8.84_486.2824	-0.0301282	0.630697		0.75_592.1859	-0.0353621	0.624483		6.53_532.1881	-0.0769294	0.219041
4.68_808.1973	-0.0402159	0.585757		0.74_278.0477	-0.0301638	0.630293		4.08_198.053	-0.0353785	0.624322		6.1_940.6473	-0.0769537	0.218895
1.88_442.0905	-0.0402182	0.585736		7.83_437.9666	-0.0302503	0.629312		5.62_434.1205	-0.0358763	0.619451		Citric/Isocitric acid	-0.0773264	0.216665
1.87_610.1315	-0.0403617	0.584398		Rutin	-0.0304326	0.627246		3.99_797.1981	-0.0359418	0.61881		8.26_414.1929	-0.0773337	0.216622
8.27_352.2236	-0.0404299	0.583762		5.82_478.1112	-0.0305864	0.625506		3.85_388.1735	-0.0359858	0.618381		0.79_173.0346	-0.0780831	0.212188
4.42_626.1486	-0.0405148	0.582972		1.89_324.1424	-0.0308916	0.62206		3.92_1110.1649	-0.036075	0.61751		4.49_724.1159	-0.0782096	0.211447
2.58_1202.254	-0.0405918	0.582255		0.69_217.9483	-0.0313183	0.617254		4.08_288.0639	-0.0360883	0.617381		4.67_1442.3176	-0.0782969	0.210935
4.96_304.0581	-0.040738	0.580897		4.06_450.1155	-0.0313593	0.616793		3.58_602.1296	-0.0361218	0.617054		4.2_450.1158	-0.078463	0.209966
0.6_481.9238	-0.04079	0.580413		0.93_257.0497	-0.0314907	0.615317		0.69_327.991	-0.036235	0.61595		6.04_374.1942	-0.0787985	0.208017
3.09_583.1971	-0.0408512	0.579845		5.11_1018.213	-0.0316204	0.613862		Leucine/Isoleucine	-0.0362542	0.615763		0.89_437.9766	-0.0788083	0.20796
0.56_159.9867	-0.0412675	0.575986		6.38_472.1744	-0.031626	0.613799		4.52_1490.2856	-0.0364696	0.613665		4.96_348.0289	-0.078876	0.207569
5.69_639.1989	-0.0412693	0.575969		0.65_610.1026	-0.0316443	0.613594		2_409.1589	-0.0365966	0.61243		3.66_520.0516	-0.0788905	0.207485
3.17_1072.1939	-0.0415702	0.573188		4.16_173.1056	-0.031865	0.611121		3.27_368.0717	-0.0368015	0.610439		5.71_390.132	-0.0790337	0.206659
4.51_437.0786	-0.0416876	0.572104		3.31_650.1452	-0.031999	0.609622		5.3_662.146	-0.0369527	0.608973		3.76_138.0324	-0.0791206	0.206159
4.21_586.0039	-0.0417061	0.571933		3.31_672.1289	-0.0320411	0.609152		8.74_198.1616	-0.0369882	0.608629		2.49_412.0173	-0.0791783	0.205827
3.34_504.0851	-0.0418836	0.570296		8.23_204.057	-0.0321765	0.607639		2.86_250.0457	-0.037074	0.607797		4.34_1528.2686	-0.0791914	0.205752
0.41_191.9358	-0.0419905	0.569312		3.86_637.1623	-0.0322817	0.606465		0.68_443.1253	-0.0372919	0.605687		1.42_322.0694	-0.0795295	0.203817
5.85_174.1259	-0.0422742	0.566704		3.67_1778.3723	-0.0326936	0.601878		5.28_974.23	-0.0379475	0.59936		4.22_1070.2511	-0.0795738	0.203564
3.83_432.073	-0.0424995	0.564636		p-Coumaroylquinic acid_3.9min	-0.0328155	0.600523		0.88_650.1082	-0.0381309	0.597596		0.74_278.0477	-0.0797515	0.202553
3.77_184.0372	-0.0426168	0.563561		5.31_730.1332	-0.032959	0.598929		3.01_266.0408	-0.0382285	0.596657		3.47_416.1066	-0.079759	0.20251
4.45_546.1366	-0.0426705	0.563069		0.35_305.9216	-0.0330735	0.597661		0.82_256.9949	-0.0383869	0.595136		0.89_519.9756	-0.0797768	0.202409
8.79_250.1185	-0.0428641	0.561298		3.23_610.138	-0.0332496	0.59571		6.09_1018.6633	-0.0384613	0.594422		8.75_594.2702	-0.0798438	0.202029
7.23_200.1415	-0.042965	0.560376		3.9_788.1991	-0.0332578	0.595619		3.76_616.1203	-0.038608	0.593016		0.89_862.1909	-0.0800557	0.200831
1.37_126.032	-0.0429728	0.560305		5.62_272.0691	-0.0333182	0.594951		4.4_376.1365	-0.0386897	0.592233		5.64_741.4988	-0.0801021	0.200569
0.55_533.8821	-0.0430438	0.559656		1_422.0718	-0.0333562	0.59453		4.06_768.1294	-0.0388538	0.590662		8.73_377.1857	-0.0801278	0.200424
5.94_686.1503	-0.0432048	0.558187		1.23_330.096	-0.033447	0.593527		5.62_272.0691	-0.0388989	0.590231		0.78_644.1813	-0.0802742	0.1996
0.55_289.9447	-0.0434449	0.556		0.7_725.1429	-0.0335624	0.592253		4.81_714.1541	-0.0390579	0.588711		4.67_486.224	-0.080319	0.199349
Kaempherol-3-O-rhamnosyl-glucoside-7-O-rhamnose	-0.0438257	0.55254		0.9_311.9793	-0.0335665	0.592208		0.93_574.0825	-0.0390702	0.588594		3.38_914.179	-0.0804597	0.19856
3.23_442.0914	-0.0439516	0.551398		4.01_280.1312	-0.0337121	0.590602		3.38_1138.1974	-0.0392938	0.586461		1_452.0273	-0.0805167	0.198241
5.93_436.1372	-0.0439994	0.550964		4.02_1506.2815	-0.0338212	0.589399		3.43_346.0587	-0.03955	0.58402		2.61_280.1165	-0.0807183	0.197117
5.74_272.059	-0.0441534	0.54957		3.46_488.0919	-0.0342436	0.584756		4.06_450.1155	-0.0396231	0.583325		3.91_320.054	-0.0807493	0.196944
2.48_166.0268	-0.0442146	0.549017		p-Coumaroyl hexose	-0.0345993	0.580859		4.06_784.0984	-0.0396906	0.582683		3.68_542.0367	-0.0811416	0.19477
3.94_428.0744	-0.0442587	0.548617		4.5_670.1128	-0.0346028	0.58082		3.93_226.0151	-0.0397365	0.582246		4.13_1224.2071	-0.0814637	0.192998
2.72_198.0532	-0.0442719	0.548498		8.14_287.0564	-0.0348579	0.578033		4.42_788.1944	-0.0397488	0.58213		2.68_602.0137	-0.0815338	0.192614
3.08_1066.2011	-0.0443049	0.548199		0.57_525.8563	-0.0348967	0.57761		2.27_616.119	-0.0397769	0.581863		5.94_318.0379	-0.0816576	0.191937
3.47_440.1704	-0.044447	0.546916		4.87_824.154	-0.0350853	0.575554		7.35_200.1417	-0.0398242	0.581413		7.52_172.1102	-0.0818488	0.190895
1.01_340.1376	-0.0444641	0.546762		3.99_492.1846	-0.0352267	0.574015		3.6_706.2455	-0.0399049	0.580648		2.48_405.9994	-0.0821462	0.189283
0.71_175.05	-0.0445033	0.546408		0.54_279.923	-0.0356387	0.569541		4.42_1674.3079	-0.0399403	0.580312		4.49_2548.5525	-0.0822761	0.188582
5.28_1820.4216	-0.0445602	0.545894		4.36_1398.2364	-0.0357322	0.568528		6.1_410.2155	-0.0402043	0.57781		2.71_1202.2541	-0.0823058	0.188422
0.55_357.9287	-0.0447073	0.544568		1_134.0218	-0.0359591	0.566074		4.94_1242.8014	-0.0402878	0.577019		8.24_184.147	-0.0824962	0.187398
4.17_427.1484	-0.0449712	0.542193		2.48_168.0425	-0.0360246	0.565366		2.77_162.0526	-0.0405059	0.574957		1.41_420.0468	-0.082518	0.187281
6.04_315.1109	-0.0450335	0.541634		4.01_1674.3015	-0.0360809	0.564758		0.66_342.119	-0.0405895	0.574168		0.84_158.0225	-0.0831962	0.18367
6.46_418.2565	-0.0450828	0.54119		6.18_424.1683	-0.0361158	0.564381		1.03_222.0747	-0.0406537	0.573562		3.14_378.0208	-0.0833119	0.183059
0.89_422.009	-0.0453905	0.538431		Isodihydrodehydrodiconiferyl alcohol glucose (IDDC-gluc)//Lariciresinol hexose	-0.0363105	0.562283		3.92_1088.1832	-0.0407804	0.572367		5.22_580.309	-0.0833395	0.182913
0.66_416.1581	-0.0454473	0.537922		1.42_618.1791	-0.0363168	0.562214		5.33_898.1627	-0.0408654	0.571565		2.02_310.0492	-0.0835961	0.181564
4.45_226.1209	-0.0454988	0.537461		8.68_224.0317	-0.0363361	0.562006		0.98_261.0319	-0.0408713	0.57151		0.56_115.9961	-0.0838491	0.180242
8.83_237.9861	-0.045748	0.535233		4.98_784.0733	-0.0364149	0.561159		4.4_762.1423	-0.0410289	0.570026		0.73_235.0164	-0.084048	0.179207
5.74_486.0777	-0.0457808	0.53494		Dihydrophaseic acid	-0.0364461	0.560822		0.99_102.033	-0.0411489	0.568898		1.42_406.0216	-0.0841021	0.178926
4.77_813.2297	-0.0458086	0.534692		4.12_1256.1691	-0.0367665	0.557381		1.78_284.0653	-0.041157	0.568822		5.31_746.0974	-0.0845484	0.176622
2.48_970.1334	-0.0458308	0.534493		5.67_392.2048	-0.0367829	0.557204		2.48_366.153	-0.0411703	0.568697		3.58_442.0067	-0.0845629	0.176548
2.48_262.0846	-0.0458486	0.534335		3.91_1262.1771	-0.0368357	0.556639		5.28_380.0749	-0.0412108	0.568317		8.8_312.2296	-0.0847493	0.175593
2.8_762.1418	-0.0458962	0.53391		4.45_226.1209	-0.0368726	0.556242		8.46_230.1522	-0.041228	0.568155		Dehydrodiconiferyl alcohol hexoside-FA	-0.084798	0.175344
8.79_233.9918	-0.0459102	0.533785		4.19_856.1583	-0.0372102	0.552631		4.6_526.2524	-0.0413303	0.567194		8.52_196.1467	-0.0849262	0.17469
1.94_404.0625	-0.045924	0.533662		1.04_212.043	-0.0372742	0.551948		4.23_622.311	-0.0413778	0.566749		3.58_389.9906	-0.0850171	0.174227
5.74_502.0421	-0.0460145	0.532854		6.04_678.2903	-0.037402	0.550583		2.87_312.016	-0.0414048	0.566495		2.68_648.0023	-0.085138	0.173613
4.52_784.1065	-0.0460902	0.53218		0.74_173.0639	-0.03743	0.550285		3.01_244.0581	-0.0414866	0.565728		2.48_220.074	-0.0852751	0.172919
0.57_316.0178	-0.046182	0.531363		3.8_1414.2251	-0.0374424	0.550153		1.71_409.1583	-0.0415486	0.565147		6.84_448.2351	-0.0853571	0.172505
4.68_934.2558	-0.0462426	0.530824		2.99_322.0692	-0.0374919	0.549625		4.36_1110.141	-0.0415771	0.56488		4.32_510.0771	-0.0853629	0.172476
3.3_788.1978	-0.046394	0.529478		0.55_357.9287	-0.0376459	0.547986		0.69_522.1807	-0.0416315	0.56437		1.48_537.1199	-0.0854466	0.172053
0.63_185.0115	-0.0465391	0.52819		3.56_448.0932	-0.0376635	0.547798		5.74_210.0873	-0.0416319	0.564367		5.85_174.1259	-0.0856457	0.171053
3.33_328.055	-0.0466467	0.527236		3.53_532.0491	-0.0376774	0.547651		2.48_168.0425	-0.0417538	0.563225		5.94_754.1384	-0.0857122	0.17072
5.33_206.1311	-0.0467404	0.526405		4.46_1186.2266	-0.0377248	0.547147		4.5_670.1128	-0.0417635	0.563135		4.39_308.1478	-0.0857482	0.17054
8.57_540.1047	-0.0468119	0.525772		1_344.086	-0.0380873	0.543301		1.3_632.1142	-0.0422261	0.558816		2.26_332.1092	-0.0860672	0.168949
8.44_692.3607	-0.046893	0.525054		8.54_178.1	-0.038193	0.542181		0.65_422.0855	-0.0424184	0.557025		4.41_840.1612	-0.0863345	0.167624
0.74_244.0708	-0.0469082	0.52492		2.71_1202.2541	-0.0382638	0.541432		4.06_450.1048	-0.042459	0.556647		2.9_636.1316	-0.0864021	0.16729
0.55_245.9726	-0.0469576	0.524483		5.71_390.132	-0.0382898	0.541157		4.33_882.1979	-0.0426603	0.554776		0.84_438.0011	-0.0865441	0.166591
Prodelphinidin B2-3-O-gallate (EGC-EGC-gallate)	-0.0471672	0.522632		1.88_694.0839	-0.0383007	0.541042		0.73_465.1032	-0.0428239	0.553258		2.02_1218.2489	-0.0866	0.166316
Gallic acid	-0.0472196	0.522169		3.86_486.1839	-0.038575	0.538146		3.73_792.1522	-0.0428632	0.552894		4.23_518.1046	-0.0866212	0.166212
3.2_318.0736	-0.047336	0.521143		3.56_482.0969	-0.0389673	0.534018		1.84_517.9668	-0.0430687	0.55099		2.2_1370.2591	-0.0866846	0.165901
3.88_470.1393	-0.0473595	0.520936		3.42_302.0703	-0.0389874	0.533807		5.04_598.1851	-0.0431402	0.550328		1.7_914.1897	-0.0867045	0.165804
Terpenoid glycoside_404.2046_4.13min_3,4-Dihydroxy-5,6-epoxy-β-ionol-9-O-β-glucopyranoside//Euphorbioside A	-0.0473781	0.520772		3.46_476.1524	-0.0393714	0.529783		2.78_324.0962	-0.0431628	0.550119		2.8_762.1418	-0.0867064	0.165794
1.39_492.091	-0.0474538	0.520105		2-Isopropyl-3-oxosuccinate_4.16min	-0.0394291	0.529179		Glutathione disulfide; GSSG; Oxiglutatione; Oxidized glutathione	-0.0432135	0.549651		6.37_376.1739	-0.0867447	0.165607
6.5_530.0373	-0.0475073	0.519634		3.91_1240.197	-0.0395162	0.528268		1.39_492.091	-0.0432663	0.549162		6.6_371.1366	-0.087009	0.164317
3.27_452.0252	-0.0475773	0.519019		4_546.1012	-0.0395236	0.528191		5.29_1210.7993	-0.0432898	0.548945		3.83_710.1709	-0.0871665	0.163551
4.01_1376.2478	-0.0481735	0.513789		2.58_1202.254	-0.039542	0.527999		6.07_406.1264	-0.0433287	0.548586		8.75_528.2924	-0.0872393	0.163198
8.26_414.1929	-0.0484949	0.510981		2.83_275.1011	-0.0396602	0.526766		6.41_1176.8432	-0.043385	0.548066		5.91_218.116	-0.0875175	0.161855
3.55_304.044	-0.0488378	0.507994		0.72_1066.1352	-0.040211	0.521036		4.65_430.1734	-0.0434724	0.547259		0.65_372.129	-0.0877046	0.160957
5.33_348.119	-0.0493498	0.503552		3.53_1474.3124	-0.040293	0.520186		0.73_516.1703	-0.0441528	0.541001		0.89_636.0164	-0.0878417	0.160301
(Epi)Gallocatechin (EGC or GC)_3.3min	-0.0493897	0.503206		1.42_152.0114	-0.0403436	0.519662		8.83_237.9861	-0.0442162	0.540419		3.26_420.0371	-0.0880743	0.159192
4.66_164.0329	-0.0494972	0.502276		8.14_327.0503	-0.0403968	0.519111		5.27_1204.3089	-0.0443191	0.539475		5.48_898.1607	-0.0882711	0.158259
3.69_418.1833	-0.0495685	0.50166		3.34_504.0851	-0.0405693	0.517327		2.75_532.1232	-0.0444512	0.538266		4.97_730.1015	-0.0882997	0.158124
5.94_754.1384	-0.0497815	0.499821		3.57_488.0809	-0.0406058	0.51695		3.38_490.0313	-0.0445008	0.537812		5.74_210.0873	-0.0884259	0.157528
6.09_1018.6633	-0.049828	0.49942		8.66_334.083	-0.040762	0.515337		3.74_440.0762	-0.0446281	0.536649		3.17_1072.1939	-0.0884905	0.157223
0.62_268.9715	-0.0499529	0.498345		5.33_898.1627	-0.0407695	0.51526		5.04_942.2058	-0.0447278	0.535738		0.9_443.9926	-0.0886769	0.156348
0.73_343.9527	-0.050194	0.496271		2.8_762.1418	-0.0409022	0.513893		0.78_769.1453	-0.0447452	0.535579		5.31_648.0782	-0.0887573	0.155971
2.48_634.1293	-0.0501976	0.49624		3.38_874.1106	-0.0409297	0.513609		0.71_175.05	-0.0448007	0.535073		4.21_625.9914	-0.0887878	0.155828
(Epi)Gallocatechin (EGC or GC)_2.5min	-0.0503094	0.49528		Hexose	-0.0409896	0.512993		Gallic acid	-0.0448259	0.534844		5.82_250.0399	-0.0889697	0.154979
4.05_472.099	-0.050782	0.491233		3.87_442.09	-0.041221	0.510614		3.39_1474.3085	-0.0451158	0.532203		1.42_618.1791	-0.0890677	0.154523
4.95_953.1737	-0.0508007	0.491073		1.63_332.0748	-0.0413826	0.508957		4.35_882.1709	-0.0453795	0.529806		4.49_2564.5207	-0.0891378	0.154198
5.27_416.2042	-0.0510971	0.488544		8.83_332.2555	-0.0413994	0.508785		2.14_422.1268	-0.0454213	0.529427		7.51_776.3368	-0.0893905	0.153029
7.93_224.1055	-0.0511284	0.488277		3.46_790.2504	-0.0415422	0.507323		3.48_1376.2365	-0.0455484	0.528273		3.77_1232.2416	-0.0896797	0.151699
5.4_430.2199	-0.0515018	0.485103		1.03_222.0747	-0.0420734	0.501903		0.7_309.1089	-0.0456327	0.52751		5.33_928.2227	-0.0898212	0.151051
5.36_722.1388	-0.0515117	0.485019		1.01_472.0828	-0.042238	0.500231		5.33_348.119	-0.0456918	0.526974		3.99_797.1981	-0.0898755	0.150804
8.66_221.992	-0.0516987	0.483433		2.82_318.0653	-0.0422601	0.500006		Glutamic acid	-0.0458105	0.525901		8.94_310.2096	-0.0900964	0.149798
1.63_295.037	-0.0517356	0.48312		3.02_301.117	-0.0424232	0.498352		Prodelphinidin B3-3-O-gallate ((EGC-C)-gallate)_4.06min	-0.0459438	0.524696		0.69_210.0749	-0.090331	0.148736
1.38_321.9626	-0.0517713	0.482818		4.52_1490.2856	-0.0425659	0.496907		p-Coumaroyl shikimic acid	-0.0461536	0.522802		0.88_376.0049	-0.0904692	0.148113
1.39_282.0067	-0.0519532	0.481279		0.79_173.0346	-0.0428171	0.494368		1.14_463.0748	-0.046159	0.522754		3.1_898.1948	-0.0905723	0.147649
3_138.0313	-0.0520993	0.480045		6.26_460.2667	-0.0429745	0.492781		8.5_374.1769	-0.0462698	0.521756		6.08_286.0481	-0.0905869	0.147584
2.33_398.0832	-0.0523011	0.478344		3.95_914.154	-0.0430283	0.492239		0.78_697.0879	-0.0462932	0.521545		0.88_732.1024	-0.0908032	0.146616
0.74_265.0833	-0.0524943	0.476718		2.02_310.0492	-0.0430755	0.491764		3.93_902.1651	-0.0464339	0.520278		3.88_446.0821	-0.0909355	0.146026
8.01_501.2415	-0.0525201	0.476501		0.79_807.1126	-0.0431317	0.491198		Prodelphinidin B3-3-O-gallate ((EGC-C)-gallate)_3.83min	-0.0464443	0.520184		4.52_1490.2856	-0.0910677	0.145438
4.44_2114.3841	-0.0525587	0.476176		1.97_567.1302	-0.0432398	0.490112		4.75_1232.31	-0.0465821	0.518946		0.8_324.0386	-0.0910779	0.145393
Kaempherol	-0.0525606	0.476161		4.68_320.0408	-0.0432491	0.490018		2.54_383.1075	-0.0467149	0.517754		2.96_364.0701	-0.0911	0.145295
3.31_650.1452	-0.0526067	0.475773		8.98_164.0008	-0.0432648	0.489861		3.2_1088.1811	-0.0467528	0.517414		2.49_388.0113	-0.0914472	0.143761
0.71_178.0441	-0.0526932	0.475047		7.83_604.0756	-0.0434354	0.488149		3.92_168.0424	-0.0468772	0.516298		0.89_422.009	-0.0914674	0.143672
3.65_380.1669	-0.0529964	0.472506		8.84_576.3126	-0.043532	0.487181		8.63_378.2012	-0.0472329	0.513117		3.8_1392.2425	-0.0915154	0.143461
3.22_904.1803	-0.0531434	0.471277		3.16_310.0687	-0.0438107	0.484395		1.63_265.0045	-0.0472359	0.51309		0.82_743.0759	-0.091557	0.143278
0.89_614.0282	-0.0532293	0.47056		3.88_1718.2766	-0.0442423	0.480097		5.67_482.1216	-0.0472939	0.512572		8.71_316.1905	-0.0916569	0.14284
0.92_312.0555	-0.0532449	0.470429		4.08_1680.2943	-0.044404	0.478492		5.64_741.4988	-0.0476398	0.50949		0.75_229.0634	-0.092002	0.141336
8.59_228.1365	-0.0533641	0.469435		3.12_1186.258	-0.0446064	0.476488		3.38_1122.2262	-0.0477683	0.508348		4.78_1202.2184	-0.0921292	0.140784
3.27_384.0386	-0.0534044	0.469099		3.38_457.0995	-0.0446372	0.476183		3.92_880.1474	-0.0478895	0.50727		3_452.1296	-0.0921447	0.140717
2.96_364.0701	-0.0535273	0.468075		8.74_416.2392	-0.0447877	0.474696		0.89_872.1727	-0.048162	0.504855		8.42_174.1259	-0.092392	0.13965
3.25_324.1425	-0.0535835	0.467607		0.98_261.0319	-0.0448745	0.473839		3.38_360.0694	-0.048183	0.504668		8.4_802.4179	-0.0924391	0.139447
Prunasin anitrile pentoside (Benzyl alcohol pentoside)	-0.0536368	0.467165		3.91_1218.2136	-0.0448834	0.473752		3.43_488.1895	-0.0482964	0.503665		2.79_253.0957	-0.092609	0.138718
0.86_776.1163	-0.0536678	0.466907		3.23_654.101	-0.0450705	0.471907		2.5_479.9947	-0.0484646	0.502179		5.04_942.2058	-0.0926307	0.138625
4.96_694.1068	-0.053975	0.464357		4.68_184.0226	-0.0452758	0.46989		3.02_898.1943	-0.0485203	0.501687		2.68_538.0523	-0.0927574	0.138084
5.85_592.1451	-0.054268	0.461931		4.02_290.2099	-0.0454199	0.468476		5.54_770.1837	-0.0486016	0.50097		5.64_792.4956	-0.0929767	0.137151
0.64_326.1345	-0.0544997	0.460019		Galloyl-hexoside	-0.0455997	0.466716		6.84_448.2351	-0.0486918	0.500174		5.91_260.1266	-0.0930108	0.137006
0.64_239.1024	-0.0545527	0.459583		p-Coumaroyl shikimic acid	-0.0456528	0.466196		Phenylthyl-primeveroside (phenylthyl-pentose-hexose)_4.42min	-0.0486988	0.500112		Sinapoyl hexose	-0.0930145	0.13699
0.94_260.1315	-0.0546534	0.458753		4.18_816.1624	-0.0460037	0.462772		6.46_418.2565	-0.048745	0.499706		0.64_133.0752	-0.0933401	0.135615
6.23_522.3394	-0.0546688	0.458626		1.3_694.0843	-0.0462219	0.460651		3.74_388.1735	-0.0490615	0.496922		4.36_1398.2364	-0.0933645	0.135512
2.44_1416.4587	-0.0548076	0.457484		Feruloyl malate_5.16min	-0.0463776	0.45914		4.92_744.1704	-0.0491396	0.496236		4.96_632.1377	-0.093502	0.134935
2.48_665.0584	-0.0548175	0.457403		3.48_1170.2579	-0.0464451	0.458486		2.72_426.0948	-0.0491512	0.496135		3.57_426.0974	-0.0938495	0.133485
4.66_1186.2107	-0.0548271	0.457324		2.5_479.9947	-0.0465102	0.457856		2.82_318.0653	-0.0491539	0.496111		2.07_402.08	-0.094111	0.132401
4.06_450.1155	-0.0549227	0.456538		2.02_1218.2489	-0.0465764	0.457215		3.74_418.1469	-0.0491769	0.495909		5.4_262.142	-0.0944041	0.131194
3.95_913.6657	-0.0550027	0.455882		3.38_1584.2	-0.0466809	0.456205		4.13_1224.2071	-0.0493997	0.493957		0.62_594.0024	-0.0944921	0.130834
4.65_390.212	-0.0552382	0.453953		8.44_760.3489	-0.0468691	0.45439		3.01_266.0498	-0.0494223	0.493759		6.75_288.0638	-0.0945604	0.130555
2.48_650.1027	-0.0553075	0.453386		4.33_882.1979	-0.0469561	0.453551		0.66_174.1019	-0.04944	0.493604		0.88_710.12	-0.0946286	0.130276
5.85_322.1632	-0.0554472	0.452244		5.33_236.1418	-0.0472068	0.451141		1.37_126.032	-0.0496193	0.492036		6.49_492.2928	-0.0946508	0.130186
5.15_1216.2753	-0.0554684	0.45207		2.77_162.0526	-0.0475469	0.447883		5.2_372.2211	-0.0498234	0.490255		5.11_218.1161	-0.094688	0.130034
0.41_195.9136	-0.0555932	0.451052		6.46_418.2565	-0.047594	0.447434		3.01_328.0119	-0.0499309	0.489318		5.4_576.2389	-0.0947603	0.12974
2.48_404.0534	-0.0556414	0.450659		4.86_1292.2919	-0.0476726	0.446682		2.9_678.0878	-0.050024	0.488507		1.64_363.025	-0.0947605	0.129739
0.55_305.9193	-0.0558633	0.448853		0.89_130.0258	-0.0480359	0.443223		3.5_294.1314	-0.0502141	0.486854		3.46_476.0814	-0.0949815	0.128843
4.03_374.0638	-0.0558693	0.448803		5.36_692.1554	-0.0482079	0.44159		4.09_162.0323	-0.0503167	0.485964		3.25_253.0954	-0.0954171	0.12709
2.48_696.0997	-0.0558701	0.448797		8.44_692.3607	-0.0482261	0.441417		4.1_309.0857	-0.0506115	0.483409		8.52_286.1337	-0.095419	0.127082
4.02_386.1916	-0.056088	0.447027		2.49_412.0173	-0.0482618	0.441079		2.6_936.1709	-0.0506265	0.483279		0.84_461.0209	-0.0958022	0.125556
4.41_454.2052	-0.0561316	0.446674		3.69_380.0736	-0.0485005	0.43882		6.73_722.29	-0.0506875	0.482751		0.91_374.0883	-0.0959142	0.125113
3.57_488.0809	-0.0563749	0.444703		6.22_224.0357	-0.0494837	0.429586		4.68_386.1096	-0.0510613	0.479525		4.97_762.087	-0.0961163	0.124315
3.38_294.1171	-0.0564563	0.444044		6.23_522.3394	-0.0495314	0.429141		2.6_914.1888	-0.0512305	0.478069		2.48_390.0269	-0.0963189	0.12352
8.8_280.1693	-0.0566048	0.442845		4.83_320.054	-0.0495319	0.429136		0.86_776.1163	-0.0512688	0.477738		0.64_239.1024	-0.0964389	0.123051
8.73_377.1857	-0.0566208	0.442716		3.91_1256.1635	-0.0495655	0.428822		0.71_178.0441	-0.0513586	0.476967		Homogentisic acid	-0.0965972	0.122434
0.55_419.8975	-0.0567323	0.441816		2.48_732.0411	-0.0497261	0.427327		3.58_633.0616	-0.0515099	0.475668		5.64_678.5029	-0.0967546	0.121824
3.94_2000.3426	-0.056881	0.440619		5.36_776.1087	-0.0498088	0.426557		5.08_724.1177	-0.0515835	0.475037		2.96_276.0521	-0.0967956	0.121665
4.24_338.1583	-0.0569402	0.440143		3.92_1856.3049	-0.0498185	0.426467		4.09_342.0714	-0.0516294	0.474644		Rutin	-0.0971729	0.120211
4.27_330.0952	-0.0570886	0.43895		0.62_594.0024	-0.0498283	0.426376		3.38_1144.2101	-0.0517297	0.473785		4.49_2586.5022	-0.0974087	0.11931
6.42_434.2144	-0.0573059	0.437207		3.8_1408.2116	-0.0502292	0.422659		0.96_396.129	-0.0517562	0.473558		8.51_690.3455	-0.0975327	0.118839
5.82_652.1631	-0.0573343	0.43698		4.25_788.185	-0.0505075	0.420091		6.15_497.117	-0.0519221	0.472139		4.51_732.0823	-0.0976212	0.118503
Trihydroxy-octadecadienoic acid (Tri-OH-C18:2)_7.91min	-0.0574613	0.435962		2.02_226.0956	-0.0507822	0.417563		3.23_596.1375	-0.0523498	0.468492		3.99_306.0747	-0.097672	0.11831
0.63_299.1228	-0.0574657	0.435928		2.56_154.0632	-0.0509991	0.415575		0.41_191.9358	-0.0525174	0.467068		4.25_788.185	-0.0978827	0.117515
0.94_347.0649	-0.0574826	0.435792		0.94_494.1289	-0.0510174	0.415408		5.15_662.1446	-0.0525304	0.466958		0.99_102.033	-0.0980459	0.116901
5.93_274.0848	-0.0575465	0.435282		4.58_1218.2105	-0.0511491	0.414203		Sucrose	-0.0525385	0.466889		5.31_700.0948	-0.0980892	0.116739
4.22_718.108	-0.0575807	0.435008		5.32_814.085	-0.0513226	0.412619		8.79_215.1405	-0.0526142	0.466247		6.87_700.1413	-0.0982929	0.115978
5.94_618.1632	-0.0576424	0.434516		5.72_596.1423	-0.0514957	0.411042		3.23_654.101	-0.0526653	0.465813		8.25_228.1363	-0.0987858	0.114152
3.71_702.1402	-0.0576862	0.434166		Phenylthyl-primeveroside (phenylthyl-pentose-hexose)_4.09min	-0.0518252	0.408052		0.73_386.0724	-0.0526943	0.465567		4.32_442.0899	-0.0988984	0.113738
2.48_940.2012	-0.0577383	0.43375		4.53_302.0433	-0.0518419	0.4079		0.76_710.1206	-0.0528885	0.463922		0.63_185.0115	-0.099023	0.113281
5.97_260.069	-0.0580268	0.431453		Lotaustralin	-0.0518471	0.407853		3.58_503.9787	-0.0529062	0.463772		2.73_920.1759	-0.0990385	0.113224
0.89_956.247	-0.0580436	0.431319		6.17_670.2748	-0.0519306	0.407098		2-Isopropyl-3-oxosuccinate_3.96min	-0.0538161	0.45611		0.76_710.1206	-0.0992852	0.112325
0.87_418.0359	-0.0581243	0.430678		4.78_1322.2742	-0.0519529	0.406896		4.04_1978.3526	-0.0543793	0.451403		3.66_452.0624	-0.099381	0.111977
3.58_644.1633	-0.0584655	0.427972		0.71_724.0279	-0.0520529	0.405992		5.99_244.1318	-0.0545063	0.450345		2.48_374.0603	-0.099446	0.111741
4.61_386.1888	-0.0587035	0.426091		0.91_235.9921	-0.0521445	0.405166		2.26_516.2056	-0.0545077	0.450334		0.56_273.9674	-0.0995013	0.111542
3.42_302.0703	-0.0589061	0.424494		4.23_622.311	-0.0522159	0.404522		3.92_852.0851	-0.0546404	0.449229		8.79_250.1185	-0.0995662	0.111307
5.94_556.193	-0.0589612	0.424059		0.73_343.9527	-0.0522573	0.404149		Trihydroxy-octadecenoic acid (Tri-OH-C18:1)	-0.0546995	0.448739		3.58_380.0353	-0.0996246	0.111097
3.23_648.085	-0.0591275	0.422752		3.91_1278.1455	-0.0524286	0.402608		2.96_276.0521	-0.0547035	0.448705		0.88_748.0776	-0.0997015	0.110819
2.99_372.1043	-0.0591452	0.422612		3.31_734.1024	-0.0525171	0.401813		5.13_1080.2355	-0.0548111	0.447812		2.48_176.0454	-0.0998605	0.110249
2.95_326.0948	-0.0591944	0.422226		3.75_1522.2713	-0.0527123	0.400064		5.32_798.1187	-0.0549357	0.446779		3.92_1856.3049	-0.100014	0.109699
0.63_369.0388	-0.0592333	0.421921		3.38_852.1239	-0.0527851	0.399412		3.58_160.0378	-0.0550648	0.44571		5.81_244.1316	-0.100185	0.109091
4.35_882.1709	-0.0594818	0.419973		6.2_156.1156	-0.0529027	0.398361		4.99_350.1857	-0.0551995	0.444597		4.97_732.0614	-0.100189	0.109078
3.18_452.1313	-0.059687	0.418367		4.77_174.0896	-0.0530921	0.396671		5.29_1226.7648	-0.0554029	0.442918		5.64_854.4657	-0.100634	0.107504
4.57_546.1333	-0.0597418	0.41794		3.68_496.0478	-0.0530966	0.396632		3.77_1232.2416	-0.0556136	0.441182		7.4_544.2877	-0.100683	0.107332
3.5_488.0848	-0.0597822	0.417624		3.27_198.0534	-0.0533167	0.394675		4.09_126.0318	-0.0556176	0.44115		4.36_462.0812	-0.100716	0.107219
Lignan glycoside_534.2122	-0.0598617	0.417004		4.58_154.0269	-0.0534849	0.393183		0.66_446.1343	-0.0560057	0.437963		5.18_262.1419	-0.100907	0.10655
0.88_174.0164	-0.0599811	0.416074		4.12_1240.1957	-0.0535406	0.392689		5.08_988.1166	-0.0561945	0.436418		4.01_1674.3015	-0.100954	0.106385
0.63_303.0857	-0.060048	0.415553		7.83_292.0347	-0.0537486	0.390851		3.36_644.1648	-0.0562931	0.435612		4.49_2542.536	-0.100957	0.106376
1.3_610.1324	-0.0602534	0.413957		4.12_1218.2141	-0.0537567	0.390779		5.43_928.2248	-0.056307	0.435499		0.75_276.0318	-0.10124	0.105391
4.36_882.1924	-0.0603069	0.413542		0.61_661.9816	-0.053779	0.390582		5.28_2429.5558	-0.0565132	0.433817		2.27_616.119	-0.101262	0.105318
4.4_376.1365	-0.0603297	0.413365		4.61_386.1888	-0.05416	0.38723		4.35_1506.2769	-0.0565881	0.433207		0.89_651.9883	-0.101866	0.103246
3.41_734.1422	-0.0605612	0.411571		4.09_162.0323	-0.0542106	0.386785		1.42_322.0694	-0.0565894	0.433196		1_134.0218	-0.102339	0.101646
5.28_2429.5558	-0.0607083	0.410435		6.53_301.0956	-0.0542568	0.38638		5.71_390.132	-0.0567682	0.431742		0.89_673.9758	-0.102474	0.101194
2.48_369.0697	-0.060792	0.409789		3.73_792.1522	-0.0543026	0.385979		2.6_952.1385	-0.056915	0.43055		3.58_463.9885	-0.102546	0.100952
0.66_129.0439	-0.0610852	0.40753		0.93_556.1226	-0.0543955	0.385165		3.38_422.0416	-0.0570348	0.429579		3.93_902.1651	-0.102741	0.100305
3.67_354.0827	-0.0612619	0.406172		3.64_1458.3155	-0.0544394	0.384781		3.92_768.1295	-0.0575563	0.425366		0.63_276.0283	-0.102827	0.100017
1.81_506.1154	-0.0613938	0.40516		3.38_1606.1865	-0.0546699	0.382769		4.55_1224.2009	-0.0576503	0.424609		8.24_228.1366	-0.103326	0.0983724
5.78_318.132	-0.0616221	0.403413		8.66_221.992	-0.0547132	0.382392		4.05_1544.2528	-0.0578192	0.423251		5.16_572.2259	-0.103758	0.0969679
5.08_944.135	-0.0617078	0.402758		3.69_418.1833	-0.0548944	0.380816		Dihydrophaseic acid-glucoside	-0.0578994	0.422607		4.08_1506.2788	-0.103947	0.0963556
5.82_250.0399	-0.0619472	0.400931		3.99_1658.3182	-0.0549903	0.379983		0.93_914.1904	-0.0580637	0.42129		8.62_388.294	-0.105012	0.0929743
0.99_546.084	-0.0619926	0.400586		4.08_1658.3167	-0.0551724	0.378404		0.89_774.204	-0.058255	0.419759		2.85_454.1123	-0.105034	0.0929059
6.75_448.2307	-0.0620392	0.400231		4.08_288.0639	-0.0553672	0.376721		0.88_283.0671	-0.0583601	0.418919		3.69_456.0675	-0.105124	0.0926229
3.2_452.1198	-0.0620884	0.399857		4.08_198.053	-0.0555766	0.374915		8.27_352.2236	-0.0584129	0.418497		3.68_496.0478	-0.105286	0.0921213
2.02_1218.2489	-0.0622646	0.398518		0.84_461.0209	-0.0555842	0.37485		0.8_324.0386	-0.0585729	0.417222		5.94_478.1108	-0.105436	0.0916538
3.33_396.0389	-0.0623713	0.397709		4.35_882.1709	-0.0556306	0.374451		3.33_369.0696	-0.0586098	0.416928		5.91_482.1211	-0.105707	0.090819
Fumaric acid	-0.0627613	0.394759		4.83_914.1539	-0.0556968	0.373882		8.26_414.1929	-0.0586803	0.416367		4.41_454.2052	-0.105718	0.0907852
0.66_174.1019	-0.0628483	0.394102		2-Isopropyl-3-oxosuccinate_3.96min	-0.0558313	0.372727		0.84_461.0209	-0.0587247	0.416014		2.48_940.2012	-0.10601	0.0898926
9.05_334.0068	-0.0628948	0.393752		Feruloyl hexose_3.3min	-0.0560675	0.370705		7.08_302.2098	-0.0588208	0.41525		3.27_198.0534	-0.106648	0.0879658
4.51_716.1234	-0.0630859	0.392314		5.31_678.1116	-0.0562631	0.369036		4.45_226.1209	-0.0588284	0.415189		4.44_2114.3841	-0.106731	0.0877154
4.06_450.1048	-0.0632269	0.391254		2.67_1068.2139	-0.0562957	0.368758		Trihydroxy-octadecadienoic acid (Tri-OH-C18:2)_7.91min	-0.0590822	0.413176		3.67_390.0927	-0.107092	0.0866428
Hydroxyphenylpyruvate	-0.0634249	0.38977		1.29_708.1032	-0.0562991	0.368729		5.3_2474.509	-0.0592291	0.412014		2.72_426.0948	-0.107199	0.0863268
Dehydrodiconiferyl alcohol hexoside-FA	-0.0634482	0.389595		0.85_584.9516	-0.056364	0.368177		3.99_271.1054	-0.0593182	0.41131		7.77_216.1368	-0.107255	0.0861607
8.46_230.1522	-0.0635189	0.389066		3.44_650.139	-0.0564395	0.367534		5.28_2398.6134	-0.0594576	0.410209		0.78_708.0466	-0.107259	0.086151
2.94_1066.1985	-0.0636093	0.38839		5.08_170.0219	-0.0566525	0.365726		6.15_434.1211	-0.0594774	0.410053		2.94_1826.3459	-0.107351	0.085879
4.63_1642.3151	-0.0636537	0.388058		3.32_368.1679	-0.0569246	0.363424		4.35_170.0216	-0.0595013	0.409865		3.92_898.1672	-0.107643	0.0850255
4.04_1810.3391	-0.0637325	0.38747		5.03_1186.2207	-0.0569777	0.362976		3.19_393.1633	-0.0595505	0.409477		1.38_253.9749	-0.107688	0.0848941
4.31_368.1141	-0.0639429	0.385902		4.65_430.1734	-0.0570172	0.362643		0.84_129.0444	-0.059763	0.407805		2.48_166.0268	-0.10799	0.084018
Sinapoyl malate	-0.0639733	0.385675		4.09_342.0714	-0.0570236	0.362589		5.08_906.1847	-0.0600011	0.405936		0.63_645.9772	-0.108181	0.083469
2.73_920.1759	-0.0640493	0.38511		5.29_534.194	-0.0571515	0.361512		8.74_416.2392	-0.0600566	0.405501		7_665.269	-0.108297	0.0831358
3.27_300.0847	-0.0640757	0.384914		3.93_226.0151	-0.0571715	0.361343		5.08_385.9953	-0.0601617	0.404678		5.33_898.1627	-0.108514	0.0825186
1.64_363.025	-0.0641975	0.384009		4.81_472.0993	-0.0576312	0.357489		5.26_1058.25	-0.0601761	0.404566		4.44_1984.3371	-0.108575	0.0823434
0.88_459.9668	-0.0643578	0.382821		0.77_172.0399	-0.0576367	0.357443		0.67_478.154	-0.0602197	0.404225		6.61_555.2892	-0.108584	0.0823196
8.18_525.251	-0.0644833	0.381891		4.66_165.0643	-0.0579737	0.354635		6.42_446.2144	-0.0608435	0.399365		0.69_327.991	-0.108687	0.0820266
3.5_550.0631	-0.0647446	0.379961		4.55_600.1253	-0.0580415	0.354071		3.92_754.1369	-0.0608852	0.399041		2.68_593.9727	-0.108777	0.0817721
2.78_462.1385	-0.064757	0.37987		0.83_229.0614	-0.0582212	0.352581		4.36_1072.1886	-0.0609665	0.398411		7.98_343.1422	-0.108997	0.0811531
5.91_260.1266	-0.0649374	0.378541		5.36_844.0955	-0.0583925	0.351163		0.89_141.0432	-0.0610399	0.397842		0.63_289.0695	-0.109193	0.0806053
3.23_654.101	-0.0649387	0.378532		4.23_696.1236	-0.0584275	0.350874		4.36_1088.1583	-0.0611821	0.396742		1_592.103	-0.109318	0.0802561
3.26_482.1048	-0.0650304	0.377857		1.84_495.9833	-0.0585271	0.350052		4.23_518.1046	-0.061457	0.394619		6.61_400.2463	-0.10937	0.0801115
3.68_392.0688	-0.0650771	0.377514		3.17_192.0273	-0.0587081	0.348561		5.08_532.0812	-0.0615352	0.394017		0.89_112.0172	-0.109463	0.0798534
8.63_378.2012	-0.065136	0.377082		4.31_368.1141	-0.0587393	0.348305		0.82_743.0759	-0.0617164	0.392623		2.48_460.0998	-0.109527	0.0796768
4.68_386.1096	-0.0651979	0.376627		2.31_324.1418	-0.0589756	0.346366		3.01_395.9983	-0.06183	0.391751		2.09_778.1367	-0.109572	0.0795516
6.69_202.1207	-0.0654287	0.374937		3.99_596.173	-0.0591308	0.345096		4.03_374.0638	-0.0619897	0.390526		3.26_178.0274	-0.109574	0.0795456
4.08_1680.2943	-0.0655481	0.374064		3.69_301.1167	-0.0593136	0.343604		0.67_120.0436	-0.0623702	0.387619		3.23_596.1375	-0.109592	0.0794973
4.94_1258.2637	-0.0657194	0.372814		4.66_207.0748	-0.0593199	0.343553		8.65_812.3233	-0.0623951	0.387429		4.06_784.0984	-0.109834	0.0788296
0.6_216.0182	-0.0658065	0.372179		4.16_1370.2269	-0.0595718	0.341504		0.94_178.0817	-0.0625964	0.385896		3.94_2000.3426	-0.10997	0.0784591
4.63_1034.2038	-0.0661529	0.369662		5.03_682.1373	-0.059587	0.34138		1_524.1376	-0.0627496	0.384733		Hexose phosphate	-0.110111	0.0780733
4.06_270.052	-0.0663858	0.367976		4.46_920.1435	-0.0597143	0.340348		1.29_708.1032	-0.0628189	0.384207		4.36_1376.2477	-0.110196	0.0778434
4.46_1186.2266	-0.066407	0.367822		5.32_798.1187	-0.059775	0.339856		0.47_131.9734	-0.0628249	0.384161		5.58_598.3932	-0.110462	0.0771248
8.67_512.3028	-0.0665244	0.366974		5.77_538.1693	-0.0599171	0.338708		3.93_450.1159	-0.0630476	0.382475		3.22_904.1803	-0.110609	0.0767296
3.95_1826.3301	-0.0667246	0.365531		0.72_576.026	-0.060043	0.337692		4.78_596.1373	-0.0631238	0.381898		5.3_2496.5284	-0.110632	0.0766678
0.65_372.129	-0.0667939	0.365032		4.28_207.0902	-0.0601423	0.336892		5.3_942.198	-0.0631741	0.381519		4.2_1230.2884	-0.110735	0.0763913
4.96_632.1377	-0.0668085	0.364927		3.42_1204.3001	-0.0601522	0.336813		2.49_412.0173	-0.0634215	0.379653		5.58_684.1885	-0.110808	0.0761963
3.2_190.0846	-0.0671749	0.362297		5.33_206.1311	-0.060216	0.336299		4.36_1094.1704	-0.0639615	0.375601		Trihydroxy-octadecadienoic acid (Tri-OH-C18:2)_8.03min	-0.110812	0.0761871
9.03_328.0071	-0.0672754	0.361577		5.36_760.1428	-0.0602344	0.336152		4.02_1506.2815	-0.0640043	0.375281		4.43_1962.3516	-0.110842	0.0761073
7.83_437.9666	-0.0675013	0.359964		3.94_303.1319	-0.0602537	0.335996		0.94_347.0649	-0.0642752	0.373259		4.04_1978.3526	-0.11098	0.0757393
5.99_416.2408	-0.0675219	0.359817		4.14_626.1478	-0.0604385	0.334514		3.58_138.0174	-0.0645639	0.371111		2.68_518.0444	-0.111134	0.0753318
4.08_1674.2952	-0.0676111	0.359181		5.82_250.0399	-0.0604582	0.334356		0.88_283.0705	-0.0647762	0.369537		3.75_422.0833	-0.111266	0.0749845
4.63_1056.1959	-0.0677553	0.358155		3.68_542.0367	-0.0609409	0.330504		3_452.1296	-0.0649213	0.368464		0.63_369.0388	-0.111469	0.07445
0.76_760.0752	-0.0678591	0.357417		5.33_280.1317	-0.0609976	0.330053		0.72_242.0223	-0.0649268	0.368423		2.48_262.0846	-0.111926	0.0732629
0.63_132.054	-0.0679453	0.356806		5.66_441.0826	-0.0611667	0.328712		0.86_291.0947	-0.0655543	0.363803		4.49_1938.3707	-0.112547	0.071671
3.95_140.0836	-0.0680748	0.355888		4.42_1674.3079	-0.0611995	0.328452		6.04_315.1109	-0.0655554	0.363795		Hydroxyphenylpyruvate	-0.112556	0.0716499
6.09_950.6761	-0.0680987	0.355719		5.62_304.1523	-0.0615782	0.325462		0.73_602.1443	-0.0656122	0.363378		2.6_952.1385	-0.112705	0.071271
3.94_1978.3605	-0.0681369	0.355448		0.84_294.997	-0.0615952	0.325329		3.58_389.9906	-0.0657176	0.362606		5.74_126.1046	-0.113031	0.0704532
5.97_288.0641	-0.0684833	0.353002		0.9_764.221	-0.0616378	0.324993		4.68_808.1973	-0.0657635	0.362271		3.01_334.0289	-0.11316	0.0701294
2.48_978.1496	-0.0686392	0.351904		8.86_348.1923	-0.0616833	0.324636		4.42_426.2093	-0.0658395	0.361715		3.06_438.0809	-0.113353	0.0696498
7.77_216.1368	-0.0687328	0.351246		5.25_926.209	-0.0617273	0.32429		5.2_408.1999	-0.0659029	0.361252		2.99_302.0788	-0.113508	0.0692655
1.39_266.0411	-0.068902	0.350059		0.78_769.1453	-0.0617421	0.324174		Feruloyl malate_5.16min	-0.0660416	0.36024		3.01_266.0498	-0.113536	0.0691981
4.04_1978.3526	-0.0690492	0.349028		4.68_342.021	-0.0617667	0.323981		0.91_471.1586	-0.0663217	0.358202		2.48_970.1334	-0.113562	0.0691347
4.96_348.0289	-0.0693789	0.346726		5.31_746.0974	-0.0620363	0.321869		Kaempherol-3-O-rhamnosyl-glucoside-7-O-rhamnose	-0.0666995	0.355464		3.92_754.1369	-0.113722	0.0687402
8.5_374.1769	-0.0695126	0.345796		3.26_420.0371	-0.0622713	0.320036		2.51_464.0306	-0.0667312	0.355235		6.28_198.1261	-0.113819	0.0685025
2.48_374.0603	-0.0695805	0.345323		2.48_948.1814	-0.0622907	0.319885		5.66_441.0826	-0.0669171	0.353894		6.69_202.1207	-0.113876	0.0683634
2.02_248.0822	-0.0697471	0.344167		0.82_256.9949	-0.0624275	0.318821		3.38_428.0596	-0.066946	0.353685		5.03_478.1398	-0.114005	0.0680489
3.5_294.1314	-0.0698346	0.34356		5.2_372.2211	-0.0624306	0.318797		3.92_898.1672	-0.0669569	0.353606		3.72_1050.2069	-0.114096	0.0678273
4.27_398.0826	-0.0700516	0.34206		0.87_418.0359	-0.0628414	0.315617		1.89_392.1295	-0.067031	0.353073		2.68_641.9858	-0.11442	0.0670448
4.49_1960.3556	-0.0700643	0.341971		4.09_126.0318	-0.062932	0.314919		5.71_228.0791	-0.0670791	0.352727		3.94_1978.3605	-0.114479	0.0669037
5.03_478.1398	-0.0701245	0.341556		3.26_126.0317	-0.0629675	0.314645		0.64_133.0752	-0.0671111	0.352497		2.48_404.0534	-0.114484	0.0668924
0.84_158.0225	-0.0702054	0.340998		5.2_408.1999	-0.0632525	0.312455		3.92_2082.4233	-0.0672599	0.351428		6.29_230.1159	-0.114568	0.0666916
0.65_270.0941	-0.0702715	0.340543		5.77_430.1106	-0.0632661	0.312351		5.62_304.1523	-0.0674186	0.35029		1_778.2407	-0.114784	0.0661757
8.74_416.2392	-0.0705308	0.33876		3.64_840.1929	-0.0632815	0.312233		3.75_1544.2562	-0.0674191	0.350286		3.01_244.0581	-0.114968	0.0657384
3.61_462.1282	-0.0706281	0.338092		0.61_532.0126	-0.0632957	0.312124		3.5_279.0752	-0.0675799	0.349136		3.95_913.6657	-0.115097	0.0654351
8.23_204.057	-0.071072	0.335057		0.72_739.189	-0.0634585	0.310879		3.89_1544.2555	-0.0676276	0.348795		4.94_1258.2637	-0.115126	0.0653664
4.9_1220.3147	-0.0711572	0.334476		1.41_420.0468	-0.0635091	0.310493		4.15_1506.2788	-0.0677609	0.347844		3.01_266.0408	-0.11524	0.0650994
2.48_288.0641	-0.0712292	0.333986		0.62_677.962	-0.0636718	0.309252		6.08_286.0481	-0.06782	0.347422		2.48_126.0317	-0.115456	0.0645939
4.48_746.0979	-0.0712901	0.333572		0.61_448.0542	-0.0638381	0.307988		4.49_2570.524	-0.0681122	0.345344		4.05_538.2046	-0.115934	0.0634878
6.08_286.0481	-0.0713519	0.333152		0.72_298.0925	-0.0638451	0.307935		8.86_348.1923	-0.068219	0.344586		7.23_546.3035	-0.116017	0.063296
8.89_176.0329	-0.0713707	0.333025		5.19_480.0889	-0.0638778	0.307686		8.83_332.2555	-0.068272	0.344211		2.58_1202.254	-0.116027	0.0632738
1.03_416.0286	-0.0713926	0.332876		3.75_1544.2562	-0.0641789	0.305407		6.15_456.1035	-0.0685238	0.34243		4.49_2580.4856	-0.116269	0.062722
3.44_650.139	-0.0714444	0.332524		3.88_1696.2933	-0.0644191	0.303597		5.26_134.022	-0.0685375	0.342333		4.98_784.0733	-0.116319	0.0626064
8.52_196.1467	-0.0715486	0.331817		0.48_175.9634	-0.0644376	0.303457		5.08_548.047	-0.0686298	0.341682		4.2_908.1959	-0.116513	0.0621666
2.48_390.0269	-0.0720969	0.328116		5.08_442.0885	-0.0644594	0.303293		3.58_204.0636	-0.0686633	0.341446		3.01_395.9983	-0.117156	0.060729
5.09_638.014	-0.0722951	0.326784		3.89_1544.2555	-0.0645388	0.302697		3.57_614.1608	-0.0687839	0.340597		(Epi)Gallocatechin (EGC or GC)_3.3min	-0.117265	0.0604877
4.63_304.045	-0.0723491	0.326423		0.91_471.1586	-0.0648162	0.30062		5.28_2414.5835	-0.06917	0.337887		Pantothenic acid	-0.117312	0.0603846
6.48_416.241	-0.0726117	0.324665		Feruloyl malate_5.16min	-0.0648467	0.300392		4.51_716.1234	-0.0693661	0.336516		0.87_679.0004	-0.117568	0.0598219
5.34_432.0718	-0.0727736	0.323584		1.23_327.0735	-0.0649055	0.299953		p-Coumaroylquinic acid_3.9min	-0.0693899	0.336349		4.21_564.0192	-0.117989	0.0589075
5.62_434.1205	-0.0727816	0.323531		Calabricoside B (Quercetin-3-O-[4''-O-caffeoyl-α-L-rhamnopyranosyl-(1→2)-α-L-arabinopyranosyl]-7-O-glucoside)	-0.0651947	0.2978		3.7_1034.2105	-0.0695827	0.335005		3.93_450.1159	-0.118011	0.0588591
4.2_450.1158	-0.0730284	0.321889		5.26_1066.2539	-0.0652315	0.297526		3.58_290.0659	-0.0695882	0.334967		3.99_1658.3182	-0.118163	0.0585324
6.03_500.1897	-0.0731165	0.321304		4.34_443.0931	-0.0653526	0.296629		5.1_434.2496	-0.0697917	0.333552		4.08_1658.3167	-0.118366	0.0580976
8.42_201.127	-0.073173	0.320929		4.08_1506.2788	-0.06592	0.292445		2.71_1202.2541	-0.0699297	0.332595		0.74_265.0833	-0.118371	0.0580853
0.88_710.12	-0.0733474	0.319774		4.28_229.0723	-0.0659957	0.291891		4.05_538.2046	-0.0699628	0.332366		5.94_432.1057	-0.118507	0.0577962
Dihydrophaseic acid-glucoside	-0.0735809	0.318232		3.38_1562.2157	-0.0662641	0.289928		0.66_129.0439	-0.0701534	0.331047		4.96_664.0669	-0.118663	0.0574653
0.88_748.0776	-0.073738	0.317197		5.95_882.1659	-0.0666506	0.287118		5.9_464.0952	-0.070205	0.33069		4_546.1012	-0.118911	0.056942
Tyrosine	-0.0738221	0.316643		3.88_1674.3073	-0.06692	0.285169		4.87_824.154	-0.0707344	0.327048		3.28_930.1496	-0.118944	0.0568727
3.02_301.117	-0.0738559	0.316422		0.71_175.05	-0.0670095	0.284524		2.61_280.1165	-0.070805	0.326564		5.62_272.0691	-0.119148	0.056445
4.98_768.1123	-0.0744882	0.312285		8.42_356.2178	-0.0676075	0.280239		4.63_304.045	-0.0708555	0.326218		0.65_422.0855	-0.119332	0.0560627
4.74_840.1881	-0.0747193	0.310781		0.92_314.0707	-0.0677094	0.279513		5.34_1218.3223	-0.0710826	0.324666		3.26_126.0317	-0.119396	0.0559306
Trihydroxy-octadecadienoic acid (Tri-OH-C18:2)_7.74min	-0.0751307	0.308118		4.96_304.0581	-0.0680031	0.277428		3.08_1066.2011	-0.0714674	0.322047		4.57_546.1333	-0.119538	0.0556375
3.33_525.9935	-0.0751757	0.307827		Protocatechiuc acid	-0.0680065	0.277403		1.11_266.1002	-0.0716148	0.321048		8.34_324.1914	-0.119913	0.0548692
2.07_402.08	-0.0753405	0.306765		4.77_454.2402	-0.0690156	0.27032		6.61_400.2463	-0.0717207	0.32033		Prodelphinidin B3-3-O-gallate ((EGC-C)-gallate)_4.06min	-0.120291	0.0541035
2.72_426.0948	-0.0753432	0.306747		3.93_450.1159	-0.0690389	0.270158		6.42_434.2144	-0.0719413	0.318841		6.53_564.314	-0.120384	0.0539166
3.56_482.0969	-0.0754738	0.305907		0.71_624.2111	-0.0691629	0.269297		3.32_262.0784	-0.0719798	0.318581		4.36_207.0899	-0.120459	0.0537656
Feruloyl hexose_4.03min	-0.0754747	0.305901		1.84_434.0132	-0.0691661	0.269274		2.02_1218.2489	-0.0721022	0.317757		3.33_396.0389	-0.120492	0.0536986
2.71_204.0899	-0.0755088	0.305683		0.73_516.1703	-0.0691982	0.269052		3.01_334.0289	-0.0721904	0.317164		3.92_2082.4233	-0.120617	0.0534504
6.18_432.1055	-0.075667	0.304667		5.17_599.1721	-0.0692249	0.268866		4.21_332.0543	-0.0722161	0.316991		0.99_546.084	-0.12064	0.0534049
5.62_272.0691	-0.0758363	0.303583		3.14_378.0208	-0.0695428	0.266669		Prodelphinidin B3-3-O-gallate ((EGC-C)-gallate)_3.92min	-0.0723384	0.31617		0.61_661.9816	-0.120722	0.0532401
8.72_286.2161	-0.0760178	0.302424		3.94_428.0744	-0.069657	0.265882		3.58_246.0744	-0.072906	0.312377		0.85_486.9797	-0.120803	0.0530797
2.94_1088.1765	-0.0761127	0.30182		3.68_458.0847	-0.0700645	0.263089		4.28_134.0217	-0.0729588	0.312026		0.71_178.0441	-0.120846	0.0529943
4.94_2492.5403	-0.0761518	0.301571		3.68_206.0421	-0.0700748	0.263019		3.8_1414.2251	-0.0732253	0.310258		Feruloyl hexose_3.88min	-0.120893	0.0529021
8.98_296.006	-0.0764017	0.299982		3.14_356.0387	-0.0701402	0.262572		2.2_1370.2591	-0.0732618	0.310015		Phenylthyl-primeveroside (phenylthyl-pentose-hexose)_4.51min	-0.120953	0.0527839
2.72_360.1063	-0.0766093	0.298667		0.72_436.0624	-0.0701426	0.262556		3.94_2000.3426	-0.0733308	0.309559		2.48_718.0804	-0.120964	0.0527626
3.88_1718.2766	-0.0768062	0.297423		0.74_248.0578	-0.0707289	0.258578		2.58_1202.254	-0.0734485	0.308781		8.68_530.31	-0.121105	0.0524849
4.97_762.087	-0.0769028	0.296814		0.73_919.1364	-0.0709686	0.256963		4.36_882.1924	-0.0734508	0.308766		5.21_576.1472	-0.121138	0.0524186
3.8_262.0959	-0.0770235	0.296055		2.68_154.0268	-0.071265	0.254977		0.72_576.026	-0.0734639	0.30868		Myricetin deoxyhexosyl hexoside	-0.121204	0.0522906
5.28_2398.6134	-0.077258	0.294582		0.88_764.1155	-0.0713645	0.254313		4.74_840.1881	-0.0735145	0.308345		3.95_1826.3301	-0.121421	0.0518678
Aspartic acid	-0.0773053	0.294286		3.8_1392.2425	-0.0717885	0.251494		0.91_420.1379	-0.0735288	0.308251		4.49_1954.3413	-0.121667	0.0513896
5.28_2414.5835	-0.077372	0.293868		4.13_1224.2071	-0.071849	0.251094		5.3_616.1403	-0.0739255	0.305641		5.08_526.0436	-0.121757	0.051217
5.33_236.1418	-0.0775056	0.293033		0.63_364.0883	-0.0719629	0.250342		4.84_482.2351	-0.0740958	0.304525		2.68_342.0365	-0.122085	0.0505892
4.55_1224.2009	-0.0776651	0.292037		3.58_738.1621	-0.0719911	0.250156		3.1_898.1948	-0.0741002	0.304497		3.14_356.0387	-0.122118	0.0505259
3.3_464.0913	-0.0776671	0.292025		Linamarin	-0.0720642	0.249674		0.92_314.0707	-0.0742077	0.303793		2.94_914.1876	-0.122203	0.0503654
4.02_1506.2815	-0.0777067	0.291778		3.99_664.1607	-0.0723001	0.248123		1.02_184.0374	-0.0743678	0.302748		1_466.0959	-0.122228	0.0503168
4.71_437.0734	-0.0778591	0.29083		0.55_403.9251	-0.0724603	0.247074		0.7_499.1523	-0.0745482	0.301574		2.48_672.0775	-0.122373	0.0500422
4.23_518.1046	-0.0778796	0.290702		Caffeoyl shikimate	-0.0725389	0.24656		3.57_654.1208	-0.0750061	0.298606		3.8_1408.2116	-0.122469	0.0498622
5.33_140.0843	-0.0781727	0.288885		3.68_502.0514	-0.072591	0.24622		4.29_318.0364	-0.0750766	0.298151		7.81_350.2018	-0.122518	0.0497696
6.15_456.1035	-0.0782502	0.288406		6.87_700.1413	-0.0727568	0.24514		6.29_250.062	-0.0751538	0.297653		1_702.102	-0.122751	0.0493334
3.68_456.104	-0.078465	0.287081		3.57_187.0727	-0.0730137	0.243473		3.18_520.1143	-0.0754081	0.296016		1.99_347.1217	-0.122758	0.0493207
3.18_520.1143	-0.0785067	0.286824		8.2_247.9904	-0.0732045	0.24224		8.73_377.1857	-0.075737	0.293909		4.49_2570.524	-0.122835	0.0491769
3.46_476.1524	-0.078515	0.286773		4.41_1810.3337	-0.0734074	0.240934		(Epi)Gallocatechin (EGC or GC)_3.3min	-0.0757877	0.293585		Caffeoyl shikimate	-0.122945	0.0489729
8.52_286.1337	-0.0788964	0.28443		1.94_434.1429	-0.0734302	0.240787		3.8_1392.2425	-0.0759391	0.292619		5.39_566.1643	-0.123112	0.0486647
3.02_898.1943	-0.0790746	0.283341		6.13_530.3083	-0.0735422	0.240069		3.38_1562.2157	-0.0761049	0.291563		8.77_491.263	-0.123977	0.0470912
1.94_434.1429	-0.0791261	0.283027		1.03_416.0286	-0.0735909	0.239757		0.69_232.105	-0.0761347	0.291373		5.62_480.2568	-0.124008	0.0470361
2.95_473.1585	-0.0791877	0.282651		5.76_410.2157	-0.0736355	0.239471		0.99_470.0797	-0.0762169	0.290851		2.67_1068.2139	-0.124208	0.0466778
0.53_321.8941	-0.079501	0.280745		4.29_754.1428	-0.0737689	0.238619		0.72_298.0925	-0.0764118	0.289616		UDP-glucuronic acid	-0.124386	0.0463613
0.85_584.9516	-0.0795844	0.280239		5.94_478.1108	-0.0738298	0.23823		5.3_1229.7745	-0.0764901	0.28912		4.36_1354.2648	-0.124454	0.0462412
4.96_678.1331	-0.0800604	0.277363		0.84_278.0611	-0.0738735	0.237951		1.39_282.0067	-0.0765813	0.288544		3.92_920.1657	-0.124676	0.0458511
0.64_133.0752	-0.0801204	0.277002		3.68_610.0244	-0.0742587	0.235507		2.16_417.1485	-0.0768702	0.286724		4.94_1868.4033	-0.12503	0.0452329
Feruloylquinic acid_4.38min	-0.0802237	0.276381		5.55_508.1217	-0.0743589	0.234874		3.8_1408.2116	-0.0768753	0.286692		0.84_129.0444	-0.125309	0.0447523
3.14_356.0387	-0.0802656	0.276129		Homogentisic acid	-0.0744074	0.234568		3.71_702.1402	-0.0769188	0.286419		3.83_446.1788	-0.125359	0.0446664
3.57_426.0974	-0.0802772	0.27606		2.07_338.0621	-0.0747012	0.23272		4.46_426.0959	-0.0770765	0.285428		4.06_852.0825	-0.125845	0.0438375
3.1_898.1948	-0.0803224	0.275789		3.53_1642.3242	-0.0748602	0.231724		2.73_920.1759	-0.0772324	0.284452		3.88_1718.2766	-0.12595	0.0436608
4.41_1810.3337	-0.0805385	0.274495		4.51_437.0786	-0.0751188	0.230112		5.57_334.1634	-0.0776117	0.282087		4.21_1952.1977	-0.126056	0.0434835
4.17_462.1375	-0.0805874	0.274203		0.74_185.9941	-0.0755595	0.227381		5.32_814.085	-0.0776345	0.281945		4.42_626.1486	-0.126081	0.043441
4.16_1370.2269	-0.080878	0.27247		4.08_1674.2952	-0.0755818	0.227244		0.79_173.0346	-0.0776944	0.281573		3.05_454.1113	-0.126092	0.0434224
3.88_1696.2933	-0.0808964	0.272361		4.41_840.1612	-0.0755889	0.2272		8.01_438.247	-0.0780069	0.279636		8.34_302.2097	-0.126304	0.0430692
3.86_486.1839	-0.0810699	0.27133		1.01_230.005	-0.0756116	0.22706		0.71_640.2062	-0.0780566	0.279329		0.73_626.0932	-0.126818	0.0422196
2.6_952.1385	-0.0811528	0.270839		3.94_1978.3605	-0.0757616	0.226137		3.77_293.0909	-0.0780595	0.279311		3.75_1560.2258	-0.126967	0.0419764
5.31_700.0948	-0.0813805	0.269492		2.54_190.0846	-0.0762927	0.22289		Sinapoyl malate	-0.0781524	0.278737		4.32_488.0958	-0.127288	0.0414564
3.17_882.1998	-0.0816053	0.268167		5.3_616.1403	-0.0764406	0.221991		4.01_1674.3015	-0.0782572	0.278092		3.69_168.0425	-0.12737	0.0413246
3.48_432.126	-0.0816131	0.268121		4.54_346.1617	-0.0765009	0.221626		5.26_1066.2539	-0.0782917	0.277879		4.55_600.1253	-0.127551	0.0410342
1.39_266.0487	-0.0817024	0.267597		4.14_648.1296	-0.0767347	0.220213		6.6_371.1366	-0.0785102	0.276536		0.96_130.027	-0.127657	0.040866
3.88_1674.3073	-0.0818018	0.267013		0.99_296.1066	-0.0767461	0.220144		5.7_912.2295	-0.0786865	0.275455		3.32_262.0784	-0.127705	0.0407884
4.95_708.1235	-0.0822839	0.264194		3.26_178.0274	-0.076792	0.219867		6.19_884.3321	-0.0792863	0.271801		2.68_170.0217	-0.127786	0.0406609
2.6_914.1888	-0.0826919	0.261825		Tricin hexose_5.93min	-0.0768067	0.219779		0.72_577.139	-0.0799873	0.267572		6.61_492.2922	-0.127855	0.0405502
4.13_312.0614	-0.082773	0.261356		0.66_488.187	-0.0771052	0.217987		0.73_343.9527	-0.0799921	0.267543		3.8_1414.2251	-0.127889	0.0404977
3.28_418.0889	-0.0828074	0.261157		4.16_578.1425	-0.0772297	0.217242		2.71_204.0899	-0.0803908	0.265158		4.49_1960.3556	-0.127956	0.0403919
4.42_788.1944	-0.0829199	0.260508		7.13_436.2308	-0.0774283	0.216059		3.43_495.191	-0.0804949	0.264538		3.88_1696.2933	-0.128027	0.0402796
4.21_502.0511	-0.0832491	0.258613		0.68_303.1448	-0.0778218	0.213727		0.94_156.0445	-0.0806545	0.263588		0.9_311.9793	-0.128138	0.0401057
3.92_852.0851	-0.0832876	0.258392		4.06_154.0269	-0.0780848	0.212178		4.63_1642.3151	-0.0807238	0.263177		2.68_580.0148	-0.128241	0.0399437
0.9_311.9793	-0.0833688	0.257927		5.08_526.0436	-0.078303	0.2109		0.67_281.1127	-0.0810942	0.260985		3.01_328.0119	-0.128252	0.0399264
5.99_462.2466	-0.0835676	0.256789		4.05_1544.2528	-0.0783065	0.210879		3.88_1674.3073	-0.0811031	0.260933		5.94_618.1632	-0.128562	0.0394454
4.43_1962.3516	-0.0837979	0.255476		5.09_350.0635	-0.0784804	0.209865		5.33_928.2227	-0.0813579	0.259433		3.77_350.1938	-0.128895	0.0389325
2.28_346.0894	-0.0838447	0.25521		3.68_480.0675	-0.0784959	0.209774		6.49_492.2928	-0.0815104	0.258538		6.12_755.2755	-0.129494	0.0380261
7.81_350.2018	-0.0840879	0.253829		5.1_434.2496	-0.0785876	0.209241		3.88_1696.2933	-0.0815307	0.258419		3.88_1674.3073	-0.129526	0.0379786
5.76_450.1149	-0.0842429	0.252952		4.41_824.1961	-0.0786255	0.20902		3.93_126.0317	-0.0817325	0.257239		0.82_391.0157	-0.129603	0.0378638
4.01_806.1667	-0.0845256	0.251358		3.28_930.1496	-0.0788103	0.207949		5.24_472.1007	-0.0817855	0.25693		5.94_556.193	-0.129742	0.0376561
7.13_436.2308	-0.0845303	0.251331		2.49_519.9852	-0.0790514	0.206557		3.18_452.1313	-0.0818942	0.256295		1.42_154.0267	-0.129832	0.0375229
4.13_246.0894	-0.0845871	0.251011		0.99_470.0797	-0.0792965	0.205148		1.02_283.0913	-0.0822274	0.254359		3.01_488.0595	-0.130309	0.0368211
3.85_768.1312	-0.0846322	0.250758		Rutin	-0.079441	0.204321		3.78_882.1977	-0.0822583	0.25418		8.86_532.3217	-0.13097	0.035868
5.33_280.1317	-0.0847313	0.250202		3.01_488.0595	-0.0795287	0.203821		3.09_583.1971	-0.0823912	0.253411		1.94_434.1429	-0.131347	0.0353338
3.38_376.0464	-0.084801	0.249811		3.43_488.1895	-0.0796683	0.203026		5.31_746.0974	-0.082562	0.252425		4.06_768.1294	-0.131482	0.0351446
7.81_350.1948	-0.0848475	0.24955		5.33_140.0843	-0.0797307	0.202671		4.16_390.189	-0.0826404	0.251973		1.3_610.1324	-0.131658	0.0348978
2.82_410.1716	-0.0850881	0.248205		2.68_571.989	-0.0798548	0.201967		3.34_1376.2543	-0.0829247	0.25034		Malic acid	-0.131827	0.0346626
6.45_562.2985	-0.0851683	0.247758		4.49_1944.3796	-0.0800372	0.200935		2.95_326.0879	-0.0830979	0.249348		3.89_1544.2555	-0.131838	0.0346474
4.13_442.0195	-0.0852753	0.247162		3.74_388.1735	-0.0801045	0.200555		4.36_864.1582	-0.0830986	0.249345		5.74_188.1052	-0.131953	0.0344883
4.21_625.9914	-0.0853312	0.246852		5.17_635.1477	-0.0805707	0.197939		3.72_1050.2069	-0.0833405	0.247964		4.21_502.0511	-0.131967	0.0344702
3.34_1376.2543	-0.0855031	0.245897		4.32_488.0958	-0.0807495	0.196943		3.77_279.0745	-0.0834935	0.247094		8.67_512.3028	-0.132506	0.0337323
3.44_672.1263	-0.0856179	0.245261		2.08_434.1431	-0.0809838	0.195642		0.65_254.1022	-0.0836905	0.245976		4.39_570.1023	-0.132625	0.0335726
0.64_282.0028	-0.0859777	0.243276		3.31_194.0588	-0.0809962	0.195574		0.71_114.0342	-0.0837255	0.245778		Lignan glycoside_534.2122	-0.132629	0.0335664
5.31_746.0974	-0.0865425	0.240183		5.36_668.1394	-0.0810668	0.195183		5.29_2436.5577	-0.0837361	0.245718		5.86_390.2252	-0.13268	0.033498
3.95_314.0317	-0.0865695	0.240035		2.68_512.0367	-0.0810952	0.195026		3.67_1778.3723	-0.0840831	0.243761		8.83_237.9861	-0.1331	0.0329373
0.89_862.1909	-0.0866354	0.239676		5.25_625.2376	-0.0811778	0.19457		0.73_550.1393	-0.0843201	0.242429		3.33_369.0696	-0.13311	0.0329237
3.51_496.0848	-0.0867205	0.239213		Flavonol-trisaccharide_756.2107	-0.0812294	0.194286		6.22_224.0357	-0.0843751	0.242121		0.64_562.0107	-0.133176	0.0328362
4.21_570.0567	-0.0867863	0.238855		5.15_662.1446	-0.0813378	0.193689		4.13_374.0321	-0.0844186	0.241877		8.59_184.147	-0.133256	0.0327299
4.21_564.0192	-0.0868042	0.238759		0.67_120.0436	-0.0815684	0.192425		3.5_301.0558	-0.0846221	0.24074		2.48_978.1496	-0.13347	0.0324495
0.74_171.9785	-0.0870594	0.237375		0.95_646.1934	-0.0817212	0.19159		4.8_654.2517	-0.0846398	0.240642		4.09_494.0562	-0.133584	0.0323005
5.84_532.0537	-0.0872842	0.236162		2.07_468.0207	-0.0817233	0.191578		5.77_374.1938	-0.0846639	0.240508		1.03_416.0286	-0.133684	0.0321694
6.15_434.1211	-0.0872892	0.236135		4.55_1224.2009	-0.0819719	0.190227		4.66_1186.2107	-0.0846726	0.240459		2.6_936.1709	-0.133756	0.0320757
7.35_200.1417	-0.0874781	0.235118		5.12_695.1095	-0.0820044	0.190051		6.54_336.1607	-0.0847224	0.240182		2.48_634.1293	-0.133782	0.0320423
0.86_296.1122	-0.0883084	0.230687		3.95_1826.3301	-0.0821135	0.18946		Syringin (Sinapyl alcohol glucose)_5.91min	-0.0850169	0.238545		1.39_492.091	-0.13386	0.031941
3.32_712.1133	-0.0884613	0.229878		5.94_432.1057	-0.08218	0.1891		8.25_228.1363	-0.0850937	0.23812		0.91_429.997	-0.13401	0.0317484
4.05_538.2046	-0.0888779	0.227682		0.71_271.9669	-0.0822893	0.18851		0.88_634.134	-0.0853353	0.236785		3.93_126.0317	-0.134085	0.0316525
5.35_421.0833	-0.0891282	0.226371		8.54_222.0893	-0.0824159	0.187829		0.69_210.0749	-0.0855639	0.235527		5.32_814.085	-0.134176	0.0315349
1.84_495.9833	-0.0893277	0.225328		2.68_594.0302	-0.0825144	0.1873		6.21_534.2057	-0.0856767	0.234908		2.68_496.0621	-0.134662	0.0309188
4.39_308.1478	-0.0899312	0.222198		2.68_593.9727	-0.0827451	0.186066		3.75_1560.2258	-0.0859548	0.233386		4.15_1506.2788	-0.134674	0.0309036
4.08_1658.3167	-0.0899386	0.22216		3.68_596.1544	-0.0829776	0.184828		4.46_1186.2266	-0.0860232	0.233013		4.02_1506.2815	-0.135114	0.0303549
8.65_812.3233	-0.0901132	0.22126		4.17_427.1484	-0.083065	0.184364		5.34_1240.3022	-0.0863688	0.231134		1.04_431.9993	-0.135127	0.0303392
7.98_343.1422	-0.0902646	0.220481		2.68_602.0137	-0.083219	0.183549		3.46_882.1986	-0.0865364	0.230227		4.08_1674.2952	-0.135245	0.0301941
3.14_378.0208	-0.090377	0.219905		3.26_358.0665	-0.0833744	0.182729		4.17_427.1484	-0.0865672	0.23006		1.41_360.0711	-0.135264	0.0301699
0.71_271.9669	-0.0904021	0.219776		3.27_384.0386	-0.0835302	0.18191		4.13_312.0614	-0.0865838	0.22997		0.88_174.0164	-0.135278	0.0301524
2.87_318.0336	-0.0907165	0.21817		0.64_562.0107	-0.0837236	0.180897		0.64_239.1024	-0.0865968	0.2299		6.05_566.0723	-0.135831	0.0294793
2.48_126.0317	-0.09083	0.217593		8.47_560.0696	-0.0837394	0.180814		4.18_816.1624	-0.0870057	0.227699		4.21_555.9944	-0.135873	0.0294286
Phenylpyruvic acid; alpha-Ketohydrocinnamic acid	-0.0910331	0.216561		0.7_957.2039	-0.0840177	0.179364		Phenylalanine	-0.0870075	0.22769		2.48_665.0584	-0.136105	0.0291493
3.92_920.1657	-0.0910481	0.216485		4.52_784.1065	-0.0840639	0.179124		1.82_344.0539	-0.0870119	0.227666		6.65_461.0975	-0.136331	0.0288812
2.6_936.1709	-0.091092	0.216263		5.99_478.2414	-0.0841361	0.17875		3.38_1100.243	-0.0870348	0.227543		5.31_680.0674	-0.136619	0.0285409
4.08_1506.2788	-0.0911009	0.216218		0.77_1005.2214	-0.0841361	0.17875		0.84_204.0292	-0.0871214	0.227079		2.68_320.0538	-0.136836	0.0282876
3.33_458.0106	-0.091316	0.215131		0.75_485.0262	-0.0842366	0.17823		8.75_498.1763	-0.0873347	0.225939		2.68_970.1398	-0.13709	0.027993
4.36_1398.2364	-0.0914146	0.214634		3.94_2000.3426	-0.084366	0.177561		3.81_222.0533	-0.0874385	0.225386		4.36_1088.1583	-0.137091	0.0279915
1.84_502.0005	-0.091433	0.214541		2.4_687.1478	-0.0844095	0.177337		6.77_404.1479	-0.087505	0.225032		4.21_938.1504	-0.137157	0.0279155
4.49_680.0673	-0.0916191	0.213605		0.84_158.0225	-0.0845185	0.176776		5.88_424.2302	-0.087578	0.224644		6.04_315.1109	-0.137598	0.0274115
0.88_732.1024	-0.0916364	0.213519		2.68_970.1398	-0.0845572	0.176577		0.72_584.1351	-0.0876439	0.224294		3.58_618.1057	-0.137791	0.0271927
5.28_380.0749	-0.0916908	0.213246		3.48_432.126	-0.0848952	0.174848		3.58_312.0468	-0.0878851	0.223016		3.02_898.1943	-0.137892	0.0270797
Catechin	-0.0922666	0.210373		6.92_424.2313	-0.0854999	0.171785		0.92_361.0787	-0.0880275	0.222264		4.21_1892.2727	-0.138309	0.026615
3.35_630.1707	-0.0923641	0.20989		3.27_300.0847	-0.0856162	0.171201		4.08_1506.2788	-0.0883806	0.220408		0.76_760.0752	-0.13843	0.0264816
5.14_830.081	-0.0923953	0.209735		Protocatechoyl hexoside	-0.0858812	0.169875		3.57_616.1688	-0.0885747	0.219392		5.54_770.1837	-0.138586	0.0263104
3.92_898.1672	-0.0926182	0.208633		3.93_400.1007	-0.0860714	0.168928		3.57_638.1513	-0.0886687	0.218902		4.21_1448.1434	-0.138878	0.0259923
4.96_664.0669	-0.0930176	0.206669		4.63_1642.3151	-0.0860738	0.168916		4.19_794.1863	-0.0887984	0.218226		0.81_290.0318	-0.139081	0.0257733
4.97_732.0614	-0.0931522	0.20601		4.04_1978.3526	-0.0861023	0.168774		3.26_662.0963	-0.0890417	0.216962		3.69_380.0736	-0.139195	0.0256509
0.63_155.0717	-0.0933881	0.204859		5.3_2474.509	-0.0861027	0.168772		6.15_272.0688	-0.0893666	0.215282		2.6_914.1888	-0.139578	0.0252433
3.99_1658.3182	-0.0935086	0.204272		Dihydroxy-hexadecanoic acid (di-OH-C16:0)	-0.0863992	0.167305		8.34_444.2713	-0.0894207	0.215004		0.84_204.0292	-0.139825	0.0249834
8.01_438.247	-0.0935696	0.203976		3.99_306.0747	-0.086456	0.167024		5.3_1904.3763	-0.0894929	0.214632		3.33_328.055	-0.139865	0.0249414
2.86_228.0627	-0.0937977	0.20287		0.94_260.1315	-0.086504	0.166788		4.01_806.1667	-0.0895111	0.214539		4.36_864.1582	-0.140087	0.0247098
6.75_288.0638	-0.0942193	0.200839		3.75_1560.2258	-0.0866075	0.166279		4.41_840.1612	-0.0898273	0.212917		0.55_387.9476	-0.140389	0.0243984
2.99_322.0692	-0.0942238	0.200817		3.83_446.1788	-0.0870046	0.164338		0.76_320.0367	-0.0898548	0.212777		3.75_1544.2562	-0.140445	0.0243414
Dihydrophaseic acid	-0.0943253	0.20033		0.53_321.8941	-0.0874863	0.162006		5.33_520.1942	-0.0899472	0.212305		8.59_228.1365	-0.14056	0.0242238
0.72_336.1555	-0.0948403	0.197873		3.24_1474.3203	-0.0881814	0.158684		7.98_343.1422	-0.090229	0.21087		Epigallocatechin gallate (EGCG)	-0.140715	0.0240656
4.13_374.0321	-0.0953114	0.195645		1.84_517.9668	-0.0882179	0.158511		5.3_2496.5284	-0.0903517	0.210248		3.48_184.0372	-0.140765	0.0240149
4.81_714.1541	-0.0965529	0.18986		5.3_662.146	-0.0882265	0.15847		3.2_318.0736	-0.0903691	0.210159		6.45_562.2985	-0.14082	0.0239598
0.89_130.0258	-0.0966096	0.189599		8.57_540.1047	-0.0883261	0.157999		3.16_310.0687	-0.0903858	0.210075		4.21_954.1177	-0.140847	0.0239321
3.66_194.0579	-0.0967678	0.188871		4.22_718.108	-0.0885293	0.157041		5.35_436.137	-0.0904377	0.209812		2.68_558.0325	-0.140976	0.0238023
3.33_634.1328	-0.0968822	0.188346		0.78_644.1813	-0.0885907	0.156752		6.04_374.1942	-0.0904704	0.209646		2.68_594.0302	-0.141013	0.0237654
5.03_1186.2207	-0.0970411	0.187619		0.71_238.0648	-0.088942	0.155108		0.71_405.112	-0.0905577	0.209205		0.6_451.9263	-0.141196	0.0235828
3.6_196.0589	-0.0971241	0.18724		8.01_501.2415	-0.0894402	0.152799		4.36_1354.2648	-0.0906724	0.208627		5.74_272.059	-0.141363	0.0234171
4.59_174.0877	-0.0982355	0.18222		3.83_432.073	-0.0899955	0.150256		2.84_382.0546	-0.0908376	0.207795		(Epi)Gallocatechin (EGC or GC)_2.5min	-0.14166	0.0231242
4.36_1376.2477	-0.0983477	0.181719		2.68_580.0148	-0.090389	0.148474		0.68_303.1448	-0.0908474	0.207746		5.08_170.0219	-0.141903	0.0228873
3.75_1522.2713	-0.0983815	0.181568		6.09_210.0891	-0.0906109	0.147476		5.76_410.2157	-0.0911606	0.206177		0.99_759.1012	-0.14219	0.0226097
Sinapoyl hexose	-0.0987716	0.179834		3.69_478.1672	-0.0907063	0.147049		2.89_593.1239	-0.0912603	0.205679		4.42_1674.3079	-0.142635	0.0221859
5.33_260.1268	-0.099155	0.178142		0.73_626.0932	-0.09071	0.147032		8.53_828.3186	-0.0913738	0.205113		3.23_648.085	-0.142993	0.0218494
6.08_344.22	-0.0994222	0.176969		2.72_198.0532	-0.0907736	0.146748		2.15_454.0779	-0.0913749	0.205108		3.69_418.1833	-0.143089	0.0217601
5.84_516.0881	-0.0994997	0.17663		1.42_406.0216	-0.0910896	0.145341		5.24_426.0961	-0.0914563	0.204703		3.61_416.1593	-0.143203	0.021654
0.83_317.9994	-0.100089	0.174071		3.15_289.1167	-0.0913916	0.144005		Catechin	-0.0914864	0.204553		5.94_686.1503	-0.143525	0.0213583
6.15_272.0688	-0.101153	0.169511		4.16_708.15	-0.0919004	0.141777		5.07_1096.2273	-0.0919207	0.202404		4.21_170.0219	-0.143936	0.0209848
3.67_390.0927	-0.102062	0.165694		2.2_1370.2591	-0.0922552	0.140239		0.67_162.0544	-0.0920152	0.201938		0.64_349.0798	-0.143955	0.0209677
6.15_497.117	-0.102519	0.163797		4.58_396.194	-0.0924539	0.139383		3.32_368.1679	-0.0920531	0.201752		4.36_1072.1886	-0.144107	0.0208315
0.78_761.0837	-0.102625	0.16336		4.63_1056.1959	-0.0925079	0.139152		4.08_1680.2943	-0.0923443	0.200322		4.36_1110.141	-0.144309	0.0206513
0.61_203.022	-0.102678	0.163138		3.39_1474.3085	-0.0926407	0.138582		4.46_578.1418	-0.0924205	0.19995		6.69_242.1158	-0.144555	0.0204337
2.61_280.1165	-0.103197	0.161011		3.69_456.0675	-0.0927971	0.137915		6.13_530.3083	-0.0926603	0.19878		4.59_174.0877	-0.144732	0.0202782
1.48_537.1199	-0.103335	0.160449		3.57_348.0686	-0.0928765	0.137577		3.94_1978.3605	-0.0927948	0.198126		4.21_270.0533	-0.145134	0.0199293
2.86_250.0457	-0.103514	0.159721		1_452.0273	-0.0931127	0.136575		1.39_266.0487	-0.0927979	0.198111		0.87_418.0359	-0.145452	0.0196572
4.13_1224.2071	-0.10362	0.159292		5.17_730.1481	-0.0933155	0.135719		5.85_174.1259	-0.0932306	0.196019		4.21_521.0795	-0.145491	0.0196244
5.03_682.1373	-0.10399	0.157799		0.89_141.0432	-0.0934387	0.135201		Terpenoid glycoside_404.2046_4.82min_3,4-Dihydroxy-5,6-epoxy-β-ionol-9-O-β-glucopyranoside//Euphorbioside A	-0.0932502	0.195924		3.95_958.1157	-0.145526	0.0195943
3.8_1408.2116	-0.104032	0.157631		2.68_558.0325	-0.0934901	0.134985		4.19_772.2052	-0.093302	0.195675		4.96_694.1068	-0.145757	0.0193991
1.63_424.9956	-0.104077	0.157453		2.68_586.0541	-0.0935145	0.134883		6.05_556.2309	-0.0934785	0.194827		2.68_571.989	-0.146128	0.0190889
5.07_1052.2385	-0.104228	0.156848		0.69_522.1807	-0.094287	0.131675		3.95_1826.3301	-0.0935657	0.194409		2.68_474.0815	-0.146189	0.0190387
4.29_754.1428	-0.104235	0.15682		Myricetin pentose	-0.0947424	0.129813		4.36_1376.2477	-0.0938091	0.193246		3.57_187.0727	-0.146459	0.0188159
4.58_1218.2105	-0.104333	0.156429		2.68_474.0815	-0.0948197	0.129498		6.38_472.1744	-0.0938484	0.193059		1.63_332.0748	-0.146483	0.0187968
1.3_694.0843	-0.104335	0.156418		2.68_320.0538	-0.095026	0.128663		4.59_464.1876	-0.0941604	0.191576		3.33_405.9921	-0.146637	0.0186704
0.84_294.997	-0.104691	0.155004		3.3_264.1485	-0.0952656	0.127697		4.71_437.0734	-0.094444	0.190236		3.92_488.0898	-0.146671	0.018643
3.8_1392.2425	-0.104822	0.154483		5.28_974.23	-0.0954735	0.126864		1.63_233.0662	-0.0946019	0.189493		4.51_716.1234	-0.146738	0.0185885
2.31_324.1418	-0.104931	0.154054		3.27_452.0252	-0.0956185	0.126286		5.91_218.116	-0.0948484	0.188337		4.49_1084.2257	-0.147001	0.0183763
0.69_327.991	-0.104974	0.153883		0.72_577.139	-0.0956186	0.126286		Tyrosine	-0.0948551	0.188305		5.62_434.1205	-0.147215	0.0182052
8.81_243.9936	-0.105001	0.153777		0.63_426.0814	-0.0956474	0.126171		5.31_700.0948	-0.094911	0.188044		2.08_434.1431	-0.147887	0.0176769
2.87_380.0036	-0.105026	0.153678		1.42_154.0267	-0.0957164	0.125896		3.24_1474.3203	-0.0949717	0.187761		3.58_1370.2498	-0.14811	0.0175046
3.8_1414.2251	-0.105379	0.152295		0.92_361.0787	-0.0957994	0.125567		3.1_247.106	-0.0950007	0.187625		EGCG hexose	-0.148338	0.0173304
4.21_288.0638	-0.105643	0.151263		0.69_210.0749	-0.0958822	0.125239		0.89_862.1909	-0.0952263	0.186574		5.34_432.0718	-0.148678	0.0170725
7.83_640.0291	-0.105871	0.150377		2.68_641.9858	-0.0958856	0.125226		4.01_1376.2478	-0.0952988	0.186238		3.83_432.073	-0.148792	0.0169868
3.38_457.0995	-0.105947	0.150085		3.95_913.6657	-0.0966674	0.122161		4.49_1960.3556	-0.0954034	0.185753		3.23_654.101	-0.148896	0.0169093
3.58_1370.2498	-0.10621	0.149067		1.84_524.0017	-0.0966698	0.122152		4.63_1034.2038	-0.0954438	0.185566		0.55_245.9726	-0.149125	0.0167388
1.99_347.1217	-0.106657	0.147354		5.31_700.0948	-0.096747	0.121853		2.9_638.103	-0.0955763	0.184953		4.06_522.21	-0.149144	0.0167247
4.22_1070.2511	-0.106703	0.147179		0.71_528.1476	-0.0969309	0.121142		6.29_418.2563	-0.0956951	0.184405		2.96_762.1414	-0.149489	0.0164713
3.89_1544.2555	-0.106773	0.146912		5.29_635.1465	-0.096982	0.120945		2.31_280.1164	-0.0961135	0.182485		5.67_482.1216	-0.149657	0.0163491
Salicylic acid	-0.106845	0.146638		Syringin (Sinapyl alcohol glucose)_4.76min	-0.097282	0.119794		Pantothenic acid	-0.0966578	0.180009		0.79_339.9979	-0.149821	0.0162305
6.92_424.2313	-0.107345	0.144747		0.71_238.0701	-0.0974868	0.119013		Phenylthyl-primeveroside (phenylthyl-pentose-hexose)_4.51min	-0.096677	0.179922		2.48_696.0997	-0.149911	0.0161659
2.87_312.016	-0.107371	0.144648		4.04_1810.3391	-0.0975006	0.118961		3.12_1186.258	-0.0969343	0.17876		5.8_362.195	-0.150246	0.0159271
3.25_253.0954	-0.108113	0.141878		2.68_342.0365	-0.0975503	0.118772		5.3_2442.5804	-0.0969455	0.17871		0.66_174.1019	-0.150462	0.0157745
4.15_1506.2788	-0.10858	0.140154		8.54_290.0769	-0.0979967	0.117086		1.46_409.1585	-0.0970922	0.17805		4.06_790.1119	-0.150512	0.0157397
2.94_1826.3459	-0.109006	0.138596		0.55_461.8822	-0.0982571	0.116111		4.08_1658.3167	-0.0972125	0.177511		0.62_677.962	-0.150595	0.0156816
3.23_716.0709	-0.109147	0.138083		3.65_354.0938	-0.098938	0.113593		3.34_1170.2573	-0.0973686	0.176813		4.51_437.0786	-0.150605	0.0156747
3.66_520.0516	-0.109949	0.135194		0.84_129.0444	-0.0989676	0.113484		2.8_366.1884	-0.0976133	0.175722		1.94_404.0625	-0.150813	0.0155298
4.09_472.0646	-0.110533	0.133119		5.38_334.1631	-0.0992505	0.112451		4.1_1170.2651	-0.0976243	0.175673		3.3_454.1087	-0.150906	0.0154649
5.33_898.1627	-0.110766	0.132299		2.76_192.028	-0.0999273	0.11001		0.94_494.1289	-0.0977997	0.174895		0.72_298.0925	-0.151305	0.0151921
4.36_1354.2648	-0.110825	0.132093		4.32_510.0771	-0.100086	0.109442		0.93_257.0497	-0.0978217	0.174797		5.31_678.1116	-0.151425	0.0151105
4.97_778.0563	-0.11121	0.130746		1.43_222.0154	-0.100359	0.108474		0.74_248.0578	-0.0987868	0.170561		4.16_1370.2269	-0.15161	0.0149859
3.89_440.063	-0.111262	0.130565		4.02_542.1253	-0.100545	0.107819		3.86_616.121	-0.0988166	0.170432		3.2_1088.1811	-0.151706	0.0149214
3.72_1050.2069	-0.111416	0.130029		2.68_496.0621	-0.100699	0.107276		3.95_913.6657	-0.0988817	0.170149		5.28_728.1784	-0.151736	0.0149011
5.66_441.0826	-0.111593	0.129417		6.95_462.2102	-0.100768	0.107036		5.59_462.2465	-0.0994639	0.167635		2.48_662.0453	-0.151746	0.0148946
3.38_1584.2	-0.111785	0.128753		0.71_416.1171	-0.101284	0.105242		5.08_632.001	-0.0998092	0.166157		3.75_1522.2713	-0.151774	0.0148759
1.38_253.9749	-0.111884	0.128416		6.84_286.047	-0.10138	0.10491		5.03_1186.2207	-0.100305	0.164052		2.48_328.0561	-0.151879	0.014806
2.07_338.0621	-0.112464	0.126432		5.43_635.1486	-0.101462	0.104626		1.39_266.0411	-0.100417	0.163579		1.42_152.0114	-0.151992	0.0147311
3.73_792.1522	-0.112736	0.125512		2.54_316.0804	-0.101687	0.103857		3.33_634.1328	-0.100488	0.16328		4.22_642.1761	-0.152843	0.0141773
2.49_390.1197	-0.113518	0.122897		3_138.0313	-0.101728	0.103716		0.7_957.2039	-0.100659	0.162562		0.88_459.9668	-0.153098	0.0140147
4.6_1520.2535	-0.113541	0.12282		4.32_442.0899	-0.101762	0.1036		4.13_442.0195	-0.100761	0.162135		3.23_442.0914	-0.15319	0.0139568
3.92_754.1369	-0.114105	0.120958		4.59_464.1876	-0.101873	0.103223		4.64_193.06	-0.100886	0.161611		4.05_1544.2528	-0.153454	0.0137909
4.46_920.1435	-0.114196	0.120661		3.67_354.0827	-0.102892	0.0998024		7.81_350.1948	-0.101088	0.160769		3.08_1066.2011	-0.153456	0.0137899
3.33_405.9921	-0.114274	0.120404		2.14_422.1268	-0.103297	0.0984691		0.63_299.1228	-0.101148	0.160518		3.92_168.0424	-0.153477	0.0137767
3.75_1544.2562	-0.11458	0.119408		5.24_472.1007	-0.103422	0.0980578		0.69_282.0963	-0.101324	0.159788		4.84_482.2351	-0.153626	0.0136836
5.48_898.1607	-0.114832	0.118594		3.34_368.1583	-0.103547	0.0976515		4.26_324.0484	-0.101461	0.159223		3.46_324.1429	-0.15376	0.0136009
3.75_1560.2258	-0.115055	0.117875		2.72_360.1063	-0.104051	0.0960208		0.77_1005.2214	-0.102052	0.156796		6.04_678.2903	-0.153997	0.0134551
0.63_262.0593	-0.115222	0.117339		5.13_1080.2355	-0.104497	0.0945983		2.39_393.1627	-0.102318	0.15571		1.94_632.1136	-0.154084	0.0134021
3.28_776.1231	-0.115474	0.116533		0.7_418.1322	-0.104914	0.0932808		3.69_380.0736	-0.103043	0.152789		4.21_480.0673	-0.154817	0.0129621
4.36_1094.1704	-0.115777	0.115572		3.75_422.0833	-0.105194	0.0924052		5.28_1820.4216	-0.103065	0.152697		4.36_1094.1704	-0.155099	0.0127961
2.48_366.153	-0.1158	0.115498		5.6_286.0478	-0.105201	0.0923849		8.24_228.1366	-0.103075	0.15266		5.51_534.2109	-0.155421	0.012609
3.38_1144.2101	-0.115875	0.11526		2.68_518.0444	-0.105275	0.0921556		Pentose	-0.103085	0.15262		3.2_190.0846	-0.155911	0.0123293
3.83_446.1788	-0.116405	0.113596		2.68_572.0503	-0.105456	0.0915934		5.38_334.1631	-0.103168	0.152286		4.4_762.1423	-0.156105	0.0122197
5.04_598.1851	-0.116543	0.113164		Dihydrophaseic acid-glucoside	-0.105688	0.0908768		0.84_294.997	-0.103415	0.151301		2.48_138.0318	-0.156331	0.0120935
4.2_1084.2289	-0.116553	0.113134		0.55_533.8821	-0.105837	0.0904205		3.57_180.0271	-0.103524	0.150868		5.76_450.1149	-0.156702	0.0118887
8.62_388.294	-0.116658	0.112807		0.73_569.1576	-0.105979	0.0899869		0.71_552.1894	-0.103578	0.150657		3.41_734.1422	-0.156955	0.0117503
3.92_488.0898	-0.116672	0.112765		4.54_388.2108	-0.10639	0.088741		1.64_363.025	-0.103638	0.150419		1.81_506.1154	-0.157221	0.0116072
4.21_577.976	-0.116919	0.112		0.7_588.0945	-0.106443	0.0885804		4.13_246.0894	-0.104118	0.148528		3.92_1148.117	-0.157476	0.011471
3.6_358.1123	-0.117004	0.111737		5.33_348.119	-0.106515	0.0883647		0.64_119.0594	-0.104133	0.14847		0.84_294.997	-0.157719	0.0113422
0.81_290.0318	-0.117158	0.111264		4.34_1528.2686	-0.106547	0.0882684		0.76_564.1558	-0.104447	0.147241		5.17_366.0948	-0.15809	0.0111489
6.04_678.2903	-0.117442	0.110394		4.44_2114.3841	-0.106946	0.0870765		3.53_1474.3124	-0.104663	0.146401		4.21_556.056	-0.158355	0.0110122
Protocatechoyl hexoside	-0.117451	0.110365		0.63_510.0418	-0.107287	0.0860665		0.71_624.2111	-0.104901	0.145483		2.48_369.0697	-0.158861	0.0107556
3.48_1376.2365	-0.117453	0.11036		5.08_724.1177	-0.107422	0.0856711		0.67_221.0927	-0.104931	0.145365		5.33_206.1311	-0.159172	0.0106007
0.72_308.0157	-0.118402	0.107491		3.17_882.1998	-0.107517	0.0853926		2.17_674.1767	-0.105059	0.144872		3.51_496.0848	-0.159195	0.0105894
2.08_434.1431	-0.118517	0.107149		2.15_222.1102	-0.107642	0.0850275		4.44_2114.3841	-0.105195	0.14435		2.94_1066.1985	-0.160218	0.0100935
1.3_632.1142	-0.118869	0.106101		3.97_472.1209	-0.107775	0.0846424		4.19_856.1583	-0.105301	0.143946		2.48_650.1027	-0.160872	0.00978768
4.8_654.2517	-0.11903	0.105626		6.03_500.1897	-0.10795	0.0841346		5.36_668.1394	-0.1054	0.143566		3.33_458.0106	-0.160943	0.0097547
2.07_468.0207	-0.119797	0.103383		2.68_648.0023	-0.108261	0.0832399		0.76_174.0564	-0.105515	0.143126		2.28_346.0894	-0.160998	0.00972953
3.38_822.071	-0.120515	0.101316		5.8_362.195	-0.108376	0.0829109		0.96_130.027	-0.105732	0.1423		3.89_440.063	-0.161546	0.00948066
4.98_784.0733	-0.120811	0.100473		3.84_399.1162	-0.108497	0.0825672		8.72_286.2161	-0.105763	0.142183		6.77_538.1688	-0.161597	0.0094576
2.7_614.1837	-0.121176	0.099443		0.87_786.1019	-0.108951	0.0812824		0.71_210.039	-0.10625	0.140344		0.85_584.9516	-0.162027	0.00926718
2.54_316.0804	-0.122531	0.0956897		5.24_426.0961	-0.109123	0.0807987		8.43_442.2556	-0.106508	0.13938		4.21_542.0379	-0.162324	0.00913736
5.38_168.0423	-0.122648	0.0953715		0.68_506.158	-0.109331	0.0802206		4.62_596.133	-0.106956	0.137715		0.71_245.9808	-0.162507	0.00905808
3.34_180.0336	-0.124022	0.0916887		3.58_644.1633	-0.109376	0.0800955		3.35_382.0543	-0.106962	0.137693		3.92_1126.1331	-0.162541	0.00904354
4.2_908.1959	-0.12419	0.0912468		1.39_266.0411	-0.109497	0.07976		5.08_616.0327	-0.107068	0.137298		3.95_952.1061	-0.162764	0.00894788
1.44_236.1261	-0.125003	0.0891307		Hypoxanthine/purinol	-0.110501	0.077019		3.53_1642.3242	-0.107334	0.136322		4.58_1218.2105	-0.162906	0.00888745
2.33_168.0425	-0.125412	0.0880819		0.71_118.0278	-0.110583	0.0767989		0.95_646.1934	-0.107426	0.135984		5.35_421.0833	-0.16321	0.00875969
4.05_1544.2528	-0.125542	0.0877497		3.27_344.1122	-0.11061	0.0767253		3.3_788.1978	-0.107702	0.134972		2.54_316.0804	-0.163435	0.00866602
3.21_776.123	-0.125611	0.087574		0.72_584.1351	-0.111033	0.0755978		2.15_222.1102	-0.10795	0.134072		2.68_572.0503	-0.163591	0.00860127
3.93_902.1651	-0.126402	0.0855826		2.68_170.0217	-0.111329	0.0748187		1.88_694.0839	-0.108342	0.132657		6.12_687.2872	-0.163702	0.00855569
6.65_461.0975	-0.126685	0.0848775		0.66_342.119	-0.111501	0.0743673		7.81_350.2018	-0.108438	0.132313		3.6_706.2455	-0.16378	0.00852398
2.14_422.1268	-0.127322	0.0833101		Terpenoid glycoside_404.2046_6.22min_3,4-Dihydroxy-5,6-epoxy-β-ionol-9-O-β-glucopyranoside//Euphorbioside A	-0.111841	0.0734808		3.99_1658.3182	-0.10864	0.131589		2.99_322.0692	-0.164223	0.00834457
5.79_456.1071	-0.127472	0.0829445		3.67_662.143	-0.111873	0.0733984		Prodelphinidin B3 (Epicatechin-Epigallocatechin (EC-EGC))	-0.108688	0.131417		4.28_229.0723	-0.164242	0.00833692
3.43_488.1895	-0.127607	0.0826182		2.15_354.1528	-0.11191	0.0733025		Trihydroxy-octadecadienoic acid (Tri-OH-C18:2)_7.74min	-0.109129	0.129848		3.27_394.1268	-0.164655	0.00817319
Kaempherol-rutinoside	-0.128266	0.0810305		3.77_293.0909	-0.112003	0.0730619		4.39_570.1023	-0.109397	0.128903		3.92_880.1474	-0.164774	0.00812645
2.07_400.0325	-0.128434	0.0806306		0.74_442.0903	-0.112352	0.0721687		1.84_524.0017	-0.109619	0.128126		5.33_140.0843	-0.165017	0.00803208
3.66_452.0624	-0.128448	0.0805962		3.01_266.0408	-0.112608	0.0715159		6.92_424.2313	-0.109777	0.127572		Hexose	-0.165337	0.00790873
7.83_369.9787	-0.129474	0.078187		0.67_478.154	-0.112614	0.071503		2.44_379.1479	-0.10982	0.127424		0.71_210.039	-0.165447	0.00786674
2.49_388.0113	-0.129597	0.0779013		8.86_293.9927	-0.112715	0.0712477		3.68_456.104	-0.110211	0.126064		5.51_242.1522	-0.166193	0.00758771
Terpenoid glycoside_404.2046_4.82min_3,4-Dihydroxy-5,6-epoxy-β-ionol-9-O-β-glucopyranoside//Euphorbioside A	-0.129599	0.0778964		0.78_697.0879	-0.113284	0.0698221		5.17_730.1481	-0.11029	0.125793		3.38_852.1239	-0.166711	0.00739925
2.94_914.1876	-0.12971	0.0776413		4.44_1984.3371	-0.113301	0.0697801		4.16_578.1425	-0.110694	0.124403		8.57_540.1047	-0.166786	0.00737213
3.92_2082.4233	-0.129906	0.0771901		5.3_1848.4187	-0.113963	0.0681514		4.2_1230.2884	-0.11084	0.123904		6.09_309.1215	-0.167002	0.00729504
3.91_1256.1635	-0.130189	0.076541		4.86_694.1048	-0.115011	0.065637		3.58_442.0067	-0.110893	0.123723		3.28_776.1231	-0.167274	0.00719904
4.12_1218.2141	-0.130749	0.0752716		0.55_289.9447	-0.115106	0.0654123		3.77_330.0418	-0.110915	0.12365		3.21_776.123	-0.167431	0.00714399
4.12_1240.1957	-0.130912	0.074906		6.54_336.1607	-0.115551	0.0643727		7_665.269	-0.110941	0.123558		3.92_1088.1832	-0.167445	0.00713905
4.49_1084.2257	-0.131588	0.0734023		0.79_1010.9995	-0.115774	0.0638559		5.16_332.0519	-0.111135	0.122902		3.92_940.1674	-0.16768	0.0070577
3.91_320.054	-0.131745	0.073057		0.66_446.1343	-0.116016	0.0632977		1.42_434.0651	-0.111227	0.122591		Dihydrophaseic acid	-0.167741	0.00703667
4.36_1110.141	-0.132226	0.0720064		3.7_289.1167	-0.117088	0.0608791		0.63_105.0442	-0.111639	0.121202		3.95_914.154	-0.168293	0.00684905
2.54_190.0846	-0.132332	0.0717778		2.94_356.0635	-0.117252	0.0605158		4.52_784.1065	-0.111859	0.120466		2.7_614.1837	-0.168793	0.00668264
3.59_670.1776	-0.132564	0.0712759		1.39_266.0487	-0.117407	0.0601752		3.88_1718.2766	-0.112128	0.119571		4.96_304.0581	-0.168806	0.00667833
3.92_768.1295	-0.133458	0.0693726		2.07_400.0325	-0.117643	0.0596572		4.06_1322.2752	-0.112705	0.117666		0.71_271.9669	-0.16885	0.0066641
5.28_854.1672	-0.133461	0.0693656		0.73_602.1443	-0.118019	0.0588415		1.03_416.0286	-0.115298	0.109403		4.6_1520.2535	-0.168885	0.00665245
5.17_366.0948	-0.133793	0.0686705		4.43_1962.3516	-0.118368	0.0580929		7.13_436.2308	-0.115584	0.108519		0.57_316.0178	-0.169448	0.00647055
4.83_320.054	-0.13405	0.0681344		5.57_334.1634	-0.118371	0.0580852		4.04_1810.3391	-0.11602	0.107184		3.23_716.0709	-0.169606	0.00642026
4.92_744.1704	-0.134278	0.0676626		4.51_716.1234	-0.118469	0.0578766		5.95_882.1659	-0.116048	0.1071		0.55_455.9317	-0.170589	0.00611522
3.38_1606.1865	-0.134669	0.0668602		3.01_266.0498	-0.118471	0.0578732		6.75_288.0638	-0.116489	0.105765		3.91_1262.1771	-0.170824	0.00604431
5.12_695.1095	-0.134859	0.0664717		0.71_640.2062	-0.118971	0.0568168		5.97_288.0641	-0.116548	0.105588		4.84_378.1887	-0.17087	0.00603022
1.89_392.1295	-0.135223	0.0657345		6.77_430.11	-0.119485	0.0557473		Linamarin	-0.116631	0.105336		Prodelphinidin B2-3-O-gallate (EGC-EGC-gallate)	-0.170923	0.00601443
6.62_562.1988	-0.136735	0.062744		2.39_446.142	-0.119947	0.0547986		3.88_488.1543	-0.117325	0.103267		4.83_914.1539	-0.171221	0.00592579
3.79_462.1724	-0.137015	0.0622043		2.09_778.1367	-0.120833	0.0530204		3.58_380.0353	-0.117899	0.101578		0.56_555.8728	-0.171234	0.00592214
Feruloylquinic acid_3.66min	-0.137877	0.0605617		5.28_380.0749	-0.120864	0.0529588		Calabricoside B (Quercetin-3-O-[4''-O-caffeoyl-α-L-rhamnopyranosyl-(1→2)-α-L-arabinopyranosyl]-7-O-glucoside)	-0.118177	0.100769		4.12_1218.2141	-0.171795	0.00575878
3.93_126.0317	-0.137981	0.0603648		ABA-hexose_6.22min	-0.120922	0.0528456		0.65_372.129	-0.118439	0.10001		4.12_1256.1691	-0.171852	0.00574226
4.36_1072.1886	-0.138107	0.0601285		0.71_716.0446	-0.121915	0.050913		8.24_184.147	-0.118696	0.0992726		4.83_320.054	-0.171981	0.00570535
4.2_1230.2884	-0.138239	0.0598809		4.68_386.1096	-0.121959	0.0508287		5.3_1842.4047	-0.118841	0.0988578		3.84_318.0751	-0.171995	0.00570136
6.05_556.2309	-0.138669	0.0590827		0.86_776.1163	-0.122449	0.0499002		4.06_522.21	-0.119526	0.0969152		3.92_559.0528	-0.172449	0.0055731
3.95_914.154	-0.139212	0.0580874		0.63_645.9772	-0.122462	0.0498743		5.35_316.0949	-0.119615	0.0966636		4.98_768.1123	-0.173726	0.00522649
3.38_874.1106	-0.139563	0.0574515		3.01_395.9983	-0.122694	0.0494404		4.63_1056.1959	-0.119825	0.0960752		8.01_438.247	-0.174314	0.00507345
6.16_556.2319	-0.141175	0.0546014		4.74_226.0152	-0.122824	0.0491976		4.36_1398.2364	-0.11993	0.0957812		3.6_196.0589	-0.174409	0.00504922
4.21_1448.1434	-0.141198	0.0545623		2.86_2296.7693	-0.123352	0.0482229		5.55_508.1217	-0.120135	0.0952133		3.91_1256.1635	-0.174653	0.00498711
4.36_1088.1583	-0.141647	0.0537897		3.5_294.1314	-0.123415	0.0481085		0.64_500.1208	-0.12061	0.0939018		Isodihydrodehydrodiconiferyl alcohol glucose (IDDC-gluc)//Lariciresinol hexose	-0.174748	0.00496323
3.36_644.1648	-0.142021	0.0531539		4.35_170.0216	-0.123926	0.0471827		4.29_1338.2699	-0.121016	0.0927917		6.05_482.1213	-0.174895	0.00492625
4.12_1256.1691	-0.142055	0.0530962		4.81_714.1541	-0.124141	0.0467976		4.43_1962.3516	-0.121444	0.0916358		3.46_350.1926	-0.175095	0.00487655
3.26_388.1365	-0.142127	0.0529754		4.86_678.148	-0.124512	0.0461402		3.48_1170.2579	-0.121747	0.0908213		8.69_644.3025	-0.175705	0.00472736
4.21_578.0385	-0.142313	0.0526615		4.41_454.2052	-0.12461	0.0459675		3.79_462.1724	-0.12185	0.0905483		4.12_1240.1957	-0.175898	0.00468102
3.38_784.1163	-0.142735	0.0519573		0.73_386.0724	-0.124655	0.045887		2.15_354.1528	-0.122607	0.0885463		0.98_524.1026	-0.176079	0.00463815
Prodelphinidin B3-3-O-gallate ((EGC-C)-gallate)_3.92min	-0.142962	0.0515821		0.76_564.1558	-0.125332	0.0447124		4.67_486.224	-0.122659	0.0884101		8.01_501.2415	-0.176181	0.00461382
4.55_600.1253	-0.143777	0.0502504		0.65_461.1752	-0.125869	0.0437982		3.58_1370.2498	-0.12303	0.087444		2.68_512.0367	-0.176432	0.00455501
3.27_344.1122	-0.143862	0.0501144		3.66_594.1497	-0.126802	0.0422461		1.63_295.037	-0.123167	0.0870892		3.38_1562.2157	-0.176597	0.00451669
8.84_486.2824	-0.143935	0.0499957		2.44_1416.4587	-0.127754	0.0407112		0.69_820.159	-0.123204	0.0869953		0.86_621.0326	-0.177179	0.00438394
4.81_472.0993	-0.143978	0.0499269		3.27_368.0717	-0.127756	0.0407082		3.38_164.0318	-0.123366	0.0865764		6.05_194.0582	-0.177879	0.00422881
5.28_974.23	-0.144109	0.0497163		1.42_434.0651	-0.127826	0.0405971		3.51_496.0848	-0.123707	0.0857045		3.92_1104.1515	-0.178113	0.00417825
5.67_482.1216	-0.144464	0.0491506		6.09_326.1367	-0.128982	0.0388008		5.11_1018.213	-0.123753	0.0855854		3.91_1218.2136	-0.178388	0.00411921
3.38_1138.1974	-0.144834	0.0485668		Sucrose-FA	-0.130166	0.0370301		0.95_192.0663	-0.123831	0.0853887		0.58_207.9742	-0.178588	0.0040768
3.38_806.1018	-0.14515	0.0480728		8.01_438.247	-0.130827	0.0360722		4.91_532.1658	-0.124347	0.0840827		4.09_472.0646	-0.179042	0.00398203
4_546.1012	-0.145398	0.0476892		4.27_398.0826	-0.130879	0.0359977		0.73_782.2071	-0.124443	0.083842		6.05_504.1033	-0.179279	0.0039334
1.63_332.0748	-0.145708	0.0472108		0.75_592.1859	-0.131502	0.0351161		6.65_461.0975	-0.124613	0.0834158		3.91_1240.197	-0.17993	0.00380256
4.83_914.1539	-0.146103	0.0466082		2.77_356.0749	-0.131877	0.034594		0.94_260.1315	-0.124666	0.083285		0.71_724.0279	-0.180339	0.00372235
5.08_442.0885	-0.146585	0.0458822		2.68_538.0523	-0.132418	0.0338518		3.69_168.0425	-0.124704	0.0831892		3.95_936.1371	-0.180581	0.00367557
3.38_1122.2262	-0.146922	0.0453799		5.6_334.069	-0.132919	0.0331777		3.38_402.0515	-0.125441	0.0813714		2.94_1088.1765	-0.180883	0.00361798
3.92_1856.3049	-0.146926	0.0453737		5.88_424.2302	-0.132929	0.0331638		5.54_912.228	-0.125954	0.0801225		6.77_430.11	-0.181339	0.00353259
3.38_1100.243	-0.146932	0.0453659		3.01_328.0119	-0.133161	0.0328554		4.31_368.1141	-0.126521	0.0787614		5.77_430.1106	-0.181426	0.0035165
0.86_327.9538	-0.146971	0.0453069		2_409.1589	-0.133919	0.0318655		0.74_265.0833	-0.126684	0.0783733		3.6_358.1123	-0.181814	0.00344565
4.06_784.0984	-0.147576	0.0444185		2.77_476.1526	-0.134476	0.0311538		6.53_532.1881	-0.126735	0.0782531		5.77_538.1693	-0.181829	0.0034429
Isodihydrodehydrodiconiferyl alcohol glucose (IDDC-gluc)//Lariciresinol hexose	-0.147596	0.0443888		3.01_334.0289	-0.134775	0.0307774		3.9_486.1067	-0.126902	0.0778582		3.94_428.0744	-0.181919	0.0034266
3.91_1218.2136	-0.147714	0.0442184		0.67_106.0282	-0.134957	0.03055		4.13_380.0511	-0.128044	0.0751993		5.72_596.1423	-0.1821	0.00339412
4.97_730.1015	-0.147732	0.044192		0.55_419.8975	-0.135204	0.0302436		5.91_260.1266	-0.1283	0.0746122		6.62_562.1988	-0.182697	0.00328896
5.28_657.1532	-0.147863	0.044002		6.77_538.1688	-0.135365	0.0300458		4.28_866.2027	-0.128555	0.0740327		3.58_503.9787	-0.182965	0.00324273
3.92_168.0424	-0.14794	0.0438902		5.74_578.1638	-0.135744	0.0295836		0.75_561.1556	-0.128793	0.0734937		3.91_1278.1455	-0.183339	0.00317907
3.34_306.0628	-0.148133	0.0436133		4.42_426.2093	-0.136082	0.0291779		3.58_738.1621	-0.128875	0.0733101		4.85_454.2412	-0.185102	0.00289449
5.04_620.1667	-0.148856	0.0425863		3.47_386.0841	-0.137811	0.0271702		3.43_578.1423	-0.128898	0.0732591		4.21_306.0748	-0.185618	0.00281571
3.95_936.1371	-0.14906	0.0423		6.1_410.2155	-0.138234	0.0266981		4.96_1912.3671	-0.129335	0.0722814		0.88_511.9306	-0.185781	0.00279109
3.91_1240.197	-0.149856	0.0411989		0.86_296.1122	-0.138337	0.0265837		3.93_348.0847	-0.130398	0.0699497		3.38_860.1104	-0.186409	0.00269855
5.6_294.0961	-0.151307	0.0392524		2.26_332.1092	-0.138829	0.0260452		1.63_424.9956	-0.130624	0.069462		5.62_384.1765	-0.186428	0.00269582
3.38_852.1239	-0.15154	0.0389482		4.49_1960.3556	-0.139426	0.0254044		5.16_920.2154	-0.130876	0.0689202		6.92_424.2313	-0.186655	0.00266315
6.77_430.11	-0.152345	0.0379091		0.71_552.1894	-0.140908	0.0238705		Feruloyl malate_5.16min	-0.131362	0.0678875		6.05_302.0431	-0.186793	0.0026434
5.6_458.1782	-0.152583	0.0376071		3.77_330.0418	-0.141494	0.0232869		Isorhamnetin-3-O-rutinose	-0.131375	0.0678598		0.74_171.9785	-0.187614	0.00252873
3.17_372.1049	-0.152681	0.0374824		1.73_379.1464	-0.141539	0.0232432		5.31_730.1332	-0.13175	0.0670715		6.1_410.2155	-0.187773	0.00250709
5.77_538.1693	-0.152964	0.0371271		0.75_561.1556	-0.141556	0.0232259		6.26_460.2667	-0.131926	0.0667034		3.92_1110.1649	-0.189095	0.00233337
3.38_1562.2157	-0.152982	0.0371046		6.12_665.305	-0.141811	0.0229766		6.16_556.2319	-0.131991	0.0665687		0.63_220.0005	-0.189948	0.00222707
4.25_788.185	-0.154468	0.0352818		3.01_244.0581	-0.141856	0.0229327		1.38_321.9626	-0.132065	0.0664147		5.33_348.119	-0.190005	0.00222015
3.13_468.1266	-0.15545	0.0341193		3.58_192.0279	-0.142228	0.0225738		4.67_1442.3176	-0.132256	0.0660199		3_138.0313	-0.190762	0.00212988
Prodelphinidin B3-3-O-gallate ((EGC-C)-gallate)_4.06min	-0.155685	0.0338461		0.69_820.159	-0.142772	0.0220562		1.38_253.9749	-0.133707	0.0630787		3.83_720.1312	-0.191883	0.00200236
4.21_270.0533	-0.157149	0.0321851		Feruloylquinic acid_4.38min	-0.14292	0.021918		2.48_396.0435	-0.133912	0.0626704		5.33_280.1317	-0.191951	0.00199484
5.08_526.0436	-0.157214	0.0321127		5.85_322.1632	-0.14333	0.0215368		5.97_260.069	-0.134249	0.0620064		3.38_762.1398	-0.192613	0.00192308
3.92_880.1474	-0.157716	0.0315608		2.17_573.2632	-0.144473	0.0205059		4.44_1984.3371	-0.134341	0.0618264		5.62_362.1946	-0.192788	0.00190446
3.38_800.0837	-0.157972	0.031282		4.27_330.0952	-0.144812	0.0202089		5.67_392.2048	-0.134823	0.06089		6.12_665.305	-0.194655	0.00171622
3.92_1088.1832	-0.158507	0.0307067		5.3_1910.3899	-0.14496	0.0200798		5.22_304.0588	-0.135262	0.0600449		8.47_560.0696	-0.19515	0.00166926
2.91_392.0915	-0.15949	0.0296731		1.42_322.0694	-0.144996	0.0200489		0.66_416.1581	-0.135736	0.0591457		4.71_437.0734	-0.196577	0.00154038
Phenylthyl-primeveroside (phenylthyl-pentose-hexose)_4.51min	-0.159523	0.0296387		6.12_687.2872	-0.145108	0.019952		Isodihydrodehydrodiconiferyl alcohol glucose (IDDC-gluc)//Lariciresinol hexose	-0.135775	0.0590724		5.17_498.1162	-0.197345	0.00147482
4.39_570.1023	-0.160468	0.0286742		2.78_462.1385	-0.145171	0.0198976		4.54_346.1617	-0.136087	0.0584866		3.43_488.1895	-0.197769	0.00143975
4.06_768.1294	-0.160815	0.0283267		3.87_432.1989	-0.147439	0.018028		0.84_158.0225	-0.136855	0.0570652		Terpenoid glycoside_404.2046_4.82min_3,4-Dihydroxy-5,6-epoxy-β-ionol-9-O-β-glucopyranoside//Euphorbioside A	-0.199653	0.00129296
4.36_864.1582	-0.161184	0.0279612		0.55_305.9193	-0.147521	0.0179634		3.64_1458.3155	-0.137147	0.056532		5.33_236.1418	-0.200085	0.00126132
1.81_484.1331	-0.161305	0.027842		3.65_660.1402	-0.147887	0.017677		4.41_1810.3337	-0.137148	0.0565301		0.64_293.054	-0.200793	0.00121093
5.77_430.1106	-0.161378	0.0277706		0.95_396.1226	-0.147988	0.017599		4.29_754.1428	-0.13723	0.0563803		0.72_823.116	-0.200994	0.001197
2.82_318.0653	-0.161429	0.0277205		Tricin hexose_5.7min	-0.149037	0.0168044		5.36_838.0792	-0.13935	0.0526421		3.38_874.1106	-0.20171	0.00114844
2.91_392.079	-0.162359	0.0268247		1.4_244.061	-0.149429	0.0165153		5.36_708.1212	-0.141236	0.0494915		0.65_270.0941	-0.201757	0.00114535
4.21_542.0379	-0.162746	0.0264587		Pantothenic acid	-0.149673	0.0163374		4.51_437.0786	-0.141752	0.0486569		3.46_346.1242	-0.20474	0.000962469
5.54_770.1837	-0.163555	0.0257074		3.76_616.1203	-0.149946	0.0161409		2.51_381.1635	-0.142269	0.0478337		6.05_306.0747	-0.204788	0.000959781
5.08_170.0219	-0.164065	0.0252437		7.51_776.3368	-0.149957	0.016133		3.37_192.049	-0.14248	0.0474997		3.36_792.146	-0.205554	0.000917476
3.38_814.0445	-0.164344	0.0249934		0.73_1162.2704	-0.151794	0.0148628		2.17_573.2632	-0.142729	0.0471092		4.28_207.0902	-0.205829	0.000902721
1.89_324.1424	-0.164806	0.0245826		0.84_204.0292	-0.151985	0.0147354		6.95_462.2102	-0.143198	0.0463819		6.75_448.2307	-0.206002	0.000893513
4.06_790.1119	-0.164908	0.0244929		1.5_346.0892	-0.15216	0.0146202		0.73_1162.2704	-0.143593	0.0457749		0.58_207.9771	-0.206204	0.000882917
6.77_538.1688	-0.165377	0.0240834		3.38_948.2472	-0.153105	0.0140105		4.49_1944.3796	-0.143741	0.0455506		0.78_305.9997	-0.206739	0.000855381
3.2_1088.1811	-0.165552	0.0239323		3.39_621.1586	-0.153932	0.0134952		5.21_576.1472	-0.143888	0.0453274		0.72_308.0157	-0.207606	0.000812457
Neochlorogenic acid (5-O-caffeoylquinic acid, neoCGA)	-0.166519	0.0231114		3.18_386.0836	-0.154032	0.013434		3.2_452.1198	-0.144004	0.0451526		3.33_525.9935	-0.209067	0.000744598
0.61_189.0055	-0.166859	0.0228287		3.94_1134.3096	-0.154701	0.0130311		5.3_1848.4187	-0.144758	0.044027		3.38_1584.2	-0.212846	0.00059257
3.92_1110.1649	-0.166985	0.0227242		0.73_782.2071	-0.156178	0.0121788		5.51_592.1434	-0.145088	0.0435414		3.26_388.1365	-0.213164	0.000581194
4.21_938.1504	-0.167046	0.0226745		4.38_621.1678	-0.156878	0.0117922		4.56_866.2049	-0.146006	0.0422165		4.92_744.1704	-0.213754	0.000560597
4.06_522.21	-0.167152	0.0225868		2.45_685.228	-0.157006	0.0117226		5.25_926.209	-0.146295	0.0418063		4.01_806.1667	-0.214234	0.000544352
5.28_1188.3166	-0.167612	0.0222127		4.68_808.1973	-0.158509	0.0109334		1.89_324.1424	-0.146389	0.0416735		0.73_343.9527	-0.216657	0.00046878
3.95_958.1157	-0.170257	0.0201613		Kaempherol-3-O-rhamnosyl-glucoside-7-O-rhamnose	-0.158563	0.0109061		0.71_528.1476	-0.146409	0.0416445		3.38_814.0445	-0.219152	0.00040124
Epigallocatechin gallate (EGCG)	-0.171123	0.0195263		0.73_550.1393	-0.159537	0.0104212		5.36_692.1554	-0.147609	0.0399826		ABA-hexose_6.22min	-0.2207	0.000363997
0.78_305.9997	-0.171308	0.0193934		1.47_140.0476	-0.15988	0.0102548		0.91_374.0883	-0.148766	0.0384317		0.6_481.9238	-0.220967	0.000357911
3.91_1262.1771	-0.171333	0.0193751		2.15_454.0779	-0.160791	0.00982513		3.43_662.0895	-0.150236	0.0365361		5.67_1090.2354	-0.221842	0.000338598
4.21_170.0219	-0.171906	0.0189674		0.71_405.112	-0.163062	0.00882172		p-Coumaroylquinic acid_3.37min	-0.150617	0.0360582		0.83_317.9994	-0.222853	0.000317513
4.21_954.1177	-0.172005	0.0188973		2.51_381.1635	-0.163171	0.00877574		5.6_294.0961	-0.150726	0.0359231		5.04_598.1851	-0.225116	0.000274649
3.92_720.1326	-0.172423	0.0186057		2.37_389.0733	-0.163729	0.00854488		5.6_458.1782	-0.150774	0.035863		3.92_720.1326	-0.228108	0.00022624
3.91_1278.1455	-0.172717	0.018403		6.12_755.2755	-0.164843	0.00809951		0.77_598.1153	-0.15223	0.0340917		0.66_310.0325	-0.231174	0.000184972
5.39_566.1643	-0.17339	0.0179459		4.27_192.0421	-0.166783	0.00737328		3.9_1018.2141	-0.152239	0.0340809		0.59_468.9431	-0.232731	0.000166818
6.07_406.1264	-0.174897	0.0169571		1.51_300.0842	-0.166851	0.00734896		5.15_1216.2753	-0.15227	0.0340445		3.47_162.0531	-0.236049	0.000133549
4.21_480.0673	-0.175286	0.0167101		3.76_594.136	-0.167048	0.00727884		3.65_866.203	-0.154744	0.031209		5.25_625.2376	-0.236769	0.000127201
3.36_792.146	-0.176254	0.0161086		5.26_1058.25	-0.167447	0.00713854		5.36_776.1087	-0.155234	0.0306717		4.11_208.074	-0.237696	0.000119442
3.38_762.1398	-0.177035	0.0156368		0.73_465.1032	-0.167936	0.0069698		8.89_176.0329	-0.155944	0.029908		3.38_1606.1865	-0.237705	0.000119371
Prodelphinidin B3-3-O-gallate ((EGC-C)-gallate)_3.83min	-0.17759	0.0153088		0.88_265.1166	-0.169399	0.00648604		0.71_118.0278	-0.156773	0.0290359		6.17_670.2748	-0.238326	0.000114432
4.21_1892.2727	-0.177704	0.0152426		7.51_798.3189	-0.169416	0.00648078		5.2_608.1375	-0.158112	0.0276734		1.81_484.1331	-0.239152	0.00010815
3.92_1126.1331	-0.178322	0.0148859		Prodelphinidin B3 (Epicatechin-Epigallocatechin (EC-EGC))	-0.17001	0.00629319		2.48_390.0269	-0.159107	0.0266974		0.58_609.816	-0.240313	9.98754e-05
4.36_462.0812	-0.179078	0.0144594		5.7_370.1269	-0.170383	0.00617798		5.36_760.1428	-0.159307	0.0265047		3.38_784.1163	-0.241003	9.52399e-05
3.92_559.0528	-0.179171	0.0144082		5.91_218.116	-0.171759	0.00576913		5.36_844.0955	-0.160039	0.0258092		8.83_493.2787	-0.241464	9.22528e-05
4.06_852.0825	-0.179814	0.0140553		3.12_621.1659	-0.173219	0.00536182		1.4_244.061	-0.160333	0.0255346		3.59_670.1776	-0.244179	7.63933e-05
3.92_940.1674	-0.180263	0.0138133		3.43_495.191	-0.17349	0.00528903		5.16_135.046	-0.160578	0.0253076		2.72_198.0532	-0.246472	6.50323e-05
3.92_1104.1515	-0.181204	0.0133178		1.54_365.1318	-0.175993	0.00465851		1.04_1039.0275	-0.161505	0.024464		5.33_260.1268	-0.246526	6.47818e-05
4.21_521.0795	-0.181986	0.0129182		4.55_644.2312	-0.178043	0.00419331		7_687.2507	-0.163215	0.0229717		3.38_800.0837	-0.246679	6.4086e-05
3.66_758.203	-0.1836	0.0121264		3.19_502.1325	-0.179853	0.0038178		0.9_764.221	-0.164212	0.0221383		0.66_310.0244	-0.247158	6.19516e-05
5.72_596.1423	-0.183615	0.0121192		3.74_418.1469	-0.181224	0.00355401		0.86_296.1122	-0.164447	0.0219463		0.58_441.8935	-0.250233	4.97686e-05
3.95_952.1061	-0.185492	0.0112526		6.73_722.29	-0.183444	0.00316143		1.19_374.0865	-0.165479	0.0211169		4.81_472.0993	-0.250694	4.8149e-05
3.83_720.1312	-0.186526	0.0107988		7_665.269	-0.184242	0.00303035		3.22_904.1803	-0.166155	0.020589		3.38_806.1018	-0.251141	4.66278e-05
4.21_306.0748	-0.186657	0.0107428		5.91_260.1266	-0.184284	0.00302357		2.48_374.0603	-0.166348	0.0204406		5.11_786.1779	-0.252325	4.28121e-05
4.21_555.9944	-0.186934	0.0106246		0.69_282.0963	-0.184426	0.00300084		4.67_120.0438	-0.167077	0.0198876		6.16_556.2319	-0.25292	4.10064e-05
5.91_482.1211	-0.18753	0.0103742		4.56_1360.2597	-0.18479	0.00294315		0.72_336.1555	-0.168777	0.0186473		6.01_426.1869	-0.254456	3.6674e-05
3.83_710.1709	-0.191051	0.00899804		Sucrose	-0.186106	0.00274292		3.38_698.1732	-0.16934	0.018252		2.72_360.1063	-0.25469	3.60517e-05
0.89_519.9756	-0.19184	0.0087129		0.92_161.0689	-0.190455	0.00216611		3.75_1154.2644	-0.169665	0.0180271		Terpenoid glycoside_404.2046_6.22min_3,4-Dihydroxy-5,6-epoxy-β-ionol-9-O-β-glucopyranoside//Euphorbioside A	-0.254806	3.57494e-05
0.88_511.9306	-0.193388	0.00817661		0.68_443.1253	-0.195057	0.00167804		Hexose	-0.170586	0.0174027		Terpenoid glycoside_404.2046_6.01min_3,4-Dihydroxy-5,6-epoxy-β-ionol-9-O-β-glucopyranoside//Euphorbioside A	-0.259448	2.5387e-05
2.91_392.104	-0.19511	0.00761434		4.17_462.1375	-0.195847	0.00160519		4.66_164.0329	-0.170653	0.0173579		4.8_654.2517	-0.263921	1.81435e-05
4.4_762.1423	-0.195672	0.00743866		4.33_294.0958	-0.196316	0.00156325		3.97_402.0955	-0.172865	0.0159373		5.04_620.1667	-0.266718	1.46596e-05
4.21_1952.1977	-0.200083	0.00617915		0.96_396.129	-0.197097	0.00149571		6.3_404.1492	-0.173269	0.015689		6.07_406.1264	-0.266968	1.43821e-05
3.65_354.0938	-0.200388	0.00609963		2.24_379.1478	-0.201889	0.0011366		3.17_882.1998	-0.17366	0.0154524		0.58_327.9244	-0.269364	1.19567e-05
3.69_380.0736	-0.203543	0.00532838		1.71_409.1583	-0.203928	0.00100938		5.99_478.2414	-0.176199	0.0139884		3.38_822.071	-0.269464	1.18639e-05
EGCG hexose	-0.20425	0.00516807		2.44_379.1479	-0.204186	0.000994248		3.64_840.1929	-0.17682	0.013649		0.58_327.9154	-0.26966	1.16856e-05
6.25_938.1897	-0.220005	0.00255038		1.11_266.1002	-0.205172	0.000938349		3.9_1322.2739	-0.178623	0.0127053		6.05_556.2309	-0.269989	1.13909e-05
5.84_1242.2496	-0.220463	0.00249667		4.42_788.1944	-0.207547	0.000815354		4.56_1360.2597	-0.179006	0.0125124		5.56_938.1893	-0.27028	1.11359e-05
3.92_1148.117	-0.220794	0.00245854		3.69_168.0425	-0.209347	0.000732186		5.22_326.0402	-0.18139	0.011368		in-source fragment of syringin (sinapyl alcohol hexoside)	-0.278868	5.6478e-06
4.21_556.056	-0.222921	0.00222578		1.43_571.2107	-0.210131	0.000698522		3.76_594.136	-0.183109	0.010601		Syringin (sinapyl alcohol hexoside)	-0.280343	5.01431e-06
5.28_728.1784	-0.226418	0.00188633		2.31_280.1164	-0.21673	0.000466676		7.97_452.2618	-0.184062	0.0101959		5.12_808.1609	-0.281446	4.58571e-06
3.38_860.1104	-0.227005	0.0018342		3.86_616.121	-0.217038	0.000457825		1_778.2407	-0.185254	0.00970878		Syringin-FA	-0.283494	3.88034e-06
5.67_1090.2354	-0.22767	0.00177676		0.94_178.0817	-0.220869	0.000360139		2.24_379.1478	-0.18624	0.00932109		0.61_370.9536	-0.291651	1.96937e-06
5.12_808.1609	-0.229757	0.00160688		1.46_409.1585	-0.223025	0.000314056		Fumaric acid	-0.187304	0.00891826		5.84_1242.2496	-0.299456	1.00876e-06
6.05_566.0723	-0.2394	0.000998485		2.39_393.1627	-0.22618	0.000256428		5.7_370.1269	-0.191036	0.00762468		0.6_549.7838	-0.304547	6.45143e-07
5.21_576.1472	-0.244827	0.000757447		3.42_551.1494	-0.2295	0.000206533		3.73_1306.2809	-0.191854	0.00736465		6.25_938.1897	-0.305937	5.70132e-07
5.11_786.1779	-0.256181	0.000416546		1.23_398.0937	-0.230345	0.000195373		3.34_368.1583	-0.194335	0.00662338		0.6_297.8983	-0.316433	2.19708e-07
5.56_938.1893	-0.271372	0.000179227		7_687.2507	-0.234371	0.00014951		0.92_161.0689	-0.199584	0.00527018		4.29_362.1372	-0.317057	2.07356e-07
6.05_306.0747	-0.283079	9.03907e-05		2.26_516.2056	-0.23874	0.000111238		0.67_192.0662	-0.205474	0.00405106		0.6_297.8931	-0.31944	1.66039e-07
6.05_194.0582	-0.287594	6.88485e-05		4.98_662.1335	-0.242078	8.84159e-05		4.78_1322.2742	-0.212789	0.00289336		4.35_296.1264	-0.341674	1.90065e-08
6.05_504.1033	-0.288028	6.70536e-05		3.61_462.1282	-0.269597	1.17423e-05		6_362.1938	-0.251897	0.000395375		4.29_374.137	-0.351379	6.98454e-09
6.05_482.1213	-0.290757	5.67353e-05		7.97_452.2618	-0.298315	1.11382e-06		5.58_684.1885	-0.253181	0.000368293		0.62_268.9715	-0.355795	4.3791e-09

## Sheet: SummarySignf-Sort by ChemClass
ChemClass	Dry Matter (%)	Pearson r	P values		ChemClass	PPD (%)	Pearson's r	P value		ChemClass	HCN (ppm)	Pearson r	P value		ChemClass	Cooking Time (min)	Pearson r	P values
Sugar,UDP-	UDP-glucuronic acid	0.13241	0.0338638		TCA cycle	Fumaric acid	-0.187304	0.00891826		Apocar	Terpenoid glycoside_404.2046_6.01min_3,4-Dihydroxy-5,6-epoxy-β-ionol-9-O-β-glucopyranoside//Euphorbioside A	-0.259448	2.5387e-05		Phenylthyl-primeveroside	Phenylthyl-primeveroside (phenylthyl-pentose-hexose)_4.51min	-0.159523	0.0296387
Sugar,2sacch	Sucrose	-0.186106	0.00274292		Sugar,UDP-	UDP-glucuronic acid	0.163046	0.0231159		Apocar	Terpenoid glycoside_404.2046_6.22min_3,4-Dihydroxy-5,6-epoxy-β-ionol-9-O-β-glucopyranoside//Euphorbioside A	-0.254806	3.57494e-05		Lignan	Isodihydrodehydrodiconiferyl alcohol glucose (IDDC-gluc)//Lariciresinol hexose	-0.147596	0.0443888
Sugar,2sacch	Sucrose-FA	-0.130166	0.0370301		Sugar,1sacch	Hexose	-0.170586	0.0174027		Apocar	ABA-hexose_6.22min	-0.2207	0.000363997		Hydroxycinnamate	p-Coumaroyl shikimic acid	0.175885	0.0163357
Pantothenic acid	Pantothenic acid	-0.149673	0.0163374		Hydroxycinnamate	p-Coumaroylquinic acid_3.37min	-0.150617	0.0360582		Apocar	Terpenoid glycoside_404.2046_4.82min_3,4-Dihydroxy-5,6-epoxy-β-ionol-9-O-β-glucopyranoside//Euphorbioside A	-0.199653	0.00129296		Hydroxycinnamate	Neochlorogenic acid (5-O-caffeoylquinic acid, neoCGA)	-0.166519	0.0231114
Hydroxycinnamate	Feruloylquinic acid_4.38min	-0.14292	0.021918		Flavonol	Kaempherol pentose_5.74min	0.292642	3.4624e-05		Apocar	Dihydrophaseic acid	-0.167741	0.00703667		Hydroxybenzoic acid	Protocatechuic acid	0.19197	0.0086667
Hydroxycinnamate	Caffeoyl alcohol	0.134236	0.0314584		Flavonol	Kaempherol pentose_5.65min	0.275491	0.000101133		Flavan-3-ol	Prodelphinidin B3 (Epicatechin-Epigallocatechin (EC-EGC))	0.190059	0.00221365		Flavonol	Quercetin hexoside	0.200072	0.00618221
Flavonol	Kaempherol-3-O-rhamnosyl-glucoside-7-O-rhamnose	-0.158563	0.0109061		Flavonol	Quercetin pentose_5.34min	0.246556	0.000529053		Flavan-3-ol	Prodelphinidin B2-3-O-gallate (EGC-EGC-gallate)	-0.170923	0.00601443		Flavan-3-ol	EGCG hexose	-0.20425	0.00516807
Flavonol	Myricetin deoxyhexosyl hexoside	0.155448	0.0125938		Flavonol	Quercetin pentose_5.24min	0.236583	0.000896294		Flavan-3-ol	EGCG hexose	-0.148338	0.0173304		Flavan-3-ol	Prodelphinidin B3-3-O-gallate ((EGC-C)-gallate)_3.83min	-0.17759	0.0153088
Flavonol	Myricetin hexoside	0.150642	0.0156485			5.66_486.0777	0.280648	7.38079e-05		Flavan-3-ol	(Epi)Gallocatechin (EGC or GC)_2.5min	-0.14166	0.0231242		Flavan-3-ol	Epigallocatechin gallate (EGCG)	-0.171123	0.0195263
Flavonol	Quercetin pentose_5.24min	0.150067	0.016054			5.66_502.0424	0.2782	8.57782e-05		Flavan-3-ol	Epigallocatechin gallate (EGCG)	-0.140715	0.0240656		Flavan-3-ol	Prodelphinidin B3-3-O-gallate ((EGC-C)-gallate)_4.06min	-0.155685	0.0338461
Flavonol	Kaempherol pentose_5.74min	0.14638	0.018881			5.74_502.0421	0.276045	9.77977e-05		Flavonol	Quercetin hexoside	0.244231	7.61177e-05			6.05_482.1213	-0.290757	5.67353e-05
Flavonol	Kaempherol	0.143567	0.0213195			4.72_534.0289	0.275844	9.89948e-05		Flavonol	Myricetin pentose	0.180684	0.00365583			6.05_504.1033	-0.288028	6.70536e-05
Flavonol	Kaempherol pentose_5.65min	0.142733	0.0220931			5.74_486.0777	0.272519	0.00012093		Flavonol	Kaempherol hexose	0.156646	0.0119192			6.05_194.0582	-0.287594	6.88485e-05
Flavonol	Quercetin pentose_5.34min	0.130316	0.0368106			5.26_1028.241	0.259441	0.000259202		Flavonol	Isorhamnetin-3-O-rutinose	0.151489	0.0150669			6.05_306.0747	-0.283079	9.03907e-05
Flavone	Tricin hexose_5.7min	-0.149037	0.0168044			6.18_432.1055	0.257321	0.000292236		Monolignol	Syringin-FA	-0.283494	3.88034e-06			6.05_566.0723	-0.2394	0.000998485
Flavan-3-ol	Prodelphinidin B3 (Epicatechin-Epigallocatechin (EC-EGC))	-0.17001	0.00629319			6.9_430.0908	0.257044	0.000296827		Monolignol	Syringin (sinapyl alcohol hexoside)	-0.280343	5.01431e-06			5.56_938.1893	-0.271372	0.000179227
	7.97_452.2618	-0.298315	1.11382e-06			5.58_684.1885	-0.253181	0.000368293		Monolignol	in-source fragment of syringin (sinapyl alcohol hexoside)	-0.278868	5.6478e-06			5.11_786.1779	-0.256181	0.000416546
	3.61_462.1282	-0.269597	1.17423e-05			6_362.1938	-0.251897	0.000395375		Hydroxycinnamate	p-Coumaroylquinic acid_4.16min	0.209605	0.000720963			4.54_346.1617	0.248508	0.000625847
	4.98_662.1335	-0.242078	8.84159e-05			5.34_586.0243	0.248804	0.000468382		Hydroxycinnamate	p-Coumaroylquinic acid_3.9min	0.206285	0.000878689			4.99_350.1857	0.245972	0.000714031
	2.26_516.2056	-0.23874	0.000111238			6.9_457.1009	0.245466	0.000561038		Hydroxycinnamate	Feruloylquinic acid_4.38min	0.143343	0.0215249			5.21_576.1472	-0.244827	0.000757447
	7_687.2507	-0.234371	0.00014951			5.84_532.0537	0.244606	0.000587512		Hydroxycinnamate	p-Coumaroylquinic acid_3.37min	0.132873	0.0332394			5.77_374.1938	0.231754	0.00145834
	5.84_532.0537	0.233685	0.000156528			5.34_518.0373	0.244541	0.000589561		Hydroxycinnamate	Caffeoyl shikimate	-0.122945	0.0489729			5.12_808.1609	-0.229757	0.00160688
	1.23_398.0937	-0.230345	0.000195373			5.34_502.0718	0.241419	0.000696013		Leu biosynthesis	2-Isopropyl-3-oxosuccinate_3.96min	0.218276	0.000423849			5.3_1842.4047	0.22966	0.00161444
	3.42_551.1494	-0.2295	0.000206533			5.34_524.0548	0.240425	0.000733457		Leu biosynthesis	2-Isopropyl-3-oxosuccinate_4.16min	0.210774	0.000671959			5.67_1090.2354	-0.22767	0.00177676
	2.39_393.1627	-0.22618	0.000256428			5.24_502.072	0.231015	0.00119184		Lignan	Isodihydrodehydrodiconiferyl alcohol glucose (IDDC-gluc)//Lariciresinol hexose	-0.174748	0.00496323			3.38_860.1104	-0.227005	0.0018342
	1.46_409.1585	-0.223025	0.000314056			6.97_430.091	0.230935	0.00119666		Lignan	Lignan glycoside_534.2122	-0.132629	0.0335664			5.28_728.1784	-0.226418	0.00188633
	0.94_178.0817	-0.220869	0.000360139			5.86_390.2252	0.225769	0.00154954		Phenylthyl-primeveroside	Phenylthyl-primeveroside (phenylthyl-pentose-hexose)_4.09min	0.301139	8.70975e-07			5.3_616.1403	0.224542	0.00206206
	3.86_616.121	-0.217038	0.000457825			0.89_598.0537	0.225403	0.00157782		Sugar, 1sacch	Hexose	-0.165337	0.00790873			4.21_556.056	-0.222921	0.00222578
	2.31_280.1164	-0.21673	0.000466676			0.87_855.1363	0.223417	0.00173967		Sugar,2sacch	Sucrose	0.174811	0.00494735			3.92_1148.117	-0.220794	0.00245854
	0.72_308.0157	0.21178	0.000632262			5.84_516.0881	0.222808	0.00179233		Sugar,UDP-	UDP-glucuronic acid	-0.124386	0.0463613			5.84_1242.2496	-0.220463	0.00249667
	1.43_571.2107	-0.210131	0.000698522			5.27_416.2042	0.218028	0.00225823		TCA cycle	Malic acid	-0.131827	0.0346626			6.25_938.1897	-0.220005	0.00255038
	3.69_168.0425	-0.209347	0.000732186			3.02_301.117	0.214668	0.00264905			2.44_379.1479	0.504204	5.60503e-18			5.08_988.1166	0.211619	0.00373699
	4.42_788.1944	-0.207547	0.000815354			4.78_1322.2742	-0.212789	0.00289336			1.73_379.1464	0.442522	9.50089e-14			5.3_1826.4405	0.21091	0.00385711
	1.11_266.1002	-0.205172	0.000938349			0.9_443.9926	0.210323	0.00324502			2.39_393.1627	0.43527	2.63789e-13			5.67_392.2048	0.204376	0.00513995
	2.44_379.1479	-0.204186	0.000994248			5.88_418.0904	0.207384	0.00371425			1.71_409.1583	0.414165	4.50168e-12			3.69_380.0736	-0.203543	0.00532838
	1.71_409.1583	-0.203928	0.00100938			5.62_489.0907	0.206913	0.00379489			3.77_330.0418	0.382268	2.28574e-10			6.03_214.0631	0.203449	0.00535006
	5.84_516.0881	0.203778	0.0010183			0.67_192.0662	-0.205474	0.00405106			1.11_266.1002	0.371368	7.96401e-10			5.3_1904.3763	0.203397	0.00536207
	0.83_317.9994	0.203068	0.00106133			6.48_416.241	0.202452	0.00464048			0.62_268.9715	-0.355795	4.3791e-09			3.65_354.0938	-0.200388	0.00609963
	0.78_305.9997	0.202943	0.00106913			0.89_422.009	0.201477	0.00484658			4.29_374.137	-0.351379	6.98454e-09			4.21_1952.1977	-0.200083	0.00617915
	2.24_379.1478	-0.201889	0.0011366			6.03_500.1897	0.199682	0.0052473			4.98_662.1335	0.34739	1.05837e-08			5.08_950.1696	0.196403	0.0072153
	3.95_314.0317	0.200567	0.00122684			0.92_161.0689	-0.199584	0.00527018			5.26_1058.25	0.343336	1.60505e-08			4.4_762.1423	-0.195672	0.00743866
	4.29_374.137	0.199745	0.00128615			0.89_636.0164	0.194897	0.0064649			2.77_356.0749	0.341947	1.84874e-08			5.08_966.1346	0.195441	0.00751045
	0.96_396.129	-0.197097	0.00149571			3.34_368.1583	-0.194335	0.00662338			4.35_296.1264	-0.341674	1.90065e-08			2.91_392.104	-0.19511	0.00761434
	4.33_294.0958	-0.196316	0.00156325			3.73_1306.2809	-0.191854	0.00736465			2.76_192.028	0.339145	2.45325e-08			8.66_180.1156	0.194567	0.00778795
	4.17_462.1375	-0.195847	0.00160519			5.7_370.1269	-0.191036	0.00762468			3.43_495.191	0.331722	5.1225e-08			5.08_548.047	0.193647	0.00808949
	0.68_443.1253	-0.195057	0.00167804			6.51_468.0666	0.188417	0.00851341			5.1_434.2496	0.330704	5.65848e-08			5.08_486.0722	0.193485	0.00814382
	6.75_448.2307	0.19378	0.00180224			6.28_514.072	0.187864	0.00871248			0.6_297.8931	-0.31944	1.66039e-07			0.88_511.9306	-0.193388	0.00817661
	0.88_511.9306	0.192024	0.00198684			6.28_530.0374	0.187631	0.00879771			2.24_379.1478	0.317966	1.90544e-07			4.08_288.0639	0.192896	0.00834355
	3.95_140.0836	0.191253	0.00207317			6.28_473.0953	0.187021	0.00902375			4.29_362.1372	-0.317057	2.07356e-07			4.08_198.053	0.192893	0.00834462
	0.92_161.0689	-0.190455	0.00216611			7.15_457.1004	0.186254	0.0093156			3.86_616.121	0.316977	2.089e-07			0.89_519.9756	-0.19184	0.0087129
	4.56_1360.2597	-0.18479	0.00294315			2.24_379.1478	-0.18624	0.00932109			0.6_297.8983	-0.316433	2.19708e-07			3.83_710.1709	-0.191051	0.00899804
	0.69_282.0963	-0.184426	0.00300084			1_778.2407	-0.185254	0.00970878			2.15_454.0779	0.312345	3.19913e-07			5.08_532.0812	0.190119	0.00934557
	5.91_260.1266	-0.184284	0.00302357			0.89_437.9766	0.185065	0.0097845			3.12_621.1659	0.308695	4.45353e-07			3.1_247.106	0.189724	0.00949656
	7_665.269	-0.184242	0.00303035			3.17_372.1049	0.184652	0.00995237			6.25_938.1897	-0.305937	5.70132e-07			4.09_342.0714	0.188255	0.0100765
	6.73_722.29	-0.183444	0.00316143			4.21_625.9914	0.184174	0.0101496			7.97_452.2618	0.305665	5.8414e-07			5.91_482.1211	-0.18753	0.0103742
	3.74_418.1469	-0.181224	0.00355401			7.97_452.2618	-0.184062	0.0101959			0.6_549.7838	-0.304547	6.45143e-07			5.3_942.198	0.186986	0.0106024
	3.19_502.1325	-0.179853	0.0038178			0.88_459.9668	0.183233	0.0105475			3.39_621.1586	0.303913	6.82385e-07			4.21_555.9944	-0.186934	0.0106246
	6.18_432.1055	0.178651	0.00406358			3.76_594.136	-0.183109	0.010601			5.84_1242.2496	-0.299456	1.00876e-06			4.21_306.0748	-0.186657	0.0107428
	4.55_644.2312	-0.178043	0.00419331			4.02_386.1916	0.181553	0.0112933			0.61_370.9536	-0.291651	1.96937e-06			3.83_720.1312	-0.186526	0.0107988
	4.72_534.0289	0.178041	0.00419375			5.22_326.0402	-0.18139	0.011368			1.43_571.2107	0.282839	4.09404e-06			3.95_952.1061	-0.185492	0.0112526
	1.54_365.1318	-0.175993	0.00465851			8.68_530.31	0.179953	0.0120463			5.12_808.1609	-0.281446	4.58571e-06			5.72_596.1423	-0.183615	0.0121192
	5.26_1028.241	0.174897	0.00492574			0.89_651.9883	0.179355	0.0123385			3.77_293.0909	0.280769	4.84449e-06			3.66_758.203	-0.1836	0.0121264
	4.49_1938.3707	0.174772	0.00495714			4.56_1360.2597	-0.179006	0.0125124			1.46_409.1585	0.27868	5.73365e-06			4.21_521.0795	-0.181986	0.0129182
	3.43_495.191	-0.17349	0.00528903			3.9_1322.2739	-0.178623	0.0127053			3.17_192.0273	0.277229	6.4401e-06			3.92_1104.1515	-0.181204	0.0133178
	3.12_621.1659	-0.173219	0.00536182			4.49_694.1357	0.177377	0.0133514			2.15_354.1528	0.277047	6.53484e-06			3.92_940.1674	-0.180263	0.0138133
	5.91_218.116	-0.171759	0.00576913			0.89_406.0358	0.177193	0.013449			4.38_621.1678	0.275259	7.53349e-06			5.3_2442.5804	0.180036	0.013935
	5.7_370.1269	-0.170383	0.00617798			3.64_840.1929	-0.17682	0.013649			3.34_368.1583	0.274506	7.99589e-06			4.06_852.0825	-0.179814	0.0140553
	7.51_798.3189	-0.169416	0.00648078			5.62_878.3431	0.176407	0.0138739			6.2_156.1156	0.273215	8.85304e-06			3.92_559.0528	-0.179171	0.0144082
	0.88_265.1166	-0.169399	0.00648604			5.99_478.2414	-0.176199	0.0139884			3.1_376.147	0.272844	9.11439e-06			4.36_462.0812	-0.179078	0.0144594
	6.9_385.9975	0.16808	0.00692068			8.8_280.1693	0.175442	0.0144117			5.56_478.1105	0.271856	9.84842e-06			4.09_162.0323	0.17876	0.0146374
	0.73_465.1032	-0.167936	0.0069698			3.17_882.1998	-0.17366	0.0154524			5.56_938.1893	-0.27028	1.11359e-05			3.92_1126.1331	-0.178322	0.0148859
	5.26_1058.25	-0.167447	0.00713854			6.3_404.1492	-0.173269	0.015689			6.05_556.2309	-0.269989	1.13909e-05			4.09_126.0318	0.178261	0.014921
	3.76_594.136	-0.167048	0.00727884			0.93_1010.9992	0.172997	0.0158559			0.58_327.9154	-0.26966	1.16856e-05			4.21_1892.2727	-0.177704	0.0152426
	1.51_300.0842	-0.166851	0.00734896			3.97_402.0955	-0.172865	0.0159373			3.38_822.071	-0.269464	1.18639e-05			0.75_485.0262	0.177499	0.0153621
	4.27_192.0421	-0.166783	0.00737328			3.8_262.0959	0.172633	0.0160814			0.58_327.9244	-0.269364	1.19567e-05			3.38_762.1398	-0.177035	0.0156368
	6.12_755.2755	-0.164843	0.00809951			4.61_386.1888	0.171227	0.0169794			6.07_406.1264	-0.266968	1.43821e-05			3.36_792.146	-0.176254	0.0161086
	5.67_1090.2354	0.164029	0.00842282			4.66_164.0329	-0.170653	0.0173579			2.15_222.1102	0.26691	1.44455e-05			4.21_480.0673	-0.175286	0.0167101
	2.37_389.0733	-0.163729	0.00854488			5.73_498.1734	0.170058	0.0177584			5.04_620.1667	-0.266718	1.46596e-05			3.58_463.9885	0.175158	0.0167911
	2.51_381.1635	-0.163171	0.00877574			3.75_1154.2644	-0.169665	0.0180271			3.65_660.1402	0.264929	1.68058e-05			2.44_379.1479	0.174991	0.0168971
	0.71_405.112	-0.163062	0.00882172			4.23_696.1236	0.169564	0.0180968			5.6_286.0478	0.264328	1.75919e-05			6.07_406.1264	-0.174897	0.0169571
	5.11_786.1779	0.162078	0.00924451			3.38_698.1732	-0.16934	0.018252			4.8_654.2517	-0.263921	1.81435e-05			5.39_566.1643	-0.17339	0.0179459
	6.9_453.9839	0.161582	0.00946459			0.72_336.1555	-0.168777	0.0186473			3.56_448.0932	0.261902	2.11304e-05			3.91_1278.1455	-0.172717	0.018403
	2.15_454.0779	-0.160791	0.00982513			2.18_170.0218	0.168409	0.0189102			0.71_405.112	0.256939	3.05698e-05			3.92_720.1326	-0.172423	0.0186057
	6.9_302.0433	0.16028	0.010064			7.23_546.3035	0.167099	0.0198713			2.45_685.228	0.255803	3.32337e-05			4.21_954.1177	-0.172005	0.0188973
	1.47_140.0476	-0.15988	0.0102548			4.67_120.0438	-0.167077	0.0198876			0.92_161.0689	0.254975	3.53103e-05			4.21_170.0219	-0.171906	0.0189674
	0.73_550.1393	-0.159537	0.0104212			2.48_374.0603	-0.166348	0.0204406			3.42_551.1494	0.254803	3.57564e-05			3.91_1262.1771	-0.171333	0.0193751
	4.29_362.1372	0.158803	0.0107849			3.22_904.1803	-0.166155	0.020589			5.56_546.0986	0.25473	3.59466e-05			0.78_305.9997	-0.171308	0.0193934
	4.6_564.0394	0.158595	0.0108897			6.51_473.0956	0.166044	0.0206751			2.72_360.1063	-0.25469	3.60517e-05			3.95_958.1157	-0.170257	0.0201613
	4.68_808.1973	-0.158509	0.0109334			5.34_432.0718	0.165696	0.0209466			6.01_426.1869	-0.254456	3.6674e-05			2.5_479.9947	0.170064	0.0203051
	5.15_1216.2753	0.157982	0.0112047			1.19_374.0865	-0.165479	0.0211169			0.96_396.129	0.254245	3.72424e-05			5.28_1188.3166	-0.167612	0.0222127
	3.2_190.0846	0.157912	0.0112411			0.86_296.1122	-0.164447	0.0219463			6.16_556.2319	-0.25292	4.10064e-05			4.06_522.21	-0.167152	0.0225868
	2.45_685.228	-0.157006	0.0117226			0.9_764.221	-0.164212	0.0221383			3.68_596.1544	0.252439	4.24604e-05			4.21_938.1504	-0.167046	0.0226745
	4.38_621.1678	-0.156878	0.0117922			0.89_641.0402	0.163741	0.022529			5.11_786.1779	-0.252325	4.28121e-05			3.92_1110.1649	-0.166985	0.0227242
	4.6_632.0266	0.156527	0.0119847			0.89_614.0282	0.16368	0.0225803			3.16_310.0687	0.251357	4.59074e-05			0.61_189.0055	-0.166859	0.0228287
	0.73_782.2071	-0.156178	0.0121788			0.89_673.9758	0.163298	0.0229017			3.38_806.1018	-0.251141	4.66278e-05			0.71_716.0446	0.166368	0.0232378
	5.35_504.1247	0.154873	0.0129291			7_687.2507	-0.163215	0.0229717			2.17_674.1767	0.250798	4.77903e-05			3.42_551.1494	0.166016	0.0235356
	4.49_2564.5207	0.154713	0.013024			1.04_1039.0275	-0.161505	0.024464			2.61_992.2149	0.250752	4.79505e-05			3.2_1088.1811	-0.165552	0.0239323
	3.94_1134.3096	-0.154701	0.0130311			5.16_135.046	-0.160578	0.0253076			4.81_472.0993	-0.250694	4.8149e-05			6.77_538.1688	-0.165377	0.0240834
	3.18_386.0836	-0.154032	0.013434			1.4_244.061	-0.160333	0.0255346			0.58_441.8935	-0.250233	4.97686e-05			0.88_265.1166	0.165105	0.0243203
	3.39_621.1586	-0.153932	0.0134952			5.36_844.0955	-0.160039	0.0258092			6.13_530.3083	0.250174	4.99781e-05			4.06_790.1119	-0.164908	0.0244929
	6.8_446.0851	0.153724	0.0136231			6.5_530.0373	0.159923	0.0259182			3.94_303.1319	0.248379	5.68132e-05			1.89_324.1424	-0.164806	0.0245826
	2.8_366.1474	0.153221	0.0139368			5.36_760.1428	-0.159307	0.0265047			0.66_310.0244	-0.247158	6.19516e-05			3.38_814.0445	-0.164344	0.0249934
	3.38_948.2472	-0.153105	0.0140105			3.47_416.1066	0.159261	0.0265482			3.38_800.0837	-0.246679	6.4086e-05			5.08_170.0219	-0.164065	0.0252437
	4.16_642.1433	0.15291	0.014134			2.48_390.0269	-0.159107	0.0266974			5.33_260.1268	-0.246526	6.47818e-05			5.08_256.0351	0.163814	0.0254713
	1.5_346.0892	-0.15216	0.0146202			2.68_602.0137	0.158865	0.026932			2.72_198.0532	-0.246472	6.50323e-05			5.54_770.1837	-0.163555	0.0257074
	4.49_2542.536	0.152141	0.0146328			4.65_390.212	0.158132	0.0276539			5.08_724.1177	0.244552	7.44253e-05			0.71_238.0701	0.162937	0.0262793
	0.84_204.0292	-0.151985	0.0147354			5.2_608.1375	-0.158112	0.0276734			3.59_670.1776	-0.244179	7.63933e-05			4.21_542.0379	-0.162746	0.0264587
	0.73_1162.2704	-0.151794	0.0148628			8.68_224.0317	0.157041	0.0287591			8.83_493.2787	-0.241464	9.22528e-05			2.91_392.079	-0.162359	0.0268247
	4.6_700.0143	0.151046	0.0153687			0.71_118.0278	-0.156773	0.0290359			0.95_396.1226	0.241431	9.24638e-05			0.69_282.0963	0.161805	0.027355
	5.62_489.0907	0.150263	0.0159149			3.76_138.0324	0.156675	0.0291373			3.38_784.1163	-0.241003	9.52399e-05			2.82_318.0653	-0.161429	0.0277205
	7.51_776.3368	-0.149957	0.016133			2.94_356.0635	0.156242	0.0295911			0.58_609.816	-0.240313	9.98754e-05			5.77_430.1106	-0.161378	0.0277706
	3.76_616.1203	-0.149946	0.0161409			5.35_504.1247	0.156184	0.0296529			1.81_484.1331	-0.239152	0.00010815			1.81_484.1331	-0.161305	0.027842
	0.88_376.0049	0.149764	0.0162716			8.89_176.0329	-0.155944	0.029908			1.23_398.0937	0.238509	0.00011301			4.36_864.1582	-0.161184	0.0279612
	1.4_244.061	-0.149429	0.0165153			4.24_338.1583	0.155342	0.0305544			5.08_950.1696	0.238412	0.000113757			4.06_768.1294	-0.160815	0.0283267
	6.73_446.0854	0.148978	0.0168482			5.36_776.1087	-0.155234	0.0306717			6.17_670.2748	-0.238326	0.000114432			4.39_570.1023	-0.160468	0.0286742
	1.94_404.0625	0.148621	0.0171158			4.21_570.0567	0.154958	0.0309734			3.38_1606.1865	-0.237705	0.000119371			0.71_238.0648	0.160045	0.0291028
	0.95_396.1226	-0.147988	0.017599			8.8_264.0034	0.154922	0.0310124			4.11_208.074	-0.237696	0.000119442			2.91_392.0915	-0.15949	0.0296731
	3.65_660.1402	-0.147887	0.017677			0.79_339.9979	0.154759	0.0311923			5.6_334.069	0.237224	0.000123334			1.33_311.0656	0.158921	0.0302676
	0.6_481.9238	0.147864	0.0176954			3.65_866.203	-0.154744	0.031209			5.25_625.2376	-0.236769	0.000127201			3.92_1088.1832	-0.158507	0.0307067
	4.49_2548.5525	0.147768	0.0177698			0.35_305.9216	0.153326	0.0328089			3.47_162.0531	-0.236049	0.000133549			5.07_1074.2435	0.158298	0.0309307
	0.55_305.9193	-0.147521	0.0179634			5.15_1216.2753	-0.15227	0.0340445			0.59_468.9431	-0.232731	0.000166818			3.38_800.0837	-0.157972	0.031282
	3.87_432.1989	-0.147439	0.018028			3.9_1018.2141	-0.152239	0.0340809			3.1_247.106	0.231908	0.000176197			3.92_880.1474	-0.157716	0.0315608
	4.6_548.074	0.147201	0.018217			0.77_598.1153	-0.15223	0.0340917			0.66_310.0325	-0.231174	0.000184972			5.35_316.0949	0.15735	0.0319628
	5.66_486.0777	0.14706	0.0183295			5.6_458.1782	-0.150774	0.035863			0.91_471.1586	0.230526	0.000193063			5.08_526.0436	-0.157214	0.0321127
	5.76_450.1149	0.146841	0.0185054			5.6_294.0961	-0.150726	0.0359231			2.94_356.0635	0.22841	0.000221827			4.21_270.0533	-0.157149	0.0321851
	4.49_2580.4856	0.145254	0.0198269			3.43_662.0895	-0.150236	0.0365361			5.08_966.1346	0.228378	0.000222282			3.43_224.0532	0.155943	0.0335476
	2.78_462.1385	-0.145171	0.0198976			0.91_429.997	0.149403	0.037601			3.38_948.2472	0.228174	0.000225271			4.23_622.311	0.155622	0.033919
	6.12_687.2872	-0.145108	0.019952			0.91_374.0883	-0.148766	0.0384317			3.92_720.1326	-0.228108	0.00022624			5.3_1294.2508	0.155618	0.0339234
	1.42_322.0694	-0.144996	0.0200489			5.36_692.1554	-0.147609	0.0399826			3.53_532.0491	0.227518	0.000235103			3.13_468.1266	-0.15545	0.0341193
	5.3_1910.3899	-0.14496	0.0200798			6.23_522.3394	0.14689	0.040972			0.88_265.1166	0.227239	0.000239417			4.25_788.185	-0.154468	0.0352818
	5.66_502.0424	0.144849	0.0201767			0.71_528.1476	-0.146409	0.0416445			0.73_569.1576	0.225936	0.000260499			3.38_1562.2157	-0.152982	0.0371046
	4.27_330.0952	-0.144812	0.0202089			1.89_324.1424	-0.146389	0.0416735			2.31_324.1418	0.225661	0.000265182			5.77_538.1693	-0.152964	0.0371271
	2.17_573.2632	-0.144473	0.0205059			2.77_476.1526	0.146346	0.0417336			5.04_598.1851	-0.225116	0.000274649			3.17_372.1049	-0.152681	0.0374824
	5.21_396.1968	0.144171	0.0207747			5.25_926.209	-0.146295	0.0418063			4.68_342.021	0.225088	0.000275152			5.6_458.1782	-0.152583	0.0376071
	6.05_556.2309	0.143548	0.021337			4.56_866.2049	-0.146006	0.0422165			2_409.1589	0.224673	0.000282596			6.77_430.11	-0.152345	0.0379091
	5.85_322.1632	-0.14333	0.0215368			5.51_592.1434	-0.145088	0.0435414			3.67_662.143	0.224073	0.000293698			3.34_368.1583	0.151922	0.0384516
	6.5_530.0373	0.143168	0.0216867			5.3_1848.4187	-0.144758	0.044027			1.5_346.0892	0.2237	0.00030079			1.11_266.1002	0.151883	0.0385019
	0.69_820.159	-0.142772	0.0220562			8.22_287.0571	0.144743	0.044049			0.83_317.9994	-0.222853	0.000317513			3.38_852.1239	-0.15154	0.0389482
	4.68_934.2558	0.142753	0.0220748			8.22_327.0504	0.144617	0.0442348			3.58_192.0279	0.22235	0.000327855			5.6_294.0961	-0.151307	0.0392524
	2.48_366.153	0.142458	0.0223541			2.99_372.1043	0.144536	0.044355			5.67_1090.2354	-0.221842	0.000338598			3.91_1240.197	-0.149856	0.0411989
	3.58_192.0279	-0.142228	0.0225738			0.88_376.0049	0.144186	0.0448778			4.86_678.148	0.221479	0.000346488			4.78_596.1373	0.149394	0.0418349
	5.12_808.1609	0.142211	0.0225893			0.76_760.0752	0.144084	0.0450319			0.6_481.9238	-0.220967	0.000357911			3.95_936.1371	-0.14906	0.0423
	5.04_598.1851	0.142201	0.0225997			3.2_452.1198	-0.144004	0.0451526			3.38_814.0445	-0.219152	0.00040124			5.04_620.1667	-0.148856	0.0425863
	3.01_244.0581	-0.141856	0.0229327			4.77_174.0896	0.143964	0.0452119			4.53_302.0433	0.218512	0.00041764			3.34_306.0628	-0.148133	0.0436133
	6.12_665.305	-0.141811	0.0229766			5.21_576.1472	-0.143888	0.0453274			0.68_443.1253	0.218452	0.000419222			4.06_154.0269	0.148004	0.0437983
	5.74_486.0777	0.141573	0.0232093			4.49_1944.3796	-0.143741	0.0455506			4.14_648.1296	0.218373	0.000421284			3.92_168.0424	-0.14794	0.0438902
	0.75_561.1556	-0.141556	0.0232259			4.54_388.2108	0.143664	0.0456671			4.59_464.1876	0.218371	0.000421331			5.28_657.1532	-0.147863	0.044002
	1.73_379.1464	-0.141539	0.0232432			0.73_1162.2704	-0.143593	0.0457749			3.19_502.1325	0.217912	0.000433605			4.97_730.1015	-0.147732	0.044192
	3.77_330.0418	-0.141494	0.0232869			6.95_462.2102	-0.143198	0.0463819			0.73_343.9527	-0.216657	0.00046878			3.91_1218.2136	-0.147714	0.0442184
	5.62_480.2568	0.141238	0.0235408			1.44_318.0909	0.143063	0.0465902			2.31_280.1164	0.215855	0.00049264			4.06_784.0984	-0.147576	0.0444185
	0.71_552.1894	-0.140908	0.0238705			2.17_573.2632	-0.142729	0.0471092			0.55_305.9193	0.215512	0.0005032			0.86_327.9538	-0.146971	0.0453069
	4.21_616.041	0.140408	0.0243792			3.37_192.049	-0.14248	0.0474997			0.88_764.1155	0.215465	0.000504648			3.38_1100.243	-0.146932	0.0453659
	7.15_457.1004	0.140383	0.0244048			2.51_381.1635	-0.142269	0.0478337			4.68_184.0226	0.215045	0.000517894			3.92_1856.3049	-0.146926	0.0453737
	4.49_1960.3556	-0.139426	0.0254044			4.51_437.0786	-0.141752	0.0486569			4.56_1360.2597	0.214903	0.000522426			3.38_1122.2262	-0.146922	0.0453799
	4.6_638.0484	0.139248	0.0255937			0.94_319.9727	0.141565	0.0489574			4.01_806.1667	-0.214234	0.000544352			5.08_442.0885	-0.146585	0.0458822
	0.64_293.054	0.139063	0.0257922			5.36_708.1212	-0.141236	0.0494915			4.92_744.1704	-0.213754	0.000560597			1.46_409.1585	0.146336	0.0462561
	2.26_332.1092	-0.138829	0.0260452			0.86_621.0326	0.141088	0.049732			3.26_388.1365	-0.213164	0.000581194			4.83_914.1539	-0.146103	0.0466082
	6.9_392.0124	0.138713	0.0261711								2.4_687.1478	0.212963	0.000588347			1.63_332.0748	-0.145708	0.0472108
	0.86_296.1122	-0.138337	0.0265837								3.38_1584.2	-0.212846	0.00059257			5.08_508.0592	0.145656	0.0472904
	5.24_502.072	0.138335	0.0265861								1.47_140.0476	0.212145	0.000618397			4_546.1012	-0.145398	0.0476892
	6.1_410.2155	-0.138234	0.0266981								4.14_626.1478	0.212013	0.000623361			3.38_806.1018	-0.14515	0.0480728
	5.74_502.0421	0.138196	0.0267406								1.51_300.0842	0.211805	0.000631303			3.38_1138.1974	-0.144834	0.0485668
	3.47_386.0841	-0.137811	0.0271702								3.33_525.9935	-0.209067	0.000744598			5.67_482.1216	-0.144464	0.0491506
	0.63_369.0388	0.137613	0.0273944								4.86_694.1048	0.208978	0.000748561			5.35_436.137	0.144279	0.0494461
	5.67_482.1216	0.137395	0.0276419								0.89_141.0432	0.208465	0.000771896			5.28_974.23	-0.144109	0.0497163
	3.62_326.0981	0.137348	0.0276958								0.72_308.0157	-0.207606	0.000812457			4.81_472.0993	-0.143978	0.0499269
	4.42_426.2093	-0.136082	0.0291779								3.69_301.1167	0.207314	0.00082669			8.84_486.2824	-0.143935	0.0499957
	5.74_578.1638	-0.135744	0.0295836								5.17_599.1721	0.207283	0.000828252
	5.35_436.137	0.135585	0.0297769								0.78_305.9997	-0.206739	0.000855381
	4.6_524.0536	0.135397	0.0300069								0.58_207.9771	-0.206204	0.000882917
	6.77_538.1688	-0.135365	0.0300458								6.75_448.2307	-0.206002	0.000893513
	0.55_419.8975	-0.135204	0.0302436								3.84_399.1162	0.205873	0.000900378
	6.16_556.2319	0.135186	0.0302658								4.28_207.0902	-0.205829	0.000902721
	0.67_106.0282	-0.134957	0.03055								3.36_792.146	-0.205554	0.000917476
	3.01_334.0289	-0.134775	0.0307774								6.05_306.0747	-0.204788	0.000959781
	2.77_476.1526	-0.134476	0.0311538								3.46_346.1242	-0.20474	0.000962469
	2_409.1589	-0.133919	0.0318655								3.15_289.1167	0.204143	0.000996749
	3.01_328.0119	-0.133161	0.0328554								3.43_346.0587	0.204135	0.000997229
	5.88_424.2302	-0.132929	0.0331638								3.81_222.0533	0.203144	0.00105666
	5.6_334.069	-0.132919	0.0331777								6.09_326.1367	0.202709	0.00108375
	8.66_180.1156	0.132758	0.0333935								5.17_635.1477	0.202376	0.00110496
	2.68_538.0523	-0.132418	0.0338518								0.65_270.0941	-0.201757	0.00114535
	7.98_343.1422	0.132083	0.0343101								3.38_874.1106	-0.20171	0.00114844
	2.86_250.0457	0.132053	0.0343516								0.55_419.8975	0.201374	0.00117102
	2.77_356.0749	-0.131877	0.034594								0.72_823.116	-0.200994	0.001197
	2.86_228.0627	0.131649	0.0349098								0.69_232.105	0.200863	0.00120607
	0.75_592.1859	-0.131502	0.0351161								0.64_293.054	-0.200793	0.00121093
	6.28_514.072	0.131009	0.0358131								5.99_478.2414	0.200215	0.00125193
	4.27_398.0826	-0.130879	0.0359977								5.33_236.1418	-0.200085	0.00126132
	0.62_268.9715	0.130851	0.0360386								3.58_738.1621	0.199681	0.00129087
	8.01_438.247	-0.130827	0.0360722								4.16_578.1425	0.198361	0.00139206
	6.28_530.0374	0.130778	0.0361428								5.09_256.0373	0.197845	0.00143358
	0.62_197.0246	0.130399	0.036691								3.43_488.1895	-0.197769	0.00143975
	0.89_673.9758	0.130211	0.0369652								5.17_498.1162	-0.197345	0.00147482
	2.07_402.08	0.130122	0.0370951								5.43_635.1486	0.197072	0.00149787
	6.51_468.0666	0.129503	0.0380133								4.71_437.0734	-0.196577	0.00154038
	6.09_326.1367	-0.128982	0.0388008								3.76_594.136	0.195672	0.00162101
	1.42_434.0651	-0.127826	0.0405971								8.47_560.0696	-0.19515	0.00166926
	4.95_674.1221	0.127825	0.0405982								6.12_665.305	-0.194655	0.00171622
	3.27_368.0717	-0.127756	0.0407082								5.48_668.0278	0.194136	0.00176681
	2.44_1416.4587	-0.127754	0.0407112								0.79_1010.9995	0.193474	0.00183319
	5.73_498.1734	0.127747	0.0407215								5.62_362.1946	-0.192788	0.00190446
	3.43_370.0895	0.127435	0.0412196								3.38_762.1398	-0.192613	0.00192308
	3.66_594.1497	-0.126802	0.0422461								3.67_354.0827	0.192607	0.00192368
	4.45_546.1366	0.126801	0.0422483								5.33_280.1317	-0.191951	0.00199484
	6.28_473.0953	0.126777	0.0422878								3.83_720.1312	-0.191883	0.00200236
	6.97_430.091	0.126445	0.0428338								0.66_488.187	0.191773	0.00201451
	0.66_129.0439	0.126088	0.0434287								8.42_201.127	0.191214	0.00207757
	4.36_348.1786	0.12594	0.0436784								5.13_1080.2355	0.190997	0.00210256
	0.65_461.1752	-0.125869	0.0437982								3_138.0313	-0.190762	0.00212988
	3.77_279.0745	0.125332	0.0447122								5.33_348.119	-0.190005	0.00222015
	0.76_564.1558	-0.125332	0.0447124								0.63_220.0005	-0.189948	0.00222707
	5.21_350.1943	0.124851	0.045544								4.16_173.1056	0.189444	0.00228931
	0.63_303.0857	0.124753	0.0457158								3.92_1110.1649	-0.189095	0.00233337
	0.73_386.0724	-0.124655	0.045887								6.1_410.2155	-0.187773	0.00250709
	4.41_454.2052	-0.12461	0.0459675								0.69_282.0963	0.187772	0.00250723
	4.86_678.148	-0.124512	0.0461402								5.74_578.1638	0.187739	0.00251167
	4.81_714.1541	-0.124141	0.0467976								8.05_467.1206	0.187679	0.00251983
	4.35_170.0216	-0.123926	0.0471827								0.74_171.9785	-0.187614	0.00252873
	3.5_294.1314	-0.123415	0.0481085								3.18_386.0836	0.187604	0.00253009
	2.86_2296.7693	-0.123352	0.0482229								2.26_516.2056	0.187294	0.00257282
	5.34_502.0718	0.123	0.0488716								3.7_289.1167	0.187247	0.00257936
	4.74_226.0152	-0.122824	0.0491976								6.05_302.0431	-0.186793	0.0026434
	6.51_473.0956	0.122765	0.0493073								6.92_424.2313	-0.186655	0.00266315
	4.57_546.1333	0.122708	0.0494138								5.62_384.1765	-0.186428	0.00269582
	3.01_395.9983	-0.122694	0.0494404								3.38_860.1104	-0.186409	0.00269855
	0.57_227.9728	0.122659	0.0495055								4.68_320.0408	0.186274	0.00271827
	3.58_503.9787	0.122477	0.0498462								0.88_511.9306	-0.185781	0.00279109
	0.63_645.9772	-0.122462	0.0498743								4.21_306.0748	-0.185618	0.00281571
	0.86_776.1163	-0.122449	0.0499002								5.08_256.0351	0.185135	0.0028894
											4.85_454.2412	-0.185102	0.00289449
											3.87_442.09	0.18445	0.00299692
											3.91_1278.1455	-0.183339	0.00317907
											0.55_289.9447	0.183244	0.00319511
											3.58_503.9787	-0.182965	0.00324273
											6.62_562.1988	-0.182697	0.00328896
											5.72_596.1423	-0.1821	0.00339412
											5.08_988.1166	0.18192	0.00342645
											3.94_428.0744	-0.181919	0.0034266
											5.77_538.1693	-0.181829	0.0034429
											3.6_358.1123	-0.181814	0.00344565
											3.46_488.0919	0.181761	0.00345521
											5.77_430.1106	-0.181426	0.0035165
											6.77_430.11	-0.181339	0.00353259
											8.15_467.1213	0.181196	0.00355925
											2.94_1088.1765	-0.180883	0.00361798
											3.95_936.1371	-0.180581	0.00367557
											0.71_724.0279	-0.180339	0.00372235
											1_344.086	0.180259	0.00373789
											3.66_594.1497	0.180137	0.0037617
											3.91_1240.197	-0.17993	0.00380256
											3.87_432.1989	0.179906	0.00380735
											6.05_504.1033	-0.179279	0.0039334
											4.09_472.0646	-0.179042	0.00398203
											0.58_207.9742	-0.178588	0.0040768
											4.02_290.2099	0.178429	0.00411049
											3.91_1218.2136	-0.178388	0.00411921
											3.92_1104.1515	-0.178113	0.00417825
											4.67_618.1126	0.178003	0.0042019
											6.05_194.0582	-0.177879	0.00422881
											0.86_621.0326	-0.177179	0.00438394
											3.38_1562.2157	-0.176597	0.00451669
											5.48_600.04	0.176437	0.00455397
											2.68_512.0367	-0.176432	0.00455501
											8.01_501.2415	-0.176181	0.00461382
											0.98_524.1026	-0.176079	0.00463815
											4.12_1240.1957	-0.175898	0.00468102
											8.69_644.3025	-0.175705	0.00472736
											0.72_584.1351	0.175661	0.00473792
											4.67_596.13	0.175597	0.00475352
											3.46_350.1926	-0.175095	0.00487655
											6.05_482.1213	-0.174895	0.00492625
											4.58_154.0269	0.174851	0.00493738
											5.48_538.0701	0.174828	0.00494292
											3.74_388.1735	0.17475	0.00496275
											5.55_508.1217	0.174659	0.00498564
											3.91_1256.1635	-0.174653	0.00498711
											5.65_516.0884	0.174526	0.00501919
											3.6_196.0589	-0.174409	0.00504922
											8.01_438.247	-0.174314	0.00507345
											4.98_768.1123	-0.173726	0.00522649
											3.36_644.1648	0.173566	0.0052689
											0.7_418.1322	0.172709	0.00550113
											0.55_533.8821	0.172535	0.00554929
											3.92_559.0528	-0.172449	0.0055731
											3.84_318.0751	-0.171995	0.00570136
											4.83_320.054	-0.171981	0.00570535
											4.12_1256.1691	-0.171852	0.00574226
											4.12_1218.2141	-0.171795	0.00575878
											0.56_555.8728	-0.171234	0.00592214
											4.83_914.1539	-0.171221	0.00592579
											4.84_378.1887	-0.17087	0.00603022
											4.74_408.197	0.17085	0.00603625
											3.91_1262.1771	-0.170824	0.00604431
											0.55_455.9317	-0.170589	0.00611522
											1.23_330.096	0.170308	0.00620096
											5.07_1074.2435	0.170149	0.00625001
											3.23_716.0709	-0.169606	0.00642026
											4.67_680.087	0.169474	0.00646206
											0.57_316.0178	-0.169448	0.00647055
											1.54_365.1318	0.169126	0.006574
											4.6_1520.2535	-0.168885	0.00665245
											0.71_271.9669	-0.16885	0.0066641
											4.96_304.0581	-0.168806	0.00667833
											2.7_614.1837	-0.168793	0.00668264
											3.95_914.154	-0.168293	0.00684905
											6.46_418.2565	0.167787	0.00702065
											3.92_940.1674	-0.16768	0.0070577
											3.92_1088.1832	-0.167445	0.00713905
											3.21_776.123	-0.167431	0.00714399
											3.28_776.1231	-0.167274	0.00719904
											5.48_516.0883	0.167238	0.00721161
											0.77_172.0399	0.167192	0.0072278
											6.09_309.1215	-0.167002	0.00729504
											8.57_540.1047	-0.166786	0.00737213
											3.38_852.1239	-0.166711	0.00739925
											2.17_573.2632	0.166195	0.0075869
											5.51_242.1522	-0.166193	0.00758771
											3.42_1204.3001	0.165514	0.00784136
											0.71_210.039	-0.165447	0.00786674
											3.43_370.0785	0.165237	0.00794715
											5.33_140.0843	-0.165017	0.00803208
											8.14_287.0564	0.164985	0.00804418
											3.92_880.1474	-0.164774	0.00812645
											3.27_394.1268	-0.164655	0.00817319
											4.28_229.0723	-0.164242	0.00833692
											2.99_322.0692	-0.164223	0.00834457
											3.76_616.1203	0.164109	0.00839061
											3.6_706.2455	-0.16378	0.00852398
											6.12_687.2872	-0.163702	0.00855569
											2.68_572.0503	-0.163591	0.00860127
											2.54_316.0804	-0.163435	0.00866602
											5.35_421.0833	-0.16321	0.00875969
											4.58_1218.2105	-0.162906	0.00888745
											3.95_952.1061	-0.162764	0.00894788
											3.92_1126.1331	-0.162541	0.00904354
											0.71_245.9808	-0.162507	0.00905808
											4.21_542.0379	-0.162324	0.00913736
											5.48_532.0529	0.162033	0.00926455
											0.85_584.9516	-0.162027	0.00926718
											6.77_538.1688	-0.161597	0.0094576
											3.89_440.063	-0.161546	0.00948066
											2.28_346.0894	-0.160998	0.00972953
											3.33_458.0106	-0.160943	0.0097547
											2.48_650.1027	-0.160872	0.00978768
											5.48_548.0262	0.160853	0.00979638
											3.27_368.0717	0.160383	0.0100155
											2.94_1066.1985	-0.160218	0.0100935
											3.57_348.0686	0.16016	0.0101209
											3.3_264.1485	0.160075	0.0101614
											3.97_472.1209	0.159336	0.0105196
											4.54_346.1617	0.159328	0.0105237
											3.46_466.1082	0.159232	0.0105708
											3.51_496.0848	-0.159195	0.0105894
											5.33_206.1311	-0.159172	0.0106007
											2.48_369.0697	-0.158861	0.0107556
											6.38_472.1744	0.158491	0.0109426
											4.21_556.056	-0.158355	0.0110122
											3.17_356.0638	0.158272	0.0110549
											0.73_782.2071	0.158232	0.0110755
											5.17_366.0948	-0.15809	0.0111489
											0.84_294.997	-0.157719	0.0113422
											2.86_400.0642	0.157533	0.0114407
											3.92_1148.117	-0.157476	0.011471
											6.09_210.0891	0.157422	0.0114993
											1.81_506.1154	-0.157221	0.0116072
											3.41_734.1422	-0.156955	0.0117503
											3.57_164.0329	0.156874	0.0117948
											5.76_450.1149	-0.156702	0.0118887
											0.86_291.0947	0.156604	0.0119422
											2.48_138.0318	-0.156331	0.0120935
											4.4_762.1423	-0.156105	0.0122197
											3.2_190.0846	-0.155911	0.0123293
											5.29_635.1465	0.155422	0.0126084
											5.51_534.2109	-0.155421	0.012609
											4.36_1094.1704	-0.155099	0.0127961
											4.21_480.0673	-0.154817	0.0129621
											1.94_632.1136	-0.154084	0.0134021
											6.04_678.2903	-0.153997	0.0134551
											4.78_596.1373	0.153805	0.0135729
											3.46_324.1429	-0.15376	0.0136009
											5.48_662.0113	0.153718	0.0136267
											4.84_482.2351	-0.153626	0.0136836
											3.92_168.0424	-0.153477	0.0137767
											3.08_1066.2011	-0.153456	0.0137899
											4.05_1544.2528	-0.153454	0.0137909
											3.23_442.0914	-0.15319	0.0139568
											2.37_389.0733	0.153101	0.0140129
											0.88_459.9668	-0.153098	0.0140147
											6.19_418.2566	0.153047	0.0140474
											4.22_642.1761	-0.152843	0.0141773
											3.65_354.0938	0.152528	0.0143799
											4.05_472.099	0.152391	0.014469
											5.08_532.0812	0.152184	0.0146044
											3.5_488.0848	0.152036	0.014702
											1.42_152.0114	-0.151992	0.0147311
											3.32_368.1679	0.151929	0.0147729
											2.48_328.0561	-0.151879	0.014806
											3.75_1522.2713	-0.151774	0.0148759
											2.48_662.0453	-0.151746	0.0148946
											5.28_728.1784	-0.151736	0.0149011
											3.2_1088.1811	-0.151706	0.0149214
											4.16_1370.2269	-0.15161	0.0149859
											5.31_678.1116	-0.151425	0.0151105
											0.72_298.0925	-0.151305	0.0151921
											3.3_454.1087	-0.150906	0.0154649
											1.94_404.0625	-0.150813	0.0155298
											0.65_461.1752	0.150712	0.0155999
											4.51_437.0786	-0.150605	0.0156747
											0.62_677.962	-0.150595	0.0156816
											4.06_790.1119	-0.150512	0.0157397
											0.66_174.1019	-0.150462	0.0157745
											5.8_362.195	-0.150246	0.0159271
											2.48_696.0997	-0.149911	0.0161659
											0.79_339.9979	-0.149821	0.0162305
											5.67_482.1216	-0.149657	0.0163491
											2.96_762.1414	-0.149489	0.0164713
											4.06_522.21	-0.149144	0.0167247
											0.55_245.9726	-0.149125	0.0167388
											3.23_654.101	-0.148896	0.0169093
											3.83_432.073	-0.148792	0.0169868
											5.34_432.0718	-0.148678	0.0170725
											4.16_382.1844	0.148628	0.0171103
											8.54_290.0769	0.148549	0.0171703
											3.58_1370.2498	-0.14811	0.0175046
											3.38_164.0318	0.147998	0.017591
											2.08_434.1431	-0.147887	0.0176769
											3.25_324.1425	0.147527	0.0179585
											1.04_212.043	0.147456	0.0180147
											3.61_462.1282	0.147409	0.0180519
											5.62_434.1205	-0.147215	0.0182052
											4.49_1084.2257	-0.147001	0.0183763
											4.51_716.1234	-0.146738	0.0185885
											3.92_488.0898	-0.146671	0.018643
											3.33_405.9921	-0.146637	0.0186704
											4.66_165.0643	0.146636	0.0186718
											1.63_332.0748	-0.146483	0.0187968
											3.57_187.0727	-0.146459	0.0188159
											3.34_504.0851	0.146204	0.0190265
											2.68_474.0815	-0.146189	0.0190387
											2.68_571.989	-0.146128	0.0190889
											0.92_361.0787	0.145763	0.0193942
											4.96_694.1068	-0.145757	0.0193991
											3.95_958.1157	-0.145526	0.0195943
											4.21_521.0795	-0.145491	0.0196244
											0.87_418.0359	-0.145452	0.0196572
											4.21_270.0533	-0.145134	0.0199293
											4.59_174.0877	-0.144732	0.0202782
											6.69_242.1158	-0.144555	0.0204337
											0.71_416.1171	0.144344	0.0206204
											4.36_1110.141	-0.144309	0.0206513
											4.36_1072.1886	-0.144107	0.0208315
											0.64_349.0798	-0.143955	0.0209677
											4.21_170.0219	-0.143936	0.0209848
											5.94_686.1503	-0.143525	0.0213583
											3.61_416.1593	-0.143203	0.021654
											3.69_418.1833	-0.143089	0.0217601
											3.23_648.085	-0.142993	0.0218494
											3.99_596.173	0.14289	0.0219457
											4.42_1674.3079	-0.142635	0.0221859
											0.99_759.1012	-0.14219	0.0226097
											5.08_170.0219	-0.141903	0.0228873
											0.68_303.1448	0.141423	0.0233572
											5.74_272.059	-0.141363	0.0234171
											5.48_506.0597	0.141332	0.0234471
											0.6_451.9263	-0.141196	0.0235828
											4.68_403.9955	0.141171	0.0236079
											2.68_594.0302	-0.141013	0.0237654
											2.68_558.0325	-0.140976	0.0238023
											4.21_954.1177	-0.140847	0.0239321
											6.45_562.2985	-0.14082	0.0239598
											3.48_184.0372	-0.140765	0.0240149
											0.69_217.9483	0.140754	0.024026
											8.59_228.1365	-0.14056	0.0242238
											3.75_1544.2562	-0.140445	0.0243414
											0.55_387.9476	-0.140389	0.0243984
											5.36_692.1554	0.14011	0.0246864
											4.36_864.1582	-0.140087	0.0247098
											4.06_450.1155	0.140036	0.0247633
											4.17_427.1484	0.139977	0.0248242
											3.33_328.055	-0.139865	0.0249414
											0.84_204.0292	-0.139825	0.0249834
											2.6_914.1888	-0.139578	0.0252433
											4.54_388.2108	0.13923	0.0256131
											3.99_664.1607	0.139212	0.0256326
											0.63_155.0717	0.139198	0.0256475
											3.69_380.0736	-0.139195	0.0256509
											0.81_290.0318	-0.139081	0.0257733
											5.08_562.0654	0.139008	0.0258518
											4.21_1448.1434	-0.138878	0.0259923
											5.54_770.1837	-0.138586	0.0263104
											0.76_760.0752	-0.13843	0.0264816
											4.21_1892.2727	-0.138309	0.026615
											6.9_392.0124	0.137959	0.0270043
											3.02_898.1943	-0.137892	0.0270797
											3.58_618.1057	-0.137791	0.0271927
											3.49_572.0482	0.137679	0.0273198
											6.04_315.1109	-0.137598	0.0274115
											4.06_450.1048	0.137597	0.0274125
											5.08_486.0722	0.137311	0.0277383
											4.21_938.1504	-0.137157	0.0279155
											4.36_1088.1583	-0.137091	0.0279915
											2.68_970.1398	-0.13709	0.027993
											2.8_366.1884	0.137041	0.0280492
											2.68_320.0538	-0.136836	0.0282876
											5.31_680.0674	-0.136619	0.0285409
											3.38_698.1732	0.136399	0.0288008
											6.65_461.0975	-0.136331	0.0288812
											2.48_665.0584	-0.136105	0.0291493
											6.53_301.0956	0.135942	0.0293456
											4.21_555.9944	-0.135873	0.0294286
											6.05_566.0723	-0.135831	0.0294793
											0.88_174.0164	-0.135278	0.0301524
											1.41_360.0711	-0.135264	0.0301699
											4.08_1674.2952	-0.135245	0.0301941
											0.75_485.0262	0.135148	0.0303127
											1.04_431.9993	-0.135127	0.0303392
											4.02_1506.2815	-0.135114	0.0303549
											4.15_1506.2788	-0.134674	0.0309036
											2.68_496.0621	-0.134662	0.0309188
											5.32_814.085	-0.134176	0.0315349
											3.93_126.0317	-0.134085	0.0316525
											0.91_429.997	-0.13401	0.0317484
											1.39_492.091	-0.13386	0.031941
											2.48_634.1293	-0.133782	0.0320423
											2.6_936.1709	-0.133756	0.0320757
											1.03_416.0286	-0.133684	0.0321694
											4.09_494.0562	-0.133584	0.0323005
											2.48_978.1496	-0.13347	0.0324495
											8.59_184.147	-0.133256	0.0327299
											0.64_562.0107	-0.133176	0.0328362
											3.33_369.0696	-0.13311	0.0329237
											8.83_237.9861	-0.1331	0.0329373
											5.17_730.1481	0.132969	0.0331113
											5.86_390.2252	-0.13268	0.033498
											4.39_570.1023	-0.132625	0.0335726
											8.67_512.3028	-0.132506	0.0337323
											5.36_708.1212	0.132504	0.0337354
											4.21_502.0511	-0.131967	0.0344702
											5.74_188.1052	-0.131953	0.0344883
											3.89_1544.2555	-0.131838	0.0346474
											1.3_610.1324	-0.131658	0.0348978
											4.06_768.1294	-0.131482	0.0351446
											1.94_434.1429	-0.131347	0.0353338
											8.86_532.3217	-0.13097	0.035868
											0.73_550.1393	0.130885	0.0359898
											5.15_662.1446	0.130635	0.0363482
											4.06_270.052	0.130459	0.0366037
											3.01_488.0595	-0.130309	0.0368211
											0.55_403.9251	0.130288	0.0368528
											1.42_154.0267	-0.129832	0.0375229
											5.94_556.193	-0.129742	0.0376561
											0.71_118.0278	0.129724	0.0376836
											0.82_391.0157	-0.129603	0.0378638
											3.88_1674.3073	-0.129526	0.0379786
											6.12_755.2755	-0.129494	0.0380261
											5.36_668.1394	0.129456	0.0380839
											3.77_350.1938	-0.128895	0.0389325
											5.94_618.1632	-0.128562	0.0394454
											3.01_328.0119	-0.128252	0.0399264
											2.68_580.0148	-0.128241	0.0399437
											0.9_311.9793	-0.128138	0.0401057
											3.88_1696.2933	-0.128027	0.0402796
											4.49_1960.3556	-0.127956	0.0403919
											3.8_1414.2251	-0.127889	0.0404977
											6.61_492.2922	-0.127855	0.0405502
											2.68_170.0217	-0.127786	0.0406609
											3.32_262.0784	-0.127705	0.0407884
											0.96_130.027	-0.127657	0.040866
											4.55_600.1253	-0.127551	0.0410342
											3.69_168.0425	-0.12737	0.0413246
											4.32_488.0958	-0.127288	0.0414564
											3.75_1560.2258	-0.126967	0.0419764
											0.73_626.0932	-0.126818	0.0422196
											8.34_302.2097	-0.126304	0.0430692
											3.05_454.1113	-0.126092	0.0434224
											4.42_626.1486	-0.126081	0.043441
											4.21_1952.1977	-0.126056	0.0434835
											3.88_1718.2766	-0.12595	0.0436608
											4.06_852.0825	-0.125845	0.0438375
											3.37_192.049	0.125703	0.0440788
											3.83_446.1788	-0.125359	0.0446664
											0.84_129.0444	-0.125309	0.0447523
											4.23_696.1236	0.125065	0.0451735
											4.94_1868.4033	-0.12503	0.0452329
											6.21_534.2057	0.124828	0.0455845
											0.71_624.2111	0.124716	0.0457802
											3.92_920.1657	-0.124676	0.0458511
											4.36_1354.2648	-0.124454	0.0462412
											2.67_1068.2139	-0.124208	0.0466778
											3.87_210.0532	0.124192	0.0467073
											5.62_480.2568	-0.124008	0.0470361
											8.77_491.263	-0.123977	0.0470912
											5.08_548.047	0.123274	0.0483659
											5.39_566.1643	-0.123112	0.0486647
											4.49_2570.524	-0.122835	0.0491769
											1.99_347.1217	-0.122758	0.0493207
											1_702.102	-0.122751	0.0493334
											5.36_776.1087	0.122632	0.0495564
											7.81_350.2018	-0.122518	0.0497696
											3.8_1408.2116	-0.122469	0.0498622

## Sheet: Raw data
				MFE (RT_mass)	0.66_133.0392	0.67_147.0546	0.94_181.0743	0.96_131.0953	1.63_165.0788	2.82_204.0903	4.13_404.2046	4.82_404.2049	6.01_404.2051	6.22_404.2045	3.27_444.1996	4.11_282.1472	6.22_426.1866	1.45_247.1063	2.77_261.1209	3.16_368.1677	3.89_402.1524	0.64_388.1218	0.95_342.1167	1.42_296.1114	7.74_328.2254	7.91_328.2253	8.03_328.225	8.41_288.2301	8.55_330.2408	2.48_306.0756	3.33_306.0755	3.95_620.1345	3.83_746.1474	3.86_594.1377	3.89_762.1434	3.92_746.1481	4.06_746.1476	5.7_492.1269	5.93_492.1266	4.41_756.2107	4.49_626.1503	4.6_480.0878	4.68_740.2087	4.85_450.0789	4.88_610.1549	4.92_610.1533	5.08_464.0989	5.24_434.085	5.26_904.2243
				Chemical class/pathway	Amino acid	Amino acid	Amino acid	Amino acid	Amino acid	Amino acid	Apocarotenoid, blumenol//Sesquiterpenoid	Apocarotenoid, blumenol//Sesquiterpenoid	Apocarotenoid, blumenol//Sesquiterpenoid	Apocarotenoid, blumenol//Sesquiterpenoid	Apocarotenoid, phytohormone	Apocarotenoid, phytohormone	Apocarotenoid, phytohormone	Cyanogenic glycoside	Cyanogenic glycoside	Cyanogenic glycoside	Cyanogenic glycoside	Disaccharide	Disaccharide	Disaccharide	Fatty acid	Fatty acid	Fatty acid	Fatty acid	Fatty acid	Flavonoid, Flavan-3-ol	Flavonoid, Flavan-3-ol	Flavonoid, Flavan-3-ol	Flavonoid, Flavan-3-ol, tannin	Flavonoid, Flavan-3-ol, tannin	Flavonoid, Flavan-3-ol, tannin	Flavonoid, Flavan-3-ol, tannin	Flavonoid, Flavan-3-ol, tannin	Flavonoid, Flavone	Flavonoid, Flavone	Flavonoid, Flavonol	Flavonoid, Flavonol	Flavonoid, Flavonol	Flavonoid, Flavonol	Flavonoid, Flavonol	Flavonoid, Flavonol	Flavonoid, Flavonol	Flavonoid, Flavonol	Flavonoid, Flavonol	Flavonoid, Flavonol
Genetic Group (UPDATED)	LEAF METABOTYPE CLADE	ID metabolite		Metabolite ID	Aspartic acid	Glutamic acid	Tyrosine	Leucine/Isoleucine	Phenylalanine	Tryptophan	Terpenoid glycoside_404.2046_4.13min_3,4-Dihydroxy-5,6-epoxy-β-ionol-9-O-β-glucopyranoside//Euphorbioside A	Terpenoid glycoside_404.2046_4.82min_3,4-Dihydroxy-5,6-epoxy-β-ionol-9-O-β-glucopyranoside//Euphorbioside A	Terpenoid glycoside_404.2046_6.01min_3,4-Dihydroxy-5,6-epoxy-β-ionol-9-O-β-glucopyranoside//Euphorbioside A	Terpenoid glycoside_404.2046_6.22min_3,4-Dihydroxy-5,6-epoxy-β-ionol-9-O-β-glucopyranoside//Euphorbioside A	Dihydrophaseic acid-glucoside	Dihydrophaseic acid	ABA-hexose_6.22min	Linamarin	Lotaustralin	Lotaustralin anitrile-6'-apioside	Prunasin anitrile pentoside (Benzyl alcohol pentoside)	Sucrose-FA	Sucrose	Deoxypentosyl hexose	Trihydroxy-octadecadienoic acid (Tri-OH-C18:2)_7.74min	Trihydroxy-octadecadienoic acid (Tri-OH-C18:2)_7.91min	Trihydroxy-octadecadienoic acid (Tri-OH-C18:2)_8.03min	Dihydroxy-hexadecanoic acid (di-OH-C16:0)	Trihydroxy-octadecenoic acid (Tri-OH-C18:1)	(Epi)Gallocatechin (EGC or GC)_2.5min	(Epi)Gallocatechin (EGC or GC)_3.3min	EGCG hexose	Prodelphinidin B3-3-O-gallate ((EGC-C)-gallate)_3.83min	Prodelphinidin B3 (Epicatechin-Epigallocatechin (EC-EGC))	Prodelphinidin B2-3-O-gallate (EGC-EGC-gallate)	Prodelphinidin B3-3-O-gallate ((EGC-C)-gallate)_3.92min	Prodelphinidin B3-3-O-gallate ((EGC-C)-gallate)_4.06min	Tricin hexose_5.7min	Tricin hexose_5.93min	Flavonol-trisaccharide_756.2107	Myricetin deoxyhexosyl hexoside	Myricetin hexoside	Kaempherol-3-O-rhamnosyl-glucoside-7-O-rhamnose	Myricetin pentose	Rutin_4.88min	Rutin_4.92min	Quercetin hexoside	Quercetin pentose_5.24min	Calabricoside B (Quercetin-3-O-[4''-O-caffeoyl-α-L-rhamnopyranosyl-(1→2)-α-L-arabinopyranosyl]-7-O-glucoside)
Quality Control	QC	0101-QC01	QC01	QC_QC01	299785	604692	108640	41615	750337	982732	105476	10686	236520	647933	55084	59470	59735	7296827	3167415	925983	1078011	768797	787610	1533340	520516	105646	168751	84825	74993	37555247	1744978	41407	85681	567651	275944	1400536	2219748	40013	140472	401983	36502526	2510301	345133	24895	37563776	67415543	15447514	1926502	48839
N/D	LM_5	0102-COL337	COL337	ND_COL337	121224	307184	57388	5478	320835	1025942	131600	22651	321706	1056335	62853	61936	93758	2245708	2435501	691914	1771864	677242	755448	1397118	104056	92336	50272	75524	24903	15189422	3470869	20858	1043869	222460	82291	1047772	1479975	31526	169954	298031	38595461	2142700	368578	50890	23849553	75861678	11782985	3830933	10904
Andean High-Lands	outlier excl	0103-PER385	PER385	AHL_PER385	186864	623844	141591	110750	695354	522565	109028	10228	610539	1737372	95442	77331	146483	156102	50427	974297	2308774	160552	46062	485028	2641861	467914	721439	109764	240486	48962620	5033626	19466	84938	628165	263006	858717	1478897	237787	705551	402553	47556839	2912373	386709	16480	40689401	46960304	7534532	633282	367050
N/D	LM_8	0104-MAL3	MAL3	ND_MAL3	267668	580062	50901	1267	447792	1504766	45180	2702	29553	64376	49032	84305	6313	7992968	3200834	520152	307211	290755	784816	1638595	41723	39100	43226	51908	17336	69018212	1507773	34840	141937	1018358	541432	1255170	1952361	9386	22379	232364	43181018	2776455	239253	193417	31409182	77083663	18246097	762033	6693
Andean Low-Lands	outlier excl	0105-COL1468	COL1468	ALL_COL1468	381582	694565	230240	178346	1542459	1150011	80218	4429	333718	940598	59761	64379	84164	23378	12326	1013313	757157	124673	29527	851985	2737341	439497	927889	37136	257572	56246898	8967532	35386	108139	1104281	154407	1593820	2788048	14658	70671	413143	36698958	1947907	222284	16010	26230878	70965978	12261451	636715	13588
MesoAmerica Caribbean	LM_8	0106-COL299	COL299	MAM_COL299	344634	477128	66243	2702	353736	953770	60837	15394	455076	2273058	52503	42818	181537	10271193	5038388	1434570	1057508	553402	422739	945261	59046	68023	38264	152838	26048	38468211	3509878	23191	107219	777407	280151	2118400	3292023	109225	419365	638231	25125321	1001969	500913	30012	95913477	95987575	7558816	3079352	6787
N/D	LM_5	0107-CG489-23	CG489-23	ND_CG489-23	297461	581864	42319	3800	312329	474939	119120	8270	707107	2550462	94880	62553	224924	2347843	2214754	1459986	1407047	264271	666059	1323207	29916	28217	20821	81556	5398	6640166	633347	12632	639444	146796	48360	642002	841977	62592	334909	363604	13218175	584779	473649	4585	33487288	68561483	11641764	863105	111015
Andean Low-Lands	LM_8	0108-BRA1167	BRA1167	ALL_BRA1167	277310	310169	41303	4950	411753	707738	86428	12419	22229	166665	47352	52431	17914	7366186	3959673	898854	838656	371462	283564	1872202	11372	32505	39992	60119	10568	31523447	34044	43225	101051	539673	266256	1710076	2616492	56255	185604	320343	31191812	1622643	276551	16920	103834116	103826330	10648828	830344	9935
N/D	LM_8	0109-SM890-9	SM890-9	ND_SM890-9	332070	365507	49900	7124	519234	1507453	60395	6481	8028	60217	58609	81228	6934	7788961	3506758	706846	1971616	544150	372149	938454	15757	14606	17510	54880	12323	44828128	1780001	32371	72602	703070	228385	1752104	2530414	40519	125999	345714	42401852	3051792	246988	14449	31523910	73643099	15892618	702797	17528
Humid Atlantic Forest	LM_8	0110-BRA73	BRA73	HAF_BRA73	677600	865755	59471	9104	375928	1164518	51263	13761	289187	547682	13860	27387	60122	175991	447047	1033530	1081865	298174	401077	2371271	134025	84704	51622	70151	31318	32474159	3688396	25218	1047890	387177	169990	1051724	1561095	6656	14983	144647	29750927	2311098	142950	12069	24039468	73176246	10873664	690134	5568
Andean Low-Lands	LM_5	0111-COL1667	COL1667	ALL_COL1667	284590	492439	63488	9572	554214	855431	70949	14970	382824	697347	39323	51478	63244	1029604	2526219	1627089	1018334	829314	665254	1404334	82429	50730	26383	94101	14918	19034758	2844282	34274	1002197	314488	98424	1007850	2004529	6246	25690	320868	24908336	1540323	195058	112724	33899749	69911406	12542183	936667	249243
Andean Low-Lands	LM_8	0112-BRA1016	BRA1016	ALL_BRA1016	330185	657291	54280	7927	348279	1534639	76851	7801	6794	24491	47693	56681	51701	5619209	2026481	612450	599026	1472285	1389120	3228024	28288	30069	29885	58330	11872	23080913	540438	52564	1661045	372138	248875	1678765	2807079	30597	76511	195088	50085965	5251134	120872	18578	20714126	82065400	18528707	736008	22791
Andean High-Lands	LM_8	0113-PER372	PER372	AHL_PER372	175006	383446	48054	7124	335631	632957	116253	16535	486615	989640	45685	56893	86115	152321	368506	625160	873166	958930	858621	1792693	29859	28684	24857	174232	9007	17595426	2391194	21677	73952	343244	120319	2626275	3873002	354039	1274837	175339	20729419	1236790	443247	12195	27031510	69658339	6355666	676739	20938
N/D	LM_8	0114-CM8296-4	CM8296-4	ND_CM8296-4	377545	781846	52643	9541	436099	792951	46062	7771	13075	18629	18415	41417	51701	4153360	2641376	686185	858571	948726	757398	1548175	74204	68613	97568	94182	7750	47493857	902938	14475	152262	834191	347253	1003615	1756453	66298	282176	346603	49093783	3447571	144721	20380	33116941	66916345	14230230	762322	5615
N/D	LM_6	0115-CG1372-5	CG1372-5	ND_CG1372-5	234524	463254	56263	2386	252916	415517	127736	14227	273352	1703873	51496	82013	141278	2279667	2288245	1214254	623172	977329	896031	2282276	29996	26091	17898	110850	10223	36487538	7613246	31897	1816093	507258	313282	1832329	3176865	54695	172677	536783	31847975	1501810	697127	51088	95775029	95775167	7227114	2952045	13293
Humid Atlantic Forest	LM_3	0116-COL1910	COL1910	HAF_COL1910	207334	549362	73749	4013	681388	1214482	89913	6946	16882	39035	44911	49221	4005	11548970	2853070	845270	816087	1288791	1166723	1347255	31087	29214	28218	76473	13025	21042019	52900	20267	49141	1307575	135248	439140	608489	14657	86427	392978	31470433	2106511	262596	127373	38599590	80574535	24340705	969801	5340
N/D	LM_6	0117-SG427-64	SG427-64	ND_SG427-64	190121	291196	18544	7124	319196	324293	66604	4868	1209620	2458764	64513	51317	200185	13539611	4705448	605526	559853	812234	347212	1241049	20862	28396	28186	82687	5979	39356112	4370797	24888	2815534	720680	705630	2848271	4341684	110575	121288	534542	38637613	2898055	837595	79027	32251457	61749949	9742373	3269356	12858
Savanna	LM_8	0118-VEN164	VEN164	SAV_VEN164	276953	557753	60399	4832	621265	1440716	75027	8664	9562	192972	51363	44223	18613	2274872	4332265	1040341	1241627	1215250	977513	2250404	55447	41868	51984	51720	17677	48295586	2363643	34736	105658	637805	322144	1331306	1926164	31128	76176	234996	46920697	3996325	144101	48748	31501239	75292509	22976217	5817520	6877
Andean Low-Lands	LM_5	0119-BRA988	BRA988	ALL_BRA988	239208	489173	42962	3843	415722	1068639	35694	3992	423575	1007686	19013	47991	88292	3639515	2676465	764266	650535	755127	581428	2274216	28970	32116	17308	40440	5940	22053739	2415103	54598	1176774	982167	178944	1182524	2104760	12384	46405	743194	38369383	3654618	152633	163095	46487450	62260553	20451267	639051	131516
Andean Low-Lands	outlier excl	0120-COL1780	COL1780	ALL_COL1780	333568	750310	103370	263130	1488536	1392526	76543	11795	389570	952602	50774	58942	83966	38039	18938	963298	762530	222928	27237	1194049	2422604	345972	768962	60182	275827	34772063	7470195	18715	79350	555211	140064	899294	1346384	12180	35040	171079	33103655	2107404	173825	11991	33987529	61985934	12889780	865672	183333
Amazon	LM_7	0121-BRA502	BRA502	ARB_BRA502	479196	480705	51778	11162	581236	1129292	74268	6749	58242	509715	37291	35004	49696	13473636	5950818	1775639	1087528	176934	400734	1838859	10904	23303	19969	40972	4273	56027475	3010402	26257	106008	868011	313257	1961412	3340273	19467	69178	168841	33379922	9054349	78131	19935	37454120	54743513	54035629	955804	59219
N/D	LM_8	0122-NGA19	NGA19	ND_NGA19	206085	382073	38117	2179	548576	727434	57068	17204	11023	31744	63567	63582	3587	11037843	4821899	805340	1078824	997954	680661	1645666	50521	8784	32423	72306	10674	43638381	1744640	25073	137977	815063	433762	1868131	3015824	45733	109685	533320	30351203	1836366	248899	123979	40823387	72705100	13952539	595961	13843
MesoAmerica Caribbean	outlier excl	0123-ECU166	ECU166	MAM_ECU166	467712	709878	146549	98271	1028438	615766	72572	6719	406042	1140391	31139	51131	102399	270112	82651	947367	991180	77198	35787	846579	2786463	514664	960585	72127	291102	52448824	8143513	25560	77612	544412	282010	1102583	2081323	123908	414433	488622	33884933	1586399	322055	19669	87074189	87067019	6694661	492078	11853
N/D	LM_8	0124-IND102	IND102	ND_IND102	432860	570618	77488	16155	317377	793940	50978	13875	409922	784836	27770	43298	73591	4062235	3466758	1487877	613408	59648	147550	1548459	79567	84058	98866	76147	11857	53239866	2631115	52387	107011	752284	368214	1223027	2184511	11269	53954	205006	32035360	2169098	205957	14320	33526884	33549797	9942284	711062	10334
Dry Atlantic Forest	LM_5	0125-BRA1381	BRA1381	DAF_BRA1381	230281	445235	43434	5230	355330	824939	229567	7921	393702	667942	37942	53841	61474	4606192	1908270	636326	1040211	1172099	922381	1043009	24565	26666	11781	86680	7185	9471978	1334206	19177	34083	105270	84759	278015	440890	40841	159571	923726	23696829	1340387	288010	5350	32905398	76516222	19134535	1058272	3350
N/D	LM_8	0126-TAI1	TAI1	ND_TAI1	190862	473605	46138	7900	355734	971652	37677	12927	9866	25337	36950	67227	51701	3547443	2937703	929258	576160	1112211	1036185	383533	27865	23876	19116	40743	4458	42642610	603901	21862	69773	576350	267433	492341	872832	20895	76540	148977	42922939	2411765	95690	6086	32795512	66248631	12290436	439199	7130
Andean High-Lands	outlier excl	0127-PER183	PER183	AHL_PER183	228998	498113	159239	97878	1274781	1494143	98803	4124	403964	2004461	72420	73979	164126	153538	65453	807779	1220492	116261	70628	793406	2551739	324119	698093	56653	230156	35473333	4811630	34120	1157673	452737	159255	1159200	1891039	36428	115840	1465027	23706241	1134062	738687	6069	110552318	110527549	7570929	515516	19964
Andean Low-Lands	outlier excl	0128-PER347	PER347	ALL_PER347	437143	815300	133870	62026	1040222	1242201	69195	8184	373742	846876	31000	47701	76193	120304	25934	1293122	1278383	107894	87645	1365419	1349621	309423	518425	36654	205423	39002735	17500303	76350	2531308	760744	213777	2540913	4094676	14700	35738	262206	51997675	4559693	147035	26111	36311226	51559970	12030587	588006	155481
Savanna	LM_8	0129-VEN117B	VEN117B	SAV_VEN117B	178651	315009	55858	4408	329828	1189824	73791	4614	24251	64542	46360	53628	7656	7039408	4669821	691164	811125	908615	759859	1585728	35638	32825	32380	74831	10352	41290051	1128630	37144	1865280	595713	331600	1879253	2502822	25338	65999	238308	36017323	2998467	231741	52414	30300323	68961856	18061435	3890014	36545
Humid Atlantic Forest	LM_5	0130-BRA966c	BRA966c	HAF_BRA966c	295927	594128	20664	7124	471160	1502347	96773	10689	60624	184069	30657	53169	19385	548430	632121	490406	880444	829103	504665	3141024	10740	27870	30360	58318	15904	14581130	758374	25746	54096	1087252	63716	877819	1131071	9120	27482	504557	18218969	1325616	467515	297041	49381317	60586021	17011946	3980500	60102
Quality Control	QC	0201-QC02	QC02	QC_QC02	273465	548179	104366	71232	781904	948107	102691	10067	234704	636178	51757	52780	59870	7038854	2923758	871158	1036475	628592	684171	1502910	123528	104479	158464	88248	72892	36808822	184576	37362	80417	528594	264361	1327016	2159924	40775	131900	384980	35452470	2474537	343562	24378	36322302	65000555	14552033	1999961	44048
Dry Atlantic Forest	LM_8	0202-PAR32	PAR32	DAF_PAR32	255187	380304	47310	4760	297383	291107	119323	9577	77086	267364	85210	73822	25113	9798348	2968270	637120	618311	946512	758815	1228268	21778	21455	11029	122509	6982	30157984	488111	37744	127475	478665	407906	1574775	2266387	85236	186720	359359	23985453	1060158	225187	20445	30218991	69492186	10288303	872843	14788
Dry Atlantic Forest	LM_4	0203-PAR119	PAR119	DAF_PAR119	241880	388855	44693	5885	806212	730513	218400	12304	256417	1049218	52156	45417	91494	22536077	6224701	1414289	1052660	1001944	1004595	1637103	21508	22120	24894	135208	13633	27676026	248069	22507	99745	631402	176670	1569335	2223748	51378	132142	305575	34565859	2313745	321655	139498	32371704	71791762	19000060	869272	52477
MesoAmerica Caribbean	LM_6	0204-COL1084B	COL1084B	MAM_COL1084B	339560	721021	48085	1729	562612	1699064	65880	8270	155772	1354468	20911	77842	116371	14581097	2957134	242961	1242278	1153605	1008021	2002558	116386	82220	41503	85385	26252	35481768	1228775	21573	1305975	614853	238639	1315090	2745352	85984	347436	611207	39129075	2562334	457430	200471	36138278	55780338	11658073	606486	16557
N/D	outlier excl	0205-CM3992-9	CM3992-9	ND_CM3992-9	208314	404101	88102	182309	1930066	1348126	91573	7740	19011	121606	53522	69159	13171	509508	180762	1003009	624395	130049	206644	516952	1586323	267490	689143	47274	279351	29852861	2810520	33935	997580	383683	158990	1001705	1782697	33082	99930	410440	42576597	4940349	328412	16297	29908896	29922016	27385137	836730	20489
Amazon	outlier excl	0206-COL2469	COL2469	ARB_COL2469	462369	701075	69679	241792	1276701	707372	105807	10198	80030	637319	43060	41889	59117	63753	24616	1995897	1649455	217642	159993	788378	2370149	401973	115894	58097	249879	32842710	5510773	54380	3331963	624234	148127	3352598	4547076	11794	37205	130763	30054130	1304685	190295	40822	33034418	57056204	6660497	2527472	11078
MesoAmerica Caribbean	LM_6	0207-GUA62	GUA62	MAM_GUA62	171712	391583	46193	9641	316496	1084669	54378	8387	653872	1558600	33978	31597	131752	8011800	2815258	1622951	4073268	1001617	369316	2049263	46534	40153	40120	88326	9715	59598534	630348	16998	108732	598345	618502	654534	995245	54518	290585	945417	38613117	2483793	893715	62921	30688659	62473637	9128505	2987450	4851
N/D	LM_6	0208-CG501-2	CG501-2	ND_CG501-2	174343	405192	37519	4436	331127	936191	58872	4052	334648	1739084	38797	48399	144896	6012678	4422583	855257	520130	1269111	1150314	1854196	41638	41859	23151	67339	18110	26525723	4350705	74366	2019972	299551	381021	2042096	3478213	52450	90414	404029	44755634	4835206	552482	84205	23525876	71292087	13514898	3367738	10203
Andean Low-Lands	outlier excl	0209-CUB32	CUB32	ALL_CUB32	362322	588538	154494	304975	1927826	1048852	129266	22642	554059	603492	59884	64816	57014	103725	26914	1120586	1050127	136313	183812	1108657	3409903	424503	88413	28164	512793	48602504	8297671	54421	84307	649562	262879	1917322	2975198	18434	62517	207898	37547065	1944313	180111	15423	30165591	64369230	9366762	591551	16557
N/D	LM_5	0210-IND104	IND104	ND_IND104	300108	861089	91051	27959	460983	1378504	89741	5320	16116	180871	114648	118349	19418	80851	143836	1250499	929762	1211122	1218793	1954354	44206	38243	40908	71796	15684	31859988	3077703	59154	39411	354332	166151	823790	1572513	12546	65345	271717	38134795	1906908	375987	13612	30425030	70983187	10938540	672766	58389
Humid Atlantic Forest	LM_3	0211-BRA966a	BRA966a	HAF_BRA966a	129697	469018	67341	21281	383945	846973	142418	8035	7621	18525	35199	79062	51701	249619	183628	263027	568316	1165456	1271576	1460695	73223	49268	23967	79488	10456	8412330	904294	8601	112377	1049276	33301	112334	211135	29960	257502	565463	14553888	807220	325868	53090	44735762	69089602	22595929	823630	48249
MesoAmerica Caribbean	LM_6	0212-COL2017	COL2017	MAM_COL2017	133678	241907	50959	7166	445948	813075	89875	17645	454426	1378402	64258	58578	116911	12480624	7309353	918947	996997	620985	433275	2227723	53122	42110	54622	112493	10392	56084132	1879192	41939	140214	1370445	449084	2992394	4489734	89456	168859	551565	33047799	1987978	537296	16079	94576405	94761583	8276116	734997	16557
MesoAmerica Caribbean	outlier excl	0213-ECU21	ECU21	MAM_ECU21	349694	885184	220190	247205	1498644	1508075	64261	11483	538139	1686510	25497	50073	132503	78204	25830	1575725	841856	190410	179840	821234	1990045	352757	1122864	52262	486163	43746340	6244289	39363	1353020	696430	197003	1361893	2307776	14974	31068	206170	43074782	2215842	211446	81629	29028524	62429835	8226596	4667297	4065
Humid Atlantic Forest	LM_8	0214-GUA24	GUA24	HAF_GUA24	130127	301110	28222	5066	359696	772740	179364	19140	577880	824358	107449	137380	73591	7859626	2661708	756397	940274	1148357	865470	1313542	38281	40765	44256	79783	7676	47497272	339412	19390	172596	784878	316753	786611	1200491	29496	100435	419340	22099270	973681	288618	6982	31586665	66290893	7463129	519810	5002
MesoAmerica Caribbean	outlier excl	0215-COL764	COL764	MAM_COL764	528155	1041337	126812	334215	2553487	1339072	143118	8270	203570	815532	47935	56955	67913	199374	37755	661634	3475795	154058	185318	400402	611656	700143	1152220	63461	384991	23519930	5809472	19974	587637	356276	83726	589355	1035586	10447	58723	218558	36103249	3251379	115375	59373	29427067	68779895	24702857	6004089	3786
Andean Low-Lands	LM_5	0216-COL2564	COL2564	ALL_COL2564	277487	646582	90050	3218	421925	1003055	78856	4841	466238	1486297	48820	62291	122427	2469496	1672589	549956	1240894	592661	784301	1420806	76080	73434	77893	80114	30761	30987543	1655492	41852	1127638	391360	157042	1130320	1951785	14267	39468	196940	35190462	1835024	191751	45228	31709619	67295677	9957985	4921939	90293
Dry Atlantic Forest	LM_4	0217-PAR5	PAR5	DAF_PAR5	179887	405301	59091	5638	307105	1015150	218908	9038	446639	1308675	59580	69839	114269	4144094	2450231	963403	872520	1168693	1097531	1467734	48725	43207	60987	157006	20972	22584990	56402	34887	71718	541483	105497	1432974	2173165	33215	96251	567090	19486019	953694	183874	6990	32476862	69062916	14862341	655782	5343
Savanna	LM_6	0218-BRA294	BRA294	SAV_BRA294	226384	354167	46537	4213	287813	805123	52823	4790	138167	674108	40915	50857	61722	9922866	6132472	2273662	1512991	990962	803013	1840436	31376	32490	20928	86605	9038	45041077	851076	14630	103419	499871	667759	957772	1428962	64262	220793	816606	37462892	3078139	445376	104286	31971236	60050050	9954770	5000658	15473
Andean Low-Lands	outlier excl	0219-PER368	PER368	ALL_PER368	279294	1244941	110572	260945	1665480	1605759	76299	11459	253546	388082	59647	77270	40103	134660	8388	1172718	2093986	33848	78428	591125	3477899	627803	802484	134716	383713	10743754	3359161	28819	507989	110620	29735	508424	864831	31015	167455	266168	13158502	352887	181910	3820	41527916	41537966	3555115	505577	135442
Andean Low-Lands	LM_5	0220-BRA1274	BRA1274	ALL_BRA1274	470301	676715	70054	14176	385171	686541	59249	7875	16273	47131	24822	51319	1680	707494	1059454	694851	774971	336314	428774	2734962	44946	49713	65257	78717	11939	29283926	3948623	27276	49009	354505	132088	822675	1384129	6769	18705	566349	37954908	2228359	150719	167139	44177325	58441905	7557724	550259	63952
N/D	LM_6	0221-CG1118-118	CG1118-118	ND_CG1118-118	237760	479986	46200	6228	248422	484225	79218	6774	247261	2035089	35845	50693	160466	5117771	3152822	462996	696676	1119570	1000757	2729830	49873	42715	23906	74898	19604	40713441	5630256	36021	80083	569173	495179	3147430	3793117	46682	97433	92540	35018779	2251740	172666	65373	90209185	90214380	8910726	3206434	6399
N/D	outlier excl	0222-CM3320-8	CM3320-8	ND_CM3320-8	510492	485291	177561	148172	1125483	569777	176674	20855	345347	546759	60517	91163	52631	631214	227249	422657	608286	135757	223087	451490	2168026	356671	816839	61128	304037	36028929	11740200	45380	2198658	797596	181338	2283314	3537937	35416	102258	272253	29092892	1401903	182954	16384	29536702	66279998	10055459	721407	80368
N/D	outlier excl	0223-COL2177	COL2177	ND_COL2177	399940	682312	129710	273570	1872143	1056957	63403	19982	332466	564998	37169	39608	52070	84978	54162	1629019	1109341	68598	9823	795777	3652444	483377	1123358	34343	320228	30385946	14980829	34672	1285216	447756	113768	1289014	2289130	7188	35682	245810	34401214	2125865	126401	12150	30514467	58188061	10931292	755021	167402
N/D	outlier excl	0224-CM 311-69	CM 311-69	ND_CM 311-69	244994	289291	144994	344295	2466855	1145046	337713	16137	14216	339581	99985	61675	39467	124552	27595	1094376	1856517	193070	222013	519353	3043525	418853	1024663	62517	348205	22513229	2418793	28870	1029120	409228	80084	1033149	1826947	34201	73081	478398	41878087	2432158	452031	11529	94051495	94058027	10765555	485814	10048
N/D	LM_5	0225-IND21	IND21	ND_IND21	313851	1012776	110781	15431	577394	1152899	90810	7938	8632	20344	27466	36492	51701	84579	408705	1224064	473546	769765	1382155	1889200	35529	50826	57785	78998	15254	17518175	1239532	31055	666586	274406	84096	668346	997040	19756	40369	712662	37438949	2175546	532136	3106	45903500	59332839	11022657	584795	247568
Andean Low-Lands	LM_8	0226-PER597	PER597	ALL_PER597	332143	418306	50827	6129	375929	401807	44138	6325	464205	1132100	23409	47720	97969	3318890	3474676	1286221	659937	469388	522653	2090020	28363	27773	28499	86755	11232	22326215	1876462	66872	2723128	378334	243429	2740048	4589801	134380	326463	193662	34426286	2542893	446040	60128	97822711	97807959	10402607	4385110	20471
N/D	LM_7	0227-IND127	IND127	ND_IND127	244722	533740	62634	6750	457246	942512	63233	7104	420829	518206	59321	68859	46994	10139218	5097536	1661075	689843	1231887	1193405	1674030	28746	35659	30626	75110	12107	56254979	5301422	47746	104320	936364	382753	2068011	3760526	32215	95918	303211	38945349	2835386	236986	181940	33803228	63556352	15877390	736721	86334
Dry Atlantic Forest	LM_5	0228-BRA1306	BRA1306	DAF_BRA1306	329541	418390	29174	1724	587522	636958	245429	16060	425712	1345843	78012	55724	112227	10936787	2723374	927303	1431054	696063	511396	1253944	114948	76093	44754	142485	16489	21870076	840794	10695	64334	261256	141766	376461	431971	39995	192658	147876	30671476	2081585	116771	5850	29216871	73381802	17457607	1170827	32582
Andean Low-Lands	outlier excl	0229-PER496	PER496	ALL_PER496	294934	653562	121100	76856	832375	1305904	49732	8013	23798	98513	33583	56897	10862	649487	112795	620233	818467	145502	67052	704679	1244489	182706	59241	29557	221921	48966479	7285924	122820	2709243	689665	329342	2729035	3964979	24198	45726	108142	39295813	2348071	88347	22370	86254955	86257013	6826035	390036	79433
Humid Atlantic Forest	LM_5	0230-BRA1230	BRA1230	HAF_BRA1230	168916	373728	58726	10392	319273	755022	93335	12612	765242	932263	42977	51605	82796	1178281	1563335	685798	479239	709936	945034	297111	39978	36602	36853	108454	14214	21420929	1285807	19275	45605	254023	150931	584144	1049673	17291	59701	810193	21266463	2513776	334022	88329	41743418	68220662	25623388	644346	93853
Quality Control	QC	0301-QC03	QC03	QC_QC03	255983	536197	101705	45093	649655	863815	97199	7581	218052	573126	47502	52905	55058	5966246	2720642	819405	995551	758457	670759	1352859	384729	97982	146471	82583	73665	33745072	1314209	32891	72033	490922	243162	1208774	1962938	35874	118937	351272	32564538	2250526	308779	21800	34272442	60364755	13429477	1683243	45970
Savanna	LM_5	0302-CUB46	CUB46	SAV_CUB46	314317	578611	84801	9034	378994	1109822	237568	13578	368109	792135	48631	40227	68915	955544	1024617	972361	962529	719426	834163	1397118	26133	40732	50035	76097	9162	20674095	492424	19942	49712	268908	105912	638463	1018682	13445	56555	386464	31466958	2002411	205151	33143	28577103	68174785	15498408	7019019	4769
Andean Low-Lands	LM_7	0303-PER489	PER489	ALL_PER489	214446	323360	55201	5653	431876	670219	87142	8270	244032	733011	51016	58002	61633	5201982	3146583	794657	638846	579741	513749	1322895	20268	34931	23568	41554	7167	44847379	1992351	41035	1846926	897948	165507	1852949	3343661	19619	60525	366206	31169090	2171042	228550	12771	31559731	56110831	11137379	525170	17400
N/D	outlier excl	0304-MEX6	MEX6	ND_MEX6	326791	408929	186611	401889	2050250	969594	188839	23862	332801	279577	60211	53727	29132	108510	45434	1103664	539073	67670	133886	379999	2511367	416088	917647	81445	411485	18537355	3986371	32935	985919	207076	114800	995326	1622902	29208	71872	464322	32397102	2185320	451830	10535	24130222	68288350	11175632	567361	10472
MesoAmerica Caribbean	LM_5	0305-COL890	COL890	MAM_COL890	207110	431593	38105	5361	459836	938521	86688	13452	218302	722957	30185	47898	61730	1793318	1579957	1103744	867270	851244	872507	1126380	26857	34131	23829	84793	13118	30648985	623690	8185	68792	449535	119316	509538	695115	28566	105878	216173	21670571	1112747	159238	5471	31254782	62210066	13100684	668435	169700
N/D	outlier excl	0306-IND16	IND16	ND_IND16	269497	458856	94827	236633	1676396	1237884	43826	12453	156921	427442	22546	37154	38353	165900	54559	1175325	1552003	190751	71879	734209	1389502	303412	861560	59985	327981	30582924	4938837	19944	936712	280269	171443	939625	1219930	21688	141110	391698	26994164	1366863	345939	44103	81382934	81494602	7493486	2680135	17143
Andean Low-Lands	LM_7	0307-COL2212	COL2212	ALL_COL2212	148397	264935	54183	7124	388989	682171	37969	4321	26385	228388	36432	55356	22752	6436140	2002421	443050	835371	467772	489000	918441	9980	17083	19010	46238	12286	41204921	2274410	28593	107069	637638	366768	1117372	1853243	12017	33421	342427	39080979	3049769	127764	266981	42692659	60715247	16588471	1292973	60490
N/D	LM_1	0308-BRA475	BRA475	ND_BRA475	241559	511111	59301	2189	379078	1062201	105690	8270	190178	624776	33413	15070	54971	14069686	3623438	513941	865566	1252517	3568641	2028975	14976	15465	7485	160632	6626	14894837	843043	61508	1960583	959173	114382	1969124	2567179	747207	666992	1318484	23816962	1831899	1619478	86961	36447958	46338963	10259477	385846	528052
MesoAmerica Caribbean	LM_5	0309-COL955	COL955	MAM_COL955	181849	572223	12047	4721	367354	1657134	53474	3470	17537	40632	21742	44723	5715	108744	182900	710913	1005153	718532	1151031	2235055	33086	48310	33334	74787	7372	30342495	683630	9298	81117	486438	152872	509861	924907	56812	309292	139880	36406239	3908403	88519	71587	25807060	62816419	20550495	5375426	6129
Savanna	LM_5	0310-GUA66	GUA66	SAV_GUA66	107976	221182	63985	2458	510449	729133	204697	9543	36280	176510	40102	45278	16131	5795114	4327385	663060	622174	886661	1000429	1601650	12299	34389	34981	82183	10850	17870881	923000	26497	500083	202230	141239	502448	921619	10445	45944	448973	35571528	2153304	334317	147686	30504864	63505736	11143061	586887	61719
N/D	LM_8	0311-CM3320-4	CM3320-4	ND_CM3320-4	152953	296997	6278	4071	379832	755425	108927	8029	496849	782451	85594	69540	67497	7509398	3708561	1036855	841966	756434	194784	1036353	44428	21564	18446	72398	16221	44864449	1813192	50134	161945	708590	435988	2205848	3362959	50859	198622	240854	24100258	1525477	290078	15702	26058963	60184615	10389500	585076	72120
Andean Low-Lands	LM_7	0312-COL2089	COL2089	ALL_COL2089	191988	397068	57388	4231	536520	746621	60103	5347	5365	31699	29342	34913	4120	13502105	3001948	542085	732939	701157	510086	1586077	14398	15323	15312	76190	6080	54924849	5923953	20732	110136	1038025	345524	2129584	3492877	11878	26924	287525	43137890	5812561	190890	228765	31380110	59866702	28433633	676276	134266
Amazon	LM_7	0313-BRA138	BRA138	ARB_BRA138	272286	468087	30830	7124	536013	961656	53047	8270	356076	636636	41173	50298	56152	3874588	1528290	965570	1005784	533294	180110	1394009	49532	31175	19016	42588	19150	54583102	3191873	31180	142332	933397	368490	1261023	2164671	21907	40516	204816	41810993	3610868	96442	208057	30637113	59983407	16393226	905757	99132
Humid Atlantic Forest	LM_5	0314-BRA1391	BRA1391	HAF_BRA1391	176408	426378	57388	5128	349308	585415	85396	4920	21854	72912	17079	30856	7530	305684	495632	625516	573874	498133	374267	1397118	43015	44860	51361	52376	18922	21800922	2440440	19994	60494	244246	213321	459772	821973	39963	158917	306761	33455841	1957505	331826	8671	31383557	61469034	10202563	474356	19305
Dry Atlantic Forest	LM_8	0315-PAR68	PAR68	DAF_PAR68	261840	354043	52366	4154	540527	491901	74141	12088	46945	151713	43530	54451	15803	11416098	3567938	496744	768492	639199	577943	1511927	19850	31926	31926	76971	18143	31288635	48663	30964	159240	462036	396671	1902993	2496345	79741	156659	349980	28345046	1842134	216356	16368	27310940	70846889	12321573	825769	16557
Dry Atlantic Forest	LM_8	0316-PAR105	PAR105	DAF_PAR105	275066	427323	54368	12772	380688	359995	166743	5598	45265	150963	73058	67373	18128	8772882	2969503	1023134	700076	522242	605919	1028651	55681	44052	44265	151026	22222	20681332	663687	46787	1345429	343766	253482	1357380	2166942	88767	297639	435295	23235798	978580	240330	14658	28670579	61558078	8221432	680548	44674
Dry Atlantic Forest	LM_5	0317-BRA191	BRA191	DAF_BRA191	276634	509340	68516	8365	610634	1555850	27681	8270	67482	321636	24431	46378	33326	501611	1050113	1201231	473052	438611	454572	2438318	43764	47418	27978	48896	8799	30986993	54025	64188	85649	450163	222192	1489127	2570989	8586	23393	657868	32275037	2340799	230795	9005	40834133	58207312	9632326	417012	161610
N/D	outlier excl	0318-CM6370-2	CM6370-2	ND_CM6370-2	401698	592068	196484	188180	1284837	1264067	68750	22133	216041	697045	47811	45377	63364	535477	180795	647925	2684491	104174	16696	668559	3213621	463952	806048	79212	218752	25795670	6662569	37346	1611788	371323	135091	1614182	2448884	91557	510438	833602	24338518	1352362	1146585	10393	33400711	52527291	9336959	485830	212549
Dry Atlantic Forest	LM_4	0319-PAR57	PAR57	DAF_PAR57	157285	404532	32395	6446	494843	361455	342634	30294	239884	441281	82694	64126	42500	8765987	3383124	652599	588505	1075662	995334	1662922	118738	31780	11924	89212	15757	24281116	64034	15403	1754579	462265	187559	1763312	2128699	57568	90880	938718	20330896	1532902	986169	98870	29298211	64609537	15259202	903525	16356
N/D	LM_5	0320-IND39	IND39	ND_IND39	186721	349990	57417	6908	289215	1228306	76164	3705	564164	2057503	57629	56922	164197	22672	63826	720310	914851	760774	885053	1019630	18250	22911	23146	53762	9608	12146558	1028544	36311	1092790	239659	66242	1095422	2236214	12735	71794	208088	18983407	748857	183502	74745	28381616	59064106	6363916	436197	31753
Savanna	LM_7	0321-PAN135	PAN135	SAV_PAN135	232121	382069	68407	7124	494652	1032604	55320	8270	9217	162580	27152	29552	14898	11113853	4706805	585077	801137	862743	775001	1859949	9140	19549	20388	44088	9256	39799459	2633066	30350	73397	486387	287801	1337089	1851992	35896	79208	237464	40313045	3346614	180831	42926	28316370	68060844	19779301	4576920	16557
N/D	LM_5	0322-SG638-6	SG638-6	ND_SG638-6	408373	809423	55858	7426	313495	940483	104060	5043	224582	444552	32491	36311	40252	2140098	1206312	721520	1340049	1078977	1042693	362669	27099	38132	42522	56665	17243	26293810	2345714	44920	1416469	423051	170336	1426737	2389196	50331	208043	532147	26507525	1597429	408756	9816	84988139	85150956	6722758	369682	70282
MesoAmerica Caribbean	outlier excl	0323-MEX83	MEX83	MAM_MEX83	406159	782194	136600	228196	1419504	1154628	63534	4823	11380	100781	39453	47362	10604	80676	53929	1468686	1539054	148843	13268	987921	2241391	416490	626073	45230	185307	29895325	7919825	20545	44777	234273	169344	459094	568486	70146	358846	439373	28634716	1246112	496028	73560	81315367	81452847	7529121	3885525	11427
N/D	LM_5	0324-CM91-3	CM91-3	ND_CM91-3	229039	597411	72869	7124	457544	700459	97728	10260	8841	101295	74565	62361	10108	4422652	4726786	1152789	975748	1238333	1562019	1706813	21070	28423	29631	77975	22487	41320986	1147632	31320	75083	612412	290866	987981	1746305	24568	109863	249653	38202492	2163611	220065	14314	90907322	90963592	8321112	521852	9751
N/D	LM_5	0325-SM494-2	SM494-2	ND_SM494-2	402975	507279	66053	5825	270283	850339	137451	4406	255144	524189	59038	50736	46283	2500040	1568239	900795	1990879	502675	625588	600281	76812	73152	50502	65507	23365	27374600	1644808	61917	1723395	471370	169537	1734618	2877269	58822	228878	600588	28574562	1787154	417952	12583	25739426	62722278	8407333	453154	61646
Humid Atlantic Forest	LM_8	0326-BRA522	BRA522	HAF_BRA522	176777	422784	19868	5238	413024	1220181	42221	8270	349823	1368828	52281	64673	106982	38610	187222	620576	720639	558234	162464	1503836	16827	30309	32799	56090	14873	53044315	80604	46649	133628	754604	331638	1139348	2066258	35385	121964	306668	24150445	1941617	252033	94383	26866494	61515137	11482366	535809	28318
Humid Atlantic Forest	LM_8	0327-GUA44	GUA44	HAF_GUA44	169955	320408	21897	1719	490064	1204006	101267	22124	516872	823244	33395	42700	68307	4797134	1514660	590367	998269	623549	287301	1091739	56237	6657	34378	68697	9062	51218116	452781	13040	171428	792535	357611	640778	870969	35439	96632	343352	24912914	1463927	186217	8071	26417411	63273124	10003887	544617	3568
Andean Low-Lands	LM_5	0328-BRA97	BRA97	ALL_BRA97	315025	553831	80757	8107	605051	1082068	203013	13587	384700	565139	52152	56289	51187	3867163	1632724	753195	1719797	450494	641225	1417119	19239	23833	27665	53606	7546	18158981	1668328	42914	1470134	329137	112159	1478881	2763164	31350	99556	502104	30305519	2142917	294631	12789	28654266	62629062	10230741	763098	6926
Andean Low-Lands	LM_5	0329-BRA158	BRA158	ALL_BRA158	298412	455386	64875	5713	605750	1435585	36038	4689	54299	381667	23833	37639	37491	1057585	1684034	1119973	638428	508565	693587	3145224	35712	22708	10699	52362	11514	24961924	44479	48253	63385	379458	156427	1248075	1968944	10358	24638	570582	34403467	2532590	406658	151482	44055307	50481940	10315565	431453	204456
Amazon	LM_5	0330-COL2316	COL2316	ARB_COL2316	302031	647302	106586	16101	474614	1557835	73561	7834	136545	564028	74230	67447	49479	8629960	2734930	1180760	1051481	166534	913693	1731815	46278	72973	72987	74207	21322	31474263	1501869	28058	93489	430331	207270	2110653	2046771	20403	56815	190486	30864097	1914812	99667	30708	29833870	68114806	11992734	5260009	9053
Quality Control	QC	0401-QC04	QC04	QC_QC04	254613	509449	109049	60964	662370	831770	98781	8545	212972	570251	42940	48997	52259	5344472	2632900	831380	970943	547447	683312	1437751	360650	101100	141786	77534	66536	33152977	1195048	31653	74671	478998	229039	1145381	1848478	35277	124384	334465	31734389	2236568	303191	24846	33063998	59212833	13290334	1649418	44044
Andean Low-Lands	LM_8	0402-BRA1421	BRA1421	ALL_BRA1421	483615	641231	55343	9292	425140	627505	46882	6893	26605	145868	21470	27318	17748	4170597	2686181	739299	1369269	172968	396507	1112180	46257	40008	49869	107393	8558	26441788	3401970	55732	1526065	447053	177512	1534241	2600384	11937	35550	313064	30341677	2107636	120460	134782	97919632	97902675	8027281	546921	4723
Savanna	LM_7	0403-VEN169	VEN169	SAV_VEN169	334087	551887	82845	3799	640381	1201241	57694	7082	13451	114157	20910	26757	13713	8790609	3403083	473411	953517	691576	666366	1989947	71911	65903	61648	65072	36916	36861975	1201413	25387	61472	455583	170205	887716	1228976	34584	95554	233838	39919765	3230950	141159	38663	29019115	68765538	22122927	5000028	15534
N/D	LM_8	0404-CM516-5	CM516-5	ND_CM516-5	232069	496275	57305	3378	533565	807255	145476	14414	353368	985780	59721	56374	83072	9901532	4215564	780387	1365986	1054360	1046836	1226256	24370	23390	14372	85279	15808	19954020	191796	29848	1408397	251709	218938	1422645	1859567	30933	102002	186601	35907579	2761425	438761	13512	27629877	68580520	15416074	884365	27634
Humid Atlantic Forest	LM_8	0405-BRA533	BRA533	HAF_BRA533	228308	530816	85730	11316	322441	922136	45662	8270	334934	1239076	45016	65782	101020	30800	125109	443621	499059	794763	941942	1068770	28224	32981	16925	74469	12301	41994079	65022	42687	123562	559825	296204	1177813	2113273	33411	107671	277958	19384225	1411039	287989	73910	33460612	50178974	8344232	408723	66883
N/D	LM_7	0406-PSEXXX-1	PSEXXX-1	ND_PSEXXX-1	144180	265891	54889	4399	293475	652898	150120	8270	44741	143897	13837	18047	16913	5264663	2548234	329106	2408479	943413	1007558	1222477	42728	58154	46583	114173	28142	31528001	433975	13039	74135	705642	240357	707272	1609034	37953	77425	155552	31375393	2697119	308322	46368	28371963	64784064	15810532	4673759	16557
N/D	LM_6	0407-CG402-11	CG402-11	ND_CG402-11	213006	476199	47144	3904	270201	629031	21408	23779	17250	73674	24178	26941	6979	7284389	3609367	1272612	508890	849273	670726	1367483	9951	22540	15158	65392	6896	61402403	4980303	40223	2606029	930841	498991	2625852	3728211	75267	143979	279589	28274025	2144306	286257	43543	30487501	54456470	9700171	2947549	16557
N/D	LM_8	0408-SM825-9	SM825-9	ND_SM825-9	253053	306586	64011	9701	402427	667682	79313	15288	286852	439275	14569	22013	41090	4603107	3670197	808082	335602	506581	675048	1316520	7246	21136	11265	43966	7107	29259874	1626498	53773	74491	488916	244310	1424336	2477073	16204	69494	366640	27880890	2225117	274829	16358	28196617	58017296	18117414	653998	5305
Humid Atlantic Forest	LM_5	0409-BRA769	BRA769	HAF_BRA769	168231	349105	57388	7124	354244	570063	68120	4798	24230	73062	17589	28324	7703	2579383	2032392	584154	479298	322373	639640	1397118	50953	31258	17255	55991	7280	19991504	2480400	17754	45780	233706	151912	401416	694205	37700	129559	300602	37626615	2378050	322476	159586	29255831	66191148	13513945	539364	14914
Humid Atlantic Forest	LM_5	0410-BRA1394	BRA1394	HAF_BRA1394	157086	304684	20830	1194	406384	707747	81120	8270	6117	61528	50178	51963	7897	1648837	1264316	812522	3337909	577346	730362	434732	12264	23491	17784	89346	10464	27753091	1550057	14883	59677	523640	122057	864519	1876040	21678	83853	93751	28974012	2607995	99223	45882	27532367	63624779	18923801	5828946	3878
MesoAmerica Caribbean	LM_8	0411-COL1805	COL1805	MAM_COL1805	276088	701612	68977	11300	389584	635286	19964	8270	291138	1135771	9595	24993	95519	40768	31724	721366	684424	760261	886673	1408021	77836	65911	37164	42649	13361	53645790	1015907	20890	168123	933857	273761	914236	1390335	47769	92448	731847	30578328	2350510	169636	27587	41449193	47936802	11661825	3110671	58143
MesoAmerica Caribbean	LM_8	0412-COL1137	COL1137	MAM_COL1137	219705	578581	61968	13338	637317	1000859	79886	3800	7479	23059	66564	71627	51701	9198094	4232920	1231064	804292	555668	798346	1208171	69355	58732	65050	76472	29409	55513688	2785227	19559	127534	678526	492863	898881	1402293	12283	25493	126673	42409493	2485904	177911	20028	27804770	61146516	12325697	586692	16557
Andean Low-Lands	LM_5	0413-BRA1092	BRA1092	ALL_BRA1092	272013	441076	13710	7795	562292	1010880	29659	4893	48885	307204	15396	32481	29080	1895522	1832132	709742	613601	32424	328311	3049436	34256	35771	40732	33743	9639	22511668	26153	21675	59051	362274	132482	741251	1072426	11594	19090	373714	32269035	2362730	242252	139935	44315825	47366822	11900478	463107	115726
Amazon	LM_4	0414-COL2538	COL2538	ARB_COL2538	218717	446558	47448	5787	484701	893714	138415	6448	22948	148542	112802	70814	17012	9170388	3295705	1771941	1301928	825687	1029978	1854420	28420	25441	28573	83458	11813	40020841	1105415	31752	108561	840565	199592	2800170	3842732	19129	73777	262097	23250826	1195124	83823	97742	30019097	63215363	11126539	1017119	54305
N/D	LM_8	0415-NGA2	NGA2	ND_NGA2	161107	380287	47186	2166	352257	947538	56239	5538	11649	22983	25192	36220	51701	13149018	4461545	626827	567787	921880	714362	1505710	54960	43293	22056	64930	17451	14427754	3623941	16010	1759289	365716	102687	1790547	3110208	15493	36369	315608	16308390	1429586	184360	72490	38955781	68298356	15548624	986717	73798
Savanna	LM_8	0416-PAN139	PAN139	SAV_PAN139	194029	318373	42498	4542	370999	611588	52602	7776	35592	125688	37999	30972	12728	8549502	2779810	824489	568672	652982	482524	1650310	16069	38263	47333	76619	7113	40760152	1283769	36686	85527	471158	469469	1260944	1818127	13820	41105	109404	33016552	2096744	177628	14530	29047096	61830032	12648269	629448	7132
N/D	LM_8	0417-SM719-6	SM719-6	ND_SM719-6	161661	257057	58516	3586	215074	421332	74618	10557	427507	776875	48380	47910	68438	3598135	2740723	1004714	1123811	449233	562141	1050451	55450	57358	60628	83140	19371	41989674	2171359	56088	152665	702473	277526	1947034	3204310	36599	120877	475604	26897602	1531015	152523	12329	24750648	65533311	10215001	645939	16489
Andean Low-Lands	LM_5	0418-MEX2	MEX2	ALL_MEX2	192452	431062	37347	4615	401409	360020	263545	33716	306770	272891	95449	75692	26468	5005302	2671997	695340	374073	1111317	1064166	977568	40823	27360	15297	97705	9050	10121110	511147	32220	775692	151118	101554	780370	1325763	25968	65193	596634	25786506	1841355	876736	9939	27030020	64915727	11432045	700463	14726
Andean Low-Lands	LM_8	0419-BRA1411	BRA1411	ALL_BRA1411	252991	442773	47755	5308	388631	521848	83894	6714	138832	281941	39674	41235	26653	9013550	4034232	621370	632521	848213	865636	1891091	11786	26310	26462	67230	6655	12821609	933672	23049	1323345	267079	155562	1335882	2366359	29968	81334	226092	30829427	2280475	288907	10359	29979738	59535136	14906298	652114	119259
Dry Atlantic Forest	LM_8	0420-PAR71	PAR71	DAF_PAR71	191291	275746	33539	7124	402962	522994	72010	8359	55420	271830	40581	40926	23174	10682202	4027895	922260	573019	1012649	778940	1229886	24872	21789	15686	78855	6102	23021594	1108742	17371	61882	403513	249784	933883	1434941	66534	213959	365667	27479758	1903887	226941	13523	88631945	88623152	12860736	735089	9829
Dry Atlantic Forest	LM_8	0421-BRA847	BRA847	DAF_BRA847	170512	328965	49999	4303	404581	642520	113289	8218	6686	17995	79333	74284	51701	16099684	3820159	520323	1420435	1013314	1247990	1668089	31862	25923	15704	132369	8426	27361478	1382388	31796	77922	430464	261666	1085845	1448687	38677	98439	1027390	29185141	1950790	473362	22436	38043497	64404920	15060886	4969380	45093
Andean Low-Lands	LM_8	0422-BRA882	BRA882	ALL_BRA882	293610	576062	56049	7787	373746	581559	37672	11061	192582	593140	19657	28454	52363	3304704	2539098	702299	689876	700992	901385	1980977	9633	32975	31744	96941	10948	30178744	95678	31767	86573	372187	328430	1283088	2097345	77158	162324	248891	24923970	1578476	311738	17579	27217503	55351082	6579579	426252	23685
N/D	LM_8	0423-SG106-59	SG106-59	ND_SG106-59	265197	587964	14928	8108	435781	592234	98366	9957	15612	234752	44132	55569	22258	13309597	6771936	1981146	496628	250009	473712	1941071	47140	41982	48443	86860	13487	48641163	2635837	41086	152586	676443	424569	1423408	2134874	47821	159017	214296	36725926	2648091	158657	15924	30990814	56593508	10627526	701910	5434
Amazon	LM_7	0424-BRA492	BRA492	ARB_BRA492	288868	699090	89958	7115	626272	1082009	66161	8716	200423	434119	46166	40188	38274	9705051	3738998	1301201	1117154	638502	1318602	1956019	13914	32276	28382	94496	13223	43979383	5238674	33861	112119	821361	307462	1771192	3480590	16711	44808	221080	26774756	1908181	195447	119956	28287204	56536283	17890972	694020	121847
MesoAmerica Caribbean	LM_6	0425-COL2014	COL2014	MAM_COL2014	367174	701607	78786	6621	448554	796984	48785	8028	478528	1748145	55642	48603	140337	8183912	4142035	482253	531208	724405	809022	918746	96595	68358	32046	151056	23964	29072944	1351733	25746	64802	382029	321956	880850	1691862	60095	286387	648139	13936916	579438	682234	25721	73441407	73435026	3471513	1526582	29090
Savanna	LM_6	0426-GUA6	GUA6	SAV_GUA6	195514	420007	42253	5008	227696	453430	54601	4969	257508	679610	19939	26874	61367	5218322	2278036	683347	1131871	1276258	1337675	155190	31538	20900	16090	113449	11842	26530374	1171241	11426	56886	207829	284726	441529	648199	28897	222705	521438	27885833	2149511	386772	53409	30274527	50608728	9639480	2999081	8453
Andean Low-Lands	LM_8	0427-PER232	PER232	ALL_PER232	233818	452915	60736	8389	344925	1040063	60517	4467	253006	648550	21739	46169	56826	3843710	2691222	792863	1072475	896920	1402232	2560401	15998	34618	18805	61333	15893	52472924	2034176	55215	94525	595891	400183	621647	1102806	59376	143770	271749	34962251	1976435	303555	67145	75916670	75907377	6289620	2753438	140611
Andean Low-Lands	outlier excl	0428-COL148	COL148	ALL_COL148	190874	445302	107371	66735	291770	757950	109364	17389	8469	373415	71448	50508	33381	83990	21319	787655	1164600	91914	23535	394347	1225680	186052	369173	75623	139209	49362888	4471113	44440	2100882	1004085	362621	2118989	3584615	30146	79668	295812	36880334	2112350	286093	25906	24958664	56237829	7410650	524541	3795
N/D	LM_8	0429-COL497	COL497	ND_COL497	285895	393599	57776	7056	346395	522179	43161	12641	141944	510756	40266	45435	42423	6958499	3354949	924789	924915	424697	429385	875371	32883	34664	42711	56635	12235	41117066	1300222	54528	112260	718635	309489	2191680	3174656	21691	57366	163444	28524159	1815339	150836	21245	30058525	54500296	8692029	1123157	29901
N/D	outlier excl	0430-SM593-5	SM593-5	ND_SM593-5	472367	661629	107793	246585	1293754	747635	84961	5307	89293	454204	32697	41295	49689	32783	11732	1008674	696668	168126	24509	233954	2210763	328123	722044	52742	323745	37414551	10214060	16407	49570	379890	159573	716300	1102730	21296	156231	432795	25287862	1247763	435385	36251	75777260	75832733	6943865	2676811	9107
Quality Control	QC	0501-QC05	QC05	QC_QC05	260821	478048	104682	45524	678531	858210	93703	9137	212211	578932	42699	47330	49216	5151700	2619970	832179	986038	485357	661708	1258113	384004	98533	140067	83171	66580	33339394	1398106	36678	69700	463354	228854	1133236	1848648	33660	119890	337470	31155328	2212670	292717	20287	32146585	57250321	13158065	1807522	44323
MesoAmerica Caribbean	outlier excl	0502-COL1107	COL1107	MAM_COL1107	361068	1056891	219826	135482	1304786	1473924	46885	10151	8902	136696	21879	32218	13919	76111	86860	704124	540337	103511	43970	527041	247902	290819	592365	45844	296404	36284227	11418464	16886	1484776	711242	121427	1486064	2544117	24491	59658	204776	30188896	1210624	189908	8028	30313022	44575887	5687495	329918	101650
Dry Atlantic Forest	LM_5	0503-BRA12	BRA12	DAF_BRA12	322732	487741	50280	9463	416787	694914	259228	21058	523176	1582975	57737	46327	123602	4548654	1997337	1175543	1664215	591446	538134	815171	27214	63301	65065	123053	14687	16609667	444035	6122	271467	197178	83344	270943	327748	55872	277926	158133	20847778	1259206	200355	5803	27816282	61738050	12399944	1028925	56183
Savanna	outlier excl	0504-COL1736	COL1736	SAV_COL1736	249138	531059	126791	375750	641103	1119679	78871	6054	12161	113438	19660	37535	11770	21473	13095	728822	873908	191364	16397	562080	888842	242588	617315	38283	333830	35046138	5463668	21484	61293	504006	138374	584615	1040277	55800	182273	224847	29949659	1598939	107897	9451	80163312	80199082	8351676	341839	6256
N/D	LM_6	0505-CM5253-1	CM5253-1	ND_CM5253-1	336710	585014	42474	4209	279180	887691	33703	8897	13570	112704	31785	28128	11112	4705584	2533502	541838	718068	763822	583605	1671217	31140	30671	20649	57939	15194	37923362	13978816	70607	3430976	940229	278325	3451436	6271317	15805	51531	134570	26901417	1519140	146070	21174	29669194	44810625	5945519	366840	162765
N/D	LM_6	0506-CG1231-3	CG1231-3	ND_CG1231-3	217883	432332	55544	4606	112714	422007	82896	10423	251733	1485413	55278	82265	118997	2629441	2479903	1111857	484265	901333	1064055	2185790	13439	19973	18517	99371	10543	33137633	5510286	26931	1437922	448532	306676	1450772	2621594	49898	159501	395869	24111042	1101185	464787	40168	78503915	78555635	5002132	2259363	8063
Humid Atlantic Forest	LM_3	0507-BRA179	BRA179	HAF_BRA179	240760	626890	86037	9281	717083	1097807	140266	7116	5650	21949	65381	60628	51701	13757878	3230450	1000611	708142	1041833	1590326	1656352	32834	24962	44363	90084	18016	17241129	465286	23023	47986	922367	124316	450318	606355	17873	70131	439899	32320323	2344573	214678	148991	38969535	69114527	22443467	1178079	6045
Dry Atlantic Forest	LM_5	0508-BRA1375	BRA1375	DAF_BRA1375	249405	398846	39855	5178	435716	765138	170964	10682	309253	345891	40730	39643	30112	3985076	1336875	405595	987881	651686	477210	566560	10518	19173	19369	89635	9428	12268630	182791	10828	37778	125533	109317	247194	370969	47559	157549	577109	28581608	3295714	466454	5150	27503292	66117743	30769953	816056	12066
Dry Atlantic Forest	LM_5	0509-BRA1003	BRA1003	DAF_BRA1003	362456	593202	49931	12070	565305	1117161	341142	23299	224890	848792	57547	37880	68170	6352749	2109394	945093	1610437	348552	365415	894086	49540	40753	22918	149966	19394	14558535	774938	12543	50329	821366	123605	311138	436053	22261	131881	677522	20836973	1256689	436444	8175	28661110	64198636	12482153	1075561	14719
Savanna	LM_2	0510-COL2246	COL2246	SAV_COL2246	286191	470940	46471	4154	290760	443466	64298	9296	39036	148330	29114	44680	14779	186670	424098	530366	1663766	360869	431487	2355762	29896	36959	22451	70858	5362	53009724	775726	28459	204724	1268552	445093	304643	464432	9093	20692	246540	39679895	3679925	77315	44330	29107311	57385561	21730262	5621510	31238
Dry Atlantic Forest	LM_4	0511-PAR15	PAR15	DAF_PAR15	73779	129923	30908	4642	205190	411812	152206	8760	317726	1016476	63960	58292	82880	6579615	1674531	620732	727693	531285	339466	817619	40367	26467	16639	91439	11102	31669819	1018947	28757	115723	884010	241300	1646332	2851585	86809	208104	794270	19753214	1187139	327242	75084	27689642	62542673	11274536	678592	3819
Andean Low-Lands	LM_5	0512-BRA5	BRA5	ALL_BRA5	303929	518594	49887	8318	269974	523450	50183	8270	254442	600578	23951	40612	53823	46189	325186	1021933	815458	149689	471737	1456956	40573	27187	15860	39933	11449	14434395	631499	26855	885366	223532	70629	889026	1457858	12811	31633	454975	22579295	1499110	283594	96470	41926222	53116658	9686539	537756	179002
N/D	LM_6	0513-SM1712-10	SM1712-10	ND_SM1712-10	207031	232164	15027	7124	199383	521560	42311	9289	847387	2007789	38925	40757	158860	4490910	3614817	1061770	744914	277172	329720	1304996	31899	33647	36183	110275	8492	29227525	6161097	19027	1804060	461884	206986	1814267	2997682	67456	170521	288622	29212126	1912394	351792	58838	78242602	78351005	6825031	3057950	5811
MesoAmerica Caribbean	LM_6	0514-COL144	COL144	MAM_COL144	185925	332122	24696	2655	365957	422733	105562	9807	199888	934584	40322	52877	79677	5976031	4173078	514524	1238726	583172	585449	891857	31400	55880	50118	119815	19842	42893735	817350	28703	162439	485685	702762	1496396	2198197	41840	193945	499366	19118748	1824986	826292	48672	77260072	77355481	8269916	2940727	8065
Humid Atlantic Forest	LM_6	0515-BRA1181	BRA1181	HAF_BRA1181	196296	518558	63745	5148	475436	478441	80992	4118	21342	104807	18043	35134	11055	5796818	2357305	698461	324201	1160068	1237553	1901453	55840	32733	22906	55842	12045	35156226	922730	56621	2545048	783305	288863	2559282	4520276	30226	57887	291505	28756525	2403074	455865	128890	81195302	81199674	9683118	419136	26977
Humid Atlantic Forest	LM_4	0516-BRA117	BRA117	HAF_BRA117	189062	479458	49164	7718	446798	867254	69885	5509	411761	1091629	28057	36061	92569	8829457	2618956	485633	466536	1008582	863550	1418543	11258	28957	28208	51106	11985	41599264	298302	23003	115304	774417	236462	642594	843855	48722	109845	297302	37533396	2567477	211560	8348	24897981	64780729	15984218	884991	4781
N/D	outlier excl	0517-TAI8	TAI8	ND_TAI8	169002	328119	106045	260396	1343774	738505	96392	3835	51358	251496	67882	65709	21891	213249	86710	764304	769029	191960	50279	185872	223730	216171	669865	42654	222009	25294009	5048255	31327	800274	300497	149394	804996	1454640	16704	38235	179222	31736791	1582408	287151	8314	29150845	56780605	11095183	499970	4615
Savanna	LM_7	0518-VEN204	VEN204	SAV_VEN204	154277	338508	46975	5502	366250	796236	116428	19395	262887	390683	49709	51428	34287	10910433	5127547	849322	1070017	787909	734312	2210515	58130	36485	19877	72847	5188	48642650	1303779	25726	115894	493474	617129	892410	1283244	36623	146607	184216	37404704	3441818	226669	45951	26646961	64859683	19353239	5719359	7307
Dry Atlantic Forest	LM_4	0519-PAR51	PAR51	DAF_PAR51	71465	159830	17248	7124	356795	493203	282493	10411	13857	123506	92281	58297	11328	12546242	5329380	1509680	1423641	912829	1664316	1710654	15027	6496	12775	148373	4924	26771952	226710	22353	64514	455823	326621	1061512	1467930	69673	133233	800985	21387321	1520244	421181	80017	21330260	70597016	14284747	1005701	16557
N/D	LM_6	0520-IND129	IND129	ND_IND129	249385	482131	75734	9580	425520	820805	96644	6427	31886	123983	30713	48046	13557	1019201	1115548	734406	960915	574672	810133	93530	24332	33315	35748	65539	11156	52314242	1692508	33973	107285	636421	411767	1159564	2102249	42516	107599	177564	28284128	1893343	266121	129703	24069702	59123590	9151385	480935	28747
Andean High-Lands	outlier excl	0521-PER196	PER196	AHL_PER196	273226	791285	160227	103806	758002	1143596	75795	3938	250216	670199	22454	46162	61167	57474	23418	787968	1529790	98593	56802	1869198	467201	375581	521238	47966	190449	47013819	5872600	58518	54330	526377	188669	559193	1053071	60233	156434	324600	38566363	2084980	367327	71733	27958142	48921945	6642664	3089158	176978
MesoAmerica Caribbean	LM_6	0522-COL262	COL262	MAM_COL262	158920	286992	68380	10665	487404	549715	97474	9893	248786	1027740	38862	37215	86120	7869171	4438409	611574	1009169	716109	939091	1826680	14316	36563	33871	109428	8966	28450089	3299959	25219	1951844	596667	367206	1965535	3526881	15068	21696	290200	30229444	2067122	387130	49989	17809782	62988757	7943262	3180599	7930
N/D	LM_4	0523-COL674	COL674	ND_COL674	182349	489308	58304	7838	376736	735531	154647	6740	249095	858953	68434	76942	71528	9082732	3018707	765882	878881	767670	1250618	1127434	66549	43715	29152	75420	12839	35795886	750283	36122	103106	754976	246071	1344458	2266030	63144	134644	402087	27471497	1708472	318398	10043	26361675	59536783	9079180	634054	5186
Andean Low-Lands	outlier excl	0524-USA8	USA8	ALL_USA8	217097	633711	195393	114498	1431360	1041408	53972	10572	5182	16875	40739	48409	51701	41109	35367	873540	305551	147017	21830	592534	1917225	264586	728220	46163	222697	23238009	6239324	31313	49535	337636	123033	1010545	1703586	20191	51232	710390	28798341	1605552	599503	3807	38180542	56526553	7943924	459717	127507
N/D	LM_5	0525-SM653-14	SM653-14	ND_SM653-14	177677	315194	16070	1773	342529	575095	135805	8766	8863	23852	56638	56853	2211	714961	1442973	955679	1506614	429007	140341	1260803	31062	39324	26688	78547	14959	15624160	1061418	30920	883712	263828	75393	883648	1447516	56004	211429	520809	26757283	1311936	419928	9458	28779413	56051157	7857301	646534	107521
Andean Low-Lands	outlier excl	0526-BRA888	BRA888	ALL_BRA888	327124	735739	224918	240588	1432603	1566737	72017	11568	10299	41711	25908	37077	4241	89607	10433	1226165	1000711	65339	26484	765879	2071203	438817	753724	51915	402123	23390465	7125163	24090	1050822	320187	114260	1053741	1893396	60810	129100	276108	32085683	5129136	257766	155002	35310087	59720472	23099708	524845	7813
Andean High-Lands	outlier excl	0527-PER518	PER518	AHL_PER518	394324	795336	157816	581576	2616721	1619225	141397	3492	226301	702647	44066	52942	58199	66687	2357305	3966222	1927295	174889	198433	729369	3296495	562215	987394	87589	602357	14004654	1542912	12820	437792	150071	49308	435718	640323	59911	308951	490818	18992989	1076990	450266	5981	79635860	79761873	7397847	509510	63984
MesoAmerica Caribbean	LM_6	0528-COL346	COL346	MAM_COL346	125840	258733	30183	1627	279422	916833	65547	7829	1110316	1905027	57333	64125	137174	5438905	4314105	989383	897663	648555	372047	854642	41462	41100	52028	116486	14239	57141350	1253590	25174	158307	637640	675941	569885	878208	85203	219473	466749	21593509	1099881	418499	35248	27460805	54510562	5957864	3445466	5571
N/D	LM_6	0529-CM3372-4	CM3372-4	ND_CM3372-4	200361	451388	63761	5618	510372	938288	55275	18263	8706	25665	20647	34409	51701	15342364	5369254	974519	1273766	822502	945364	1597001	28118	25101	25946	55325	19075	34161513	615105	43041	96894	493378	335314	1835019	2567973	30808	56268	145039	30860467	2982104	171609	39386	27353268	63456585	18113724	4171782	3340
MesoAmerica Caribbean	LM_6	0530-COL856	COL856	MAM_COL856	347448	734272	52476	3406	510979	1517883	51545	4895	157800	759087	37254	34571	65964	3084679	2212920	1971619	1314539	651228	670639	1534077	46126	45109	52443	92760	5811	42700654	1509071	28322	111477	668580	297364	1126521	1667269	100304	501012	264882	20972086	1092385	295030	31191	25876815	51500502	5253755	2397023	5340
Quality Control	QC	0601-QC06	QC06	QC_QC06	268811	534828	103425	38401	634338	790898	90677	8654	203122	568336	42425	45216	55101	5199733	2539098	810024	921672	681052	591045	1377499	407382	89436	56295	77018	58653	31439591	2531570	26779	67526	1038866	222420	1049762	1689230	34221	117428	323094	28865777	2227530	278213	23375	31995834	55082242	12819810	1888258	38007
Amazon	LM_2	0602-BRA325	BRA325	ARB_BRA325	203897	577959	37360	6065	204423	243855	66118	7066	43074	146043	39207	48654	17695	18258	98931	531152	1074455	1102180	1172687	2154637	26648	33754	20120	85163	17060	30820966	502630	21817	98166	820262	226460	228899	337078	6295	18587	326801	29745478	2788481	205888	39668	27945596	56159198	19123874	4716452	56853
N/D	outlier excl	0603-SG104-74	SG104-74	ND_SG104-74	182096	629146	156614	136839	666553	1107593	73195	14144	21375	81187	53910	53732	8798	340361	207986	760835	544554	222114	38935	1146112	1696235	227993	79311	46686	170656	25604065	5323492	32267	3318343	524475	160617	3329011	4027392	10576	28550	209477	20562540	772245	272797	31537	29304100	51164795	7644476	4128453	39654
MesoAmerica Caribbean	outlier excl	0604-COL474	COL474	MAM_COL474	375945	594477	101963	152462	847661	628520	52928	8270	143657	1166380	34314	67329	98772	273859	88557	137029	1030290	117819	13775	419566	1308026	212315	88553	29959	184284	26290105	6824094	25815	623926	362641	139625	626589	1227250	21982	99980	137958	26725358	1807805	122441	63685	74393503	74392362	10000856	3722248	16557
N/D	LM_4	0605-PAR59	PAR59	ND_PAR59	167229	342952	28356	3710	316978	361812	259663	10507	218780	1329588	57847	48823	110616	11749589	4039046	1241193	1053630	1344016	1153165	1721633	9760	18523	16289	112453	5347	15777628	152427	17601	404983	243681	129156	413231	654493	30700	103804	433026	25241317	1942214	263429	9481	27679543	57806332	15404672	699927	16557
Savanna	LM_7	0606-COL688	COL688	SAV_COL688	200264	321689	68161	2717	372124	934640	48460	5183	8885	184326	40356	37843	20030	6029780	3209842	809709	1190414	548420	490847	1821425	57135	23897	23408	36676	13261	45586768	2660043	27462	89625	585807	305783	1029714	1388102	32597	80818	201477	37918993	3521648	107841	51784	27687561	63176425	20937781	5507825	5190
Andean Low-Lands	LM_7	0607-PAR98	PAR98	ALL_PAR98	243062	532869	87321	7416	390903	1296460	39768	3245	9089	41964	31692	52248	6469	2693975	1206602	543748	372466	620049	638888	1114579	15741	32454	18399	29586	12415	35589749	2889012	47338	65196	510098	255002	1528135	2363797	42797	107872	136621	36159860	3524842	81844	177930	27350547	54987050	16689677	817677	94943
Andean Low-Lands	LM_8	0608-BRA846	BRA846	ALL_BRA846	236580	429983	46385	7124	311061	795060	44959	7176	500530	1288124	38757	58599	108024	1863990	1734140	683261	565126	1068117	876082	1955225	34495	38193	40737	73736	8161	47582308	996364	78773	159285	722965	420809	1522174	2433347	86323	163934	738812	26936473	2396860	160644	8011	37725189	58134223	15086354	4083778	6211
Savanna	LM_7	0609-CUB23	CUB23	SAV_CUB23	145542	266512	29058	4058	186490	285377	125356	12135	278490	541900	60584	41625	49187	4118437	1509879	636444	991099	638638	539817	1411680	44204	28421	24485	63790	8168	41730936	5456760	42322	1976537	652408	344251	1991542	3561152	21807	61467	304164	38228526	3223714	315737	64165	27959022	62358673	16353604	5709463	7083
Humid Atlantic Forest	LM_1	0610-BRA893	BRA893	HAF_BRA893	196636	472832	40763	3625	334437	243303	515766	7059	76188	377243	99780	26923	34454	12738714	2876056	503363	631052	1831637	2022553	2044511	8968	18095	13973	262536	5651	13704941	246068	38560	793414	1735182	290027	783220	1085003	59431	113552	1475587	21695559	2236727	2110572	15472	36984177	51791548	10366214	517294	114117
Amazon	outlier excl	0611-COL2360	COL2360	ARB_COL2360	395482	826780	30482	390297	1723675	787318	82758	8270	80450	290881	22603	27600	30252	31679	15550	1281052	2278935	97726	145874	722995	2373915	384807	188868	51342	348192	25308339	1883657	14982	65511	339691	112288	652150	958819	6739	23675	225225	15408572	793187	145511	4375	83313773	83313882	10275859	636331	20843
N/D	LM_8	0612-SG 638-6	SG 638-6	ND_SG 638-6	346456	661457	70550	8575	377653	835476	96583	4207	222136	418103	35978	35385	40722	4122669	1604837	548536	1003519	1020979	1036483	825017	49443	31974	15823	55350	13814	25971759	1517672	55102	1916534	479204	270823	1938712	3435463	45740	140057	502434	27674141	2043025	387116	18806	26007303	54685806	8407136	458703	48731
Dry Atlantic Forest	LM_5	0613-PAR69	PAR69	DAF_PAR69	212393	301753	45356	7124	363354	235483	106267	8881	37031	114600	41797	47183	12187	9844004	2808804	246359	325558	821792	612402	1281005	35753	25501	14120	83951	10355	14988921	33099	16180	63488	247938	218749	1183368	1428074	52812	100065	322437	19331741	1316791	348881	13795	26091486	60981116	11904544	757804	6391
Dry Atlantic Forest	LM_5	0614-BRA384	BRA384	DAF_BRA384	138662	274922	67204	7114	321833	644098	349185	5341	523796	597139	40114	41330	55668	27857	134464	1160613	2438645	638617	638453	821852	18751	26432	27251	121148	17307	8551678	410104	7642	159151	395255	43979	159454	260081	17705	157128	459790	8783184	324945	262588	23283	26357403	63401458	7122090	774885	2535
Andean Low-Lands	LM_5	0615-COL844	COL844	ALL_COL844	264089	602625	49973	7122	462159	434681	169465	17686	512749	1041948	66471	45617	99895	5430167	3335559	428895	1430776	1079448	1334824	2094237	49567	32042	14045	75757	9954	11771492	1138424	21211	1389801	242270	124289	1401141	2389772	13625	25768	375368	29814310	2202746	923094	16347	26812815	60995086	10412430	823331	37886
Savanna	outlier excl	0616-CHN2	CHN2	SAV_CHN2	257229	358428	170066	150028	750622	503792	157022	12067	8585	52288	49350	38943	7122	79147	43506	598180	609926	110200	157328	502295	1168850	220628	76337	43051	168973	27217774	5164511	34735	1218726	462239	137782	1219972	2323549	19875	55276	236513	40524575	3150576	409742	203367	16068579	69097737	14070299	603184	16557
Humid Atlantic Forest	LM_3	0617-BRA1255	BRA1255	HAF_BRA1255	199671	534259	76059	10141	493672	1149000	94004	3092	27590	81393	97983	61325	9159	7901954	2769951	1077602	516340	816147	1075658	1255079	27494	30860	33001	63614	13120	20707876	601003	19257	52021	666106	156220	395325	551707	16650	79388	292242	28725067	2107914	162340	121558	36880806	64182438	21759176	1030178	4781
Savanna	LM_8	0618-COL1566	COL1566	SAV_COL1566	328134	490094	48456	7124	327653	729720	25271	9321	281076	406824	23268	37205	38811	4288245	1912442	353741	751541	721313	559977	1777806	42970	39621	27791	39282	15340	33208587	3865261	44006	85286	484680	293091	1126426	2046237	38648	156971	285148	30280671	5829411	188752	83427	27673363	52410781	30606648	4899994	16557
N/D	LM_4	0619-BRA1000	BRA1000	ND_BRA1000	136059	356616	10243	1527	373515	254821	133347	18713	45993	215505	39345	32831	21995	12345053	3787563	519128	614888	960287	859922	3154044	9213	23218	10183	57474	13650	30082966	230156	10592	96846	524667	200150	682832	1132713	18491	38804	502770	30406209	2652687	315455	23964	38876898	56874266	13405223	4377792	4066
Andean Low-Lands	LM_5	0620-BRA255	BRA255	ALL_BRA255	249039	449636	62293	6724	312697	572089	60196	4223	9499	18743	48118	46183	51701	6786334	3354518	559900	878230	518211	419853	1572856	74462	44764	26935	70882	9577	21345568	3573852	33931	46622	331004	151229	1121437	1883072	19698	63893	497024	35049261	3833061	420930	10374	27524689	58195969	18371496	731154	65490
Humid Atlantic Forest	LM_3	0621-COL1493	COL1493	HAF_COL1493	136222	398242	57192	5060	463590	685114	86982	4714	7459	18883	38334	38988	51701	10344158	2455279	721148	653182	997845	1097645	1144492	20425	22602	27095	56720	9200	16018858	33137	12798	41553	782548	105431	280570	388298	13347	69189	296881	21295168	1457691	191803	86955	38582491	59135112	18085001	954280	7097
Humid Atlantic Forest	LM_8	0622-BRA304	BRA304	HAF_BRA304	207683	389541	55975	4557	269952	468208	79032	7990	216152	927307	27452	32486	81657	5232212	1998248	402089	295029	720741	674222	1380334	73529	51099	26803	70083	11063	33435978	1263115	24062	182943	799472	343648	944006	1589759	43614	125506	353331	40083158	3743668	337564	64895	27356022	60519170	16870301	5873377	11152
MesoAmerica Caribbean	LM_5	0623-ECU183	ECU183	MAM_ECU183	189128	325882	26266	3103	204833	843992	37623	11289	516465	1183313	32302	50204	105828	1793956	3357388	636870	594143	514785	286595	1500172	48592	37957	23288	73847	9029	24183803	1944587	34442	912684	305887	189532	918572	1643882	34071	220270	200114	24597986	1179234	261881	11111	73860671	73969435	4026546	293090	8068
N/D	LM_5	0624-CG489-34	CG489-34	ND_CG489-34	200596	382048	48812	6146	292028	540245	181633	16849	281106	203518	41965	40450	27160	208793	614656	1119060	464476	497646	377219	1320265	74432	49939	26438	67625	11762	10000926	476028	25939	554533	137600	61069	558761	910922	17984	63909	373825	24400579	1686829	329440	6308	26540607	60108776	12794864	693606	7544
N/D	LM_7	0625-MAL59	MAL59	ND_MAL59	233498	519126	49714	10017	359882	950096	39049	3973	9377	34364	31671	46390	3140	6894865	2298186	642994	361403	697799	634023	1423668	29675	28558	26852	43968	13788	60852917	2152644	28130	123726	641237	563627	923506	1339126	11065	21396	179197	36245278	2686237	161989	10554	26944135	61531563	15787575	832030	16557
N/D	LM_8	0626-CG406-6	CG406-6	ND_CG406-6	209540	272676	45351	4201	354184	686383	88715	8270	132056	811126	29301	36382	70641	9442209	2970607	499164	1356916	484746	463684	1808164	14781	19132	21665	53642	8696	28435780	947446	28040	105650	569988	205980	2179871	3136997	11243	24410	122843	27318943	1955982	147106	126004	25867611	54135485	9062387	673971	38321
Andean Low-Lands	LM_2	0627-PER546	PER546	ALL_PER546	291742	586684	63263	11555	286451	682165	46520	3701	12958	78765	14856	38163	8880	270379	736402	761841	798716	714085	716738	2178972	22424	19301	17311	36707	7615	23871485	1336001	25745	50697	274759	186597	675587	1417785	11926	31087	208097	34563312	3181609	159256	165047	27288574	61022298	20974585	960543	57936
N/D	LM_7	0628-IND90	IND90	ND_IND90	288337	401379	44856	3500	247377	880469	38028	7367	485327	984449	35661	62116	94417	1272082	1409166	734058	466070	319190	331037	1039839	15211	24033	23381	48130	11083	44499363	3389517	35249	78370	628704	265236	947382	1733555	20276	46728	168318	29849916	2169915	258575	10683	27542298	56852131	10328893	746894	31139
N/D	LM_5	0629-IND125	IND125	ND_IND125	246337	629276	65473	9534	338951	652111	66300	7176	8988	152198	60700	55432	17857	4062376	2829082	733272	625209	1123718	1200197	2543649	27640	33749	34451	55402	11244	27978369	1109164	27551	1136994	373288	182167	1144527	1950731	16725	58735	229612	35503588	2554288	271634	10087	26149276	59835042	13358744	547712	7638
Andean Low-Lands	outlier excl	0630-COL2173	COL2173	ALL_COL2173	394513	765409	175009	86585	730377	636724	94712	8270	156739	331184	29411	42548	31129	145354	24250	433947	757295	73701	16319	686617	1637476	228742	80617	39849	173307	73714742	5801651	57851	106543	847403	530896	772816	1450326	25945	44807	282637	43489196	3595561	160562	238143	27176519	53324773	15239814	686083	31362
Quality Control	QC	0701-QC07	QC07	QC_QC07	260590	536974	103410	40473	598720	768891	86478	8975	202462	558070	40594	48788	51701	4908081	2455344	780395	889288	511643	583727	1337264	125137	82919	56983	75056	57651	29764015	2286508	28056	62019	421191	207537	999241	1630946	33949	111458	293098	28074454	2183823	259070	23133	29314977	55528652	12564394	1758162	28367
Andean Low-Lands	LM_4	0702-BRA1032	BRA1032	ALL_BRA1032	398772	499390	56355	8522	343907	949480	92832	5928	273372	424938	16227	25958	41201	3905020	2404753	447281	572031	490764	487189	1954105	6602	17359	17974	52832	9356	28958255	1213029	23461	77313	520402	149286	1191156	1585519	12147	26030	116638	29484668	2273338	98956	134186	26853183	58984932	15492889	728486	5774
Dry Atlantic Forest	LM_4	0703-BRA1444	BRA1444	DAF_BRA1444	196415	311980	53427	7124	355422	862496	92785	10694	317289	364065	30977	38076	37663	6313276	2037718	941575	728982	646610	627812	1627604	56148	50007	25657	70242	14900	26268841	804348	41060	101667	415163	276278	1460632	1912696	36126	130969	666147	22571696	1802006	368191	93800	32875552	61829828	13459991	642861	2636
Dry Atlantic Forest	LM_4	0704-PAR35	PAR35	DAF_PAR35	235866	430996	48264	5911	283584	658364	248242	8129	354311	533768	37656	52695	49585	1867674	1510011	559103	528175	1033063	873362	1228397	22174	23381	22778	97286	12987	6671020	466168	12021	465747	714232	72522	457142	766949	36562	275054	441900	23715028	1560757	294715	40305	25838853	56187804	10522864	5070263	60421
Savanna	LM_7	0705-COL1505	COL1505	SAV_COL1505	219821	589428	77948	12380	415328	1117355	68614	7193	13954	154062	34039	31660	14566	9929466	3987493	805395	1083108	782198	873584	1741211	48942	45563	21364	56444	17684	29596556	2014334	28369	64720	368285	174785	792976	1123268	20397	61997	199911	31087490	2290411	142731	43719	84253039	84239554	14136845	4248778	8493
Dry Atlantic Forest	LM_4	0706-PAR135	PAR135	DAF_PAR135	225036	502186	63837	6170	500210	604709	182231	7537	254833	876473	39562	38366	79092	14323083	5349905	1051099	483275	1174852	1278128	1445788	29180	19355	13022	119052	3590	17836806	25239	22252	1217601	437144	108090	1230373	1813104	43917	135424	265988	23339813	1532693	270671	9602	25774453	58163295	13136418	702734	45279
MesoAmerica Caribbean	LM_6	0707-COL634	COL634	MAM_COL634	186748	404836	55120	5678	323661	331288	74363	12469	339657	1268192	31280	39783	103525	4934234	2961988	729961	1514061	501713	721699	725420	28378	28563	30826	104015	7072	39903029	1361151	17677	87834	623825	336502	1076572	1836044	38016	209860	401243	26610791	1998611	399758	56912	26969022	50212101	8254741	3732458	3443
Dry Atlantic Forest	LM_4	0708-ARG94	ARG94	DAF_ARG94	230575	342551	52075	6081	261410	979442	150985	13724	222764	807280	26369	49703	75830	225143	575270	758455	678220	561327	421400	899089	21978	21845	17995	79786	6405	12536196	2355135	11402	480404	983129	32323	480976	664097	35360	300052	411128	20529914	1239466	251079	5541	26424693	64145562	20845815	942628	12434
N/D	LM_6	0709-CG487-47	CG487-47	ND_CG487-47	173226	505230	58315	9200	276292	278865	153777	8787	334078	951072	39384	41406	85557	6962972	4049345	198640	524871	1209351	1383929	2189464	49759	36922	18477	123707	14761	23883356	2223513	25925	1136952	379402	257122	1148653	1910971	40103	62208	268049	27066325	2039965	784650	54311	25272258	54385786	9044859	3560188	50322
N/D	LM_4	0710-SM643-17	SM643-17	ND_SM643-17	330055	440132	53463	8628	392346	750929	107754	19185	512170	537787	21744	26824	52246	8039428	3384067	593889	884470	473746	587551	1163009	25559	40319	43862	89437	6612	26673994	1463757	13157	525626	371099	160929	532747	931635	83226	250458	685803	25448802	1939492	731572	43318	29223124	47848602	10715504	3575980	8092
Amazon	outlier excl	0711-BRA468	BRA468	ARB_BRA468	227178	418724	131591	111741	546865	394179	72993	12729	10799	34653	67579	52995	4054	109118	55977	1015220	1127921	169462	90766	934260	210686	210857	96792	55866	127436	45198151	5340885	38468	2186754	612917	266836	2197444	2615513	8103	20378	382669	31592329	2167984	145309	67655	24788633	53735009	11702220	4173551	8984
N/D	LM_6	0712-COL1178	COL1178	ND_COL1178	219782	474631	55812	5208	291389	397615	64218	23560	348328	858136	23028	34352	84556	5414575	4055587	682519	307062	818172	1094358	2271251	18936	20379	15291	73383	10062	39800129	1901402	14870	61210	496872	302404	837309	1343324	44861	119568	290245	29582558	3100973	285291	48176	26394808	57089379	17728538	4199064	4963
Andean High-Lands	LM_4	0713-PER390	PER390	AHL_PER390	220862	461962	42163	8294	353462	636437	48387	2717	29178	106875	27548	44048	12034	2220607	2635051	973505	906566	363003	285093	549063	29352	45265	59934	83298	21692	38105878	2698638	18653	76489	414820	421813	931906	1652575	57566	191291	324277	26591826	2165262	366064	22134	75517884	75607416	8953287	773710	3409
Andean Low-Lands	LM_5	0714-VEN77	VEN77	ALL_VEN77	340458	537936	87535	5446	317820	717099	150563	14443	13415	80461	65067	56664	7922	4352939	2233350	586500	553728	447559	628767	1014290	67096	66384	48370	131036	13503	17798860	3466296	30173	1084745	243708	113311	1091658	1592613	17368	54746	339975	29345141	1833070	275377	6574	26613817	60333650	12021902	753581	108548
Humid Atlantic Forest	LM_5	0715-BRA1282	BRA1282	HAF_BRA1282	364697	766333	45999	4178	341257	629478	90920	4087	7449	14971	18761	26810	51701	49288	151074	729418	1024599	789489	546572	1229443	44489	44481	51050	110022	10756	14018998	464065	14793	41913	142250	91111	256716	412730	68102	283504	620390	12134242	603675	382424	39177	79386786	79380512	4892080	224777	11025
Savanna	LM_7	0716-VEN200	VEN200	SAV_VEN200	169062	333403	57260	3610	219323	535601	103855	11824	256938	361213	46280	46147	33079	9929097	4927381	760689	1093911	715884	580890	1713117	33772	29513	36396	61743	5136	30518091	1298780	24968	76118	306907	414237	708023	1077731	21050	94678	163139	29469945	2671440	161458	45096	26780846	61354559	15837042	5095188	5658
Humid Atlantic Forest	LM_4	0717-BRA132	BRA132	HAF_BRA132	239412	687736	75013	16270	453886	1262950	103982	4202	98751	323426	25704	43917	30213	4382030	2532505	631110	997450	227988	933177	1862433	54332	41039	41812	56055	20056	24748190	1161614	11744	60659	1110551	125439	438762	666299	18426	42404	540952	32602175	2616511	231155	18912	37774758	54066235	16455578	4355757	54499
N/D	LM_6	0718-IND91	IND91	ND_IND91	226705	586249	64306	5256	383374	897183	36528	2903	9772	141158	90507	93526	12690	7559632	2930110	477595	892863	860371	1101580	1626030	26726	24921	13167	54027	6775	45786303	2685282	49088	87193	815713	416188	1917214	3359459	20751	63638	246839	34429634	2958261	267457	25938	26872167	59264096	13664739	789408	5041
N/D	LM_6	0719-CM5655-4	CM5655-4	ND_CM5655-4	185236	427278	58893	6134	321301	419352	51767	7524	18495	230696	28024	32328	24676	3497545	4334903	616242	627846	1181745	1130533	2244289	21461	26051	25981	54948	12427	49118402	561046	10560	111114	731809	526698	1289862	2233210	43143	132653	206687	36725044	4097862	89745	104422	28301364	52447393	16768865	5443915	16557
N/D	LM_6	0720-SG424-19	SG424-19	ND_SG424-19	118019	252201	44195	7124	216215	430920	77051	6761	289723	1800424	76853	78984	149541	7586888	4274627	724077	651185	903446	920884	802958	17142	17142	11576	91674	3814	49317089	1611809	17040	142633	821931	486690	1300790	1936097	90506	192760	542163	23401585	1588738	554402	19040	27217650	49441381	6707347	489556	36658
Dry Atlantic Forest	LM_4	0721-ARG73	ARG73	DAF_ARG73	251981	414073	61300	4667	325184	318213	140702	10498	213682	559724	31226	37297	52399	12038224	3343458	576908	763594	1062512	1108727	1435089	7675	16762	16137	65218	12731	19880773	930309	13938	85477	425800	193054	1452499	2188355	24240	57779	234298	25929582	1862642	145624	24641	25261269	62852151	18422472	7393525	17746
Savanna	LM_7	0722-ECU33	ECU33	SAV_ECU33	241085	432454	82385	7574	468047	955074	73290	5838	16766	176075	28430	28372	18369	7478032	3330352	453506	797083	584611	604648	1801362	15173	25799	25799	43747	16208	34623163	3517066	26376	1235376	415672	218549	1243258	1753741	27599	71706	246512	33522340	2680354	221622	48100	23128624	63355255	16690111	4733887	11742
MesoAmerica Caribbean	LM_5	0723-COL490	COL490	MAM_COL490	327150	1009781	76292	7468	257858	801166	53855	3745	317753	1165317	24968	41720	100929	933718	1223724	244067	1595587	921340	1514609	2009124	67744	72727	48364	57556	24082	30722518	1917540	24441	64265	396941	168954	422449	851987	41878	181242	449534	32671107	2459666	234631	13931	30143324	46883319	11461715	624235	60073
Dry Atlantic Forest	LM_4	0724-BRA1031	BRA1031	DAF_BRA1031	207268	336344	62780	4286	383879	524458	151932	9199	203348	921027	62754	35896	92825	10756694	2678615	730791	1215559	756687	804347	1677283	18550	25953	18180	90280	4844	36879696	1795004	15095	116291	654609	344566	968045	1709681	26624	66118	208857	34330036	2875461	275810	175706	26092391	58686583	19041362	843237	78560
Dry Atlantic Forest	LM_4	0725-PAR18	PAR18	DAF_PAR18	240133	505651	59452	12505	373954	563861	260306	7827	826072	1028429	60855	53236	90366	5316396	2334243	1630406	1898697	972560	987251	1031353	42605	48789	38691	165136	8075	10340400	318615	9665	53469	405124	71965	589603	879809	28526	158515	519635	15336948	1035369	425799	7496	26856633	57130813	10435323	883604	27406
Dry Atlantic Forest	LM_4	0726-BRA1305	BRA1305	DAF_BRA1305	226420	592650	48789	7970	365597	650362	103752	7297	9719	51449	47611	43782	6712	2095616	1524036	603719	723155	942928	1019293	207496	66647	43928	25297	105386	10541	16386301	848789	9399	57142	246793	134388	619978	961502	31929	86390	342056	26056091	1677672	268958	47456	27621197	54816674	9944655	4440599	10150
Dry Atlantic Forest	LM_4	0727-BRA600	BRA600	DAF_BRA600	275401	371116	59357	5326	380520	786394	291843	22695	281528	373862	100048	41550	37169	11098725	2681152	550676	1031501	1126629	1261745	1433291	35669	29110	34294	101925	3338	13751968	316751	20782	55381	733273	127832	401246	614230	31218	138919	587044	30973363	2175801	377030	54106	25938567	55124347	11189066	4919292	47128
N/D	LM_5	0728-CG1139-2b	CG1139-2b	ND_CG1139-2b	297341	698941	80592	5722	361379	1524582	156895	8270	553055	1229435	43423	66816	107309	1289844	1120591	671652	966425	885547	1287318	192794	45922	70808	83619	40450	29026	19909759	945265	25962	56006	331609	94539	492022	852675	12489	56481	482401	28954061	1850470	197279	127335	37397632	51246122	11037707	439343	59773
MesoAmerica Caribbean	outlier excl	0729-MEX96	MEX96	MAM_MEX96	432108	635873	59412	219104	1168976	653201	63994	8270	13846	95928	51726	52226	9932	138611	79598	368452	1238204	56498	18544	590918	2457948	402925	122213	36816	226032	28673163	8081350	22916	47472	259503	220381	827744	1291960	44703	217855	347394	26810454	1632622	420240	74215	23969317	50056998	7910582	3924009	2873
Humid Atlantic Forest	LM_4	0730-BRA219	BRA219	HAF_BRA219	224278	353947	26854	2964	231242	641340	74332	16875	5627	19868	51997	59096	51701	2223645	1787296	305406	251630	797716	709246	534688	31189	28699	18696	67137	13709	30492134	1401658	9693	159441	685171	264097	716912	1223547	17894	71556	189259	26593028	1328492	143330	114717	27972155	50355595	7535020	518252	93915
Quality Control	QC	0801-QC08	QC08	QC_QC08	284522	531084	117057	56493	589631	748338	87259	7537	211120	559366	41377	43523	50361	4756779	2428070	789384	889351	513999	589781	1388320	404602	83167	57196	75474	54803	29990899	2531453	28755	71645	426768	208332	998865	1628202	35103	115463	293819	27871306	2167172	255114	22481	29064754	54507717	12570354	1886682	28803
N/D	LM_7	0802-TMS30555	TMS30555	ND_TMS30555	165848	323009	57291	7124	299001	1254999	78701	6388	439097	736817	29151	34965	66198	6989787	3447848	679259	665936	865805	701014	1790837	28718	30201	30417	50753	16077	37915499	1986591	35409	71903	503923	295696	1081724	1901269	8680	20672	423210	33646709	2798719	184793	154781	36519808	61369380	18847102	778632	108529
N/D	outlier excl	0803-MEX36	MEX36	ND_MEX36	505708	641459	62789	270474	1169840	665819	82812	6875	278184	1387176	23146	26979	120888	246510	76493	1933244	556777	182916	24070	1141702	1303341	261379	85396	42288	356832	32595015	10609128	25698	807314	303601	198204	810373	1233370	15530	32043	733194	44906073	2860597	157929	18007	27934716	49849244	9480854	579815	6050
Humid Atlantic Forest	LM_5	0804-BRA1261	BRA1261	HAF_BRA1261	216422	512694	28707	4652	239922	1041975	114182	5650	414324	786792	12666	23682	76014	118304	15854	724409	469074	799613	796431	983427	52555	44602	27654	84178	13230	7170674	407718	11617	588054	1788628	41501	591020	842037	45861	251320	396958	11041837	903002	158533	197041	35471098	52782998	11702104	3746956	5117
N/D	LM_6	0805-SM1713-26	SM1713-26	ND_SM1713-26	156111	433604	41479	7548	175907	543646	27887	7404	583909	3179259	23181	43943	274499	2757765	3122292	753602	666895	1181613	1055863	2412191	32306	38347	19068	44946	15239	43715953	2034631	20674	134124	777900	416052	1062639	1705791	27612	57465	194588	25264049	1229837	219412	54300	70794118	70867256	4950425	2590991	16557
N/D	LM_4	0806-BRA1442	BRA1442	ND_BRA1442	213157	547634	61057	9888	345571	819579	103864	8418	168019	371716	35932	44586	36597	5629409	2516272	772853	619687	1027889	1210835	1665641	29609	30176	19981	99872	11119	19132681	442176	8292	362659	264438	114070	365082	484448	7379	29381	207633	32765175	4043899	122205	55758	26415335	55228213	28540245	6934306	60077
Andean Low-Lands	LM_5	0807-VEN210	VEN210	ALL_VEN210	276375	430883	61179	4696	297010	573441	148469	10957	371131	365448	38692	38515	36194	43427	382785	990695	428404	415368	495970	537047	23145	22739	25160	67033	15583	9996166	516529	33098	694747	124277	83626	701098	1204450	26765	89681	412416	20515359	1260982	359122	11304	27145111	53624990	7912070	547270	6004
N/D	LM_7	0808-CG7-64	CG7-64	ND_CG7-64	179460	320879	68213	9234	262387	521348	79345	11936	118649	719220	75874	63702	64398	4358031	2633265	587537	1809897	552159	736056	467942	17268	26097	24522	86834	12463	28229929	2261413	21712	635728	264738	248627	645472	1134938	45973	243400	363973	34136210	3438569	254493	69384	25391225	57023063	16884953	4846190	3486
Humid Atlantic Forest	LM_5	0809-BRA977	BRA977	HAF_BRA977	303086	878311	16993	15961	386601	1265733	84876	6238	283375	622264	24915	43486	58934	93288	8095	1362006	684707	462243	679803	2232881	176273	118702	65656	77500	17031	12404565	362806	15950	188688	588915	40599	190353	284887	45774	269422	349388	17735643	583594	439663	22583	71860709	71934797	4263999	1853775	13096
Humid Atlantic Forest	LM_3	0810-COL1912	COL1912	HAF_COL1912	293954	701004	81038	7468	506714	1104392	105823	4545	8827	18677	40990	45205	51701	5187480	1824802	720795	574846	1269249	1361212	1230916	51810	31312	17188	72008	10172	17935375	616454	19950	39386	734023	104998	388526	534865	12134	77456	331342	27383548	1948224	221349	117088	36211945	63178220	21048676	993815	7501
N/D	LM_7	0811-IND135	IND135	ND_IND135	471673	682566	70087	6872	501235	1134355	37300	7378	630250	872233	26979	33088	80957	103557	299673	1487049	1669778	166808	840641	847325	17141	25892	20564	45852	17053	55887740	5703407	34050	115976	775940	368430	1273385	2266994	13543	37583	131426	31950096	2221556	106023	11768	27900998	53215981	11937104	788545	6711
Dry Atlantic Forest	LM_4	0812-BRA1169	BRA1169	DAF_BRA1169	88178	241281	34096	5337	205974	282531	196680	6152	335585	229391	37901	45108	25423	6389623	1748391	516762	412975	737541	445455	946762	48229	30313	13369	110360	11502	16618818	673207	12281	101278	345929	245033	670405	1036605	61989	154913	612015	21542557	1467251	379561	89704	86676984	86683544	11539249	759969	2955
[truncated: 44 more rows]
[truncated: 61 more columns]
