# Supplementary material for: Integrated genetic and metabolic characterization of Latin American cassava (Manihot esculenta) germplasm
Source: Plant Physiol. 2023 May 6;192(4):2672–86. doi: 10.1093/plphys/kiad269 (PMC10400033; doi:10.1093/plphys/kiad269)
Supplement: kiad269_Supplementary_Data [file kiad269_supplementary_data.zip › Suppl Dataset S9_Phenotype vs RootMetabolome_CorrelSummary.xlsx]

## Sheet: Sorted by corr.
Supplementary Dataset S9.
Dry Matter (%)	Pearson r	P val		PPD (%)	Pearson r	P val		Cooking Time (min)	Pearson r	P val		HCN (ppm)	Pearson r	P val
Dry Matter (%)	1			PPD (%)	1			1.02_936.1925	0.250244	0.00201167		1.09_266.1006	0.661356	2.43832e-36			r		P VAL
0.9_406.0381	0.250295	2.42324e-05		0.69_454.1095	0.24894	0.000341635		1.08_422.1003	0.231816	0.00202309		Linamarin	0.641141	1.3852e-33		0.6	> 0.6		0.0001
0.68_508.1642	0.250188	2.52775e-05		0.69_894.1685	0.239672	0.00057308		Hypoxanthine/purinol_1.04min	0.229389	0.00313033		2.58_361.0469	0.579079	1.31909e-23		0.2			0.001
6.33_1168.6559	0.229056	0.000116549		6.19_602.2009	0.217366	0.00288046		1.04_483.1267	0.221094	0.00194819		2.58_307.1272	0.577441	4.04149e-26		0.1			0.01
0.9_636.0181	0.227389	0.000134797		0.95_481.9474	0.20571	0.00323607		0.98_458.1276	0.21804	0.00219778		Lotaustralin	0.571697	1.94104e-25		0	0		0.05
0.92_872.0089	0.219727	0.000281789		0.63_426.0774	0.203204	0.00364052		0.76_560.0491	0.196282	0.00595743		1.32_502.1981	0.566225	2.32964e-23		-0.1
0.9_865.9991	0.219683	0.000228847		6.19_534.2134	0.20116	0.00526404		1.32_502.1981	0.195912	0.0078629		2.58_351.0913	0.561393	3.00686e-21		-0.2
6.68_1176.8516	0.216391	0.000285347		0.9_1114.0602	0.189209	0.00699911		7.72_274.0055	0.194992	0.01083		1.26_409.1588	0.547597	1.19586e-20		-0.6	< -0.6
0.91_658.0014	0.20958	0.000445733		7.76_835.9942	0.187183	0.0181478		1.31_162.0531	0.189509	0.00796803		1.5_409.1584	0.545289	8.84161e-23
Sucrose-FA	0.185778	0.00193913		0.77_894.1685	0.18545	0.00807395		Scopoletin_scopolin in-source fragment	0.186222	0.0159719		1.31_162.0531	0.541365	1.71179e-22
0.9_437.9752	0.184629	0.00199402		4.25_772.206	0.181292	0.0107869		Hypoxanthine/purinol_0.67min	0.18502	0.00942705		1.73_674.1775	0.537637	3.76006e-22
5.83_942.4886	0.175482	0.00333005		0.68_508.1642	0.165286	0.0187345		1.1_630.1955	0.182678	0.010789		2.43_409.1581	0.53358	8.75556e-22
5.83_924.4986	0.174716	0.00347246		0.65_907.1968	0.16062	0.0220655		1.09_554.1817	0.17848	0.0127781		1.52_412.1846	0.525472	2.34925e-20
0.63_426.0774	0.167996	0.00497854		4.24_436.2309	0.149983	0.0427133		1.09_266.1006	0.174219	0.0145993		1.09_554.1817	0.524434	6.64796e-21
0.91_1136.0407	0.165337	0.00580976		1.76_490.1251	0.148719	0.0422165		5.72_416.2038	0.169516	0.0257716		2.58_189.0642	0.522199	5.82174e-19
0.79_432.1125	0.164607	0.012045		0.62_510.0368	0.146762	0.0366666		0.78_1198.3251	0.167066	0.0195758		3.18_736.2034	0.516247	3.34619e-20
1.03_235.9918	0.159808	0.00759192		0.94_906.0621	0.141758	0.049839		3.18_736.2034	0.165456	0.0211351		1.31_189.0641	0.501847	3.16929e-17
0.75_447.1591	0.159005	0.0081341		1.02_936.1925	0.141617	0.077822		0.87_1128.2132	0.162794	0.0233321		2.14_379.1482	0.479892	1.24363e-15
0.92_525.9929	0.158222	0.0083381		5.02_546.194	0.141396	0.0469205		Linamarin	0.162515	0.0228575		2.58_162.0527	0.46978	1.24001e-14
4.94_511.3192	0.155737	0.00955906		3.56_416.1652	0.140761	0.0462487		0.55_293.9402	0.162059	0.0232477		1.1_630.1955	0.453902	1.96429e-15
4.94_666.3223	0.152715	0.0109233		0.74_918.1395	0.133117	0.0589419		Scopolin	0.161499	0.0327484		0.86_265.1171	0.447887	4.0286e-15
0.93_428.0191	0.150809	0.0118166		4.63_540.2213	0.131628	0.0631796		0.74_144.0431	0.160775	0.0243777		1.08_608.2149	0.4465	5.60281e-15
7.63_308.2022	0.150566	0.011955		1.76_574.0792	0.128433	0.0692119		Lotaustralin	0.160719	0.0248001		1.08_422.1003	0.443861	1.9168e-13
0.9_673.975	0.148944	0.0132476		0.76_2076.4939	0.128395	0.0685992		1.76_574.0792	0.159977	0.0258679		1.83_280.1167	0.442607	1.14236e-14
Trihydroxy-octadecadienoic acid (Tri-OH-C18:2)_8.03min	0.147004	0.0141535		0.8_514.0944	0.126429	0.0766711		0.87_311.9829	0.159476	0.0283843		1.08_518.0626	0.437747	2.14411e-14
0.91_443.9929	0.146077	0.0147807		4.47_438.2472	0.124825	0.0828886		0.68_522.1803	0.159167	0.0262463		0.97_394.159	0.430245	6.57e-14
0.63_554.1816	0.145565	0.0158924		0.61_129.9672	0.124819	0.0760032		5.75_372.2163	0.158091	0.0285196		1.73_696.1591	0.422138	2.36145e-13
1.05_449.9996	0.144803	0.0160655		2.79_473.1659	0.122037	0.0851637		0.89_884.0784	0.157329	0.0288809		1.08_770.268	0.417495	5.0318e-13
1.03_332.0364	0.143622	0.0167592		Succinic acid	0.119995	0.0913758		2.58_162.0527	0.154231	0.0452723		0.84_394.1594	0.412144	8.76213e-13
0.91_1000.1158	0.143058	0.0171976		5.95_278.075	0.119045	0.0907065		1.08_608.2149	0.153809	0.0318082		6.39_496.2688	0.401086	5.65891e-12
0.91_719.9974	0.142233	0.0282441		Prunasin anitrile pentoside (Benzyl alcohol pentoside)	0.118095	0.0941506		0.84_394.1594	0.153525	0.0321291		1.32_337.138	0.393595	2.51509e-11
3.61_370.2586	0.140286	0.0195003		0.84_385.9862	0.112993	0.109355		1.87_241.0933	0.153387	0.0322868		1.52_367.1481	0.388465	2.24849e-11
0.75_572.1	0.140047	0.0194886		7.6_393.99	0.112525	0.161938		0.97_353.133	0.152628	0.0336213		1.32_315.0824	0.377946	1.06719e-10
0.89_651.9903	0.135904	0.0236866		2.15_369.1097	0.11096	0.120595		1.11_168.0538	0.150507	0.0366862		2.58_325.0923	0.377113	9.10573e-10
4.26_554.2007	0.132131	0.0335456		0.75_224.0536	0.102679	0.144903		0.75_853.2622	0.147858	0.039131		1.73_718.1416	0.370082	2.36524e-10
Glutathione disulfide; GSSG; Oxiglutatione; Oxidized glutathione	0.130753	0.0292844		1.11_374.0858	0.101397	0.193639		0.94_906.0621	0.146076	0.0472516		Deoxypentosyl hexose	0.368357	2.90564e-10
5.83_922.4571	0.130484	0.0302197		0.65_416.051	0.0994459	0.158056		0.71_782.2094	0.145753	0.0420411		1.74_452.1292	0.3575	2.95648e-09
0.58_113.993	0.130437	0.0296815		1.98_398.0831	0.0973387	0.17031		1.73_674.1775	0.14469	0.0435779		Pantothenic acid	0.350826	1.92002e-09
0.9_903.9572	0.130158	0.0306387		6.42_440.3379	0.0967392	0.170811		0.55_357.9312	0.142575	0.0462085		1.82_573.2648	0.342579	5.81874e-09
0.69_454.1095	0.125751	0.0361204		5.95_210.0872	0.0954003	0.175755		0.8_191.9815	0.142006	0.0500403		3.36_404.133	0.332693	1.56911e-08
7.52_286.1365	0.12561	0.0363314		0.75_708.0338	0.0947793	0.178597		0.79_1146.2987	0.141859	0.077309		1.28_104.0486	0.331904	1.42322e-08
2.8_507.9782	0.122943	0.0412551		0.65_768.1931	0.0942038	0.182353		2.58_351.0913	0.141387	0.0683692		3.17_452.2268	0.330442	3.48803e-07
5.83_842.496	0.120446	0.0451937		0.64_800.1986	0.0941234	0.181635		0.56_425.9163	0.140531	0.0494596		1.74_454.0775	0.324815	1.49501e-07
2.77_298.1422	0.119979	0.0489036		4.1_552.1859	0.0936246	0.191815		0.56_419.903	0.140319	0.0498066		1.75_354.1538	0.315559	7.62926e-08
0.62_510.0368	0.118333	0.0487182		0.66_716.2408	0.0923718	0.191043		0.56_289.9441	0.140243	0.0499316		0.56_419.903	0.304131	2.328e-07
0.9_541.9665	0.118289	0.0492148		0.9_903.9572	0.0906347	0.198436		0.76_1718.4179	0.139766	0.0519335		3.36_404.1326	0.291693	8.53991e-07
0.9_771.9493	0.117808	0.0505713		3.61_370.2586	0.0903533	0.200964		2.14_379.1482	0.137501	0.072065		6.07_466.1851	0.288877	1.50971e-06
4.94_616.3254	0.116668	0.0528613		0.75_572.1	0.088787	0.207778		0.87_418.0372	0.136543	0.0569902		4.1_416.1665	0.287955	1.14108e-06
0.9_519.9769	0.114574	0.0568383		5.41_524.226	0.0885939	0.213372		0.81_498.1192	0.13615	0.0740794		4.51_606.1942	0.285347	2.5553e-06
7.7_287.9881	0.109675	0.0678624		2.93_282.1467	0.0873539	0.218705		2.43_409.1581	0.133112	0.0635787		4.45_474.1387	0.281762	2.4436e-06
5.02_524.2116	0.108785	0.0706488		2.57_410.1585	0.0872126	0.266809		3.96_298.1422	0.1313	0.0680173		4.5_538.2063	0.275372	3.27717e-06
3.87_488.1528	0.108595	0.0716632		0.79_269.9545	0.0864089	0.222579		5.95_278.075	0.129679	0.0700561		1.7_519.2322	0.275333	5.16939e-06
4.63_540.2213	0.108286	0.0730012		0.81_305.9998	0.0852904	0.227478		2.58_307.1272	0.128725	0.0721595		0.97_353.133	0.274866	3.56456e-06
0.9_1114.0602	0.104665	0.0820577		1.76_222.1109	0.084981	0.230345		0.84_1092.2409	0.127476	0.075748		3.96_298.1422	0.274641	3.63317e-06
0.65_907.1968	0.102794	0.0871315		0.58_113.993	0.0821641	0.243857		4.63_540.2213	0.127448	0.0773494		3.23_472.1214	0.274301	3.58984e-06
6.19_602.2009	0.100605	0.109		0.91_475.9313	0.0800809	0.257248		4.51_606.1942	0.126796	0.0863161		1.92_516.2075	0.270426	5.17755e-06
0.99_349.9369	0.0983078	0.102526		2.77_298.1422	0.0779898	0.276007		7.32_247.9906	0.126796	0.0765691		1.76_222.1109	0.270303	5.44211e-06
0.59_132.0901	0.0979738	0.103077		6_712.4061	0.0777642	0.31203		3.23_472.1214	0.124796	0.0821623		3.95_388.2091	0.266301	7.00654e-06
0.89_881.9724	0.0957542	0.111808		0.79_1050.1517	0.0754091	0.286138		1.73_718.1416	0.124054	0.0856381		0.75_309.1074	0.264117	8.70197e-06
4.94_452.3364	0.0955635	0.111874		0.88_459.9674	0.074959	0.287826		2.58_325.0923	0.120576	0.116204		3.4_476.1539	0.26299	9.53401e-06
0.58_304.069	0.0928038	0.12334		0.65_842.1316	0.0743068	0.292053		2.58_361.0469	0.118324	0.118869		Lotaustralin anitrile-6'-apioside	0.250801	3.63327e-05
0.75_708.0338	0.0926826	0.12315		3.03_436.1545	0.0733985	0.299216		1.13_183.0534	0.117029	0.106897		Phenylalanine	0.250756	2.50331e-05
2.93_282.1469	0.0902689	0.135392		0.91_1136.0407	0.0718144	0.309795		1.76_422.1395	0.116253	0.105569		0.75_282.0957	0.244296	3.83105e-05
5.83_792.4988	0.0900036	0.139462		6.39_496.2688	0.0717121	0.315387		2.58_189.0642	0.11582	0.126932		1.96_330.0953	0.244257	7.11917e-05
0.65_504.1684	0.089814	0.135235		0.62_790.1607	0.071668	0.309575		1.88_303.0637	0.113814	0.114074		4.75_390.2254	0.240076	5.59149e-05
0.65_516.2274	0.0862228	0.15237		6.33_1168.6559	0.0714366	0.311144		6.99_688.3331	0.113246	0.115902		1.13_183.0534	0.238598	6.83783e-05
0.58_288.0917	0.0861536	0.1527		0.55_357.9312	0.0714326	0.311171		Fumaric acid	0.112347	0.143472		4.45_474.1386	0.23782	7.69239e-05
2.78_582.1019	0.0857257	0.15551		0.86_1166.1736	0.0707615	0.31696		0.89_1112.24	0.112183	0.129484		0.74_144.0431	0.222376	0.000185525
0.62_416.1525	0.084566	0.159676		0.7_440.0939	0.0697553	0.322699		0.88_654.1007	0.111369	0.121138		7.13_688.3295	0.221841	0.000203072
7.51_694.3802	0.0838079	0.164231		0.69_1064.2996	0.0697148	0.32298		1.08_770.268	0.108832	0.131912		0.78_338.0857	0.219815	0.000232882
0.76_504.1695	0.0837011	0.164004		0.81_686.0716	0.0685279	0.332515		Hexose	0.108167	0.131276		4.26_554.2007	0.216797	0.000441381
0.84_692.0565	0.0835514	0.16553		5.83_792.4988	0.0682628	0.340524		0.74_944.2605	0.106309	0.138073		7.78_242.1544	0.216626	0.00027379
0.9_1016.0894	0.0827941	0.169411		7.13_688.3295	0.0679348	0.33794		5.95_210.0872	0.106016	0.139165		6.45_156.1163	0.214182	0.000338645
0.66_120.0427	0.0825799	0.169745		0.56_289.9441	0.066989	0.342305		3.98_538.2056	0.105151	0.146633		0.71_580.1859	0.21291	0.000359024
6.42_440.3379	0.0823487	0.171726		0.9_865.9991	0.0665702	0.345338		1.73_696.1591	0.104702	0.146251		1.35_337.0758	0.212272	0.000413141
7.58_275.9997	0.0801079	0.199654		7.63_308.2022	0.0661969	0.348056		0.97_394.159	0.104318	0.14669		1.77_398.119	0.210955	0.000417859
Hypoxanthine/purinol_0.67min	0.0771568	0.19964		0.88_348.0279	0.0659244	0.350049		3.03_436.1545	0.102629	0.153379		5.83_219.995	0.208705	0.000837562
2.78_690.0772	0.0757017	0.212453		5.83_942.4886	0.0656016	0.352418		0.66_447.1586	0.102286	0.153696		Protocatechoyl hexoside	0.207112	0.000587339
2.78_746.2015	0.0751377	0.217595		0.82_744.077	0.0653445	0.354312		0.79_856.2098	0.102229	0.154997		1.76_574.0792	0.205716	0.000583955
Prunasin anitrile pentoside (Benzyl alcohol pentoside)	0.0739828	0.21966		Trihydroxy-octadecenoic acid (Tri-OH-C18:1)	0.0645401	0.36028		3.84_466.1478	0.101316	0.162019		Scopoletin_scopolin in-source fragment	0.2051	0.00127464
0.89_689.9489	0.072971	0.225204		4.92_654.2531	0.0645303	0.378962		1.83_280.1167	0.0988471	0.170299		1_283.0926	0.202871	0.00144321
0.66_716.2408	0.0727428	0.227507		Catechin	0.0641602	0.384286		1.03_228.0247	0.0986397	0.172323		Scopolin	0.201786	0.00119607
0.64_800.1986	0.0724285	0.228681		0.91_1000.1158	0.0635376	0.369003		6.45_156.1163	0.0984947	0.171835		6.45_222.0882	0.200198	0.000823533
7.72_274.0055	0.0721117	0.260835		0.81_498.1192	0.0632052	0.400603		1.96_330.0953	0.0983817	0.185178		7.28_269.9919	0.199922	0.000801585
0.65_114.0323	0.0716319	0.234704		4.51_606.1942	0.0631508	0.38545		1.08_518.0626	0.0974448	0.175347		0.68_522.1803	0.199504	0.000840722
0.78_112.0182	0.0710045	0.239696		4_386.1953	0.0621126	0.378668		0.98_556.1252	0.0972197	0.184421		1.75_568.1613	0.196705	0.0010634
1.56_363.0246	0.0704673	0.24242		1.65_434.1429	0.0618805	0.381645		7.13_688.3295	0.0965289	0.180593		Homogentisic acid	0.194594	0.00118137
0.65_416.051	0.0704185	0.241891		4.75_390.2254	0.061628	0.38479		0.86_348.0306	0.0958241	0.181538		2.15_369.1097	0.19456	0.00134188
2.78_740.1862	0.070401	0.246327		3.99_446.1799	0.0609733	0.395906		1.77_398.119	0.0949799	0.187722		3.03_436.1545	0.194516	0.00113839
2.78_514.1146	0.0702229	0.244922		6.07_466.1851	0.0605874	0.401356		0.65_400.064	0.0930812	0.195575		5.75_372.2163	0.190879	0.00150142
7.75_245.9927	0.0701653	0.243592		0.77_846.2847	0.0600842	0.395645		4.85_196.0718	0.0904062	0.208785		7.36_384.0344	0.186428	0.00183248
7.76_835.9942	0.0692211	0.303424		0.99_349.9369	0.0592421	0.402312		0.88_748.1422	0.0896721	0.21252		1.87_241.0933	0.186294	0.00184669
0.91_475.9313	0.0686602	0.255608		0.89_689.9489	0.0583399	0.408358		0.92_525.9929	0.0895799	0.212993		0.68_405.1131	0.183693	0.00210374
2.78_808.1734	0.0669439	0.273023		2.58_325.0923	0.0581215	0.440929		Catechin	0.0890194	0.236014		5.41_524.226	0.183228	0.0023275
2.78_724.22	0.0667238	0.27282		2.58_162.0527	0.0576787	0.44703		1.57_279.0604	0.0880043	0.223598		4.16_382.1848	0.182724	0.00230704
0.55_295.9609	0.0659092	0.273444		Glutathione disulfide; GSSG; Oxiglutatione; Oxidized glutathione	0.0559599	0.427776		7.76_835.9942	0.0831727	0.306722		4.27_554.2015	0.182375	0.0023099
4.85_196.0718	0.0654344	0.277796		2.34_356.0741	0.0558749	0.505938		0.65_102.0324	0.082703	0.249152		4.63_540.2213	0.182087	0.00243581
0.61_129.9672	0.0641403	0.286554		0.9_780.0904	0.0551976	0.435255		3.79_282.0628	0.0823082	0.256386		3.39_324.1427	0.180853	0.00251664
4.1_350.1353	0.0623521	0.301108		0.9_1016.0894	0.0540191	0.445136		1.32_337.138	0.0816064	0.264284		1.32_384.1631	0.179853	0.00275903
0.95_481.9474	0.0623347	0.300365		1.76_422.1395	0.0538474	0.446587		1.52_367.1481	0.0813692	0.259367		0.84_291.0961	0.178475	0.00287357
5.02_546.194	0.0619379	0.308783		2.49_428.0937	0.053831	0.446725		0.89_148.0389	0.0810517	0.263742		1.87_309.0804	0.177512	0.00303073
0.89_558.1662	0.0614716	0.313346		0.9_673.975	0.0537656	0.448419		4.47_438.2472	0.0805551	0.273092		1.77_506.0941	0.174881	0.00356081
0.65_842.1316	0.0606453	0.31368		Trihydroxy-octadecadienoic acid (Tri-OH-C18:2)_8.03min	0.0524468	0.457391		0.81_305.9998	0.0789882	0.272364		3.56_416.1652	0.174613	0.0037381
2.78_520.1308	0.0605211	0.316437		1_808.0888	0.0521825	0.460786		1.26_409.1588	0.0784227	0.306506		0.89_504.0009	0.173587	0.0038188
2.79_531.9942	0.0599927	0.320688		0.91_658.0014	0.0517748	0.464301		0.87_556.1252	0.0781759	0.276096		2.8_304.0148	0.171264	0.00418512
0.75_282.0957	0.0599503	0.319268		0.87_418.0372	0.051687	0.46506		0.65_706.2013	0.0778186	0.278304		6.45_200.1065	0.170867	0.00456372
0.88_459.9674	0.059933	0.319408		0.82_1034.1704	0.0512801	0.519585		3.36_404.133	0.0759027	0.294114		4.1_552.1859	0.167316	0.00585168
0.65_497.1851	0.0595827	0.324012		Sucrose-FA	0.0509604	0.471367		7.36_384.0344	0.0753568	0.295088		1.76_422.1395	0.167137	0.00529074
7.6_393.99	0.0594629	0.391271		0.93_428.0191	0.0508426	0.471286		7.84_293.9941	0.0752446	0.294559		7.57_380.1662	0.164638	0.0059324
7.31_396.2142	0.059257	0.331131		0.89_884.0784	0.0503011	0.479346		0.9_1114.0602	0.0747997	0.298683		7.32_941.0084	0.16425	0.0106505
2.78_650.0897	0.0588014	0.330409		0.71_820.1624	0.0502323	0.476632		1.31_189.0641	0.0745252	0.328406		0.81_1012.1989	0.162827	0.00661024
0.57_227.9732	0.0583799	0.332131		0.97_824.0614	0.0491027	0.487702		4.57_568.2165	0.0744326	0.316635		4.15_526.2062	0.161697	0.00969712
0.79_1050.1517	0.0577984	0.337857		0.79_432.1125	0.0488068	0.526128		0.71_580.1859	0.0738543	0.304849		3.83_486.1848	0.160494	0.00766065
6.19_534.2134	0.0562195	0.364747		2.79_636.1747	0.0478391	0.502229		4.48_392.2421	0.0732653	0.317694		7.56_312.1789	0.159561	0.013135
0.89_174.0177	0.0561292	0.352895		0.79_914.2148	0.046997	0.525267		0.66_120.0427	0.0730038	0.309214		0.65_102.0324	0.158289	0.00819322
0.89_422.0112	0.0555592	0.356061		0.9_541.9665	0.0461617	0.514171		3.61_436.1939	0.0726712	0.320344		2.83_392.1119	0.157896	0.00859499
7.36_338.043	0.0552668	0.358602		1.34_311.0764	0.0452588	0.539611		0.67_378.0946	0.0725554	0.312202		0.55_293.9402	0.157764	0.00841066
7.66_666.3052	0.0547219	0.363368		0.56_425.9163	0.0447037	0.526529		0.86_1166.1736	0.070655	0.326333		3.99_446.1799	0.157377	0.00945982
2.31_310.1257	0.0543847	0.368958		7.62_319.9912	0.0441337	0.53182		0.89_504.0009	0.0702712	0.330233		1.98_398.0831	0.151208	0.012055
0.89_787.9229	0.0535342	0.378262		3.23_472.1214	0.0440436	0.533682		0.95_898.2394	0.0698038	0.333469		3.84_466.1478	0.150178	0.0128231
0.86_265.1171	0.0535328	0.373903		Dihydrophaseic acid-glucoside	0.043702	0.537886		1.52_412.1846	0.0693437	0.345661		4.51_552.1856	0.149674	0.0127987
7.73_615.9842	0.0515429	0.453201		Pentose	0.0432461	0.540111		Lotaustralin anitrile-6'-apioside	0.0692944	0.347316		1.88_303.0637	0.149604	0.0128412
5.83_824.5086	0.0514945	0.393255		0.89_881.9724	0.0422915	0.549101		0.65_842.1316	0.0688402	0.337691		7.69_295.9952	0.148465	0.0132118
0.6_174.1114	0.0512909	0.395131		0.91_443.9929	0.0408036	0.563255		1.04_846.2844	0.0686618	0.34655		0.76_1718.4179	0.148197	0.0137213
0.82_1034.1704	0.0507791	0.453635		7.36_338.043	0.0400472	0.570518		1.75_354.1538	0.0677558	0.345375		0.75_291.0963	0.146656	0.0145645
5.95_210.0872	0.0506628	0.400095		0.79_856.2098	0.0398339	0.573533		6.29_197.0334	0.0672801	0.368168		7.53_325.9864	0.145875	0.0149206
3.28_446.2161	0.0489384	0.432894		6.45_156.1163	0.0393691	0.578972		7.53_325.9864	0.0672751	0.348816		7.47_264.0023	0.144691	0.0198276
0.65_119.9387	0.0483426	0.422894		0.85_327.9591	0.0380512	0.591752		0.62_790.1607	0.066334	0.355614		0.8_191.9815	0.142052	0.0190837
5.83_808.4649	0.0482945	0.423355		5.83_842.496	0.0378627	0.592662		3.79_350.0497	0.0649258	0.382552		7.78_198.1643	0.141293	0.0190693
4.25_772.206	0.0475478	0.435651		7.51_694.3802	0.0375068	0.596147		2.79_424.0175	0.0645321	0.370102		Terpenoid glycoside_404.2046_4.13min_3,4-Dihydroxy-5,6-epoxy-β-ionol-9-O-β-glucopyranoside//Euphorbioside A	0.141231	0.0186868
1.76_490.1251	0.0472858	0.457591		4.33_398.2538	0.037454	0.596664		1.56_369.0412	0.0641931	0.372626		7.74_705.9924	0.139238	0.0202097
3.79_282.0628	0.0469394	0.439858		4.27_554.2015	0.0373994	0.5972		3.4_476.1539	0.0640052	0.375274		Prunasin anitrile pentoside (Benzyl alcohol pentoside)	0.138742	0.020896
Citric/Isocitric acid	0.0461229	0.443697		0.68_492.1716	0.0373654	0.597534		7.62_340.2108	0.0633146	0.377982		1.04_483.1267	0.138037	0.0218006
2.78_288.0428	0.0437893	0.46712		0.9_636.0181	0.0367723	0.603367		5.82_362.1957	0.0632542	0.419582		0.85_327.9591	0.137254	0.0225664
5.84_737.4882	0.0432238	0.473702		6.45_222.0882	0.0367252	0.603831		1.76_490.1251	0.0629409	0.399927		6.99_688.3331	0.136722	0.0231011
0.97_824.0614	0.0427264	0.47881		0.78_207.9552	0.0365381	0.605677		4.5_538.2063	0.062089	0.388532		4.85_174.0898	0.132887	0.0267249
4.94_566.3289	0.0418665	0.487713		1.77_506.0941	0.0357101	0.614767		0.96_718.1771	0.0617637	0.404907		2.21_381.164	0.13139	0.0296766
0.79_914.2148	0.0413889	0.513085		5.02_524.2116	0.0356314	0.614659		5.41_524.226	0.0610622	0.400145		0.78_112.0182	0.13	0.0308429
2.82_393.1638	0.0403594	0.503528		2.78_294.0595	0.03536	0.617358		1.11_790.1724	0.0606837	0.427712		2.79_318.0702	0.129504	0.0314934
0.55_357.9312	0.0395623	0.511232		2.83_392.1119	0.0348898	0.622922		Malic acid	0.0599923	0.403564		5.78_598.3953	0.12926	0.0315063
5.95_278.075	0.0392486	0.514589		0.9_437.9752	0.0346257	0.623821		5.83_922.4571	0.0597543	0.407873		0.67_378.0946	0.129196	0.0312828
2.93_282.1467	0.0385355	0.524539		0.91_719.9974	0.0344538	0.656531		7.31_396.2142	0.0583737	0.42495		7.81_355.9935	0.128981	0.0315679
6_712.4061	0.0383622	0.557594		7.32_247.9906	0.0342901	0.627191		Trihydroxy-octadecadienoic acid (Tri-OH-C18:2)_7.91min	0.0570964	0.42668		1.11_168.0538	0.128725	0.0328574
2.49_496.08	0.038027	0.529275		2.79_424.0175	0.0340446	0.630515		4.15_526.2062	0.0565231	0.453617		3.75_556.2167	0.128496	0.0334964
5.58_922.6783	0.0379123	0.529768		1.75_568.1613	0.0329693	0.643035		6.39_496.2688	0.0564277	0.438136		1.34_311.0764	0.128443	0.0388611
4.27_554.2015	0.0373488	0.535907		2.3_1074.2406	0.032962	0.660466		0.91_1136.0407	0.0563453	0.43399		7.64_233.9931	0.12748	0.049011
3.79_350.0497	0.0368446	0.553458		2.78_520.1308	0.0327549	0.644362		4.27_554.2015	0.055613	0.439997		7.37_269.9938	0.1257	0.0361963
1.05_473.2105	0.0368372	0.544472		0.8_554.0866	0.0325199	0.645913		1.32_315.0824	0.0550238	0.449634		0.65_400.064	0.124906	0.0377475
2.79_424.0175	0.036623	0.543867		0.89_787.9229	0.0320158	0.651855		0.67_869.2437	0.0548035	0.445514		Hexose	0.124783	0.037589
2.79_464.0057	0.0366045	0.544806		Trihydroxy-octadecadienoic acid (Tri-OH-C18:2)_7.91min	0.0319455	0.650939		1.76_222.1109	0.0544132	0.45112		0.65_706.2013	0.124038	0.0387532
7.75_853.9932	0.0365357	0.544096		0.9_406.0381	0.0318021	0.652403		0.69_1064.2996	0.0543419	0.449361		3.3_294.1313	0.121532	0.0432756
5.95_188.1055	0.0357839	0.552419		2.93_282.1469	0.031059	0.662406		0.55_295.9609	0.0543171	0.449569		0.67_869.2437	0.11935	0.0468003
5.57_421.1953	0.0354536	0.579206		0.67_758.1635	0.0310169	0.660445		0.77_846.2847	0.0537335	0.45563		4.48_392.2421	0.11929	0.0506564
3.65_486.138	0.0341754	0.571132		1.52_412.0323	0.0309879	0.662333		2.78_772.2775	0.0537159	0.462886		0.76_312.1061	0.118339	0.0491186
1.08_518.0626	0.0334799	0.578996		4.44_738.2348	0.0308748	0.66349		0.81_1012.1989	0.0529233	0.462463		6.29_824.5655	0.118112	0.0495577
2.79_362.047	0.033245	0.58722		6.68_1176.8516	0.0302877	0.668727		7.37_313.9874	0.0523207	0.466428		3.23_368.1688	0.117234	0.0508652
Trihydroxy-octadecenoic acid (Tri-OH-C18:1)	0.0321341	0.593684		4.15_526.2062	0.0302033	0.683187		3.36_404.1326	0.0520416	0.472279		0.87_434.0105	0.116986	0.0517848
0.9_780.0904	0.0314894	0.601776		2.78_226.0722	0.0299284	0.671657		0.88_348.0279	0.0518974	0.470046		5.95_188.1055	0.116849	0.0516366
Trihydroxy-octadecadienoic acid (Tri-OH-C18:2)_7.74min	0.0313222	0.60305		2.78_288.0428	0.0298242	0.672733		0.9_519.9769	0.0513804	0.475631		0.79_269.9545	0.116643	0.0529131
0.9_423.0961	0.0290019	0.630797		0.73_576.0238	0.0297025	0.673992		Deoxypentosyl hexose	0.0513758	0.477973		0.84_1092.2409	0.116291	0.0532026
1.3_537.1198	0.0271113	0.653832		0.98_556.1252	0.0296325	0.680907		Trihydroxy-octadecenoic acid (Tri-OH-C18:1)	0.0511952	0.476083		0.66_447.1586	0.115664	0.0540688
0.69_1064.2996	0.0270961	0.652833		1.3_537.1198	0.029053	0.682235		5.2_598.1906	0.0507409	0.483435		1.55_352.1406	0.113222	0.0617404
2.78_226.0722	0.0269607	0.654455		0.92_525.9929	0.0288258	0.683836		6.29_824.5655	0.050503	0.48321		6.33_967.67	0.112755	0.0633156
7.32_247.9906	0.0262891	0.662527		0.65_119.9387	0.02879	0.684208		0.86_265.1171	0.0502564	0.48422		3.08_465.1981	0.11012	0.0677447
7.81_676.3746	0.0261443	0.664845		3.66_406.2216	0.028673	0.685423		6.25_214.0637	0.0500726	0.485822		7.58_275.9997	0.109883	0.0781124
2.5_462.1378	0.0260407	0.666092		2.49_496.08	0.0284461	0.688524		0.81_253.9799	0.0498362	0.489012		3.66_406.2216	0.109418	0.0690167
1_808.0888	0.0259534	0.667145		4.26_554.2007	0.0281465	0.70294		1.98_398.0831	0.0497645	0.491903		0.84_276.0298	0.108199	0.082812
0.56_425.9163	0.0251992	0.675708		1.57_279.0604	0.0279771	0.694132		Homogentisic acid	0.0493967	0.495113		Phenylthyl-primeveroside (phenylthyl-pentose-hexose)_4.51min	0.105386	0.0799598
2.78_117.0583	0.024962	0.67914		5.83_922.4571	0.0277996	0.695246		0.65_416.051	0.0492527	0.493001		0.83_364.0045	0.103356	0.0859766
2.49_198.0531	0.0245632	0.684534		0.67_378.0946	0.0270409	0.701746		1.56_363.0246	0.0486839	0.499127		4.85_196.0718	0.102493	0.0886421
1.03_354.0176	0.0242316	0.693472		5.83_924.4986	0.0270223	0.701942		2.34_356.0741	0.0485485	0.571759		3.48_450.2112	0.101871	0.0911969
1.98_398.0831	0.0231306	0.702549		2.78_746.2015	0.0267909	0.707912		4.94_511.3192	0.0484842	0.502005		7.74_275.9869	0.101443	0.091387
0.77_764.1932	0.0229225	0.737049		0.81_638.1916	0.0258062	0.716123		4.85_174.0898	0.0480853	0.50332		0.74_602.145	0.10068	0.0938635
2.57_410.1585	0.0221222	0.741942		4.85_196.0718	0.02528	0.720999		6.42_440.3379	0.0473864	0.510647		0.84_432.1474	0.100587	0.0953709
0.65_768.1931	0.0214093	0.722776		Lotaustralin anitrile-6'-apioside	0.0251008	0.729651		1.77_506.0941	0.0472152	0.513275		0.87_418.0372	0.100547	0.0948995
7.81_395.1833	0.0210191	0.731954		0.88_654.1007	0.0243366	0.731002		0.75_461.1749	0.0463972	0.518439		1.76_490.1251	0.0977515	0.123946
5.83_678.5062	0.0209348	0.728202		7.31_396.2142	0.0238642	0.739882		3.48_450.2112	0.0454036	0.529587		0.69_540.1461	0.0973483	0.105306
0.74_918.1395	0.0205914	0.732957		0.55_295.9609	0.0238173	0.735893		Glutamic acid	0.0452272	0.529053		7.62_340.2108	0.096383	0.10882
4.85_174.0898	0.0201746	0.737703		0.9_771.9493	0.0237618	0.73712		4.33_398.2538	0.0449339	0.532793		3.58_380.1682	0.0957657	0.111765
1.52_412.0323	0.0199979	0.740829		0.96_718.1771	0.0236662	0.745202		6.07_466.1851	0.0448874	0.54185		0.96_523.1905	0.0956355	0.112256
0.71_820.1624	0.0182723	0.761651		1.88_303.0637	0.0233839	0.741776		0.9_718.1775	0.043807	0.543127		7.62_319.9912	0.0953098	0.112834
1.65_434.1429	0.017527	0.771502		4.57_568.2165	0.0227069	0.756457		2.78_160.1005	0.0432832	0.549006		0.87_1128.2132	0.0946622	0.11664
2.78_656.2331	0.0158182	0.794727		3.95_388.2091	0.0226215	0.749303		2.79_362.047	0.0423125	0.561111		0.78_1198.3251	0.0927993	0.123358
0.79_734.1528	0.0148071	0.805849		0.98_454.1094	0.0224882	0.751337		4.6_388.2101	0.0422709	0.556351		0.89_884.0784	0.0926766	0.12593
Glutamic acid	0.014786	0.80612		2.79_362.047	0.0223647	0.755693		5.78_598.3953	0.0421334	0.558657		0.75_224.0536	0.0923723	0.124416
0.66_461.1744	0.0138971	0.817564		7.64_233.9931	0.0222561	0.771974		1_283.0926	0.0411983	0.591545		0.67_758.1635	0.0906669	0.131551
2.49_360.1063	0.0133939	0.824375		Glutamic acid	0.0222441	0.752753		5.58_922.6783	0.0407539	0.571616		0.65_516.2274	0.0903946	0.133424
2.78_294.0595	0.01323	0.826491		4.16_382.1848	0.0221394	0.75507		1.34_311.0764	0.0406309	0.588131		Dihydrophaseic acid	0.0882442	0.14295
0.94_906.0621	0.0129549	0.833744		0.81_1012.1989	0.0218413	0.757677		Trihydroxy-octadecadienoic acid (Tri-OH-C18:2)_8.03min	0.0405525	0.572526		0.81_253.9799	0.085926	0.153792
4.9_388.2101	0.0129057	0.830982		2.78_514.1146	0.0218321	0.758364		0.79_914.2148	0.0403733	0.592601		1.55_295.0374	0.0845174	0.160677
0.89_130.0281	0.0126166	0.834416		Tryptophan_204.0903	0.0217927	0.758787		0.9_423.0961	0.0402114	0.576751		0.74_944.2605	0.083026	0.167443
1.56_369.0412	0.0123848	0.837416		0.92_872.0089	0.0215864	0.763348		1.35_337.0758	0.0398496	0.583154		7.36_612.1713	0.0819734	0.17448
1.07_340.137	0.0113351	0.85594		2.78_740.1862	0.0214689	0.763428		0.65_119.9387	0.0397801	0.580849		Tryptophan_204.0903	0.0815298	0.176831
0.69_894.1685	0.0106723	0.859394		7.55_201.1294	0.0212433	0.76354		Trihydroxy-octadecadienoic acid (Tri-OH-C18:2)_7.74min	0.0396776	0.580845		0.75_461.1749	0.0811914	0.177061
3.03_436.1545	0.0102282	0.865431		Malic acid	0.0210834	0.765268		1.5_409.1584	0.03953	0.583231		3.64_478.1693	0.0786406	0.191912
7.53_325.9864	0.00906068	0.880454		Scopoletin_scopolin in-source fragment	0.0202219	0.791721		0.84_432.1474	0.0394949	0.584545		0.81_305.9998	0.0773574	0.199287
Dihydrophaseic acid-glucoside	0.0084513	0.888843		3.84_466.1478	0.0200956	0.778154		7.6_393.99	0.039488	0.631392		7.31_396.2142	0.0762448	0.210873
2.15_369.1097	0.00808241	0.895027		1.08_518.0626	0.0195138	0.782819		1.75_568.1613	0.0387769	0.592368		0.7_440.0939	0.0761545	0.20556
7.37_313.9874	0.00657661	0.913075		0.83_364.0045	0.0192334	0.785863		0.75_309.1074	0.0384877	0.594169		7.47_247.9905	0.0744479	0.215932
0.63_155.0696	0.00637755	0.915848		1.35_337.0758	0.0190189	0.789755		7.73_615.9842	0.0384773	0.643579		0.58_304.069	0.0743841	0.217162
7.62_319.9912	0.00569408	0.924702		4.6_388.2101	0.0188401	0.789626		1.01_625.2089	0.0380333	0.599491		5.72_416.2038	0.0742621	0.238265
0.97_353.133	0.00497384	0.934442		4.94_452.3364	0.0186777	0.791398		0.62_416.1525	0.037383	0.602926		6_712.4061	0.0736777	0.259581
1.11_168.0538	0.00441464	0.941905		7.73_615.9842	0.0177741	0.827376		0.58_113.993	0.0344991	0.631198		0.87_311.9829	0.0735192	0.23119
0.82_744.077	0.00433535	0.942634		0.65_400.064	0.0172608	0.807372		1.03_235.9918	0.0339932	0.636215		0.9_519.9769	0.073452	0.222995
0.67_869.2437	0.00421964	0.944163		2.78_650.0897	0.0162502	0.818896		0.9_406.0381	0.0336797	0.639332		0.9_423.0961	0.0732714	0.224138
0.8_554.0866	0.00373691	0.950632		0.84_276.0298	0.0162228	0.825583		7.64_233.9931	0.0327103	0.675676		4.6_388.2101	0.0728108	0.226227
Tryptophan_204.0903	0.0030632	0.959597		1.01_460.1428	0.0157711	0.823713		0.65_114.0323	0.0324615	0.652346		0.65_119.9387	0.0726617	0.228027
2.79_473.1659	0.0028238	0.962821		7.2_638.1078	0.0153583	0.83386		1.02_432.112	0.0323769	0.655731		0.79_1146.2987	0.0726345	0.274758
7.78_198.1643	0.00215898	0.97157		Scopolin	0.0152016	0.838604		7.81_395.1833	0.0323508	0.660271		0.88_748.1422	0.0724495	0.229392
Trihydroxy-octadecadienoic acid (Tri-OH-C18:2)_7.91min	0.00165891	0.978033		2.78_724.22	0.0147741	0.836334		0.89_130.0281	0.0318675	0.657474		0.6_448.0473	0.0701928	0.243407
0.77_846.2847	0.00161051	0.978713		1.32_384.1631	0.0144175	0.839426		2.8_304.0148	0.0314397	0.661786		2.93_282.1467	0.06946	0.250967
Deoxypentosyl hexose	0.000978382	0.987114		0.55_207.9801	0.0143651	0.838809		0.75_291.0963	0.031198	0.665043		0.62_416.1525	0.0693857	0.248882
0.75_224.0536	0.000805311	0.989335		7.75_245.9927	0.0142956	0.839577		3.39_324.1427	0.0311394	0.665634		0.75_853.2622	0.068053	0.258976
2.78_492.1326	0.000606809	0.992008		0.68_742.1839	0.0141531	0.841156		7.75_853.9932	0.0311182	0.665034		7.84_293.9941	0.0676694	0.26081
0.73_576.0238	2.02478e-06	0.999973		1.05_449.9996	0.013966	0.843615		7.78_242.1544	0.030975	0.666484		0.57_159.9861	0.066248	0.270981
0.6_364.0868	-0.00174598	0.97688		0.84_432.1474	0.0137759	0.846099		0.78_112.0182	0.0304305	0.672803		0.86_348.0306	0.0655548	0.276038
7.55_201.1294	-0.00221333	0.970694		1.03_235.9918	0.0137696	0.845405		7.36_338.043	0.0301633	0.674719		0.88_696.195	0.0632437	0.295117
0.6_448.0473	-0.00329448	0.956391		2.78_690.0772	0.0137059	0.847635		2.79_636.1747	0.0300791	0.678757		0.73_576.0238	0.0622166	0.301283
3.79_260.0807	-0.00348201	0.954163		2.78_808.1734	0.0131536	0.854443		7.78_198.1643	0.0296723	0.681288		0.76_560.0491	0.0619692	0.304093
5.75_372.2163	-0.00469632	0.938319		0.75_644.1745	0.0130593	0.853649		7.57_380.1662	0.0293865	0.682637		0.79_734.1528	0.061773	0.30475
Lotaustralin anitrile-6'-apioside	-0.00551576	0.928791		0.67_869.2437	0.0129843	0.854121		0.85_327.9591	0.0286756	0.691437		0.56_289.9441	0.0613505	0.308075
2.78_672.199	-0.00625065	0.918269		0.95_898.2394	0.0125287	0.859882		7.56_312.1789	0.0284251	0.712905		2.31_310.1257	0.0602529	0.319476
0.56_289.9441	-0.00746142	0.901436		0.89_1112.24	0.0124255	0.864892		7.58_275.9997	0.0283906	0.705191		0.79_856.2098	0.0579416	0.336659
0.74_144.0431	-0.00923926	0.878116		0.87_311.9829	0.0121533	0.86609		6.45_222.0882	0.0280753	0.696827		0.81_498.1192	0.0576826	0.366682
2.78_384.1565	-0.0110854	0.854535		0.76_560.0491	0.0110019	0.876505		1_808.0888	0.0272118	0.705713		5.95_278.075	0.0570402	0.343366
0.66_511.148	-0.0111665	0.852955		5.83_824.5086	0.0104993	0.882105		0.84_276.0298	0.0265316	0.723683		2.6_434.1309	0.0565673	0.352693
0.9_922.0356	-0.0114666	0.849321		1.75_354.1538	0.0100635	0.886685		1.55_233.0669	0.0263377	0.715459		Malic acid	0.0560521	0.351804
0.74_229.9844	-0.0115568	0.847877		0.82_401.9608	0.0100461	0.886879		7.63_308.2022	0.0254413	0.72337		0.62_790.1607	0.0551677	0.359466
7.14_302.0792	-0.0119134	0.843242		0.6_364.0868	0.010026	0.887104		2.79_430.0343	0.0251384	0.726533		0.55_357.9312	0.0532943	0.376039
0.89_504.0009	-0.0119874	0.842847		0.78_1198.3251	0.0097287	0.890702		5.83_219.995	0.0250239	0.738799		1.01_625.2089	0.0527363	0.383669
0.55_207.9801	-0.0122517	0.838851		5.2_598.1906	0.0096251	0.892399		2.78_117.0583	0.0248556	0.730161		0.89_148.0389	0.0523248	0.393562
3.64_478.1693	-0.0123409	0.837984		0.89_422.0112	0.00884695	0.900307		0.75_644.1745	0.02482	0.730532		4.9_388.2101	0.05192	0.390217
Tryptophan_204.0905	-0.0144421	0.82097		3.96_298.1422	0.00814613	0.908625		0.91_1000.1158	0.0239191	0.739956		4.1_350.1353	0.0509953	0.397863
0.65_400.064	-0.0152743	0.800206		2.79_464.0057	0.00802629	0.909964		0.9_922.0356	0.0234785	0.744579		0.71_782.2094	0.0509918	0.397896
0.77_894.1685	-0.0162112	0.787857		2.78_582.1019	0.00739927	0.916971		5.83_824.5086	0.0228898	0.750769		2.78_288.0428	0.0497633	0.408524
1.76_574.0792	-0.0173708	0.773885		0.71_580.1859	0.00707929	0.92035		0.66_511.148	0.0225565	0.753665		5.04_696.516	0.0495563	0.411329
0.71_580.1859	-0.0180827	0.764467		0.89_651.9903	0.00664423	0.92523		Phenylalanine	0.022503	0.755463		0.81_686.0716	0.0492182	0.414532
0.61_230.0299	-0.0185768	0.758229		4.44_670.2474	0.00594221	0.932944		0.57_227.9732	0.0224392	0.754905		7.63_308.2022	0.0483416	0.422059
4.92_654.2531	-0.0186475	0.766524		0.84_692.0565	0.00560259	0.936926		3.99_446.1799	0.0223722	0.759936		1.57_279.0604	0.0474079	0.433609
1.09_554.1817	-0.0188478	0.755245		Terpenoid glycoside_404.2046_4.13min_3,4-Dihydroxy-5,6-epoxy-β-ionol-9-O-β-glucopyranoside//Euphorbioside A	0.0039938	0.955015		2.78_546.2063	0.0221075	0.760848		0.86_1166.1736	0.047184	0.434107
Terpenoid glycoside_404.2046_4.13min_3,4-Dihydroxy-5,6-epoxy-β-ionol-9-O-β-glucopyranoside//Euphorbioside A	-0.0209988	0.72788		5.72_416.2038	0.00398055	0.957706		0.74_602.145	0.0210227	0.769929		6.29_197.0334	0.0456275	0.465569
5.41_524.226	-0.0210284	0.728946		3.58_380.1682	0.00360534	0.959386		1.05_473.2105	0.0197984	0.785737		0.66_511.148	0.0455694	0.449192
2.49_428.0937	-0.0211136	0.726451		3.64_478.1693	0.00343856	0.961264		2.78_650.2171	0.0196077	0.789408		7.6_393.99	0.0452669	0.514144
2.78_160.1005	-0.0214437	0.722834		Hexose	0.00319625	0.963901		0.67_758.1635	0.0192638	0.788705		0.95_898.2394	0.04508	0.455725
1.73_718.1416	-0.0219099	0.717559		4.1_350.1353	0.00249176	0.971924		1.55_295.0374	0.0190698	0.791312		7.76_835.9942	0.0448258	0.505433
3.39_324.1427	-0.022579	0.708302		0.78_338.0857	0.00184965	0.97921		0.82_744.077	0.0183102	0.798936		7.81_395.1833	0.0439153	0.474047
2.78_143.0738	-0.0237052	0.694993		1.11_790.1724	0.00176275	0.981263		7.31_214.0229	0.0181702	0.80044		4.47_438.2472	0.0432247	0.481033
1.76_422.1395	-0.0237617	0.693772		4.5_538.2063	0.00158538	0.982135		0.9_780.0904	0.0176784	0.806227		1.54_507.1953	0.0427409	0.480268
1.76_222.1109	-0.0241691	0.68987		4.94_616.3254	0.000975892	0.98903		3.16_444.2003	0.017508	0.808547		0.81_638.1916	0.0418029	0.489168
5.04_696.516	-0.0244978	0.684785		0.57_227.9732	0.00074248	0.991612		2.8_507.9782	0.0171745	0.812126		0.89_1112.24	0.0414223	0.505237
5.2_598.1906	-0.0251552	0.67791		0.6_448.0473	0.000505529	0.994289		5.83_792.4988	0.016254	0.823861		2.93_282.1469	0.0409195	0.499189
1.55_233.0669	-0.0256015	0.671958		5.82_362.1957	0.000208719	0.997832		1.87_309.0804	0.0153594	0.831237		5.95_210.0872	0.0398141	0.508545
5.72_416.2038	-0.0256421	0.684215		3.98_538.2056	-4.07018e-05	0.999545		Pantothenic acid	0.015333	0.831522		Trihydroxy-octadecadienoic acid (Tri-OH-C18:2)_7.91min	0.0396406	0.510396
4_386.1953	-0.0268847	0.655368		1.87_309.0804	-8.20235e-05	0.999076		0.84_291.0961	0.0150316	0.834786		7.75_685.9904	0.0385702	0.528768
7.2_638.1078	-0.0270455	0.667313		0.76_504.1695	-0.000796442	0.991002		0.57_159.9861	0.0147373	0.837561		0.71_820.1624	0.0382015	0.52588
2.3_1074.2406	-0.0272297	0.671485		5.83_808.4649	-0.000814424	0.990822		2.79_531.9942	0.0146578	0.839252		1.02_432.112	0.0373817	0.538536
3.96_298.1422	-0.027255	0.652117		4.66_386.1953	-0.00116442	0.988415		0.71_820.1624	0.0145532	0.839563		3.6_284.0779	0.0366284	0.546758
0.95_572.0989	-0.0275165	0.648404		5.75_372.2163	-0.00141574	0.984167		1.92_516.2075	0.0144399	0.841609		0.65_842.1316	0.0363243	0.546431
7.6_231.9962	-0.0275255	0.6477		2.31_310.1257	-0.00190516	0.97864		7.52_286.1365	0.0141987	0.84342		0.78_207.9552	0.0362918	0.547518
1.73_696.1591	-0.027855	0.644977		7.74_705.9924	-0.00240862	0.972793		0.8_514.0944	0.01384	0.849685		0.58_288.0917	0.0360153	0.550576
2.78_546.2063	-0.0280992	0.6433		2.78_546.2063	-0.00256917	0.971271		0.98_454.1094	0.0135464	0.851293		0.76_504.1695	0.0358798	0.551354
2.34_356.0741	-0.0291634	0.683381		7.6_231.9962	-0.00264233	0.970154		0.7_440.0939	0.0124156	0.862877		0.66_461.1744	0.0358572	0.551605
3.6_284.0779	-0.0298729	0.623125		4.1_416.1665	-0.00326902	0.963264		7.74_345.994	0.0119054	0.86846		0.89_558.1662	0.0343542	0.573371
0.67_758.1635	-0.0298778	0.619875		Fumaric acid	-0.00342071	0.963958		0.81_686.0716	0.011563	0.872538		1.07_340.137	0.0336906	0.589384
1.35_337.0758	-0.030351	0.617572		2.78_117.0583	-0.00348246	0.960769		0.79_269.9545	0.0114455	0.874147		2.79_636.1747	0.0333009	0.583102
7.84_293.9941	-0.0311444	0.605109		7.74_345.994	-0.00499602	0.943602		7.36_612.1713	0.0114274	0.874345		2.79_473.1659	0.0324759	0.591792
1.13_183.0534	-0.0316364	0.602749		0.74_944.2605	-0.00628793	0.929053		2.78_656.2331	0.0105368	0.884669		0.66_120.0427	0.0317345	0.598285
7.81_355.9935	-0.0318831	0.596572		1.03_332.0364	-0.00631097	0.928971		0.87_434.0105	0.0101498	0.888007		0.88_654.1007	0.0309392	0.608144
7.47_264.0023	-0.0327605	0.599708		6.45_200.1065	-0.00637047	0.928482		2.21_381.164	0.010066	0.889789		Trihydroxy-octadecenoic acid (Tri-OH-C18:1)	0.0298976	0.619643
0.84_432.1474	-0.033571	0.578656		0.65_504.1684	-0.0067319	0.924058		4.94_566.3289	0.00989451	0.890806		0.98_454.1094	0.0295924	0.624487
7.69_295.9952	-0.0363737	0.545885		4.51_552.1856	-0.0069806	0.921654		0.91_719.9974	0.00977265	0.901465		2.79_652.1412	0.0295853	0.625839
2.78_650.2171	-0.0364185	0.553524		3.61_436.1939	-0.00790109	0.912481		7.74_705.9924	0.00843579	0.906585		3.16_444.2003	0.0272737	0.652489
7.51_310.1844	-0.0368733	0.54038		5.95_188.1055	-0.00816729	0.90793		2.6_434.1309	0.0074414	0.918623		Glutamic acid	0.0268328	0.65599
3.58_380.1682	-0.0376384	0.532748		0.89_174.0177	-0.00916491	0.897		0.88_696.195	0.00729208	0.919412		Hypoxanthine/purinol_0.67min	0.0265116	0.659848
7.47_247.9905	-0.037808	0.530155		0.75_447.1591	-0.00966867	0.891372		0.82_1034.1704	0.00700613	0.931053		1.11_790.1724	0.0264463	0.677315
1.63_379.1482	-0.0379755	0.529082		0.98_458.1276	-0.0104167	0.883026		0.9_541.9665	0.00660327	0.927002		7.75_853.9932	0.0261267	0.664484
0.98_556.1252	-0.039542	0.521584		0.95_914.2114	-0.0106886	0.879996		2.78_143.0738	0.00626054	0.93096		0.63_526.1403	0.0261186	0.664582
0.84_385.9862	-0.040316	0.503987		0.95_572.0989	-0.0115996	0.869854		1.03_332.0364	0.00622029	0.931225		7.31_214.0229	0.0249815	0.678352
0.75_644.1745	-0.0412471	0.49418		0.65_102.0324	-0.0120082	0.864978		1.28_104.0486	0.00591563	0.934416		1.54_529.1766	0.0240722	0.691049
1.52_367.1481	-0.0417737	0.489472		2.49_360.1063	-0.0121347	0.863907		0.95_914.2114	0.00574541	0.936464		0.98_458.1276	0.0224559	0.70982
4.24_436.2309	-0.0430817	0.496852		2.49_198.0531	-0.0129607	0.854743		Prunasin anitrile pentoside (Benzyl alcohol pentoside)	0.00481828	0.9467		0.74_918.1395	0.0224023	0.710481
0.75_461.1749	-0.0436088	0.46896		4.94_566.3289	-0.0132677	0.851341		7.66_666.3052	0.0037716	0.958158		Fumaric acid	0.0220235	0.730007
7.74_275.9869	-0.0443221	0.461713		0.74_144.0431	-0.0138071	0.84499		2.78_384.1565	0.00325045	0.964122		Trihydroxy-octadecadienoic acid (Tri-OH-C18:2)_7.74min	0.0217847	0.717629
0.66_447.1586	-0.045101	0.453871		5.57_421.1953	-0.0140488	0.851519		0.77_764.1932	0.00293921	0.971046		Succinic acid	0.0214724	0.724432
Catechin	-0.0451978	0.469785		3.48_450.2112	-0.0141654	0.841804		0.96_523.1905	0.00289764	0.967931		0.74_229.9844	0.0208494	0.729267
7.32_941.0084	-0.0453651	0.483331		1.03_228.0247	-0.0150845	0.832106		0.95_572.0989	0.00235549	0.973929		1.55_233.0669	0.0205043	0.73451
7.58_209.9915	-0.0454011	0.515959		2.8_507.9782	-0.0151858	0.830574		4.1_416.1665	0.00215851	0.97617		0.89_130.0281	0.0195271	0.746273
0.78_338.0857	-0.0460862	0.445719		0.8_191.9815	-0.015235	0.831303		4.66_386.1953	0.00204469	0.979988		0.9_780.0904	0.0195097	0.746492
1.96_330.0953	-0.0461054	0.460029		1.13_183.0534	-0.0155525	0.827841		4.24_436.2309	0.00204201	0.978542		0.9_718.1775	0.0194257	0.747546
7.74_705.9924	-0.0464406	0.440561		0.71_782.2094	-0.0156889	0.824617		4.75_390.2254	0.000933607	0.989692		5.83_678.5062	0.0188181	0.754756
1.92_516.2075	-0.0471383	0.435391		4.48_392.2421	-0.0162395	0.821723		0.76_2076.4939	0.000399693	0.995575		2.78_568.1876	0.0185135	0.760307
1.34_311.0764	-0.0475338	0.44623		7.14_302.0792	-0.0165893	0.814272		7.28_269.9919	0.00025067	0.997218		0.63_155.0696	0.0178528	0.767375
4.15_526.2062	-0.0479255	0.446068		2.78_160.1005	-0.0167367	0.813573		1.32_384.1631	-0.00156535	0.982763		1.56_363.0246	0.0167193	0.781761
4.33_398.2538	-0.050253	0.404776		0.87_556.1252	-0.0172696	0.806803		6.19_534.2134	-0.0016103	0.982692		1.56_369.0412	0.0163197	0.78685
0.65_102.0324	-0.0504482	0.402096		6.99_688.3331	-0.0177251	0.802781		0.84_692.0565	-0.00183839	0.979651		0.91_475.9313	0.0161274	0.789677
6.29_197.0334	-0.0510139	0.414524		Citric/Isocitric acid	-0.0179106	0.79978		5.83_808.4649	-0.00195681	0.97834		0.88_348.0279	0.0159577	0.791097
Homogentisic acid	-0.0515312	0.394646		1.31_162.0531	-0.01799	0.799403		1.7_519.2322	-0.00251967	0.972698		0.87_556.1252	0.0153481	0.798904
0.82_401.9608	-0.0524523	0.383637		7.81_355.9935	-0.0181436	0.797231		3.66_406.2216	-0.00258895	0.971346		3.79_282.0628	0.0153028	0.801274
7.74_345.994	-0.0524813	0.383374		0.86_348.0306	-0.0181531	0.797128		1.01_460.1428	-0.00265192	0.970649		0.65_416.051	0.0147424	0.80668
1.87_309.0804	-0.0536156	0.374032		7.36_612.1713	-0.0182535	0.797027		0.6_364.0868	-0.00358159	0.960264		3.79_260.0807	0.0146535	0.808852
Succinic acid	-0.053771	0.377036		2.78_656.2331	-0.018591	0.794379		0.78_338.0857	-0.00420982	0.953544		7.51_694.3802	0.0125936	0.834714
7.75_685.9904	-0.0537934	0.379507		2.79_430.0343	-0.0187149	0.790992		0.74_918.1395	-0.00456879	0.949456		Dihydrophaseic acid-glucoside	0.0117301	0.846178
0.83_364.0045	-0.0552897	0.359277		0.74_602.145	-0.0188307	0.789728		Pentose	-0.0053688	0.940467		7.75_245.9927	0.0112034	0.852475
3.66_406.2216	-0.0562777	0.350741		6.25_214.0637	-0.0188888	0.789095		0.77_894.1685	-0.00549513	0.939069		0.68_742.1839	0.0111297	0.853433
3.83_486.1848	-0.0567943	0.348093		0.56_419.903	-0.0191009	0.786783		0.66_461.1744	-0.00563958	0.93747		2.78_772.2775	0.0109832	0.857963
0.74_944.2605	-0.0575004	0.339479		3.4_476.1539	-0.0192774	0.78591		0.63_526.1403	-0.00587544	0.934861		3.79_350.0497	0.0107683	0.862544
3.61_436.1939	-0.0576523	0.344416		7.81_395.1833	-0.0203245	0.77849		7.74_275.9869	-0.00657265	0.927151		7.81_676.3746	0.0107355	0.858824
0.68_742.1839	-0.0576822	0.337953		3.83_486.1848	-0.0204258	0.774048		7.47_247.9905	-0.00680138	0.924624		Catechin	0.0106869	0.864358
3.08_465.1981	-0.0578679	0.338157		Trihydroxy-octadecadienoic acid (Tri-OH-C18:2)_7.74min	-0.0205284	0.771274		1.54_507.1953	-0.00719573	0.920886		4.57_568.2165	0.00890929	0.886315
6.29_824.5655	-0.0596232	0.3228		3.65_486.138	-0.0209516	0.767259		0.65_768.1931	-0.00770582	0.914856		0.76_2076.4939	0.00885826	0.883316
0.88_654.1007	-0.0602973	0.31735		7.47_247.9905	-0.0209793	0.766393		0.84_385.9862	-0.00819633	0.909459		Tryptophan_204.0905	0.00662249	0.917356
0.57_159.9861	-0.0621767	0.301594		0.65_706.2013	-0.0226198	0.748716		5.95_188.1055	-0.00895596	0.900853		2.49_360.1063	0.00357238	0.952803
0.89_884.0784	-0.0622194	0.304797		2.82_393.1638	-0.0233522	0.741489		6.45_200.1065	-0.00897139	0.901195		0.82_401.9608	0.00319801	0.957667
3.3_294.1313	-0.0628945	0.296915		1.04_483.1267	-0.0236447	0.739001		2.78_724.22	-0.010068	0.890057		0.65_504.1684	0.00217435	0.97121
4.1_552.1859	-0.0630163	0.30222		0.9_519.9769	-0.0239016	0.73563		2.79_318.0702	-0.0116148	0.872302		Pentose	-4.97642e-05	0.999341
1.75_354.1538	-0.0633306	0.292694		0.79_734.1528	-0.0239682	0.734282		2.78_672.199	-0.0117438	0.871565		0.82_744.077	-0.000544247	0.992792
4.44_738.2348	-0.0635729	0.292605		7.81_676.3746	-0.0242977	0.731416		0.65_907.1968	-0.0121117	0.866201		6.25_214.0637	-0.00182234	0.97587
4.6_656.2685	-0.0641702	0.30834		7.79_208.1478	-0.0243692	0.742643		Succinic acid	-0.0121247	0.867438		0.89_174.0177	-0.00251587	0.966812
3.17_452.2268	-0.0642855	0.334941		3.3_294.1313	-0.0264248	0.708924		1.74_454.0775	-0.0135769	0.856452		7.51_310.1844	-0.00351596	0.953463
0.96_718.1771	-0.0645173	0.298157		2.78_143.0738	-0.0264881	0.708957		0.75_282.0957	-0.0148973	0.835823		7.52_286.1365	-0.00423646	0.943941
0.62_790.1607	-0.0646	0.283107		4.9_388.2101	-0.0273609	0.699822		4.94_666.3223	-0.0150795	0.834267		1_808.0888	-0.00447447	0.940904
0.87_556.1252	-0.064614	0.283003		2.78_672.199	-0.0277946	0.696761		7.52_605.9947	-0.0153639	0.830757		7.74_345.994	-0.00598128	0.920916
1.02_432.112	-0.066415	0.274162		0.78_112.0182	-0.0281137	0.691243		0.68_742.1839	-0.0163022	0.82059		4.33_398.2538	-0.00652347	0.91393
2.79_430.0343	-0.0670342	0.265322		2.78_492.1326	-0.0283451	0.690315		2.49_428.0937	-0.0183455	0.799066		0.65_768.1931	-0.00902201	0.881175
4.75_390.2254	-0.0675121	0.263661		7.75_685.9904	-0.028636	0.691841		2.15_369.1097	-0.018584	0.799113		0.89_422.0112	-0.00940802	0.875907
1.57_279.0604	-0.0676612	0.26348		1.11_168.0538	-0.029125	0.68225		0.6_448.0473	-0.0190725	0.790754		5.58_922.6783	-0.0094428	0.875677
3.99_446.1799	-0.0679663	0.264857		1.09_554.1817	-0.0296711	0.675853		3.79_260.0807	-0.0191843	0.791156		0.77_846.2847	-0.0102072	0.865704
0.89_148.0389	-0.0686197	0.26296		0.65_114.0323	-0.0298249	0.673497		1.03_354.0176	-0.0197253	0.787618		7.55_201.1294	-0.0115377	0.848125
3.16_444.2003	-0.0695862	0.250105		2.78_384.1565	-0.0303851	0.668508		2.78_746.2015	-0.0198518	0.785173		0.63_426.0774	-0.0116788	0.846291
1.75_568.1613	-0.0696502	0.250539		2.58_351.0913	-0.031154	0.684085		1.74_452.1292	-0.0199374	0.789358		0.69_1064.2996	-0.0126097	0.834209
7.79_208.1478	-0.0697398	0.272959		7.51_310.1844	-0.0313296	0.657237		2.78_568.1876	-0.0199378	0.783708		0.69_894.1685	-0.0126946	0.833109
7.31_214.0229	-0.0701568	0.243649		0.63_554.1816	-0.0315156	0.657755		0.89_174.0177	-0.0203084	0.778099		3.98_538.2056	-0.0146073	0.809787
0.85_327.9591	-0.0713162	0.237634		1.07_340.137	-0.0315938	0.664378		7.55_201.1294	-0.0204421	0.776113		2.34_356.0741	-0.016686	0.815511
Fumaric acid	-0.0714744	0.262148		2.5_462.1378	-0.0321582	0.649588		7.81_676.3746	-0.0205618	0.775403		Hypoxanthine/purinol_1.04min	-0.0170768	0.796287
Dihydrophaseic acid	-0.0714788	0.235708		Linamarin	-0.0323779	0.646532		2.49_360.1063	-0.0206975	0.773961		2.57_410.1585	-0.0172146	0.797779
1.88_303.0637	-0.071634	0.235545		0.66_511.148	-0.0340978	0.629125		2.78_492.1326	-0.0207388	0.77467		0.8_554.0866	-0.0173625	0.773588
0.74_602.145	-0.0717839	0.23286		3.87_488.1528	-0.0348429	0.62339		3.28_446.2161	-0.0208475	0.7782		1.03_354.0176	-0.0176519	0.774032
7.62_340.2108	-0.0720602	0.231062		Dihydrophaseic acid	-0.0354752	0.616212		2.78_294.0595	-0.0208556	0.772281		0.59_132.0901	-0.017774	0.767963
0.69_540.1461	-0.0721158	0.230702		3.75_556.2167	-0.0356742	0.616909		4.45_474.1387	-0.0211347	0.770487		4.24_436.2309	-0.0190797	0.763569
2.58_162.0527	-0.0721777	0.264366		0.86_265.1171	-0.0360684	0.609429		4.16_382.1848	-0.0218865	0.761958		0.63_554.1816	-0.0192547	0.75102
0.88_748.1422	-0.0721918	0.231057		3.79_282.0628	-0.0373942	0.600021		4.26_554.2007	-0.0221432	0.768593		0.66_716.2408	-0.0205351	0.733659
1.02_936.1925	-0.0725585	0.287291		0.66_120.0427	-0.0385506	0.585016		0.73_576.0238	-0.0223695	0.755642		7.52_605.9947	-0.0215418	0.720646
0.97_394.159	-0.0735309	0.222497		1.56_363.0246	-0.0387108	0.584396		3.58_380.1682	-0.02265	0.753296		0.84_692.0565	-0.0220911	0.714327
2.8_304.0148	-0.0736587	0.220852		7.52_286.1365	-0.0388401	0.582199		4.94_616.3254	-0.0233015	0.747075		1.65_434.1429	-0.0224163	0.710309
Pentose	-0.0738731	0.219507		0.87_434.0105	-0.0395431	0.576336		0.91_475.9313	-0.023313	0.746317		0.94_906.0621	-0.0235857	0.702324
6.33_967.67	-0.074405	0.221268		3.08_465.1981	-0.0401746	0.571224		5.04_696.516	-0.0234726	0.74464		0.9_541.9665	-0.0237136	0.694361
2.58_189.0642	-0.0747064	0.238274		7.7_287.9881	-0.0402954	0.56813		0.92_872.0089	-0.0236945	0.745562		7.73_615.9842	-0.0251396	0.714615
Hexose	-0.0751274	0.211758		0.55_293.9402	-0.0403446	0.567658		2.78_514.1146	-0.0238868	0.740946		2.78_294.0595	-0.0252094	0.676139
2.79_652.1412	-0.0751707	0.214841		4.85_174.0898	-0.0406983	0.564264		3.61_370.2586	-0.0244861	0.734021		6.19_534.2134	-0.0260757	0.674394
3.75_556.2167	-0.0752283	0.214488		1.32_315.0824	-0.041124	0.565126		4.1_350.1353	-0.0252453	0.726098		7.37_313.9874	-0.0263514	0.661776
1.11_374.0858	-0.0760001	0.247876		6.29_197.0334	-0.0417199	0.569718		6.19_602.2009	-0.0252886	0.736138		1.02_936.1925	-0.0269661	0.692833
Scopoletin_scopolin in-source fragment	-0.0760948	0.236313		1.04_846.2844	-0.041721	0.560493		3.17_452.2268	-0.0254705	0.747658		0.77_764.1932	-0.0274251	0.687876
5.78_598.3953	-0.0768615	0.202191		5.83_678.5062	-0.0420478	0.551408		0.66_716.2408	-0.0256484	0.721903		0.68_492.1716	-0.0280273	0.642326
3.98_538.2056	-0.0773626	0.20173		0.81_253.9799	-0.0425616	0.547552		0.91_658.0014	-0.0267208	0.710785		7.32_247.9906	-0.0288215	0.632305
5.82_362.1957	-0.0773914	0.227439		Homogentisic acid	-0.042685	0.548408		0.9_1016.0894	-0.0280721	0.69686		1.03_228.0247	-0.0292023	0.62969
2.58_325.0923	-0.0778701	0.222666		7.67_217.9973	-0.0429938	0.542481		Glutathione disulfide; GSSG; Oxiglutatione; Oxidized glutathione	-0.0280983	0.695843		4.94_566.3289	-0.0295739	0.62407
1.55_295.0374	-0.078776	0.191146		7.69_295.9952	-0.0433318	0.539308		7.37_269.9938	-0.0283641	0.693111		0.8_514.0944	-0.0300089	0.624784
3.56_416.1652	-0.0791364	0.191552		0.76_1718.4179	-0.0443068	0.532269		3.75_556.2167	-0.0284178	0.695593		5.57_421.1953	-0.0310939	0.626741
4.6_388.2101	-0.0795321	0.186106		1.15_706.2131	-0.0451363	0.575818		1.65_434.1429	-0.0287288	0.69013		0.6_364.0868	-0.0317472	0.598139
1.09_266.1006	-0.0795565	0.185971		0.79_1146.2987	-0.0462645	0.557584		0.8_554.0866	-0.0289715	0.687649		0.79_1050.1517	-0.0327611	0.587175
0.76_312.1061	-0.079737	0.18577		2.78_772.2775	-0.0469201	0.513731		4.1_552.1859	-0.0292529	0.688679		0.9_437.9752	-0.0330872	0.582773
4.47_438.2472	-0.0802587	0.190242		4.45_474.1386	-0.0473253	0.505757		1.15_706.2131	-0.0293144	0.721765		1.05_473.2105	-0.0336732	0.579595
0.98_458.1276	-0.0807584	0.180181		0.9_922.0356	-0.0473333	0.503538		0.97_824.0614	-0.0300754	0.676405		1.04_846.2844	-0.0351391	0.563913
1.82_573.2648	-0.0809	0.181811		1.56_369.0412	-0.0474308	0.502659		0.76_504.1695	-0.0301556	0.674797		5.84_737.4882	-0.035405	0.557354
3.95_388.2091	-0.0830702	0.167989		1.92_516.2075	-0.0480217	0.498426		2.78_808.1734	-0.0303031	0.678114		Trihydroxy-octadecadienoic acid (Tri-OH-C18:2)_8.03min	-0.0357531	0.552762
7.37_269.9938	-0.0830714	0.16721		0.87_1128.2132	-0.0483851	0.495177		2.78_740.1862	-0.0306194	0.673314		2.79_424.0175	-0.0363878	0.546459
0.55_293.9402	-0.0835759	0.164637		7.37_313.9874	-0.0487905	0.489392		0.9_771.9493	-0.0306399	0.670682		Citric/Isocitric acid	-0.0369696	0.539321
3.4_476.1539	-0.0838149	0.164966		7.78_198.1643	-0.0490849	0.488953		4.44_738.2348	-0.0306863	0.67102		2.78_492.1326	-0.038245	0.527672
0.76_2076.4939	-0.0850363	0.158114		Hypoxanthine/purinol_0.67min	-0.0501506	0.47735		2.78_582.1019	-0.0309418	0.668443		0.82_1034.1704	-0.0384908	0.570124
0.68_492.1716	-0.0851329	0.15764		3.39_324.1427	-0.0504456	0.475864		7.6_231.9962	-0.0311095	0.665123		0.84_385.9862	-0.0387071	0.521171
6.45_156.1163	-0.0854066	0.15706		1.32_502.1981	-0.0516118	0.480618		0.69_894.1685	-0.0313384	0.662809		0.56_425.9163	-0.0388813	0.518536
0.84_394.1594	-0.0855598	0.155559		2.79_652.1412	-0.0519676	0.464889		Protocatechoyl hexoside	-0.0320506	0.660672		5.83_808.4649	-0.0390227	0.517776
Pantothenic acid	-0.085966	0.153599		7.57_380.1662	-0.0523844	0.457928		Tryptophan_204.0903	-0.0327214	0.650597		2.78_546.2063	-0.0392398	0.517753
4.44_670.2474	-0.0871169	0.14741		Deoxypentosyl hexose	-0.0524298	0.460922		0.61_129.9672	-0.032923	0.646882		1.63_379.1482	-0.0392413	0.515432
7.28_269.9919	-0.0873987	0.1461		1.77_398.119	-0.0539051	0.447241		7.32_941.0084	-0.0346547	0.654657		7.14_302.0792	-0.0394419	0.512519
1.87_241.0933	-0.0874079	0.146792		0.74_229.9844	-0.054956	0.436123		7.14_302.0792	-0.0352894	0.623395		0.6_174.1114	-0.0404822	0.502229
0.56_419.903	-0.087496	0.14565		2.79_531.9942	-0.0550629	0.43753		0.62_510.0368	-0.0372488	0.60423		3.61_436.1939	-0.0419391	0.491758
0.87_311.9829	-0.0879182	0.151963		0.96_523.1905	-0.05517	0.435485		4.44_670.2474	-0.0378643	0.598264		5.2_598.1906	-0.0434345	0.473166
0.87_418.0372	-0.0880273	0.143939		7.75_853.9932	-0.0552431	0.433727		7.58_209.9915	-0.0381334	0.646549		3.28_446.2161	-0.0437779	0.483011
1.55_352.1406	-0.0888958	0.142931		1.96_330.0953	-0.056442	0.439237		1.52_412.0323	-0.0391285	0.588037		7.58_209.9915	-0.0443459	0.525771
1.01_460.1428	-0.08903	0.13941		2.78_650.2171	-0.0564429	0.433193		Dihydrophaseic acid	-0.0405606	0.573443		7.72_274.0055	-0.0445523	0.487599
0.63_526.1403	-0.0910236	0.130033		4.94_666.3223	-0.0567006	0.422836		2.78_690.0772	-0.0410669	0.571691		7.67_217.9973	-0.0446678	0.458224
1.83_280.1167	-0.0912363	0.130532		0.76_312.1061	-0.0568881	0.421301		7.81_355.9935	-0.0413979	0.56454		7.2_638.1078	-0.0449806	0.474537
2.78_568.1876	-0.0919509	0.128934		2.58_307.1272	-0.0584256	0.407668		5.83_678.5062	-0.0414848	0.563723		5.83_792.4988	-0.0451137	0.459537
4.51_606.1942	-0.0922242	0.135782		0.65_516.2274	-0.0584744	0.408448		2.78_288.0428	-0.0415449	0.563158		2.79_430.0343	-0.0455379	0.449505
7.56_312.1789	-0.0933776	0.148393		0.65_497.1851	-0.0594274	0.402022		0.74_229.9844	-0.0419597	0.559263		0.61_230.0299	-0.0458374	0.447353
Scopolin	-0.0939349	0.134664		7.32_941.0084	-0.060448	0.426818		6.68_1176.8516	-0.0430309	0.550303		0.64_800.1986	-0.0466247	0.438749
1.32_502.1981	-0.0940974	0.130946		0.62_416.1525	-0.0612494	0.385342		Citric/Isocitric acid	-0.0433776	0.546052		4.94_511.3192	-0.0469702	0.437032
1.32_315.0824	-0.0942623	0.120236		1.01_625.2089	-0.0621758	0.381773		0.76_312.1061	-0.0434419	0.546497		0.65_497.1851	-0.0471954	0.434835
2.78_772.2775	-0.0955682	0.118576		7.84_293.9941	-0.0633205	0.369448		7.69_295.9952	-0.043481	0.545095		4.6_656.2685	-0.0476526	0.449565
Phenylthyl-primeveroside (phenylthyl-pentose-hexose)_4.51min	-0.0964583	0.109186		7.78_242.1544	-0.0634415	0.368532		7.7_287.9881	-0.0445721	0.535043		0.92_525.9929	-0.0491052	0.415605
7.67_217.9973	-0.0968609	0.107069		7.72_274.0055	-0.0640409	0.397084		3.64_478.1693	-0.0449955	0.53223		0.79_914.2148	-0.0495987	0.433086
0.86_1166.1736	-0.0971281	0.106736		7.28_269.9919	-0.0642491	0.362455		0.65_497.1851	-0.0450752	0.532572		2.78_650.2171	-0.0499137	0.416633
0.81_253.9799	-0.0972752	0.106204		0.66_447.1586	-0.064359	0.361632		1.07_340.137	-0.0453902	0.540655		0.55_207.9801	-0.050534	0.401296
0.75_853.2622	-0.0978278	0.104223		0.6_174.1114	-0.0644684	0.362016		5.84_737.4882	-0.0461918	0.521374		2.49_198.0531	-0.0511415	0.397372
7.13_688.3295	-0.098087	0.103934		0.63_526.1403	-0.064583	0.359961		6.33_1168.6559	-0.0467715	0.515067		4.66_386.1953	-0.0524087	0.439256
2.79_318.0702	-0.0986518	0.101948		1.87_241.0933	-0.0651131	0.357225		1.55_352.1406	-0.0472177	0.516571		7.6_231.9962	-0.0535939	0.373357
7.78_242.1544	-0.0986998	0.100538		1.73_696.1591	-0.0653554	0.356643		3.83_486.1848	-0.0483855	0.503994		2.78_690.0772	-0.0539634	0.374445
3.23_472.1214	-0.099405	0.0987306		2.8_304.0148	-0.0655612	0.352715		0.65_516.2274	-0.0492622	0.494037		2.78_650.0897	-0.0541243	0.370383
0.84_1092.2409	-0.0999128	0.0970118		Tryptophan_204.0905	-0.0656303	0.385447		0.79_1050.1517	-0.049469	0.492224		2.79_464.0057	-0.0541959	0.369749
0.88_696.195	-0.100018	0.097269		0.68_522.1803	-0.0659948	0.350738		5.83_942.4886	-0.0494691	0.491101		2.78_226.0722	-0.0553939	0.357497
1.28_104.0486	-0.100815	0.093419		7.53_325.9864	-0.0667861	0.343773		4.94_452.3364	-0.049628	0.489708		0.75_447.1591	-0.0563606	0.350911
1.77_506.0941	-0.100885	0.0943869		7.52_605.9947	-0.0670151	0.342117		2.93_282.1467	-0.0502937	0.487304		2.78_143.0738	-0.0574119	0.341983
1.77_398.119	-0.101323	0.0929603		3.23_368.1688	-0.0674486	0.338997		1.54_529.1766	-0.0505438	0.485139		5.83_824.5086	-0.0577386	0.338358
7.52_605.9947	-0.101534	0.0910942		7.47_264.0023	-0.0675769	0.35296		2.49_198.0531	-0.0505671	0.482654		0.65_907.1968	-0.0588433	0.328302
1.01_625.2089	-0.101807	0.0919941		Phenylthyl-primeveroside (phenylthyl-pentose-hexose)_4.51min	-0.0678453	0.337365		7.51_694.3802	-0.0507063	0.481448		4.94_452.3364	-0.0597392	0.320978
2.14_379.1482	-0.10187	0.110253		2.79_318.0702	-0.0683652	0.334881		3.08_465.1981	-0.0507957	0.481816		5.83_922.4571	-0.0601481	0.319434
Protocatechoyl hexoside	-0.102658	0.0910776		4.94_511.3192	-0.0688442	0.331498		2.78_226.0722	-0.051011	0.477674		0.62_510.0368	-0.0601622	0.317557
0.79_269.9545	-0.103094	0.0873548		1.31_189.0641	-0.0708377	0.344682		0.63_426.0774	-0.052164	0.467766		0.95_572.0989	-0.0602083	0.318065
0.76_560.0491	-0.10544	0.0798034		1.09_266.1006	-0.0709729	0.314303		7.62_319.9912	-0.0522467	0.467059		6.42_440.3379	-0.0607538	0.313693
0.96_523.1905	-0.105862	0.0785994		7.58_209.9915	-0.0720755	0.38076		4.45_474.1386	-0.0525372	0.468065		7.79_208.1478	-0.0613094	0.335304
7.57_380.1662	-0.108545	0.0707626		3.79_260.0807	-0.0729857	0.304385		0.93_428.0191	-0.0527145	0.463075		0.95_914.2114	-0.0614695	0.308016
3.48_450.2112	-0.109355	0.0696866		0.84_1092.2409	-0.0738176	0.296458		2.79_652.1412	-0.0529101	0.464909		1.01_460.1428	-0.0640382	0.2882
4.57_568.2165	-0.110136	0.0762749		7.66_666.3052	-0.074771	0.28904		7.79_208.1478	-0.0531545	0.478526		1.3_537.1198	-0.0642249	0.287673
6.99_688.3331	-0.110558	0.0666513		0.57_159.9861	-0.0757183	0.282957		0.63_155.0696	-0.0532248	0.459914		0.61_129.9672	-0.0658748	0.273695
4.45_474.1386	-0.11182	0.0660543		0.75_461.1749	-0.0769321	0.275289		0.75_572.1	-0.0532786	0.458296		0.9_1114.0602	-0.0671436	0.265409
1.54_507.1953	-0.114469	0.0579812		5.04_696.516	-0.0776291	0.272149		3.6_284.0779	-0.0540663	0.456382		2.79_531.9942	-0.0676987	0.26234
2.21_381.164	-0.114855	0.0575917		1.32_337.138	-0.0776488	0.280604		5.83_842.496	-0.054893	0.445949		5.82_362.1957	-0.0682857	0.287049
7.64_233.9931	-0.115065	0.0758264		0.97_353.133	-0.0779279	0.271506		1.11_374.0858	-0.0561255	0.479466		2.78_514.1146	-0.0703788	0.243874
2.83_392.1119	-0.115671	0.0549334		0.69_540.1461	-0.0779534	0.268948		2.78_650.0897	-0.0563205	0.435389		4_386.1953	-0.0708676	0.238894
3.23_368.1688	-0.115872	0.053635		2.21_381.164	-0.0780238	0.273342		2.83_392.1119	-0.057377	0.426812		0.68_508.1642	-0.0713097	0.236821
6.45_200.1065	-0.11595	0.0552357		7.62_340.2108	-0.0780476	0.268368		0.9_437.9752	-0.0582764	0.41717		4.25_772.206	-0.0717971	0.238802
0.84_276.0298	-0.116231	0.0622931		1.08_422.1003	-0.0790616	0.290077		0.69_454.1095	-0.0590066	0.411347		0.89_787.9229	-0.0724727	0.232666
4.48_392.2421	-0.117863	0.0535051		0.58_304.069	-0.0792884	0.262002		Sucrose-FA	-0.0592881	0.410329		2.78_582.1019	-0.0728137	0.227901
1.04_483.1267	-0.118772	0.0486994		1.28_104.0486	-0.0798766	0.257277		3.95_388.2091	-0.0595781	0.408039		7.7_287.9881	-0.0738221	0.219827
3.18_736.2034	-0.118906	0.0484432		1.03_354.0176	-0.0800465	0.264733		2.78_520.1308	-0.0598695	0.406968		2.78_160.1005	-0.0757998	0.209344
1.32_384.1631	-0.120008	0.0467856		0.75_282.0957	-0.0802951	0.254785		1.82_573.2648	-0.0601256	0.40619		7.66_666.3052	-0.0761622	0.205515
6.45_222.0882	-0.121733	0.0433077		0.68_405.1131	-0.0802955	0.254782		2.57_410.1585	-0.0603333	0.451424		0.96_718.1771	-0.0764659	0.217353
0.68_405.1131	-0.121859	0.0423343		0.9_718.1775	-0.0805213	0.254632		3.3_294.1313	-0.0605817	0.400174		2.77_298.1422	-0.0794472	0.193104
0.87_434.0105	-0.122726	0.0412457		2.78_568.1876	-0.0806271	0.257608		7.2_638.1078	-0.0608776	0.412984		0.91_719.9974	-0.0803135	0.217021
1.54_529.1766	-0.122799	0.0418692		6.29_824.5655	-0.0810458	0.25154		5.57_421.1953	-0.060918	0.423226		0.75_572.1	-0.0803453	0.181632
0.87_1128.2132	-0.124548	0.0386578		0.61_230.0299	-0.0820752	0.245549		Phenylthyl-primeveroside (phenylthyl-pentose-hexose)_4.51min	-0.0614172	0.393695		0.65_114.0323	-0.0803662	0.182312
0.89_1112.24	-0.12525	0.0432033		3.79_350.0497	-0.0832667	0.254656		0.68_508.1642	-0.0623844	0.386274		2.3_1074.2406	-0.0804876	0.209325
4.66_386.1953	-0.126357	0.0613445		1.05_473.2105	-0.0839419	0.239689		0.95_481.9474	-0.0631273	0.379398		2.78_672.199	-0.0807247	0.184382
1.11_790.1724	-0.129117	0.0413676		0.88_696.195	-0.0860828	0.223172		0.9_636.0181	-0.0636357	0.3768		1.15_706.2131	-0.0818536	0.235325
Lotaustralin	-0.129549	0.0311255		1.83_280.1167	-0.0873475	0.217576		0.75_708.0338	-0.0639842	0.372949		2.49_428.0937	-0.0819054	0.174052
7.36_384.0344	-0.129965	0.0305839		0.89_504.0009	-0.087783	0.215282		7.75_245.9927	-0.0640937	0.37213		2.78_520.1308	-0.0825436	0.171491
0.8_514.0944	-0.130637	0.0325336		Protocatechoyl hexoside	-0.0878581	0.219569		0.89_881.9724	-0.0644187	0.369705		2.78_384.1565	-0.0838267	0.164906
4.1_416.1665	-0.130708	0.0299347		1.1_630.1955	-0.0881527	0.213349		1.05_449.9996	-0.0650839	0.366015		0.9_922.0356	-0.0850905	0.157848
2.58_361.0469	-0.131631	0.0383137		0.75_853.2622	-0.088283	0.211522		3.23_368.1688	-0.0651589	0.36422		2.78_808.1734	-0.0855072	0.161191
6.39_496.2688	-0.133423	0.0275062		0.59_132.0901	-0.0895146	0.204062		0.9_673.975	-0.0656851	0.362844		2.78_117.0583	-0.0871261	0.148104
4.5_538.2063	-0.136661	0.0229128		0.77_764.1932	-0.0900533	0.255934		0.68_492.1716	-0.0657245	0.361306		0.9_771.9493	-0.0873521	0.147789
1.08_770.268	-0.137146	0.0229239		1.55_295.0374	-0.090756	0.198955		4.25_772.206	-0.0658076	0.367011		0.57_227.9732	-0.0889645	0.138984
1.52_412.1846	-0.137201	0.0249624		7.58_275.9997	-0.0909509	0.216978		0.91_443.9929	-0.0661291	0.357106		6.19_602.2009	-0.0900608	0.15157
1.74_454.0775	-0.137837	0.0293402		Lotaustralin	-0.0918197	0.19372		7.51_310.1844	-0.0672723	0.348836		0.75_708.0338	-0.0924903	0.123933
1.31_189.0641	-0.139461	0.0281002		7.37_269.9938	-0.0942311	0.181134		2.93_282.1469	-0.0678807	0.348252		0.91_1136.0407	-0.092657	0.123937
6.25_214.0637	-0.140397	0.0191833		5.78_598.3953	-0.0950177	0.178586		0.89_651.9903	-0.0693105	0.335646		2.79_362.047	-0.0937717	0.124983
2.58_351.0913	-0.141194	0.0290867		0.66_461.1744	-0.0961167	0.172519		0.64_800.1986	-0.0707764	0.324247		0.89_651.9903	-0.0940693	0.118285
0.98_454.1094	-0.141656	0.0185444		1.74_454.0775	-0.0975502	0.184111		0.89_787.9229	-0.0709823	0.325351		2.78_740.1862	-0.0949891	0.117391
4.51_552.1856	-0.14169	0.018516		2.58_189.0642	-0.0978695	0.18995		Terpenoid glycoside_404.2046_4.13min_3,4-Dihydroxy-5,6-epoxy-β-ionol-9-O-β-glucopyranoside//Euphorbioside A	-0.071016	0.323861		0.75_644.1745	-0.0977769	0.104404
3.36_404.1326	-0.142175	0.0183259		6.33_967.67	-0.0983507	0.168049		4.51_552.1856	-0.0721648	0.317336		1.11_374.0858	-0.10233	0.119308
0.71_782.2094	-0.142768	0.0174264		0.88_748.1422	-0.0998674	0.157329		4.6_656.2685	-0.0737418	0.325215		5.02_524.2116	-0.102766	0.0877934
0.78_207.9552	-0.14335	0.0169694		7.74_275.9869	-0.099935	0.156011		5.02_546.194	-0.0744467	0.304773		0.77_894.1685	-0.102861	0.0869255
0.8_191.9815	-0.143508	0.0178765		5.84_737.4882	-0.0999922	0.156808		6.33_967.67	-0.0749197	0.30298		0.99_349.9369	-0.103229	0.0863673
2.58_307.1272	-0.143826	0.0164062		1.63_379.1482	-0.100238	0.155787		0.69_540.1461	-0.0763822	0.287299		0.98_556.1252	-0.106019	0.0849676
1.03_228.0247	-0.144121	0.0167755		Hypoxanthine/purinol_1.04min	-0.101732	0.188137		0.88_459.9674	-0.0774603	0.28053		2.78_746.2015	-0.106231	0.0808733
1.32_337.138	-0.145379	0.0174539		0.97_394.159	-0.101914	0.148954		0.78_207.9552	-0.0775755	0.281059		1.05_449.9996	-0.107082	0.0757309
0.86_348.0306	-0.149289	0.0127056		1.74_452.1292	-0.10254	0.160307		2.31_310.1257	-0.0782145	0.279613		7.36_338.043	-0.107676	0.0730611
2.79_636.1747	-0.149689	0.0131212		0.9_423.0961	-0.102553	0.146407		0.79_432.1125	-0.0790986	0.31106		1.52_412.0323	-0.108604	0.0716392
Linamarin	-0.150983	0.0117185		1.54_507.1953	-0.103848	0.14336		Tryptophan_204.0905	-0.0795129	0.29981		2.78_724.22	-0.11051	0.0687943
1.08_608.2149	-0.151695	0.0114736		0.75_309.1074	-0.106259	0.133266		0.75_447.1591	-0.079756	0.267716		0.9_406.0381	-0.110666	0.0653991
0.68_522.1803	-0.151735	0.0114514		3.17_452.2268	-0.106565	0.170473		1.63_379.1482	-0.0802486	0.264763		2.78_656.2331	-0.113471	0.0611652
1_283.0926	-0.152129	0.0174072		4.45_474.1387	-0.107065	0.131304		4_386.1953	-0.0804044	0.262596		0.88_459.9674	-0.115279	0.0548784
0.67_378.0946	-0.154421	0.00992027		3.36_404.133	-0.107307	0.13043		3.56_416.1652	-0.0806189	0.2638		0.92_872.0089	-0.11703	0.055226
1.74_452.1292	-0.157587	0.0109373		1.5_409.1584	-0.10834	0.124842		0.83_364.0045	-0.0823242	0.252562		1.03_332.0364	-0.117131	0.0514938
0.81_638.1916	-0.157916	0.00858613		4.6_656.2685	-0.108909	0.13895		0.99_349.9369	-0.0885963	0.21808		0.69_454.1095	-0.118059	0.0492476
3.84_466.1478	-0.157968	0.00880996		1.55_233.0669	-0.109102	0.123136		0.89_689.9489	-0.0888433	0.215605		0.91_1000.1158	-0.118738	0.0483539
3.36_404.133	-0.15969	0.0079746		2.58_361.0469	-0.109135	0.143615		6_712.4061	-0.0889036	0.256142		0.79_432.1125	-0.120179	0.067662
1.73_674.1775	-0.161065	0.00722917		7.56_312.1789	-0.109362	0.147335		2.49_496.08	-0.0896433	0.21386		0.91_443.9929	-0.120799	0.0441755
7.36_612.1713	-0.161171	0.00729701		2.6_434.1309	-0.110064	0.122679		2.79_473.1659	-0.0899469	0.213504		0.95_481.9474	-0.121268	0.0433529
0.7_440.0939	-0.161385	0.00700927		5.58_922.6783	-0.112383	0.111294		0.9_865.9991	-0.0915075	0.202101		2.82_393.1638	-0.122801	0.0411207
1.04_846.2844	-0.161665	0.0075498		1.02_432.112	-0.112576	0.113396		0.75_224.0536	-0.0928742	0.195416		0.55_295.9609	-0.124648	0.037798
Phenylalanine	-0.168454	0.0050168		1.52_367.1481	-0.114166	0.106577		Dihydrophaseic acid-glucoside	-0.0946275	0.189373		0.89_881.9724	-0.127144	0.034419
4.45_474.1387	-0.168735	0.00535456		3.16_444.2003	-0.116246	0.100306		0.68_405.1131	-0.0950443	0.185134		0.97_824.0614	-0.128678	0.0322862
0.81_305.9998	-0.168928	0.00481594		0.84_394.1594	-0.117749	0.0951263		0.81_638.1916	-0.0958611	0.183641		0.9_1016.0894	-0.141183	0.0187274
0.95_898.2394	-0.16995	0.00463685		1.82_573.2648	-0.118061	0.0959143		0.58_304.069	-0.0960804	0.181498		0.93_428.0191	-0.142528	0.0174131
0.9_718.1775	-0.170301	0.0044782		1.73_718.1416	-0.11977	0.0911678		0.55_207.9801	-0.105816	0.139917		Sucrose-FA	-0.145294	0.015706
6.07_466.1851	-0.172793	0.00455542		0.75_291.0963	-0.122586	0.0822076		5.02_524.2116	-0.107182	0.135857		3.61_370.2586	-0.149029	0.0130283
1.08_422.1003	-0.173319	0.00610752		1.26_409.1588	-0.126803	0.0907489		4.9_388.2101	-0.108716	0.131318		0.91_658.0014	-0.151142	0.0117818
2.6_434.1309	-0.175799	0.00362945		0.58_288.0917	-0.128187	0.069052		0.89_422.0112	-0.108793	0.129047		0.89_689.9489	-0.156231	0.00907545
1.15_706.2131	-0.176244	0.0101365		3.36_404.1326	-0.128738	0.0692503		0.6_174.1114	-0.110909	0.122694		5.02_546.194	-0.156662	0.00965824
0.95_914.2114	-0.177887	0.00296863		0.89_130.0281	-0.129571	0.0654064		5.83_924.4986	-0.111408	0.120045		0.9_865.9991	-0.159898	0.00766757
0.65_706.2013	-0.178202	0.00286617		0.63_155.0696	-0.133361	0.0584758		1.3_537.1198	-0.112443	0.118526		2.8_507.9782	-0.160531	0.0075359
1.31_162.0531	-0.179573	0.00270339		Phenylalanine	-0.136228	0.0538147		0.82_401.9608	-0.112894	0.115154		0.9_636.0181	-0.162086	0.00686457
0.81_686.0716	-0.184221	0.00207991		1.54_529.1766	-0.138887	0.049836		2.82_393.1638	-0.114852	0.109865		1.03_235.9918	-0.163404	0.00632219
1.1_630.1955	-0.184335	0.00210571		7.36_384.0344	-0.14261	0.0429027		7.47_264.0023	-0.116578	0.115038		Glutathione disulfide; GSSG; Oxiglutatione; Oxidized glutathione	-0.163543	0.00627699
Hypoxanthine/purinol_1.04min	-0.184449	0.0049181		1.52_412.1846	-0.145311	0.0437656		7.67_217.9973	-0.118249	0.0988014		3.65_486.138	-0.16385	0.00627291
0.88_348.0279	-0.185541	0.00189214		2.14_379.1482	-0.145524	0.0519322		0.9_903.9572	-0.119203	0.0960912		2.49_496.08	-0.164464	0.00617102
1.5_409.1584	-0.186807	0.00182785		1.73_674.1775	-0.145971	0.0381836		0.63_554.1816	-0.120995	0.0937061		0.9_673.975	-0.166694	0.00549969
0.76_1718.4179	-0.189332	0.00157895		1.08_608.2149	-0.148407	0.035043		2.79_464.0057	-0.121557	0.0913298		0.9_903.9572	-0.170415	0.00452406
0.81_498.1192	-0.19109	0.00256286		1.55_352.1406	-0.152061	0.0324691		2.5_462.1378	-0.12638	0.0783187		4.94_616.3254	-0.181278	0.00250254
4.16_382.1848	-0.191974	0.00135208		1_283.0926	-0.153935	0.0402162		3.65_486.138	-0.128329	0.0737939		5.83_942.4886	-0.183962	0.00207163
5.83_219.995	-0.206365	0.000960697		0.84_291.0961	-0.155277	0.027342		0.89_558.1662	-0.129013	0.0760621		2.5_462.1378	-0.185071	0.00198123
1.26_409.1588	-0.212373	0.000801464		2.43_409.1581	-0.15567	0.0269491		2.77_298.1422	-0.137438	0.0586332		0.58_113.993	-0.189104	0.001538
0.79_1146.2987	-0.216556	0.000998011		1.08_770.268	-0.156032	0.0273613		2.3_1074.2406	-0.138868	0.068436		4.94_666.3223	-0.19836	0.000901861
Malic acid	-0.219524	0.000225317		0.89_558.1662	-0.156108	0.0284819		0.61_230.0299	-0.142442	0.0469838		6.33_1168.6559	-0.199983	0.000798545
1.7_519.2322	-0.237265	9.33009e-05		3.6_284.0779	-0.156283	0.0275022		0.58_288.0917	-0.147164	0.0400717		4.44_670.2474	-0.215323	0.000298635
0.75_291.0963	-0.242201	4.62889e-05		3.18_736.2034	-0.157001	0.0260265		0.59_132.0901	-0.152918	0.0323739		6.68_1176.8516	-0.230815	0.000105913
0.78_1198.3251	-0.244868	3.79083e-05		5.83_219.995	-0.160088	0.029059		3.87_488.1528	-0.181589	0.0112769		5.83_842.496	-0.233786	8.56713e-05
0.79_856.2098	-0.24971	2.62236e-05		3.28_446.2161	-0.163064	0.0242022		0.65_504.1684	-0.184629	0.00958134		4.92_654.2531	-0.238294	0.000118289
0.84_291.0961	-0.256801	1.5082e-05		Pantothenic acid	-0.166215	0.0180705		7.75_685.9904	-0.185648	0.0109645		4.44_738.2348	-0.238894	6.09784e-05
0.75_309.1074	-0.257398	1.49121e-05		0.89_148.0389	-0.18284	0.00974204		4.92_654.2531	-0.186814	0.0115644		3.87_488.1528	-0.25866	1.34923e-05
0.81_1012.1989	-0.307457	1.77985e-07		7.31_214.0229	-0.185975	0.0078934		0.79_734.1528	-0.188286	0.00822187		5.83_924.4986	-0.263596	8.41904e-06
2.43_409.1581	-0.309929	1.40092e-07		1.7_519.2322	-0.211528	0.00306861

## Sheet: Signf sorted by chemclass
	Dry Matter (%)	Pearson r	P val			PPD (%)	Pearson r	P val			Cooking Time (min)	Pearson r	P val			HCN (ppm)	Pearson r	P val
Sugar,2sacch	Sucrose-FA	0.185778	0.00193913		VitB5	Pantothenic acid	-0.166215	0.0180705		N base	Hypoxanthine/purinol_1.04min	0.229389	0.00313033		CyG	Lotaustralin	0.571697	1.94104e-25
Fatty acid	Trihydroxy-octadecadienoic acid (Tri-OH-C18:2)_8.03min	0.147004	0.0141535			0.69_454.1095	0.24894	0.000341635		N base	Hypoxanthine/purinol_0.67min	0.18502	0.00942705		CyG	Linamarin	0.641141	1.3852e-33
GSH	Glutathione disulfide; GSSG; Oxiglutatione; Oxidized glutathione	0.130753	0.0292844			0.69_894.1685	0.239672	0.00057308		Coumarin	Scopolin	0.161499	0.0327484		CyG	Lotaustralin anitrile-6'-apioside	0.250801	3.63327e-05
OA	Malic acid	-0.219524	0.000225317			6.19_602.2009	0.217366	0.00288046		Coumarin	Scopoletin_scopolin in-source fragment	0.186222	0.0159719		CyG	Prunasin anitrile pentoside (Benzyl alcohol pentoside)	0.138742	0.020896
N base	Hypoxanthine/purinol_1.04min	-0.184449	0.0049181			1.7_519.2322	-0.211528	0.00306861		CyG	Linamarin	0.162515	0.0228575		Sugar,2sacch	Deoxypentosyl hexose	0.368357	2.90564e-10
AA	Phenylalanine	-0.168454	0.0050168			0.95_481.9474	0.20571	0.00323607		CyG	Lotaustralin	0.160719	0.0248001		VitB5	Pantothenic acid	0.350826	1.92002e-09
CyG	Linamarin	-0.150983	0.0117185			0.63_426.0774	0.203204	0.00364052			1.08_422.1003	0.231816	0.00202309		AA	Phenylalanine	0.250756	2.50331e-05
CyG	Lotaustralin	-0.129549	0.0311255			6.19_534.2134	0.20116	0.00526404			1.04_483.1267	0.221094	0.00194819		Coumarin	Scopolin	0.201786	0.00119607
	7.63_308.2022	0.150566	0.011955			0.9_1114.0602	0.189209	0.00699911			1.02_936.1925	0.250244	0.00201167		Coumarin	Scopoletin_scopolin in-source fragment	0.2051	0.00127464
	7.52_286.1365	0.12561	0.0363314			7.31_214.0229	-0.185975	0.0078934			0.98_458.1276	0.21804	0.00219778		Hydroxybenzoate	Protocatechoyl hexoside	0.207112	0.000587339
	7.36_612.1713	-0.161171	0.00729701			0.77_894.1685	0.18545	0.00807395			7.75_685.9904	-0.185648	0.0109645		Tyr metabolism	Homogentisic acid	0.194594	0.00118137
	7.36_384.0344	-0.129965	0.0305839			0.89_148.0389	-0.18284	0.00974204			7.72_274.0055	0.194992	0.01083		Apocar	Terpenoid glycoside_404.2046_4.13min_3,4-Dihydroxy-5,6-epoxy-β-ionol-9-O-β-glucopyranoside//Euphorbioside A	0.141231	0.0186868
	6.68_1176.8516	0.216391	0.000285347			4.25_772.206	0.181292	0.0107869			5.75_372.2163	0.158091	0.0285196		Sugar,1sacch	Hexose	0.124783	0.037589
	6.45_222.0882	-0.121733	0.0433077			7.76_835.9942	0.187183	0.0181478			5.72_416.2038	0.169516	0.0257716		GSH	Glutathione disulfide; GSSG; Oxiglutatione; Oxidized glutathione	-0.163543	0.00627699
	6.39_496.2688	-0.133423	0.0275062			0.68_508.1642	0.165286	0.0187345			4.92_654.2531	-0.186814	0.0115644		Sugar, 2sacch	Sucrose-FA	-0.145294	0.015706
	6.33_1168.6559	0.229056	0.000116549			0.65_907.1968	0.16062	0.0220655			3.87_488.1528	-0.181589	0.0112769			7.81_355.9935	0.128981	0.0315679
	6.25_214.0637	-0.140397	0.0191833			3.28_446.2161	-0.163064	0.0242022			3.18_736.2034	0.165456	0.0211351			7.78_242.1544	0.216626	0.00027379
	6.07_466.1851	-0.172793	0.00455542			3.18_736.2034	-0.157001	0.0260265			2.58_162.0527	0.154231	0.0452723			7.78_198.1643	0.141293	0.0190693
	5.83_942.4886	0.175482	0.00333005			2.43_409.1581	-0.15567	0.0269491			1.87_241.0933	0.153387	0.0322868			7.74_705.9924	0.139238	0.0202097
	5.83_924.4986	0.174716	0.00347246			0.84_291.0961	-0.155277	0.027342			1.76_574.0792	0.159977	0.0258679			7.69_295.9952	0.148465	0.0132118
	5.83_922.4571	0.130484	0.0302197			1.08_770.268	-0.156032	0.0273613			1.73_674.1775	0.14469	0.0435779			7.64_233.9931	0.12748	0.049011
	5.83_842.496	0.120446	0.0451937			3.6_284.0779	-0.156283	0.0275022			1.32_502.1981	0.195912	0.0078629			7.57_380.1662	0.164638	0.0059324
	5.83_219.995	-0.206365	0.000960697			0.89_558.1662	-0.156108	0.0284819			1.31_162.0531	0.189509	0.00796803			7.56_312.1789	0.159561	0.013135
	4.94_666.3223	0.152715	0.0109233			5.83_219.995	-0.160088	0.029059			1.11_168.0538	0.150507	0.0366862			7.53_325.9864	0.145875	0.0149206
	4.94_511.3192	0.155737	0.00955906			1.55_352.1406	-0.152061	0.0324691			1.1_630.1955	0.182678	0.010789			7.47_264.0023	0.144691	0.0198276
	4.51_552.1856	-0.14169	0.018516			1.08_608.2149	-0.148407	0.035043			1.09_554.1817	0.17848	0.0127781			7.37_269.9938	0.1257	0.0361963
	4.5_538.2063	-0.136661	0.0229128			0.62_510.0368	0.146762	0.0366666			1.09_266.1006	0.174219	0.0145993			7.36_384.0344	0.186428	0.00183248
	4.45_474.1387	-0.168735	0.00535456			1.73_674.1775	-0.145971	0.0381836			1.08_608.2149	0.153809	0.0318082			7.32_941.0084	0.16425	0.0106505
	4.26_554.2007	0.132131	0.0335456			1_283.0926	-0.153935	0.0402162			0.97_353.133	0.152628	0.0336213			7.28_269.9919	0.199922	0.000801585
	4.16_382.1848	-0.191974	0.00135208			1.76_490.1251	0.148719	0.0422165			0.94_906.0621	0.146076	0.0472516			7.13_688.3295	0.221841	0.000203072
	4.1_416.1665	-0.130708	0.0299347			4.24_436.2309	0.149983	0.0427133			0.89_884.0784	0.157329	0.0288809			6.99_688.3331	0.136722	0.0231011
	3.84_466.1478	-0.157968	0.00880996			7.36_384.0344	-0.14261	0.0429027			0.87_311.9829	0.159476	0.0283843			6.68_1176.8516	-0.230815	0.000105913
	3.61_370.2586	0.140286	0.0195003			1.52_412.1846	-0.145311	0.0437656			0.87_1128.2132	0.162794	0.0233321			6.45_222.0882	0.200198	0.000823533
	3.36_404.133	-0.15969	0.0079746			3.56_416.1652	0.140761	0.0462487			0.84_394.1594	0.153525	0.0321291			6.45_200.1065	0.170867	0.00456372
	3.36_404.1326	-0.142175	0.0183259			5.02_546.194	0.141396	0.0469205			0.79_734.1528	-0.188286	0.00822187			6.45_156.1163	0.214182	0.000338645
	3.18_736.2034	-0.118906	0.0484432			1.54_529.1766	-0.138887	0.049836			0.78_1198.3251	0.167066	0.0195758			6.39_496.2688	0.401086	5.65891e-12
	2.8_507.9782	0.122943	0.0412551			0.94_906.0621	0.141758	0.049839			0.76_560.0491	0.196282	0.00595743			6.33_1168.6559	-0.199983	0.000798545
	2.79_636.1747	-0.149689	0.0131212			2.14_379.1482	-0.145524	0.0519322			0.75_853.2622	0.147858	0.039131			6.29_824.5655	0.118112	0.0495577
	2.77_298.1422	0.119979	0.0489036			Phenylalanine	-0.136228	0.0538147			0.74_144.0431	0.160775	0.0243777			6.07_466.1851	0.288877	1.50971e-06
	2.6_434.1309	-0.175799	0.00362945								0.71_782.2094	0.145753	0.0420411			5.83_942.4886	-0.183962	0.00207163
	2.58_361.0469	-0.131631	0.0383137								0.68_522.1803	0.159167	0.0262463			5.83_924.4986	-0.263596	8.41904e-06
	2.58_351.0913	-0.141194	0.0290867								0.65_504.1684	-0.184629	0.00958134			5.83_842.496	-0.233786	8.56713e-05
	2.58_307.1272	-0.143826	0.0164062								0.61_230.0299	-0.142442	0.0469838			5.83_219.995	0.208705	0.000837562
	2.43_409.1581	-0.309929	1.40092e-07								0.59_132.0901	-0.152918	0.0323739			5.78_598.3953	0.12926	0.0315063
	1_283.0926	-0.152129	0.0174072								0.58_288.0917	-0.147164	0.0400717			5.75_372.2163	0.190879	0.00150142
	1.74_454.0775	-0.137837	0.0293402								0.56_425.9163	0.140531	0.0494596			5.41_524.226	0.183228	0.0023275
	1.74_452.1292	-0.157587	0.0109373								0.56_419.903	0.140319	0.0498066			5.02_546.194	-0.156662	0.00965824
	1.73_674.1775	-0.161065	0.00722917								0.56_289.9441	0.140243	0.0499316			4.94_666.3223	-0.19836	0.000901861
	1.7_519.2322	-0.237265	9.33009e-05								0.55_357.9312	0.142575	0.0462085			4.94_616.3254	-0.181278	0.00250254
	1.54_529.1766	-0.122799	0.0418692								0.55_293.9402	0.162059	0.0232477			4.92_654.2531	-0.238294	0.000118289
	1.52_412.1846	-0.137201	0.0249624													4.85_174.0898	0.132887	0.0267249
	1.5_409.1584	-0.186807	0.00182785													4.75_390.2254	0.240076	5.59149e-05
	1.32_384.1631	-0.120008	0.0467856													4.63_540.2213	0.182087	0.00243581
	1.32_337.138	-0.145379	0.0174539													4.51_606.1942	0.285347	2.5553e-06
	1.31_189.0641	-0.139461	0.0281002													4.51_552.1856	0.149674	0.0127987
	1.31_162.0531	-0.179573	0.00270339													4.5_538.2063	0.275372	3.27717e-06
	1.26_409.1588	-0.212373	0.000801464													4.45_474.1387	0.281762	2.4436e-06
	1.15_706.2131	-0.176244	0.0101365													4.45_474.1386	0.23782	7.69239e-05
	1.11_790.1724	-0.129117	0.0413676													4.44_738.2348	-0.238894	6.09784e-05
	1.1_630.1955	-0.184335	0.00210571													4.44_670.2474	-0.215323	0.000298635
	1.08_770.268	-0.137146	0.0229239													4.27_554.2015	0.182375	0.0023099
	1.08_608.2149	-0.151695	0.0114736													4.26_554.2007	0.216797	0.000441381
	1.08_422.1003	-0.173319	0.00610752													4.16_382.1848	0.182724	0.00230704
	1.05_449.9996	0.144803	0.0160655													4.15_526.2062	0.161697	0.00969712
	1.04_846.2844	-0.161665	0.0075498													4.1_552.1859	0.167316	0.00585168
	1.04_483.1267	-0.118772	0.0486994													4.1_416.1665	0.287955	1.14108e-06
	1.03_332.0364	0.143622	0.0167592													3.99_446.1799	0.157377	0.00945982
	1.03_235.9918	0.159808	0.00759192													3.96_298.1422	0.274641	3.63317e-06
	1.03_228.0247	-0.144121	0.0167755													3.95_388.2091	0.266301	7.00654e-06
	0.98_454.1094	-0.141656	0.0185444													3.87_488.1528	-0.25866	1.34923e-05
	0.95_914.2114	-0.177887	0.00296863													3.84_466.1478	0.150178	0.0128231
	0.95_898.2394	-0.16995	0.00463685													3.83_486.1848	0.160494	0.00766065
	0.93_428.0191	0.150809	0.0118166													3.75_556.2167	0.128496	0.0334964
	0.92_872.0089	0.219727	0.000281789													3.65_486.138	-0.16385	0.00627291
	0.92_525.9929	0.158222	0.0083381													3.61_370.2586	-0.149029	0.0130283
	0.91_719.9974	0.142233	0.0282441													3.56_416.1652	0.174613	0.0037381
	0.91_658.0014	0.20958	0.000445733													3.4_476.1539	0.26299	9.53401e-06
	0.91_443.9929	0.146077	0.0147807													3.39_324.1427	0.180853	0.00251664
	0.91_1136.0407	0.165337	0.00580976													3.36_404.133	0.332693	1.56911e-08
	0.91_1000.1158	0.143058	0.0171976													3.36_404.1326	0.291693	8.53991e-07
	0.9_903.9572	0.130158	0.0306387													3.3_294.1313	0.121532	0.0432756
	0.9_865.9991	0.219683	0.000228847													3.23_472.1214	0.274301	3.58984e-06
	0.9_718.1775	-0.170301	0.0044782													3.18_736.2034	0.516247	3.34619e-20
	0.9_673.975	0.148944	0.0132476													3.17_452.2268	0.330442	3.48803e-07
	0.9_636.0181	0.227389	0.000134797													3.03_436.1545	0.194516	0.00113839
	0.9_541.9665	0.118289	0.0492148													2.83_392.1119	0.157896	0.00859499
	0.9_437.9752	0.184629	0.00199402													2.82_393.1638	-0.122801	0.0411207
	0.9_406.0381	0.250295	2.42324e-05													2.8_507.9782	-0.160531	0.0075359
	0.89_651.9903	0.135904	0.0236866													2.8_304.0148	0.171264	0.00418512
	0.89_1112.24	-0.12525	0.0432033													2.79_318.0702	0.129504	0.0314934
	0.88_348.0279	-0.185541	0.00189214													2.58_361.0469	0.579079	1.31909e-23
	0.87_434.0105	-0.122726	0.0412457													2.58_351.0913	0.561393	3.00686e-21
	0.87_1128.2132	-0.124548	0.0386578													2.58_325.0923	0.377113	9.10573e-10
	0.86_348.0306	-0.149289	0.0127056													2.58_307.1272	0.577441	4.04149e-26
	0.84_291.0961	-0.256801	1.5082e-05													2.58_189.0642	0.522199	5.82174e-19
	0.81_686.0716	-0.184221	0.00207991													2.58_162.0527	0.46978	1.24001e-14
	0.81_638.1916	-0.157916	0.00858613													2.5_462.1378	-0.185071	0.00198123
	0.81_498.1192	-0.19109	0.00256286													2.49_496.08	-0.164464	0.00617102
	0.81_305.9998	-0.168928	0.00481594													2.43_409.1581	0.53358	8.75556e-22
	0.81_1012.1989	-0.307457	1.77985e-07													2.21_381.164	0.13139	0.0296766
	0.8_514.0944	-0.130637	0.0325336													2.15_369.1097	0.19456	0.00134188
	0.8_191.9815	-0.143508	0.0178765													2.14_379.1482	0.479892	1.24363e-15
	0.79_856.2098	-0.24971	2.62236e-05													1_283.0926	0.202871	0.00144321
	0.79_432.1125	0.164607	0.012045													1.98_398.0831	0.151208	0.012055
	0.79_1146.2987	-0.216556	0.000998011													1.96_330.0953	0.244257	7.11917e-05
	0.78_207.9552	-0.14335	0.0169694													1.92_516.2075	0.270426	5.17755e-06
	0.78_1198.3251	-0.244868	3.79083e-05													1.88_303.0637	0.149604	0.0128412
	0.76_1718.4179	-0.189332	0.00157895													1.87_309.0804	0.177512	0.00303073
	0.75_572.1	0.140047	0.0194886													1.87_241.0933	0.186294	0.00184669
	0.75_447.1591	0.159005	0.0081341													1.83_280.1167	0.442607	1.14236e-14
	0.75_309.1074	-0.257398	1.49121e-05													1.82_573.2648	0.342579	5.81874e-09
	0.75_291.0963	-0.242201	4.62889e-05													1.77_506.0941	0.174881	0.00356081
	0.71_782.2094	-0.142768	0.0174264													1.77_398.119	0.210955	0.000417859
	0.7_440.0939	-0.161385	0.00700927													1.76_574.0792	0.205716	0.000583955
	0.69_454.1095	0.125751	0.0361204													1.76_422.1395	0.167137	0.00529074
	0.68_522.1803	-0.151735	0.0114514													1.76_222.1109	0.270303	5.44211e-06
	0.68_508.1642	0.250188	2.52775e-05													1.75_568.1613	0.196705	0.0010634
	0.68_405.1131	-0.121859	0.0423343													1.75_354.1538	0.315559	7.62926e-08
	0.67_378.0946	-0.154421	0.00992027													1.74_454.0775	0.324815	1.49501e-07
	0.65_706.2013	-0.178202	0.00286617													1.74_452.1292	0.3575	2.95648e-09
	0.63_554.1816	0.145565	0.0158924													1.73_718.1416	0.370082	2.36524e-10
	0.63_426.0774	0.167996	0.00497854													1.73_696.1591	0.422138	2.36145e-13
	0.62_510.0368	0.118333	0.0487182													1.73_674.1775	0.537637	3.76006e-22
	0.58_113.993	0.130437	0.0296815													1.7_519.2322	0.275333	5.16939e-06
																1.52_412.1846	0.525472	2.34925e-20
																1.52_367.1481	0.388465	2.24849e-11
																1.5_409.1584	0.545289	8.84161e-23
																1.35_337.0758	0.212272	0.000413141
																1.34_311.0764	0.128443	0.0388611
																1.32_502.1981	0.566225	2.32964e-23
																1.32_384.1631	0.179853	0.00275903
																1.32_337.138	0.393595	2.51509e-11
																1.32_315.0824	0.377946	1.06719e-10
																1.31_189.0641	0.501847	3.16929e-17
																1.31_162.0531	0.541365	1.71179e-22
																1.28_104.0486	0.331904	1.42322e-08
																1.26_409.1588	0.547597	1.19586e-20
																1.13_183.0534	0.238598	6.83783e-05
																1.11_168.0538	0.128725	0.0328574
																1.1_630.1955	0.453902	1.96429e-15
																1.09_554.1817	0.524434	6.64796e-21
																1.09_266.1006	0.661356	2.43832e-36
																1.08_770.268	0.417495	5.0318e-13
																1.08_608.2149	0.4465	5.60281e-15
																1.08_518.0626	0.437747	2.14411e-14
																1.08_422.1003	0.443861	1.9168e-13
																1.04_483.1267	0.138037	0.0218006
																1.03_235.9918	-0.163404	0.00632219
																0.97_824.0614	-0.128678	0.0322862
																0.97_394.159	0.430245	6.57e-14
																0.97_353.133	0.274866	3.56456e-06
																0.95_481.9474	-0.121268	0.0433529
																0.93_428.0191	-0.142528	0.0174131
																0.91_658.0014	-0.151142	0.0117818
																0.91_443.9929	-0.120799	0.0441755
																0.91_1000.1158	-0.118738	0.0483539
																0.9_903.9572	-0.170415	0.00452406
																0.9_865.9991	-0.159898	0.00766757
																0.9_673.975	-0.166694	0.00549969
																0.9_636.0181	-0.162086	0.00686457
																0.9_1016.0894	-0.141183	0.0187274
																0.89_881.9724	-0.127144	0.034419
																0.89_689.9489	-0.156231	0.00907545
																0.89_504.0009	0.173587	0.0038188
																0.86_265.1171	0.447887	4.0286e-15
																0.85_327.9591	0.137254	0.0225664
																0.84_394.1594	0.412144	8.76213e-13
																0.84_291.0961	0.178475	0.00287357
																0.81_1012.1989	0.162827	0.00661024
																0.8_191.9815	0.142052	0.0190837
																0.78_338.0857	0.219815	0.000232882
																0.78_112.0182	0.13	0.0308429
																0.76_312.1061	0.118339	0.0491186
																0.76_1718.4179	0.148197	0.0137213
																0.75_309.1074	0.264117	8.70197e-06
																0.75_291.0963	0.146656	0.0145645
																0.75_282.0957	0.244296	3.83105e-05
																0.74_144.0431	0.222376	0.000185525
																0.71_580.1859	0.21291	0.000359024
																0.69_454.1095	-0.118059	0.0492476
																0.68_522.1803	0.199504	0.000840722
																0.68_405.1131	0.183693	0.00210374
																0.67_869.2437	0.11935	0.0468003
																0.67_378.0946	0.129196	0.0312828
																0.65_706.2013	0.124038	0.0387532
																0.65_400.064	0.124906	0.0377475
																0.65_102.0324	0.158289	0.00819322
																0.58_113.993	-0.189104	0.001538
																0.56_419.903	0.304131	2.328e-07
																0.55_295.9609	-0.124648	0.037798
																0.55_293.9402	0.157764	0.00841066

## Sheet: Raw data
Dry Matter (%)	HCN (ppm)	PPD (%)	Cooking Time (min)	Genetic group	RM clade	code	accession	Genetic group_accession	0.55_295.9609	0.55_293.9402	0.55_207.9801	0.55_357.9312	0.56_289.9441	0.56_419.903	0.56_425.9163	0.57_159.9861	0.57_227.9732	0.58_113.993	0.58_288.0917	0.58_304.069	0.59_132.0901	0.6_364.0868	0.6_174.1114	0.6_448.0473	0.61_129.9672	0.61_230.0299	0.62_510.0368	0.62_790.1607	0.62_416.1525	0.63_426.0774	0.63_554.1816	0.63_155.0696	0.63_526.1403	0.64_800.1986	0.65_516.2274	0.65_504.1684	0.65_768.1931	0.65_416.051	0.65_706.2013	0.65_102.0324	0.65_114.0323	0.65_497.1851	0.65_907.1968	0.65_842.1316	0.65_119.9387	0.65_400.064	Hexose	0.66_461.1744	0.66_447.1586
36.751	126.466			AHL	outlier excl	lot01_2020-B13_COL1357	COL1357	AHL_COL1357	2155.56	24502.2	39114.3	35035.6	5088.17	43956.3	8794.73	778229	2469.24	160665	1.02812e+06	229853	399777	72970.5	2.93971e+06	308826	77716.4	155635	283569	67844.2	20674.9	350296	78116	106669	173317	35699.9	550966	280709	560787	262145	34264.1	93721.2	125122	36043.5	121414	35809.3	14504	21065	963078	1.1557e+06	93812.6
27.7933	140.271			AHL	HCA1	lot08_2020-B13_COL304	COL304	AHL_COL304	98212.7	29389.5	1579.77	47423.6	314576	20496.5	75222.2	476973	353539	907652	429048	101197	747026	434405	1.94671e+06	250170	751963	214535	293745	46643	33175.3	1.6602e+06	359689	816926	184525	29969.9	279503	183604	445684	293937	57427.9	15482.7	127049	516697	88973.4	70608.1	60596.2	10708.9	898592	998665	692115
33.294	142.653			AHL	HCA10	lot21_2020-B10_COL340	COL340	AHL_COL340	85829.4	41967.2	26343.8	64072.1	459289	35389.9	109330	582567	291943	752087	75262.9	21753.2	67976.1	881708	203210	335343	487725	99812.5	217617	110188	15138.1	1.56435e+06	78870.6	162334	206066	58278.8	411962	1.15798e+06	995063	283600	284680	154884	193301	140100	70808.6	109018	38046.7	11467.8	780037	634445	710680
34.6078	143.941	7.64286	25.5	AHL	outlier excl	lot20_2020-B13_PER183	PER183	AHL_PER183	99485.5	32176.8	32751.4	47703.9	328308	26587.3	85081.4	548571	341103	985187	251087	59509.8	343489	486210	910349	257231	578756	164149	239773	54829.7	75272.9	1.36399e+06	208643	242820	185632	64203.5	1.0783e+06	393281	427144	333474	113345	130716	149685	150945	85509.2	75834.4	3572.63	2498.26	384448	1.08487e+06	917188
37.3452	119.198	40.444	36.6667	AHL	HCA10	lot16_2020-B12_PER196	PER196	AHL_PER196	89597.6	26475.9	27235.2	41491.1	255398	16121.1	74611.9	395612	278995	840568	238738	63668.1	356507	492386	932789	220826	511943	168267	228996	54743.8	118369	1.33517e+06	210511	392626	199748	32346	145243	807163	463288	118331	54028.1	124261	114212	267619	34044.7	20264.1	6633.35	2057	759510	839160	775837
36.8348	73.7231			AHL	outlier excl	lot15_2020-B13_PER297	PER297	AHL_PER297	96276.6	37764.4	29005.3	59783.6	326749	22187	96637.4	525283	294323	1.00451e+06	45270.2	14450.4	42642.5	919576	111589	346223	349424	170281	170737	104580	67041.1	1.21689e+06	80017.6	106474	344564	68948.7	212017	872121	729063	199352	303664	112535	143247	95251.6	83651.1	100672	9920.31	18721.4	704303	260171	359899
36.5773	134.391	22.57		AHL	HCA10	lot19_2020-B13_PER372	PER372	AHL_PER372	101535	35343.1	30525.7	61705.4	374846	29236.1	94987.1	478605	311040	975950	149685	54119	97498.2	555103	523128	289804	572876	138845	256235	59688.7	21739.7	1.44133e+06	152919	243083	160872	61942.4	586250	521919	497360	331266	40561.2	119180	113422	135361	106280	78599.8	9905.62	12969.5	786475	282921	475566
39.1414	98.1185			AHL	HCA9	lot10_2020-B10_PER390	PER390	AHL_PER390	49431.6	22297.8	1642.67	28227.5	160309	11707.5	53042.9	194460	119745	517329	8937.44	9472.85	12857.6	266929	51746.5	193144	322887	19535.2	201740	21059	4272.56	832587	60431.3	36163.1	52774.9	13240.9	8920.47	238147	9086.86	248017	13527.8	574526	167696	29000.3	53934.2	55766.6	36025.1	1590.56	857979	164042	348404
29.8063	87.1724			AHL	HCA10	lot04_2020-B13_PER484	PER484	AHL_PER484	9306.85	1096.54	59241.8	18034.6	595537	52654.6	58037.9	1.77772e+06	246803	8895.91	389187	41915.2	293206	832782	635828	414354	890373	415028	270085	63017.9	6249.3	222393	148767	244365	307617	8236.5	613434	967594	325368	193195	97619.4	96719.1	115634	125143	86583.4	25194.2	15003.9	18873.1	906119	526625	56975.4
34.5683	154.113	42.8185	20	AHL	HCA8	lot06_2020-B13_PER503	PER503	AHL_PER503	9143.64	33029.4	11709.5	51418.5	490673	41503.3	56389	889153	187908	865629	86268.2	17129.3	78336.6	47890.9	179708	20511	1.14654e+06	162218	26529.6	120636	29699.2	512974	94289.9	58259	243484	19033.4	63480.2	566761	444515	306630	122789	162945	186080	5852.6	71439.4	26254.3	107968	8736.81	724248	44548.8	144773
36.7424	122.34	44.3492	37.5	AHL	HCA10	lot07_2020-B13_PER518	PER518	AHL_PER518	7974.15	31607.5	50117.2	49585.6	506953	44167.7	61086.2	815000	185511	780771	115362	21537.6	119192	47570.2	13359.2	57711.7	106616	8229.51	64831.8	6740.57	5500.33	483508	8416.46	38121.9	51660	8428.55	64396.8	404805	336942	342916	83691.4	20484.6	172681	4699.6	83401.6	49828.7	150333	6113.46	1.16864e+06	38157.7	128355
36.2594	140.947			AHL	HCA10	lot25_2020-B13_PER556	PER556	AHL_PER556	74851.9	23046.6	29531.2	41117.4	264529	16444.3	54466.9	434025	270132	732509	315548	78923.1	504534	489245	1.2932e+06	223176	544985	202382	223836	5779.35	40698.4	1.49985e+06	315358	480125	255272	65693.3	1.98297e+06	795015	573210	167625	82036.7	125888	153190	332723	90643.4	66533.3	29263.8	3555.04	900395	882851	89059.6
33.1422	201.373			AHL	HCA10	lot12_2020-B13_PER569	PER569	AHL_PER569	85542.4	43748	27678.3	57580.8	371088	33265.5	104468	426418	264241	988973	56821.7	19965.5	77884.3	660390	210816	389172	968253	102456	476142	99008.2	14145.4	459811	79604.1	43254.2	143177	36487.4	56072.3	292473	370800	428781	97918.5	145580	167492	67066.6	145806	140324	6742.6	1891.69	459653	195470	493406
41.1511	87.6888	49.1429	12	ALL	HCA6	lot28_2020-B2R_BRA1016b	BRA1016b	ALL_BRA1016b	75839.3	1839.82	25348.2	43266.5	296682	20656.9	5393.38	498234	245273	733216	104467	22121.6	124597	677615	328185	353611	88604.5	86100	355004	84402.9	82010.2	2.19298e+06	117095	169069	62322.5	41216.6	504495	647983	789008	396311	99846	17982.7	156323	141959	134956	119981	5782.66	3016.07	929614	975419	806591
36.3316	460.333	15	20	ALL	HCA3	lot09_2020-B13_BRA1032	BRA1032	ALL_BRA1032	100169	32800.6	36298	51787	321569	23910.9	98933.8	456964	312661	983412	140492	35259.5	184393	680264	529291	361004	753561	50002.5	341514	86952	7238.73	2.09578e+06	135714	149373	88474.8	19403.7	163206	279930	345529	284066	202772	151486	167387	108777	111336	132213	4830.6	9457.61	528114	399985	604747
38.0611	262.25			ALL	HCA10	lot25_2020-B11_BRA1092	BRA1092	ALL_BRA1092	72835	27937.1	32113.8	44815	291924	20364.1	6721.98	430280	256009	843447	266225	71940.6	381470	568753	32573.7	263172	26112.3	91917.3	259062	72706.5	47134.5	1.74603e+06	281650	222227	135842	68131.7	235667	752345	718979	339359	96347.3	60928.6	157502	169498	116728	84270.2	60575.6	13923.5	801652	401659	90204
38.3434	101.954	69.7024	36.6667	ALL	HCA5	lot02_2020-B13_BRA1167	BRA1167	ALL_BRA1167	13027.8	31705.1	29190.3	43195.7	5503.8	42626.2	55254.9	849720	194677	798433	210865	40793.7	191653	903946	483896	474246	986351	113761	435770	123413	16943.1	2.69945e+06	165126	315906	177872	18430.7	846275	783504	1.21367e+06	424919	245620	15102	181978	250899	89755.2	169250	7872.13	1711.12	1.1506e+06	815760	946056
38.8496	491.161	32	60	ALL	HCA6	lot28_2020-B2R_BRA1172b	BRA1172b	ALL_BRA1172b	79273.5	23472.8	2579.85	44766.6	320597	21425.9	70348.9	539300	297760	820088	354260	72493	450587	566337	1.13836e+06	289339	19927.1	74931	306814	73754.9	13983	1.92701e+06	331415	244264	96930.9	50958	1.5783e+06	376159	696924	282671	104344	122753	146903	171200	122610	75045.7	53717.8	10950.6	835288	320420	73238.6
39.917	186.32	35.0521	46.6667	ALL	HCA6	lot28_2020-B2R_BRA1177b	BRA1177b	ALL_BRA1177b	73470.6	29267.1	22673.9	48633.5	345944	26426.6	84782.7	516429	250615	778026	104822	25441.2	110900	828616	301959	383689	736734	118077	324683	123508	2643.71	2.33996e+06	124578	9360.13	189169	60252.6	604430	810803	1.26447e+06	185275	287931	19823.3	187630	119495	131664	113802	6241.83	13261.9	929402	456870	553000
38.0955	159.976	17.781	40	ALL	HCA6	lot28_2020-B7R_BRA1274b	BRA1274b	ALL_BRA1274b	76330.1	27332.8	24907.4	50785.4	354762	24837.6	81568.2	586683	286127	802179	362484	78057.1	323890	436093	1.2683e+06	259962	926966	106019	342085	55216.2	10531.3	1.87781e+06		7779.56	100406	3767.72	1.1332e+06	192252	468900	324365	29221.7	103009	127101	169272	75323.8	18077.3	6517.54	1593.74	736509	471094	55916.9
34.7993	396.526			ALL	HCA10	lot15_2020-B9_BRA1310	BRA1310	ALL_BRA1310	104395	31730.7	36346.9	47038.2	331911	19986.3	84547.4	560614	383255	974947	390766	87683.7	488979	649550	1.37853e+06	284356	544575	58119.5	208509	70558.3	95856.7	1.36524e+06	342513	16730.8	111512	13530	2.09404e+06	634382	542189	368857	133694	127363	162187	202183	133975	85848.7	18085.1	10637.8	968578	557276	844968
34.7993	396.526			ALL	HCA10	lot15_2020-B13_BRA1310	BRA1310_lot15	ALL_BRA1310_lot15	93152.9	29026.2	25189.7	38763.9	261396	18491.7	73748.2	474101	339470	910505	368609	69165.5	549923	550431	1.42697e+06	252665	597457	82520.7	218355	63539.7	10663.4	1.53725e+06	352906	329909	92573.8	32629.3	320265	762791	589586	274769	88326.1	140349	146425	251419	86527.4	89332.1	48314.2	12961.2	382668	387885	561332
39.9263	276.238	49.1262	37.5	ALL	HCA10	lot21_2020-B11_BRA138	BRA138	ALL_BRA138	102803	35154.7	35822.8	51096.1	376064	24618.8	84640.5	609455	403684	989232	387473	83289	482285	559277	1.21441e+06	246709	61426.6	91048	227779	56179.6	64933.1	1.28193e+06	246453	223334	14168.8	11555.8	1.36235e+06	348701	416441	150813	114257	14639.2	123722	125596	72236.4	11591.9	28899.4	4760.55	442667	316361	458886
39.1553	268.981			ALL	HCA10	lot07_2020-B13_BRA1411	BRA1411	ALL_BRA1411	9785.21	2703.44	16393	49440.4	454608	36386.2	64373.7	898057	172994	54176.6	83054.4	15611.1	39497.2	110336	203450	480293	119483	77988.1	455688	99503	13702.3	2.60447e+06	5870.52	58721.3	48030.4	22722.2	270974	929259	872913	466491	97564	27551.5	172037	75485.3	139079	148548	9150.95	6345.99	226062	382403	939346
36.2192	127.998	79.5833	48.5	ALL	HCA6	lot28_2020-B7R_BRA1421b	BRA1421b	ALL_BRA1421b	74762.2	29545.8	30060.8	49170	363826	23300.8	77361.6	599563	294394	758130	284240	56381.1	197200	77083.7	810901	310567	816531	91481.9	319568	79301.1	9631.13	1.95729e+06	232951	97597.6	120148	46277.1	129553	307465	619646	393656	81224.4	122102	175301	191713	109646	83396.6	4742.87	16839.9	708638	553140	73277
39.5472	181.492	29.7571	47.5	ALL	HCA10	lot21_2020-B11_BRA144	BRA144	ALL_BRA144	98810.1	37672.4	34115.5	66034.2	498635	33775.6	101597	891693	411399	937688	216517	52738.9	247608	911888	623769	336603	476509	77666.1	201611	86535.3	8830.92	1.21035e+06	156278	231588	145042	32428.7	963389	1.06606e+06	525876	279421	237015	184910	170047	166978	62381.3	97858.2	29993.3	1753.7	1.52995e+06	865695	822202
37.2138	461.197			ALL	HCA6	lot28_2020-B2R_BRA158b	BRA158b	ALL_BRA158b	75095.7	27717.1	23848.5	45448.1	336374	20355.8	73813.8	564187	298197	787107	306471	67318.9	355389	664165	928897	289972	65140	95417.8	244039	80836.5	4285.95	1.62866e+06		239718	152013	16305.5	1.56443e+06	262065	692339	322617	200395	42808.3	16438.2	203325	136986	77481.6	10080.8	17686.9	898220	640175	110935
37.0689	299.677	46.6865	60	ALL	outlier excl	lot28_2020-B2R_BRA255b	BRA255b	ALL_BRA255b	69344	63942.7	32336.9	93717	779653	63784.1	126523	1.05848e+06	331360	928763	13891.5	6168.49	4111.58	97485.6	26246	39665.6	765294	34635.8	299771	114304	4703.46	229877	8576.86	9550.86	27829	14072.1	43081	238100	162889	448761	25722.5	113693	141518	24751.3	87277.6	122822	12385.3	27092.7	814407	103480	243992
39.4055	320.565	27.0171	31	ALL	outlier excl	lot28_2020-B2R_BRA5b	BRA5b	ALL_BRA5b	80347.4	28547.6	25295.4	49344.9	356646	25604.1	83900.2	489980	263831	757506	176847	46803	227947	560576	527067	305595	661544	125009	289881	66872.9	4227.71	1.67978e+06	174972	172396	163577	45068.4	673766	718823	598121	451104	77118.5	12345.3	129428	123613	136544	94148.5	77411.9	17056.1	807548	477258	97988.8
37.7378	604.684			ALL	outlier excl	lot20_2020-B11_BRA842	BRA842	ALL_BRA842	95502.8	45693.9	34149	55556.2	380047	31123.3	99607.8	477755	320503	970445	168652	50811.1	230116	652231	586769	317094	756454	118381	317349	79209.8	13765.9	1.9105e+06	11763.7	203910	173112	81435.4	915138	1.22082e+06	758744	358915	114270	138154	172105	164470	111402	104750	62142	3023.38	876349	403906	708591
41.6247	100.734	83.5397	60	ALL	outlier excl	lot22_2020-B10_BRA846	BRA846	ALL_BRA846	103071	48103.5	31886.3	67529.9	424607	33411.1	116675	579890	319944	1.09669e+06	47905.2	12690	25685.7	841430	133366	407896	626429	41469.9	280423	94081.6	10757.2	1.66218e+06	44531.3	98985.6	16895.7	85135	209921	264821	225739	674374	91283.2	130139	161176	74410.4	83850.1	168448	3431.15	3626.22	1.08107e+06	239463	340311
35.2676	553.108	32.4449	23.3333	ALL	HCA6	lot28_2020-B2R_BRA882b	BRA882b	ALL_BRA882b	77824.7	30138.2	27559.8	56362.4	426567	27463.5	82632.4	883176	324692	825379	301996	46080.6	103195	86802.9	625478	408172	723243	101238	266212	134850	37488.6	1.86789e+06	221160	209365	144542	54273.3	1.20715e+06	1.27261e+06	872360	285476	292333	154376	195170	203293	120774	97825.2	5473.9	15090.3	767686	586978	58518.3
37.4967	583.635	33.4854	45	ALL	HCA10	lot12_2020-B10_BRA888	BRA888	ALL_BRA888	80177.9	45218.3	33020	59919.6	440247	36032.9	103718	721231	314574	878358	32491.8	9656.77	13134	24993.2	73184.1	500878	557792	71826.5	11974.8	10784.2	50514	329964	45199.1	92064.7	211786	10679	36526.9	477998	415725	387955	160481	170057	225689	89837.6	78521	129319	5118.54	22966.1	1.24289e+06	730190	755950
33.5553	139.385	31.3265	37.5	ALL	outlier excl	lot24_2020-B11_BRA974	BRA974	ALL_BRA974	88537.3	40306.7	31453.1	64686.4	437348	30730.2	113788	696560	343382	970039	139860	32794.8	136883	708622	330287	390741	28985.3	68138.1	372190	81262	16220.2	2.04656e+06	109104	18852.4	90002.8	48025.1	358658	480167	611048	475936	74137.2	116164	55261	48887.7	119077	118173	20335.4	4738.75	891723	205172	65254.5
38.9992	210.621	17.9655	45	ALL	outlier excl	lot28_2020-B2R_BRA97b	BRA97b	ALL_BRA97b	80246.2	36951.4	27110.2	65642.1	486309	30232.5	91405.4	860522	333170	905377	283932	49741.4	235236	32918.5	611394	430971	867471	50203.4	287170	105070	134727	1.83665e+06	238768	62603.7	81043.7	28042.4	940701	649544	681859	265564	228593	36147.3	179230	79634	122054	137715	124670	15281	963539	297361	483022
30.5722	416.193	71.6667	45	ALL	HCA6	lot28_2020-B2R_BRA988b	BRA988b	ALL_BRA988b	83207.5	34169.2	25306.7	54034.4	382463	26025.5	94302.3	676125	295299	760819	196371	35113.9	220898	631126	555716	332150	945503	107178	345663	70587	24549.4	1.92753e+06	147838	2311.61	25468.1	25297.9	566987	939877	496180	312605	69503.6	20891.5	120148	76147.8	88490.1	91213.4	12725.5	2657.06	542548	462144	514206
33.8487	145.143	18.4516	29	ALL	outlier excl	lot22_2020-B11_COL1468	COL1468	ALL_COL1468	99526.3	39829.4	32547.4	58497.3	351517	25747.1	104018	730213	362309	924255	116095	19335.4	97741.1	1.13305e+06	270046	468047	620487	63907.2	243294	152127	7874.93	1.83406e+06	122033	96117.9	154942	67374.1	561947	324962	1.06385e+06	76735.2	216803	16574.9	222311	79294.3	111957	135790	4937.17	31649	1.09409e+06	534644	740932
35.449	114.736			ALL	HCA5	lot02_2020-B13_COL148	COL148	ALL_COL148	12013.4	21988.8	55424.9	20372.9	408931	32132.3	42844.5	4001.58	206744	77825.8	312347	37496.3	241125	1.08634e+06	616076	470268	710179	230082	292753	117743	5063.07	1.92744e+06	251896	369082	337949	65597	1.21423e+06	640419	947774	768325	291983	135512	167253	315359	130247	143041	99917.3	29997.9	617159	1.04505e+06	1.38842e+06
37.7091	610.652	19.6429	19.5	ALL	outlier excl	lot10_2020-B10_COL1489	COL1489	ALL_COL1489	76700.2	22287	26224.6	45664.3	292891	22804.5	62958.3	399170	264639	743932	318636	80041.5	580995	507527	149889	214017	36002.6	129744	172220	47487.7	23275.1	1.21388e+06	332409	407680	212762	76014.9	2.34938e+06	327849	510407	339029	141994	169337	158811	266489	19579.3	86735.1	9882.39	10430.1	1.26564e+06	1.52964e+06	1.29417e+06
37.6797	80.4233			ALL	HCA9	lot02_2020-B10_COL1667	COL1667	ALL_COL1667	26393.7	32857.8	4766.32	49845.5	2518.79	34090.4	60302.7	2333.03	3182.17	140285	18360.7	13133.6	27763	76886.7	56461.8	16428.6	1.14359e+06	28350.2	191564	1774.81	1105.6	584985	7843.96	199413	23247.4	1501.39	5798.76	321667	22390.5	199999	12003.8	154277	34799.3	2859.66	2012.45	2330.66	41759.7	2158.6	889060	57562.3	85144.3
35.6069	193.402	6.24083	55	ALL	outlier excl	lot22_2020-B13_COL1780	COL1780	ALL_COL1780	96589.1	42905.4	34357.5	68944.9	475131	37200.2	108054	546584	339385	1.07475e+06	200828	65579.3	300092	451277	733931	308415	1.14368e+06	111364	415611	14913.5	41897.3	420849	20475.9	269248	79190.9	11538.5	138121	70238.7	185728	157879	28597.1	129098	144325	141934	35240.9	27695.9	13772.9	11557	894732	383226	503866
37.0931	238.383			ALL	HCA2	lot05_2020-B11_COL1786	COL1786	ALL_COL1786	10160.1	38622.5	48429.7	56698.8	709237	68917.5	64384.7	867139	187804	801093	133394	35748.4	129231	101613	311355	25229.3	38320.4	69758	568951	7777.56	15941.1	546628	134566	10926.1	51940.3	18056.3	75596.9	432181	398928	390400	52548.7	139730	62495.6	111824	267639	58905.3	158213	5545.83	626883	67828.4	162760
36.7443	77.7725	27.4422	38.5	ALL	HCA10	lot13_2020-B13_COL1795	COL1795	ALL_COL1795	93018.5	29259	37668.3	53098.6	358966	26204.7	86737.8	604604	389943	963836	429962	93447.3	35488.6	381915	1.46379e+06	229756	640003	52608	229240	37698.3	38389.3	1.08645e+06	235596	214121	53864.9	23957.1	969900	1.03973e+06	223765	282178	39961.1	94539.1	76761.6	147993	45011.9	37303.8	63191.5	1082.89	746965	313367	364843
34.1096	655.281	2.57398	60	ALL	outlier excl	lot28_2020-B2R_COL2089b	COL2089b	ALL_COL2089b	68596.6	23243.7	21461.9	41915.9	290226	18304.1	66834.8	541625	259365	588382	268632	48279.7	318161	22756.4	773059	263821	572691	90772.5	249251	50895.1	2767.11	1.29386e+06	197575	228485	149136	35870.3	688256	385479	383564	435279	47743.2	117866	104837	109632	63601.8	85479.8	79040.2	17391.4	730057	428392	417635
34.6282	191.405	3	19	ALL	HCA10	lot22_2020-B10_COL2173	COL2173	ALL_COL2173	86531.8	28759.9	27074.6	45625.2	295523	22012.6	82724.6	402225	268558	928333	150108	41229	211291	649498	556973	357045	80053.7	103733	373201	86748.7	6389.79	2.38701e+06	203128	166561	184349	74610.7	707613	1.0851e+06	927244	605758	164733	154504	169446	115386	100057	146777	28674	19783.9	941133	647963	788440
35.2217	185.694	19.0476	18.5	ALL	outlier excl	lot12_2020-B13_COL2182	COL2182	ALL_COL2182	88299.4	25209.5	29174	46974.9	316907	19393.7	69712.8	515746	355150	882762	525251	117073	32187.7	412238	2.11676e+06	210206	70090.6	115156	244488	31746.2	22188	1.37482e+06	377410	10318.5	50342	14330.4	362924	1.38352e+06	388698	192659	50533.8	77356.2	140315	388391	78193.1	56283.1	5076.8	1243.6	861617	491281	583664
35.521	93.2297	42.6429	15	ALL	outlier excl	lot23_2020-B13_COL2564	COL2564	ALL_COL2564	64628.5	18257.9	3450.42	33463.1	210242	14383.5	61015.9	300350	197870	812228	160020	56184.5	372137	374247	971172	232516	731299	116890	295547	43509.3	12609.5	1.63646e+06	203885	388762	42323.3	80448.7	999219	1.05327e+06	461949	230612	55856.3	142474	127869	218795	52115.4	12919	12285	1606.01	937520	492851	692215
37.8469	72.6999			ALL	HCA10	lot04_2020-B13_COL2627	COL2627	ALL_COL2627	21568.6	13978.2	28012.5	24660.1	279496	20317.8	27063.3	493034	154143	567409	328923	63108.1	485286	568987	1.17915e+06	297141	91913.2	228824	321762	66138.9	35276.1	2.10589e+06	324957	653770	305320	76358	1.08945e+06	895257	829818	393500	84327.3	53895.9	155738	428631	82059.9	118484	62259.5	3433.52	512784	1.36499e+06	967225
39.3716	113.868	40.3929	31	ALL	outlier excl	lot28_2020-B7R_COL844b	COL844b	ALL_COL844b	78011.8	27940	28516.8	50918.8	345788	21083.8	74893.5	729188	332952	753220	432660	61032.3	478933	44369	1.1726e+06	291342	889345	134718	298575	54750.3	9719.29	1.67585e+06	289685	296276	116367	13848.6	1.26019e+06	794288	424847	116925	68338.4	98960.2	136988	177970	92264.9	60010.3	5837.1	13241.9	685781	396598	497468
35.5091	146.889			ALL	outlier excl	lot11_2020-B13_COL986	COL986	ALL_COL986	95496.2	26347.5	33330.6	42581.8	339548	19505.3	71266.4	709262	426662	811613	486697	74587.5	602577	72394.5	1.41168e+06	226280	397835	118133	126693	48697.1	26360.4	911938	305984	548360	159979	48073.5	1.9068e+06	404235	330937	291128	135773	27801.7	107726	375841	25099.3	52421.1	12123.1	5640.53	756070	715862	32985.2
34.7294	209.036	2.80952	40	ALL	HCA6	lot28_2020-B2R_CR37b	CR37b	ALL_CR37b	66545.3	19090.1	21325.9	30839.4	259106	15638.3	55851	506250	255381	673647	401852	76842.4	466295	17151.3	1.27411e+06	186105	346070	129064	107427	54043.8	17698.6	1.04336e+06	327842	8922.11	217463	13342.5	267081	792524	496000	308281	189641	40301.1	145916	372462	54419.3	54025.2	33391	11854.2	684476	470032	22916.4
36.051	174.401	20.3381	25	ALL	HCA6	lot28_2020-B2R_CR63b	CR63b	ALL_CR63b	67628.3	21213.1	22028.9	35463.8	260782	14417.8	59666.8	457057	241790	735190	323137	66518.9	452420	19383.7	1.16371e+06	254075	668030	202187	242996	60195.8	35385.5	234811	309447	209409	263323	51143.2	1.59855e+06	2.01033e+06	514904	264417	42258.5	11409.1	143585	284712	95817.2	78852.9	42927.2	2187.42	658897	1.46829e+06	87343
39.3658	103.257	19.219	40	ALL	HCA5	lot02_2020-B11_CUB32	CUB32	ALL_CUB32	20466.5	1667.51	7280.96	37720.6	5995.47	41806	36136.6	694024	2785.17	287998	665691	120258	322059	984797	245724	394302	624231	147400	288676	106445	26942.8	327462	497815	287273	218332	34657.7	386560	1.13429e+06	871344	500198	267751	24468.8	149916	339763	186275	103685	84592.8	2440.52	847670	990028	123829
31.0168	150.916	16	60	ALL	HCA10	lot21_2020-B10_CUB5	CUB5	ALL_CUB5	89173.1	43218.9	27132	58086.9	403876	33424.3	107883	589346	294469	808109	10135.6	8505.7	10384.1	1.27903e+06	696.479	443036	35214.9	20747.9	200527	176314	5338.73	1.57178e+06	11555	20598.9	101336	84361.5	69889.3	413077	1.24463e+06	444938	515139	140007	180390	33489.1	91159	106638	8179.27	27168.5	146055	147412	318119
37.3825	80.625	13.375	30	ALL	HCA4	lot11_2020-B10_ECU31	ECU31	ALL_ECU31	100587	40109.1	35520.3	62182.4	521866	39311.3	95266.5	594781	396613	1.08966e+06	266154	88217.8	322805	650036	834059	305902	73221.8	89765.5	224006	66483	18429.6	1.35224e+06	215088	231413	148174	85031.7	1.184e+06	867113	525315	293037	169227	47515.9	124917	154002	100514	99871.4	4945.35	17020.1	402347	396953	453994
34.7637	81.239			ALL	HCA10	lot19_2020-B13_ECU71	ECU71	ALL_ECU71	110187	52327.7	45137.5	85492.7	664283	52213.3	133826	1.04625e+06	454452	1.12285e+06	185552	41741.5	162334	902720	421206	434203	863871	52422.9	302447	102718	7753.3	1.69312e+06	126434	39475.4	27796	9141.44	601884	395418	571194	383519	209534	142214	170991	52640.8	116897	46423.5	13352.8	11033.6	1.00113e+06	353091	596017
37.743	183.622	4.2381	50	ALL	outlier excl	lot22_2020-B12_ECU82	ECU82	ALL_ECU82	94800.2	34986.6	3602.96	51750	278342	17197.2	85526.9	441314	281631	1.00396e+06	106365	32653.8	167139	609261	452084	374961	55351	63220.7	362102	77375.6	31042.3	2.17142e+06	133170	90667.9	109478	74491.9	553986	631974	784907	422572	102460	76903.1	157339	85802.7	109753	134109	8594.94	19908.7	1.312e+06	842073	820306
38.5357	97.4989	13.7078	26.25	ALL	outlier excl	lot24_2020-B13_MEX2	MEX2	ALL_MEX2	80190.6	32610.2	37635	58084.6	391389	29612.7	96254.8	589967	305377	961103	147401	39411.4	86137	619241	463179	358981	902971	143454	361626	76797.7	5416.06	2.13261e+06	147381	85131.8	144707	30576.4	576373	206980	231964	225698	14821.3	32457	163947	118422	152408	111597	18253.3	18687.5	824141	474841	710857
37.3895	187.842	4.25714	18.5	ALL	HCA10	lot04_2020-B13_PAR98	PAR98	ALL_PAR98	11349.3	21337.2	64242	36924.9	542474	37510.8	41716.5	970559	239777	886365	705931	128001	762578	32393.4	1.87809e+06	349137	1.12066e+06	165825	338839	67255.6	33780.2	1.9965e+06	402382	520614	122928	74199.1	1.95896e+06	1.39331e+06	481039	310147	124471	113442	138630	326276	107889	31373.6	13761.3	1849.87	884424	774853	707492
37.8233	149.462	10.5595	38.5	ALL	HCA8	lot06_2020-B10_PER226	PER226	ALL_PER226	24577.9	37882.7	26996	57146.7	608186	52870.9	80801.8	825284	239367	1.18167e+06	62993	15652.7	28805	1.03829e+06	123853	609921	1.26698e+06	119526	575498	6517.74	34733.4	344144	55760.6	37590.9	193183	6356.17	21468.1	1.2786e+06	1.20453e+06	457757	102004	8970.26	164135	54291.8	222497	121942	8790.8	13962.1	537989	244914	295632
38.3838	149.393	86.7143	46.6667	ALL	outlier excl	lot06_2020-B10_PER232	PER232	ALL_PER232	18272.9	14705.9	34623.7	27496.5	242361	18138.6	33845.6	432681	129416	602108	124642	23325.4	194359	467479	484025	308561	59372.3	84790.4	419706	27354.2	2013.7	1.94715e+06	465516	299398	65497.2	62212.2	101971	475514	544209	415971	43970	85955	36904.1	104353	149277	111300	8409.65	1399.76	587705	469274	627234
38.6716	121.775	60.7857	30	ALL	outlier excl	lot01_2020-B11_PER234	PER234	ALL_PER234	23810.7	18940	75063.5	28628.3	462597	35471.9	24544.3	564496	169595	609188	354787	99566.4	373692	1.20897e+06	1.05264e+06	339491	547945	106076	223380	160398	67268	2.07075e+06	400949	398037	271118	100953	394132	858544	1.70648e+06	368886	529747	158047	221972	476314	121617	95458	45425.3	1836.42	1.03468e+06	1.05895e+06	170360
36.62	142.108	36.5536	30	ALL	HCA10	lot20_2020-B11_PER328	PER328	ALL_PER328	100520	47012	33577.1	72509.6	497766	41871.3	120697	586987	323430	950196	135294	43767.3	141313	90040	355881	426767	1.03006e+06	122242	466546	109027	2306.49	320554	14094.4	67903.1	172684	9737.33	73739.8	85253	288690	246469	33427.1	156191	173337	84983.1	136052	153080	9955.64	3421.27	464304	223494	330699
35.7631	79.4273	2.37952	22.5	ALL	HCA10	lot04_2020-B13_PER347	PER347	ALL_PER347	12628.9	21666	57221.1	33225.2	548747	47742.4	35978.8	665928	184057	749539	393147	104245	466078	805692	1.17791e+06	390956	887483	98019.5	326790	91376.4	30872.6	2.27111e+06	432559	395375	52742.4	80817.6	1.98206e+06	568639	916739	446923	109487	152964	177676	360535	129659	53209.2	17975.1	7158.74	1.02344e+06	535848	832870
41.4057	108.81	57.9524	36.5	ALL	outlier excl	lot03_2020-B11_PER349	PER349	ALL_PER349	23254.9	19009.6	34017.7	32534.9	541144	39088.6	32371.1	815089	230539	820678	743170	165914	831907	103836	48067	350093	1.06402e+06	150712	397800	93659.5	21770.1	2.69602e+06	627125	406790	184252	96806.2	3.22429e+06	900716	963428	185225	62578.1	147859	60242.9	329714	165279	12144.5	77090.1	14346.2	1.04028e+06	611788	123196
37.0993	119.171	38.7687	25	ALL	HCA10	lot08_2020-B13_PER368	PER368	ALL_PER368	18160	21050.9	53016	32360	400619	27878.7	36886.1	637969	164150	622747	288764	55975.6	347685	74083.6	842747	370398	105679	213198	401147	78833.5	100864	2.48253e+06	39230.9	169066	289967	60351.2	218210	2.25845e+06	317722	560080	90943.8	154459	168998	344269	162937	118139	25689	14223.5	636066	969287	884129
39.403	165.784	49.1199	25	ALL	outlier excl	lot24_2020-B11_PER489	PER489	ALL_PER489	42182.5	2153.32	21861.3	27383.9	96827.3	14050.6	46756.5	130757	107004	573167	870.166	4281.79	7680.23	1.78242e+06	54818.3	3674.71	453366	30219	231852	127731	53545.9	1.60397e+06	34819.7	9720.49	104753	164766	59211	1.19406e+06	810237	306572	405717	87812.4	176324	4364.68	23882.1	112765	53463.9	36209.5	914737	197293	339335
40.2514	82.2276	14.9167	21.5	ALL	HCA10	lot17_2020-B13_PER496	PER496	ALL_PER496	112229	40326.1	37898	55936.4	394734	26051.6	98531.9	768969	442195	1.09033e+06	393256	60389.3	452509	596993	41564.7	300812	634137	131677	188071	50559.3	39915.6	1.18475e+06	283043	6264.2	132481	17503.7	203327	900541	311833	543115	112127	9317.97	115760	173263	67301.9	94325.7	11214	11539.3	337082	393246	591347
37.1195	140.786	59.8545	23.5	ALL	HCA10	lot24_2020-B13_PER546	PER546	ALL_PER546	74930.6	18726	23512.1	37324.7	232356	15706.5	59492.9	416815	254513	749293	268625	51706.8	374170	615296	974785	264406	524014	108590	226325	76698.8	33492.1	1.62686e+06	285889	279993	175709	68134.3	1.67927e+06	667372	778936	256534	110833	27001.1	154734	214521	98014.8	78637.5	7303.01	2424.57	312708	703311	554588
40.8963	119.475	85.7672	34	ALL	HCA10	lot15_2020-B13_PER584	PER584	ALL_PER584	90073.1	30489.7	28871.4	46636.9	299871	18857.7	75844.6	407419	295106	864594	206388	60367.8	170709	589081	820906	281590	720156	149616	324462	77754.1	16280.8	2.19104e+06	258248	16473.2	220818	56486.7	301006	1.42877e+06	917016	287024	176719	175641	196000	267555	140762	22301.3	17209.9	8120.87	891804	898330	1.19648e+06
38.2744	144.252	63.8946	32	ALL	outlier excl	lot23_2020-B12_PER593	PER593	ALL_PER593	89864.5	36263.4	27778.5	51857.6	288934	20781.2	94650.6	535327	279682	879307	16259.4	7645.83	9476.85	617789	43448.5	408704	767801	122235	344035	68691.1	39802.6	1.80706e+06	18007.3	65274.7	162729	9850.29	7632.97	274870	540265	188576	69058.9	104036	99638.8	28516.1	74387.3	120397	6592.67	25127.6	1.22883e+06	162282	260059
40.9608	136.574	49.8148	23	ALL	outlier excl	lot05_2020-B11_PER597	PER597	ALL_PER597	7287.07	1383.55	53456.4	48010	576977	50290.6	58768.4	918051	179583	787799	168863	35157	144413	112464	368513	20043.2	1.21112e+06	82590	499007	143077	19384.8	3.11528e+06	157323	88785.3	95926.5	15123.6	659715	650040	1.32735e+06	476791	136068	149240	198043	74692.7	195889	147482	20466.7	6836.74	401309	513091	756245
35.435	178.172	12.5612	18	ALL	HCA6	lot28_2020-B2R_PTR19b	PTR19b	ALL_PTR19b	71607.8	20607.1	23395.5	40336.2	300968	17638.5	4402.54	514399	285716	780982	448900	95435.1	645081	435331	1.53888e+06	211836	520688	172844	205372	42679.3	89237.6	1.19542e+06	323074	372766	168676	8813.06	235555	609845	313617	300343	54660	97998.8	114165	225655	19392.5	71254.7	16590.1	3444.08	714455	418783	551512
37.3811	267.565	11.2245	40	ALL	HCA6	lot28_2020-B2R_USA5b	USA5b	ALL_USA5b	74279	2179.5	21643.9	41522.1	268957	20478.3	62483.8	413200	234373	745593	254624	61483.1	363435	558590	967340	266578	754903	189756	312156	63984.4	17666.4	2.01967e+06	289614	292817	229777	56445	1.35648e+06	379018	737707	391699	81589.2	36655.7	144099	222448	128875	93141.9	7154.36	6012.16	811680	1.03733e+06	80638.7
38.0701	447.78	9.07143	25	ALL	HCA6	lot28_2020-B2R_USA8b	USA8b	ALL_USA8b	69988.1	23990.4	26876.5	45698	387357	22676.2	69535.6	733510	325660	734873	406179	69299.8	200290	101681	1.05985e+06	266905	548812	128258	194575	81477.4	31026.5	1.42003e+06	296078	294729	182606	32333.1	251989	300951	648717	304281	159218	80971.5	188675	249192	27758.4	86653.7	42488.4	4015.38	813218	907655	71067.1
35.6392	149.321	11.7857	31	ALL	HCA10	lot09_2020-B11_VEN210	VEN210	ALL_VEN210	93528.2	25912.2	35377.7	47614	372601	21912.4	69691.1	539323	382271	836956	600954	150520	897084	507116	2.23454e+06	217154	520038	109650	173809	55053.3	15888.1	1.3428e+06	510475	662822	134166	36768	545438	733169	468597	314250	150547	13839.4	159703	593093	100209	70820.6	6216.01	2307.17	796239	643941	95480.2
38.8585	190.545	59.2837	27.25	ALL	outlier excl	lot14_2020-B11_VEN77	VEN77	ALL_VEN77	79456.6	26083.6	1562.02	36906.5	176376	16152	76133.4	262072	220312	1.16021e+06	13859.7	10242.1	48334.7	523339	20576.3	103118	939887	46226.5	360352	141941	9190.04	2.5284e+06	57306.4	45331	144288	290489	292864	432974	1.58135e+06	483140	466297	38620.9	75457.4	33035.2	179028	170930	89130.9	26590.4	581683	422859	483774
38.1634	755.744	20.9714	60	ARB	HCA9	lot14_2020-B10_BRA318	BRA318	ARB_BRA318	80285.3	46733	27991.5	63842.7	478511	37815	113236	741290	328142	897620	71204	16597.6	159125	551246	177930	293852	569430	43134	251992	39902.3	2619.43	1.10579e+06	123185	193697	47832.1	7770.98	156221	175971	255922	77474.2	86484.1	431753	136564	60844.6	53685.2	17433.5	46672.5	16697.8	290532	318115	338594
34.7584	578.675	31.4286	40	ARB	HCA10	lot06_2020-B11_BRA327	BRA327	ARB_BRA327	11011.8	25416.9	29091.5	15222.4	11001	44665.2	47269.2	6467.66	193703	730116	362957	74969.9	372273	60752.9	939790	417842	102874	116938	394647	50600.5	91541.5	376357	283360	156257	68360.7	79054.4	151921	2.13881e+06	785089	462101	132812	125776	159856	116671	157807	128091	80340.9	21536	1.4394e+06	1.2298e+06	1.10378e+06
37.9031	1062.13	22.9524	49.3333	ARB	outlier excl	lot20_2020-B12_BRA335	BRA335	ARB_BRA335	92718.9	39852.1	28061.5	57437.9	396261	28289.3	103854	650449	312397	900118	55756.6	29132.2	3526.3	632633	224968	333800	603087	49469.3	247389	44336.2	11766.9	1.24697e+06	67212.6	109455	27800.1	47551.9	179859	783853	400208	323057	140616	218333	143692	46256	24864.3	92426.2	7033.78	19325.1	611604	405600	612463
37.9727	1262.67			ARB	HCA5	lot02_2020-B10_BRA488	BRA488	ARB_BRA488	12463.1	43386.1	5586.92	48996.1	4023.4	126273	26828.7	5383.58	1677.58	72894.6	465170	191817	486397	1.04875e+06	1.38256e+06	378160	71347	43981.6	267234	89486.1	132833	1.55631e+06	315807	224538	74294.1	109971	2.31388e+06	901356	682923	319150	254458	141496	155369	161736	25251	122699	35643.6	3211.19	478033	781019	1.18284e+06
34.9186	1321.11	5	40	ARB	outlier excl	lot01_2020-B12_BRA492	BRA492	ARB_BRA492	10639	31130	30602.8	51061.5	4346.25	74008.3	45724.8	82529.5	3530.15	318985	319319	5458.92	197960	943850	552773	450641	772831	345500	392383	101059	35710.4	2.41414e+06	274172	283998	425628	11163.6	1.19507e+06	492720	892691	431353	215464	149011	158612	232416	172180	120472	69992.8	10224	1.44061e+06	1.07253e+06	1.29134e+06
36.7752	1151.03			ARB	HCA10	lot14_2020-B12_BRA502	BRA502	ARB_BRA502	91717.3	29552.9	26267.2	50076.1	337426	24106.2	81995	410490	281583	892801	182222	66196.9	321156	530089	915712	241977	464284	43195.6	208789	53854.2	27454.5	1.2355e+06	171911	209863	93443	77523.8	1.07288e+06	371818	489650	50410.9	80623.4	180622	138825	115377	22323	41533.1	7075.76	2113.05	606154	511425	844150
39.6046	1271.38	61.7891	60	ARB	HCA10	lot17_2020-B12_BRA512	BRA512	ARB_BRA512	87775.8	30000.4	25763.2	47254.9	327343	24648.7	72277.6	442789	267997	864295	189775	68654.3	342774	528590	954580	240664	417326	69033.6	192983	46943.7	5078.29	1.02714e+06	174953	253906	50333.1	70495.7	969632	530170	368874	278434	79766.7	215196	145955	122373	12006.8	91661.6	7120.19	14736.1	1.77787e+06	454193	702837
31.6573	1305.02			ARB	outlier excl	lot06_2020-B11_COL2315	COL2315	ARB_COL2315	10174.2	37559.5	18889.5	47152.4	756101	66586	50857.4	1.10325e+06	175477	120994	138766	43429.5	119770	942174	308101	19084.3	520823	30718.7	240615	86900.2	42083.4	1.21175e+06	73267.3	204110	103345	46864.1	32420.7	524509	538022	96880.4	216528	234616	149477	105112	38113.4	131398	28276.1	15423.9	1.11657e+06	248107	391559
32.7933	1031.64			ARB	HCA9	lot01_2020-B12_COL2331	COL2331	ARB_COL2331	9446.58	44233.8	20079.6	56808.8	3809.49	141207	40832.9	984554	205643	120822	320788	138919	270661	1.14192e+06	637920	510053	724660	112467	350897	153154	141185	2.15657e+06	258449	268048	207887	84385.5	1.15892e+06	571175	1.21962e+06	347244	359576	122109	152507	204303	84482.7	112305	53323.7	17932.8	1.04506e+06	446846	441245
33.5401	1363.96			ARB	outlier excl	lot01_2020-B10_COL2360	COL2360	ARB_COL2360	9672.17	65966.9	45528.4	90986.4	9583.66	122743	84754.2	2588.85	2476.78	11013.8	203324	46622	46228.3	43224.6	338779	716197	1.38943e+06	97835.6	518807	167946	54464	3.05358e+06	148258	106810	173454	4509.64	474333	791284	1.10292e+06	801885	92969.7	61533.1	143145	78599.8	196219	158763	117444	31080.2	608697	594360	425639
32.8557	504.446	11.1		ARB	HCA10	lot08_2020-B11_COL2361	COL2361	ARB_COL2361	1246.08	29250.6	32384.4	42855.8	6064.66	736.566	39286.7	266404	4781.68	385960	148416	1587.64	115949	774198	326473	360722	607868	180798	278765	74324.5	60808.8	1.57662e+06	135577	198254	233184	68468.4	593849	317389	633116	138856	85043.3	53125.6	141444	122167	108663	12643.2	19247.5	21085.1	1.17855e+06	435633	594589
34.1682	644.77			ARB	HCA10	lot18_2020-B12_COL2387	COL2387	ARB_COL2387	107090	47277.7	36550.1	70876.9	557605	43100.3	116850	719821	394731	407289	184825	53382.5	203888	637556	521190	333104	738249	173603	295113	72357	105473	1.65479e+06	129676	144745	191339	59206.6	552747	296607	481307	367465	33802.2	118266	140059	174351	97265.1	63904.8	7720.73	3578.27	649071	380358	462984
37.8155	561.854	33	22.5	ARB	outlier excl	lot04_2020-B10_COL2469	COL2469	ARB_COL2469	9996.04	51320.5	53840.8	28073.4	1.1818e+06	120347	45886.3	641946	4343.44	15576.9	247059	71456.9	102683	1.22401e+06	275434	449730	9618.23	155638	238694	94466.8	29695.4	189812	127057	138176	270294	53163.7	86824.1	1.2179e+06	432399	130695	231833	97195.9	104826	106326	69160.6	13279.7	60841.2	30914.5	679534	351820	427922
39.3493	290.1			ARB	HCA10	lot24_2020-B9_COL2485	COL2485	ARB_COL2485	83106.4	38521	30787.3	61300	480826	37154.7	97612.2	619597	322229	878927	105812	41016.5	124746	45691.8	324872	338122	581136	100520	249199	67693.6	21693.6	1.38763e+06	100643	175521	149201	57881.8	338722	698822	479242	438365	83004.8	33179.9	128063	92647.1	82693.8	104692	6840.97	4697.83	1.70031e+06	370204	403541
31.6369	1144.49			ARB	HCA10	lot20_2020-B11_COL2493	COL2493	ARB_COL2493	6940.08	30988.2	24721.8	52579.6	370109	29352.9	71800.2	253068	215380	546263	177078	83564.4	117724	665181	388342	237081	18140.3	89660	174196	76862.1	46598.1	1.21216e+06	211576	7629.32	193232	75179.9	88155.4	182952	688287	66465	224210	125004	123856	265894	75914.1	12988.9	27972.9	11552	330122	580523	87339.7
33.6296	933.564	28.8286		ARB	HCA3	lot10_2020-B10_COL2510	COL2510	ARB_COL2510	88440.7	33227.4	31367.6	49672.2	333250	29803.3	90196.2	407276	260046	846138	95699.8	31450.1	133999	773636	404832	333756	593542	86356	295061	112464	3991.2	2.12246e+06	130310	230216	167928	97232.5	820110	559338	1.27779e+06	305220	259099	165709	178878	185513	97330.7	7684.71	9107.24	1463.09	1.18497e+06	502974	625248
36.815	780.493			ARB	HCA10	lot24_2020-B12_COL2538	COL2538	ARB_COL2538	78819.6	33239.5	29647.2	52105.5	409814	29195.7	77756.9	592685	303783	834183	187687	43778.8	215267	69468.6	583942	309213	571507	195102	243923	80869.1	6820.43	1.53172e+06	166929	139786	246529	66848.2	103009	294476	179870	234563	117851	136413	155176	203457	81362.1	85149.3	4618.25	1221.85	972326	550972	631770
39.1032	1172.07	41.3175	50.6667	ARB	outlier excl	lot16_2020-B12_VEN25	VEN25	ARB_VEN25	110550	53661.7	34675.7	82958.1	671059	55267.6	123721	811960	434072	1.22547e+06	163852	56211.6	164222	1.0306e+06	438380	376618	28714	54511.9	216024	103779	180997	1.247e+06	130455	71526.2	80003	38611.1	111973	574332	198940	313722	253788	146503	67123.3	57412.1	84610.1	107131	45163.6	23096.6	1.25271e+06	409292	89655.3
37.849	192.246	11.254	25	DAF	outlier excl	lot05_2020-B12_ARG20	ARG20	DAF_ARG20	10603.5	19267.4	34877	28436.5	435100	34708.6	39567.1	998893	228959	5447.68	323384	47755.5	293815	1.0155e+06	734481	318210	309814	50072.6	97072.1	67562.4	11283.3	842133	182883	254800	194942	7141.9	1.05471e+06	330452	415091	50965.6	255394	143610	116867	176306	70189.2	113951	56169.8	34472.3	3.74152e+06	769310	630237
38.769	319.184	22.8333	45	DAF	HCA4	lot10_2020-B13_BRA1001	BRA1001	DAF_BRA1001	100462	30460.8	37470.9	54040.8	402490	27706.5	86796.1	623938	384786	890833	302660	64793	369055	738992	954495	313867	69746.5	74664.1	213673	68183.7	18655.6	1.28533e+06	288026	358232	164237	10587.6	1.47727e+06	926544	565388	551355	195072	145675	19924.8	242380	17186.7	102028	26967.6	28035.4	712743	1.00894e+06	964219
37.3501	137.512	47.483	30	DAF	HCA10	lot12_2020-B12_BRA1003	BRA1003	DAF_BRA1003	78981.7	24867.6	29620.9	39058.1	343726	24491.4	66818.6	550242	289409	679104	218128	53236.7	202927	944718	687353	179132	200959	60878.4	43443.5	93679.5	57711.3	828346	163022	373611	179712	45824.8	2.17196e+06	1.12228e+06	844990	203059	458847	165827	211145	426261	36454.8	73398.8	2313.18	7382.37	1.01196e+06	1.41375e+06	37225.7
35.2208	121.965	23.25	25	DAF	HCA10	lot24_2020-B13_BRA1031	BRA1031	DAF_BRA1031	87789.9	24389.1	32930.1	41675.7	321999	18717.4	73093.7	520925	319205	1.03029e+06	262563	65256.3	368423	695313	945117	289871	471912	106139	196474	64830.5	11841.5	1.24665e+06	248207	303325	198207	31967.6	1.27925e+06	357555	499261	444265	175162	139277	148159	197682	26391.8	70376.1	69073.1	7037.06	1.14973e+06	818495	558400
29.6715	260.351	7.97619	33.5	DAF	outlier excl	lot17_2020-B12_BRA12	BRA12	DAF_BRA12	87090.8	46784.9	32800.9	66724.2	606315	42084.2	106422	1.00055e+06	359585	759469	98015.6	23223.1	66744.3	43306.6	197136	368091	280148	51909.6	136269	149704	25902.4	974715	79242.9	3452.24	175509	63203.1	563525	919545	772141	347976	602606	149856	195566	123331	15063.3	103561	39886.2	30237.6	433434	475592	79865.2
35.2327	243.978	39.744	35	DAF	HCA10	lot18_2020-B12_BRA1305	BRA1305	DAF_BRA1305	110081	35763.7	32029.4	50165	371707	23574	92890.5	689316	417673	1.03311e+06	363583	61500.4	377251	34796.7	981538	270789	458499	89596.4	184693	78186.8	50035.2	1.16467e+06	241833	21633	143810	42857.9	262036	729430	522354	246944	201766	120947	140446	190281	63174.7	65728.3	3997.33	2037.07	1.15699e+06	301086	427221
34.6741	228.523	3.14286	51	DAF	HCA1	lot08_2020-B12_BRA1306	BRA1306	DAF_BRA1306	85415.8	25390.3	35766.2	47899.6	387097	25008.6	62127.1	556342	330348	777786	328745	73459.2	395507	29851.2	1.14061e+06	260250	433089	69351.1	180445	90392.9	79378.4	1.44606e+06	310801	461339	153162	63484.6	346992	810923	941155	373647	274911	158529	192064	401002	45101.4	78291.1	7287.4	3296.88	1.59878e+06	834069	1.04415e+06
37.2611	215.92	55.7143	30	DAF	HCA9	lot05_2020-B12_BRA1381	BRA1381	DAF_BRA1381	17599.2	1649.61	18954.8	3138.45	249905	21531.4	23861.9	555347	127730	5460.67	274557	42427.6	417314	379826	1.09674e+06	231157	318404	14979.3	129913	10222	4299.48	566167	211908	367762	80022.5	28577.9	532955	411106	134269	291484	22010.4	341960	111754	78462.5	21871.4	6846.62	48790.2	10506	2.46042e+06	261880	344429
33.95	376.384			DAF	HCA10	lot08_2020-B13_BRA1444	BRA1444	DAF_BRA1444	14386.8	26918.3	48736.9	38634.2	502891	41009.8	48191.5	823636	180130	871076	66960.7	14588.9	63156.2	1.3396e+06	153593	441738	391339	83504.2	181092	116893	12459.4	1.27944e+06	91687.3	119779	266918	93342.2	276060	1.48001e+06	765939	631367	430288	34141.9	161261	101751	82705.8	120533	72153.7	38731.5	3.00794e+06	789590	956931
34.6098	199.605	11.2698	27	DAF	outlier excl	lot06_2020-B11_BRA191	BRA191	DAF_BRA191	10833.6	13829	28075	24840.8	292312	760.182	32080.9	794865	163367	108198	298803	35610.6	272036	38409.7	790429	360512	490788	58459.2	199455	121104	4248.84	1.61876e+06	255265	424865	194332	74098.1	1.8225e+06	1.69799e+06	1.11946e+06	456666	386928	190221	226934	387978	20462.6	129293	65015.2	21420.1	1.65404e+06	1.62296e+06	1.42585e+06
29.9707	151.266	19.1524		DAF	HCA10	lot23_2020-B12_BRA254	BRA254	DAF_BRA254	89187.1	40744.5	24474	54998.6	387239	27809.9	97004.4	588062	286973	795899	78915.6	17299.5	69163.4	31439.9	195063	419124	639924	90828.7	307418	146916	61838.8	2.14834e+06	83282.5	126844	187559	62236.4	224606	297124	1.26098e+06	269460	312363	154271	183754	99537	92493.6	99221.3	1423.74	10290.2	1.09197e+06	304942	89196.4
40.3989	108.857	42.2357	27	DAF	outlier excl	lot12_2020-B12_BRA334	BRA334	DAF_BRA334	66125.4	22481.4	22090.4	35231	225722	16805.1	56992.2	315887	211700	891502	189200	59936.7	372237	556944	1.01062e+06	180706	258876	31828.1	130794	46690.9	2577.96	895725	202346	293404	66885.7	67158.4	1.49562e+06	1.24959e+06	470169	288624	164933	66338.1	136458	180379	17979.8	76702.1	14825	5314.67	2.18291e+06	867957	1.05453e+06
38.459	171.687	45.7583	20	DAF	HCA9	lot15_2020-B11_BRA384	BRA384	DAF_BRA384	53493.7	1461.19	1426.02	30335.3	233589	17129.3	54192	297050	174810	511734	220641	81925.4	452638	323477	79068.7	180302	27404.8	75287	206668	22385.3	4921.95	1.0042e+06	450775	291928	86410.8	44739.8	143210	495491	271810	206550	45958.6	428971	129770	91048.8	60682.7	43743.3	43277.5	2994.61	1.01828e+06	376036	133333
34.1096	130.079			DAF	HCA2	lot05_2020-B10_BRA600	BRA600	DAF_BRA600	20156.6	40739.7	37882.4	22739.5	736023	55934.3	60081.8	1.44276e+06	323581	1.10012e+06	377615	59583	254237	26400.7	565660	424201	21000.4	60035.8	12043.1	96376.6	8436.42	1.03606e+06	151744	275898	148468	66286.4	690126	733864	450047	159068	223734	29982	100237	177462	49285	23798.7	17338.1	28228.8	715084	294018	203514
38.7034	239.336			DAF	HCA4	lot11_2020-B11_BRA847	BRA847	DAF_BRA847	80719.8	25093.9	27259.4	40815.2	302822	18984.4	60210.7	540786	351292	747369	544556	102227	767257	25558.5	1.81463e+06	145051	292650	124495	40654.2	13588	76912.5	618527	300990	721582	189515	61607.6	185319	1.97738e+06	155502	332088	37401.2	76284.6	93464.5	489196	20435.8	19984.4	64300.8	9451.92	534035	44107.7	65844.8
36.4553	53.2755			DAF	HCA10	lot24_2020-B10_PAN100	PAN100	DAF_PAN100	74882.5	22727.8	23059.5	36001.7	273885	17923	63218.1	397982	247043	778855	156804	42372.9	215493	724979	648264	173400	162502	44329.9	79372.9	54071.7	49243.3	589274	133599	246188	129713	60943.2	254024	644988	456086	97165	262322	142763	20312.4	218613	28265.5	15434.1	18641.4	6561.31	1.02835e+06	717487	829993
37.5202	108.529	11.9262	35	DAF	HCA10	lot20_2020-B12_PAR105	PAR105	DAF_PAR105	100928	37848.7	25345.4	56172.4	425624	28315.7	91576.1	715257	347981	882666	153358	31804.8	121888	1.15398e+06	377272	271963	241759	64176.3	108175	106011	85525.3	870617	130580	272724	169208	63172.3	1.02003e+06	855508	702936	307945	478898	19304.9	207493	288145	36115.6	10607.4	3147.02	3034	1.28859e+06	1.13115e+06	137414
37.6993	160.46	4.0969	60	DAF	outlier excl	lot22_2020-B10_PAR119	PAR119	DAF_PAR119	100842	33238.1	33287.4	51404.8	351136	23534.1	89413.7	667567	354966	908879	164619	34389.1	162078	69150	457261	12618.6	460311	85705.8	9158.68	126280	5973.81	1.39615e+06	154557	171678	181912	24066.8	189712	245903	251256	267847	129341	172062	218503	182735	58966.3	102218	2869.44	18572.2	932647	1.06777e+06	878071
36.8934	157.928	3.3244	60	DAF	HCA10	lot21_2020-B12_PAR135	PAR135	DAF_PAR135	88908.9	33902.5	31319.9	43199.5	305504	20934.5	74750.3	591742	342184	796785	212946	37300.8	237176	998764	648735	276785	325303	112058	102379	91152.6	73629	1.04308e+06	181873	27816.5	252073	64936.1	1.55722e+06	751438	657550	225726	370654	16185.1	193676	289394	46000.6	72112.4	16708.2	2086.29	1.15207e+06	1.29071e+06	1.04322e+06
33.0383	86.5491			DAF	HCA10	lot03_2020-B12_PAR15	PAR15	DAF_PAR15	19406.6	16879.4	66740.4	27198.5	517688	36127.6	27943	1.03355e+06	226549	126667	616907	88701.2	497491	21633.9	120650	254066	27202.8	137794	117199	97135.3	22460.9	1.06608e+06	341446	564656	291312	75500.6	645962	631296	750772	52385.5	402545	167004	183370	650280	26633.9	44909.8	16750.3	16756.7	1.18892e+06	1.81803e+06	103326
37.8434	205.551	27.8972	60	DAF	HCA9	lot07_2020-B11_PAR18	PAR18	DAF_PAR18	2947.81	7681.59	9887.17	6765.32	8536.38	8053.46	11278.4	388483	6086.89	96084.1	9042.27	17733.6	582546	11112.3		14858.4	129546	64340.7	73694.7	3487.33	7329.49	10262.3	19120.6	617885	29931.2	13537.4	798.227	85969.6	2893.01	27572.2	2762.92	655328	64224	4726.91	5704.08	10527.6	16927.8	14143.5	89895.7	19968.9	7977.82
35.4217	168.491	72.3946	60	DAF	HCA10	lot23_2020-B12_PAR32	PAR32	DAF_PAR32	76441.3	23419.1	28055.2	35893.8	279519	18135.7	54486.8	503937	275567	703468	338959	73662.3	401908	699314	1.17045e+06	167499	265495	81579.6	92864.1	61579	87211.9	840276	298867	537501	199741	44255.5	465836	1.14244e+06	533789	284528	254137	150454	194342	535934	54851.7	62816.4	4247.85	16989	1.05924e+06	1.15775e+06	918501
37.0927	166.574	52.1296	45	DAF	HCA10	lot09_2020-B11_PAR35	PAR35	DAF_PAR35	95897.2	41464.8	35609.7	58682.1	456252	29742	97095.5	776718	390938	857551	230494	41352.6	187056	1.0834e+06	561378	341394	413515	70107.4	179680	130415	21676.4	1.3896e+06	189286	255036	199007	66294.8	1.43507e+06	1.21957e+06	969805	341519	420127	29771.6	188961	252228	45845.1	116419	35620.7	19069	1.26475e+06	969854	907790
39.134	86.4198	22.2143	60	DAF	HCA10	lot18_2020-B11_PAR5	PAR5	DAF_PAR5	84463.2	24125.1	23314.9	40486.6	261161	13421.8	57370.4	445081	308612	686665	496811	102417	75751.1	398900	2.23266e+06	134575	21126.7	61014.4	68820.1	29229.6	7052.13	580349	264482	643073	62416.5	7406.36	2.47637e+06	288402	213464	45423.7	33296.5	23526.7	105456	351700	30369.3	34408.3	10465.3	2464.35	1.41079e+06	801033	837196
37.5793	165.713	18.2222	26	DAF	HCA10	lot21_2020-B10_PAR51	PAR51	DAF_PAR51	99048	44826.6	38854.2	62743.4	490750	34918	112663	1.13564e+06	494344	1.08693e+06	220741	33138.5	167060	1.09064e+06	489529	351092	53261.9	85780.7	147544	98077.7	35857.3	981052	134721	11701.8	137955	22041	198966	530956	489156	317208	122608	33048.4	178511	139053	74394.7	19424.4	42522.2	29718.4	884460	441621	552864
38.6333	120.723	7.97619	28.3333	DAF	HCA10	lot14_2020-B12_PAR68	PAR68	DAF_PAR68	83998.2	27127.5	29048.5	43918.5	332713	22474.4	68803.2	517560	298204	810121	258933	60608.6	278551	861800	866530	242623	42834.7	130587	153141	97645.5	109921	1.34369e+06	260395	352318	252936	58841.8	366398	1.03163e+06	954866	198349	340122	178704	221979	377968	88040.3	67604.9	23703.7	2451.58	1.06003e+06	1.6437e+06	146106
39.209	157.271	41.1429	35	DAF	HCA10	lot12_2020-B12_PAR69	PAR69	DAF_PAR69	90569.2	27810.5	33669.1	41213.2	351297	22941.2	67736.1	566507	345617	914055	263639	58650.9	280648	1.06333e+06	878540	201459	23803.1	76282.5	42427.6	95376.5	123273	883716	214225	14145.1	227765	67137.8	523861	1.59391e+06	745820	89967.2	467823	196709	237957	385487	12524.6	4924.48	6325.25	7391.08	1.23626e+06	2.21521e+06	165097
38.4545	546.254	15.4286		HAF	HCA10	lot18_2020-B9_BRA108	BRA108	HAF_BRA108	96564.6	35674.2	31476	56829	438179	29801	90016.3	588723	365138	1.00392e+06	293123	79941.8	338400	700514	905905	327464	60406.2	67536.6	245852	84743.1	16849.5	1.5432e+06	239263	163513	142376	68653.3	1.1471e+06	721258	644957	291863	191178	133323	147584	102563	31317.5	99032.3	47073.9	2493.26	349788	548625	555118
36.4103	514.691			HAF	outlier excl	lot24_2020-B11_BRA117	BRA117	HAF_BRA117	67404	36194.2	26426.8	56230.6	545784	44388.3	79870.7	960919	293167	616650	129450	28451.3	99912.2	44685.7	269392	274815	209761	59970.5	101427	92501	51284.3	702062	102402	171977	182448	4026.35	585264	739815	530128	507168	419916	147889	176743	160913	38456.8	9934.97	38313.3	35007.4	1.08993e+06	886259	765885
37.4158	384.534	22.6759	28	HAF	HCA10	lot08_2020-B10_BRA1181	BRA1181	HAF_BRA1181	6346.12	20862.9	42012.4	31640.1	421637	36007.1	36742.6	836631	145003	608356	139504	25452	103068	17860.8	276109	466780	508426	61452.8	224416	164453	33222.7	1.7568e+06	128135	168733	178690	68664	25197.5	742812	1.25384e+06	507446	511778	145020	201341	180092	108044	125612	5839.28	2888.25	1.28241e+06	918449	177453
36.603	331.174			HAF	HCA10	lot26_2020-B10_BRA1230	BRA1230	HAF_BRA1230	77472.8	33772.6	24790.7	52321.2	401604	29535.3	77575.3	548775	279620	711840	110553	27149.4	119917	792812	320977	287093	332419	36133.8	163396	73914.9	12124.8	999411	90834.2	116683	102273	44195	515897	229013	563879	416671	212051	124477	152142	87349.8	27089.3	116565	54600.8	22366.8	462954	394211	92081.8
38.6793	349.271	24.7857	60	HAF	HCA10	lot03_2020-B11_BRA1243	BRA1243	HAF_BRA1243	9601.45	34818.3	51282.9	39125.7	648791	59033.3	46013.4	1.13948e+06	185567	105020	144445	32203.9	102108	128042	280962	435574	418442	71182.6	199688	161751	18779.1	1.41389e+06	119056	14249.1	191291	86281.1	811970	1.92349e+06	1.04244e+06	354709	568347	173174	203591	254720	69566	134670	25338.3	14264.5	1.94604e+06	1.24483e+06	1.40443e+06
28.5218	732.04	3.66071	51.5	HAF	HCA5	lot02_2020-B9_BRA1255	BRA1255	HAF_BRA1255	10103.4	38402.1	58215.6	40636.6	775428	63156.5	46448	1.16641e+06	242711	817189	315694	69158.1	275593	55424.7	749010	406736	567251	147371	226291	123941	51147.5	1.6563e+06	230705	362668	274219	88142.2	1.4984e+06	1.07367e+06	936434	335774	376143	197054	181461	313166	126558	104577	8433.64	2670.36	3.84846e+06	1.89252e+06	1.64447e+06
36.5107	611.489			HAF	HCA3	lot09_2020-B11_BRA1261	BRA1261	HAF_BRA1261	100216	47129.6	45751.5	74535.1	588853	40555	122033	984818	469962	1.14701e+06	238240	41993	197486	1.02075e+06	539763	400165	625724	83873	226099	99069.6	107928	1.42742e+06	185977	226480	182860	21716.3	908392	1.32114e+06	626575	493916	260286	162282	158747	191954	136094	92088.5	84683.1	14444.6	2.08711e+06	739797	721110
35.4763	638.095	16.7941	43.3333	HAF	outlier excl	lot04_2020-B13_BRA1282	BRA1282	HAF_BRA1282	10943.2	18893.7	10257.9	30969	600881	792.08	30794	765735	184962	159802	447554	121761	525438	64961.7	1.52864e+06	237584	512355	100862	180096	62980.7	48631.3	1.33552e+06	286021	1.05542e+06	172065	9356.16	2.65444e+06	493888	619108	250021	103055	17719.8	173789	885576	36495	96428.9	23784.4	3255.75	1.46285e+06	2.21648e+06	1.51977e+06
39.4004	952.179			HAF	outlier excl	lot03_2020-B10_BRA130	BRA130	HAF_BRA130	8931.36	22647.6	30133.3	9699.11	486690	36226	41958.8	1.44959e+06	251707	135107	592546	59230.4	465470	40815.3	1.19582e+06	345659	533114	139247	121146	86047.9	84303.1	1.17033e+06	307120	390811	278062	70930.3	2.14187e+06	1.79436e+06	540869	435809	187444	140898	174189	372217	94073.1	75368.5	64526.7	29629	1.19231e+06	1.23153e+06	135985
36.6851	1214.39	17.5	37.3333	HAF	outlier excl	lot11_2020-B10_BRA132	BRA132	HAF_BRA132	77004	23699.7	28655.3	40569.8	295252	20468.8	65740.1	438713	307988	697163	342865	85658.8	505866	484451	1.31715e+06	189782	330743	99756.2	125850	48613.3	95374.5	990466	281041	332995	179032	8984.55	106059	652822	444661	389984	142353	113389	138054	263493	39768.6	82200.3	15061.4	13442.3	1.00113e+06	808434	754447
32.2442	951.537	15.5357	22	HAF	HCA2	lot05_2020-B11_BRA1391	BRA1391	HAF_BRA1391	4856.7	20141.4	24922.2	27824.4	572143	34289.5	22087.9	1.23735e+06	223659	63206.5	1.00803e+06	143755	52570.8	85799.6	175293	190546	483861	75249.4	120193	46815.1	31630.7	909254	375624	602976	54317	14566.1	2.8503e+06	677152	270357	202742	112852	134496	117934	336237	25855.3	28788.9	8358.12	3301.34	1.23083e+06	909626	795443
36.3552	733.596	64.5317	22.6667	HAF	outlier excl	lot13_2020-B9_BRA1394	BRA1394	HAF_BRA1394	87560.7	34170.3	34827.3	52809.8	421966	27143.7	79042.4	657735	358647	965211	279476	64979.3	284917	709540	755012	270747	62058.3	173823	189740	76242.5	19263.3	1.20136e+06	220670	248131	244773	61843.3	1.15136e+06	619206	570449	266735	206907	129029	136124	177566	67457.7	63893.6	5579.28	18883.4	306889	732711	867642
36.0586	271.136	0.333333	60	HAF	HCA8	lot06_2020-B11_BRA1410	BRA1410	HAF_BRA1410	10082.5	52607.5	40350.8	24641.9	911992	81729.6	43096.8	1.67975e+06	178594	107642	171447	36171.4	5212.71	72225.5	237274	26871.2	19461.5	3899.4	3492.33	118972	36895.5	66913.5	104482	123795	188701	4737.13	96920	339108	119822	705272	452895	96719.4	126616	6329.07	26952.6	112974	14954.4	11887.2	156591	361124	16941.7
38.3457	692.966	32.1662	40	HAF	HCA10	lot04_2020-B12_BRA147	BRA147	HAF_BRA147	18657.3	19574.5	22520.7	29716.9	522424	38948.3	29668.4	743426	198912	700064	599806	145680	805111	61233.2	2.08874e+06	278681	74802.3	90836	264910	64887.1	24113	1.72523e+06	463274	13780.7	45918.6	88548.6	2.68919e+06	388813	617175	361886	116711	39758	150128	238650	99916.6	93011.7	72753	5128.96	595690	677932	1.10692e+06
38.3398	729.779			HAF	outlier excl	lot25_2020-B9_BRA162	BRA162	HAF_BRA162	43609.7	14912.5	1819.04	6443.09	167601	12105.7	34285.4	306288	139235	422697	189224	40263	23400.5	404399	117014	137383	178599	43552.8	93980.5	31623.2	62192.7	556455	89779.6	247878	107997	17843.7	1.25721e+06	387732	299615	263364	95604.6	74793.7	131011	137480	39343.8	55830.1	3208.89	8430.92	2.74131e+06	680660	867192
39.1992	303.669	48.5429	60	HAF	outlier excl	lot23_2020-B9_BRA163	BRA163	HAF_BRA163	80396.3	41357.9	27618.4	56367.9	388969	28620.1	98475.2	654000	283839	842469	39832.1	14226.8	44288.4	954080	112852	408636	594498	42423.8	257549	122913	58615.2	1.77219e+06	49444.2	23214.1	133767	77072.4	208181	431654	965172	329406	306451	221954	190312	72775.1	91497.2	133099	4037.56	13898.1	1.27935e+06	500637	726577
39.1992	303.669	48.5429	60	HAF	outlier excl	lot01_2020-B12_BRA163	BRA163_lot01	HAF_BRA163_lot01	13395.7	34956.5	21423.8	52276.7	708279	54067.1	53547.5	1.16273e+06	236235	84037.2	518375	94409.1	476318	1.05296e+06	1.22956e+06	541294	1.33046e+06	111808	521472	131324	103053	3.08656e+06	366125	265537	148078	27362.9	1.76209e+06	1.95885e+06	1.11535e+06	353014	88981.5	33307.3	181696	186910	88081.8	143217	69521.5	3357.19	649221	850001	930723
28.2613	1328.23	14.5068	45	HAF	HCA9	lot01_2020-B9_BRA179	BRA179	HAF_BRA179	9400.25	19310.2	52056.5	30165.5	478473	35416	33371.7	887830	189991	105579	441783	84805.2	438415	39520.2	1.1323e+06	356179	510334	146930	204108	106268	77110.9	1.59379e+06	336890	477448	297731	9228.7	364603	1.46533e+06	909203	483632	336338	269229	174565	367450	143310	106105	58894.6	5300.41	2.03924e+06	1.46642e+06	1.41206e+06
38.5843	454.077	29	55	HAF	HCA10	lot13_2020-B11_BRA190	BRA190	HAF_BRA190	86356	46393.9	1452.45	60327.8	433366	34193.5	101848	4014.37	292891	876086	37934.9	19096.5	38527.6	1.11993e+06	109848	412624	28080.3	58354.4	225696	136272	1868.49	1.56996e+06	63732.4	99257.2	170336	84809.6	255509	989067	1.08444e+06	326867	411679	150101	176459	86316.9	78419.2	117513	35808.3	17594.1	1.71604e+06	741901	943606
34.1196	655.348			HAF	HCA10	lot25_2020-B9_BRA219	BRA219	HAF_BRA219	76076.2	42013	33886.8	70132.7	590329	47526.2	104394	707364	297862	826952	108560	40120.8	108902	805926	286485	365392	625918	61582.4	269371	94813.4	56088.5	1.59917e+06	98114.7	71023.8	128066	58927.5	439660	766136	711870	377364	147023	163661	163348	84880.5	86115.4	118356	7713.71	11563.4	2.55184e+06	630059	733780
34.095	782.108	40	60	HAF	HCA4	lot10_2020-B9_BRA222	BRA222	HAF_BRA222	85050.2	57425.2	39381.4	86908.3	871724	70557.6	118480	1.11218e+06	428068	953024	194884	57963.2	138671	202417	385463	38539.3	422981	36261.5	171605	139603	111118	1.1768e+06	140615	141711	165679	19478	1.00992e+06	1.46868e+06	229700	464369	491519	154800	210678	162871	96795.6	149604	53901.6	37085.6	1.24329e+06	987551	649191
38.618	462.072	70.5619	60	HAF	HCA2	lot05_2020-B12_BRA304	BRA304	HAF_BRA304	7520.45	2256.66	28728.5	24737.1	865877	76680.4	54615.8	3771.36	215915	170504	108923	28461.3	78505.8	79491	201328	499169	391845	38099.8	182434	141484	9579.73	1.24082e+06	80542.1	132333	157362	14631	419202	288301	763625	137593	534140	185225	161990	123418	47682	129433	48399.9	34848.4	1.23957e+06	598977	777596
36.6428	185.598	44.4195	44.3333	HAF	outlier excl	lot06_2020-B9_BRA522	BRA522	HAF_BRA522	17794.9	17220.7	40691.9	31647.6	383224	31746.8	34003.8	509978	139238	79107.9	174416	45417.7	211664	46758.1	595751	368908	13795	239672	438431	106087	26143.4	2.81292e+06	196349	293022	303764	78428.8	927640	926753	1.31047e+06	311668	118025	162914	176078	215135	105449	127744	12218.7	1229.28	1.26931e+06	980740	872539
34.3793	101.302	88.2	40	HAF	HCA10	lot07_2020-B10_BRA533	BRA533	HAF_BRA533	16078.8	20871.7	50875.5	29748.4	411278	1453.02	39059	507933	144602	603540	186148	49747.3	208129	849255	519419	386534	819844	7153.48	398548	116323	30872.7	2.63095e+06	209315	223074	217322	83198	1.05351e+06	559513	1.34823e+06	440325	101433	132108	173137	319552	189546	121170	11545.1	3786.78	369077	646622	772866
38.6268	350.43	52.9048	16	HAF	HCA10	lot18_2020-B10_BRA563	BRA563	HAF_BRA563	101311	41077.7	23365	53919.5	375394	27163.5	104503	563955	302568	849394	35757.8	12466.6	41312.5	944491	103826	375346	423450	45095.2	176533	105974	18973.1	1.20875e+06	39040.5	89983.1	125408	62643.9	36559.3	419454	654295	692360	289106	17715.1	150429	68912.4	73686	133436	7600.37	28855.9	620907	425534	45032.7
30.6117	596.84			HAF	HCA10	lot23_2020-B10_BRA707	BRA707	HAF_BRA707	4345.34	40131.3	29748.6	53695.7	539093	38344.2	85884.6	1.08255e+06	346874	757397	125610	28197.2	98040.2	69550.8	34013.4	308917	10490.7	57165.7	11567	103419	65659.1	142162	84367.4	134578	183694	8401.83	614763	1.11045e+06	525139	248954	457438	131110	165154	125045	50936.5	72159.6	11884.2	24955.1	883444	634405	28623.5
37.7355	219.603	39.9932	40	HAF	HCA7	lot23_2020-B11_BRA73	BRA73	HAF_BRA73	76118.5	31083.1	26903	50413.9	359490	24748.3	80505.2	493630	260754	707926	127825	36310.7	173832	567021	462244	265291	507341	91044.8	232195	63073.6	2802.88	1.30846e+06	117298	204862	162868	52435.9	489061	1.0298e+06	499339	295451	118897	144030	134756	109152	27980.6	101822	45596.3	3316	2.12237e+06	585598	577843
29.545	1074.9	23.3333	30	HAF	HCA9	lot01_2020-B9_BRA769	BRA769	HAF_BRA769	5668.77	25113.1	29183.4	1638.07	90243.8	21631.3	8359.28	76972.5	22293.8	40862.6	166730	44387.9	165804	1.09399e+06	450650	365270	387060	73092.4	196538	87691.6	5809.36	1.18608e+06	107428	202682	76353.2	62050.6	716663	1.10228e+06	595579	311832	277640	374572	106666	136641	13836.7	113897	34300.5	1648.16	1.97411e+06	872208	1.29882e+06
36.7591	315.105	23.2	27.5	HAF	HCA2	lot05_2020-B9_BRA887	BRA887	HAF_BRA887	18265.8	10657.4	48082.4	21335.8	345322	22894.4	20690	873882	215393	591094	914914	104060	1.19693e+06	88060.3	254614	161776	46431.1	53521.3	100486	36455.2	43535.4	750745	384766	598215	62672	14098.4	2.59236e+06	425362	222349	273520	98469.3	203116	107818	294646	37829.6	21725.5	5776.12	7727.25	1.45983e+06	750751	801859
37.4723	606.058	59.2286	41.5	HAF	outlier excl	lot25_2020-B9_BRA890	BRA890	HAF_BRA890	64899.4	23483.6	1508.55	41800.2	258837	19813.4	64585.8	417913	212148	651132	126003	33573.9	213615	426119	548534	255175	469505	35027.5	229287	36244.9	13456.4	1.13227e+06	114685	88138.5	46424.9	16364	102408	415000	327267	404540	81438.1	389966	95986.5	84439.2	79451.2	85941.9	70773.6	12906.2	1.65007e+06	337205	476745
32.2182	565.095	3.33333	52.5	HAF	HCA6	lot28_2020-B2R_BRA893b	BRA893b	HAF_BRA893b	65409.3	23216.7	18009.3	42967.6	276307	21601.3	63982.5	375996	210302	671353	146119	39067.9	180571	722499	525704	258192	353281	53561.6	163406	79078.9	95688.8	1.23513e+06	154142	231564	127694	7281.33	967430	830864	765113	269467	241787	129820	135205	172256	83194.8	78210.9	4942.85	11740.7	1.2813e+06	472116	596271
33.3028	802.683	34.8333	52.5	HAF	HCA10	lot25_2020-B9_BRA894	BRA894	HAF_BRA894	74547.8	44572.3	34124.6	64266.1	666263	52823.1	95559.3	1.08719e+06	333218	805481	131054	35330.5	96454.9	70105.2	253357	357903	311709	58456	144727	120048	48733.3	893181	93000.6	115044	172204	56948.8	507622	891602	561322	308491	521109	16762.9	11816.6	103040	67339.4	79537.1	47793.8	5488.49	964112	394492	416305
37.214	463.391	25.6085	60	HAF	outlier excl	lot03_2020-B9_BRA93	BRA93	HAF_BRA93	12148.6	1485.64	16436	50034.7	657709	55278.3	53605	1.39499e+06	227026	12393.2	347763	53247.7	257132	109169	48079.4	27132.2	767763	124200	282340	4335.64	11073.8	1.79159e+06	222269	309687	231880	14482.5	181118	169680	881303	418842	44239.1	149218	184579	289310	95675.4	127449	63489.1	23024.3	1.61888e+06	775318	1.06395e+06
32.5634	718.591			HAF	HCA9	lot01_2020-B10_BRA96	BRA96	HAF_BRA96	17611.7	38385	68481.6	51852.2	784247	65460.8	54929.9	1.46556e+06	6359.91	115103	150886	24717.3	93223.9	65138	235535	461060	23896.8	78268.2	143915	155646	25417.2	1.05794e+06	97076.6	93720.7	221632	95412.7	57187.6	525105	760163	120927	605161	116048	151219	2796.07	38095.4	120362	31266.4	35363.1	1.01884e+06	539842	530224
31.8107	947.529	25.2211	45.3333	HAF	outlier excl	lot03_2020-B11_BRA966	BRA966	HAF_BRA966	10759.4	1439.21	7757.2	44888.3	545255	47108.5	48662.8	1.2558e+06	213916	46194.1	225652	32944.7	184931	41858.4	495433	523807	734491	115569	312071	137122	7928.32	1.92406e+06	171538	92346.8	157620	75340.4	875290	1.72303e+06	988680	424087	184931	168214	201459	159091	102761	162677	5213.66	19981.1	671979	1.06485e+06	1.13262e+06
38.2433	661.711			HAF	HCA3	lot04_2020-B10_BRA977	BRA977	HAF_BRA977	8119.33	34320.2	20082.8	35656.7	707883	70442.7	39113.9	894756	2243.39	152796	56277.4	20663.2	39398.5	1.59938e+06	107163	373169	241282	86409.4	149747	166905	38046.1	1.24377e+06	64838.3	215647	273973	79804.5	368521	1.25795e+06	1.19393e+06	14845	728464	87782.8	56945.8	277140	84574.5	107267	13507.9	19812.8	1.15385e+06	1.30199e+06	132953
33.704	223.1	17	40	HAF	outlier excl	lot04_2020-B11_COL1490	COL1490	HAF_COL1490	15572.5	28587.2	25831.5	1859.38	4433.47	47510.9	37451	1576.62	2114.52	156786	53544.4	16380.1	43132.1	1.23786e+06	134490	407942	449414	87814.2	204583	144788	82207.4	1.58833e+06	53511.9	82486.2	207335	55712.7	270455	936732	1.21013e+06	203987	426551	134666	171381	77002.6	88243.2	97430.4	16593.8	1455.59	1.47117e+06	594555	173269
27.6897	450.77	2.28571	45	HAF	HCA10	lot15_2020-B9_COL1493	COL1493	HAF_COL1493	88187.1	30247.9	21291.8	43567.7	381325	22805.8	74071.5	618922	329690	821105	195308	43424.4	238043	677315	618473	159644	9315.67	50202.9	38341	35791.3	37267.8	397410	78850.6	243399	137371	49428.1	859161	398629	215558	215673	172948	23610.7	119684	153610	15298.1	57870	10770.4	1270.34	1.50606e+06	1.00487e+06	828709
27.9638	807.659	9.40476	52.5	HAF	HCA9	lot12_2020-B9_COL1910	COL1910	HAF_COL1910	81037.3	27891.4	19359.4	45906.9	310838	22444.6	79271.6	527549	279282	729955	101337	34853.9	164195	326520	375183	175122	266006	64130.5	135847	8245.32	8350.75	516658	62992.6	243090	52308	9852.4	175672	691741	118735	214576	30475.5	78633.9	135590	61447.5	73717.7	38582.4	37364.1	3955.63	1.72382e+06	311344	310697
30.6284	821.928			HAF	outlier excl	lot16_2020-B9_COL1912	COL1912	HAF_COL1912	90139.1	28850.7	19887.3	38807.9	276564	20148.9	66450.3	390777	280724	1.00906e+06	146140	39591.6	197724	785897	602001	130271	83321.6	32338.4	1757.79	38759.4	47427.2	385265	111574	372641	152587	59010.7	1.17028e+06	852131	312807	50549.3	251243	44622.7	59508.9	302078	11400.8	54529.3	14247.8	25557	2.81378e+06	1.27847e+06	1.11155e+06
33.2947	82.5914	11.6944	15.5	HAF	outlier excl	lot23_2020-B10_GUA24	GUA24	HAF_GUA24	60645.5	20340	16455.2	33738.8	251108	15686	49168.2	457668	245725	639768	376207	75292.5	632144	384546	1.66325e+06	180966	334985	56698.3	118556	32848.4	26994.1	40736.4	239835	430827	57761.2	33535.5	112030	1.167e+06	211712	111078	32885.5	33400	99066.6	173620	24858.2	57884.9	37183.1	14515.2	585681	663573	686984
36.4078	141.804			HAF	HCA9	lot01_2020-B9_GUA43	GUA43	HAF_GUA43	17860.2	27376	17448.1	2268.44	3664.28	1206.93	2346.96	204703	60851.5	264871	320133	74657.8	217552	717347	596010	382588	85389.8	227822	418806	75314.1	27537.8	2.48189e+06	250482	267879	300545	81765.5	1.27014e+06	721175	828786	428244	68183.6	121347	153470	412391	225842	131987	67237.6	1876.85	2.72377e+06	1.61427e+06	214855
34.3642	121.386	14	38.3333	HAF	HCA8	lot06_2020-B9_GUA44	GUA44	HAF_GUA44	17270.3	23931.2	41449.6	31279.6	7403.96	49096.9	11557.9	313936	168884	162200	3043.24	138853	341477	666592	1.011e+06	257800	531490	188765	261947	30491.7	224481	261123	374959	522036	211972	81166.2	344128	802773	602499	258905	85927.9	122895	142571	491123	127771	60766.7	2249.97	1703.46	453336	2.04955e+06	201473
33.9031	678.707	18.5	21	HAF	outlier excl	lot07_2020-B9_MEX80	MEX80	HAF_MEX80	8282.61	26264.4	18976.4	37179.5	645611	40682.2	38452.7	1.04959e+06	171337	138806	308362	63975.2	336762	69267.8	810984	339006	663212	66540.7	265648	54525	7143.27	1.23057e+06	181845	267896	65362.8	20052.8	687602	1.00772e+06	362193	328015	88219.8	300586	140089	113404	69885.8	74599.3	49800.7	3180.21	1.16643e+06	622462	735056
35.9368	369.074			HAF	HCA10	lot23_2020-B12_PAR101	PAR101	HAF_PAR101	59523.6	25503	1557.81	44201.1	338063	24322.6	67697.9	622160	241563	699336	132323	30418.7	204596	427770	504028	220121	398070	36529.7	204186	31342.9	3008.47	797929	202457	267166	32914	30490.5	315669	724719	198797	215582	47485	442152	138567	78602.6	19955.8	68569.5	22008	8370.51	1.21871e+06	458811	567765
34.3037	147.714	6.44048	45	HAF	HCA1	lot08_2020-B11_USA2	USA2	HAF_USA2	99507.7	28406.5	34847.8	47780	319851	19830.9	90536.1	551328	348419	939577	225271	42937.5	333684	633119	875926	301201	616825	98624.5	254362	66332.7	46706.1	1.63958e+06	207629	34897.8	148566	81163.7	1.15641e+06	651236	604421	381807	21403	173568	152932	210799	131509	117926	9135.85	9946.01	1.76013e+06	1.14298e+06	1.54914e+06
32.1602	144.9	28.7412	60	MAM	HCA10	lot22_2020-B12_COL1107	COL1107	MAM_COL1107	102767	44953.3	27551.2	70305	424576	38127.1	108750	601380	312892	972973	20064.8	11941.7	19408.1	1.36566e+06	59105.9	444497	413517	37534	192798	163035	62313.3	1.55026e+06	29438.2	48361.7	94560.2	111739	137719	1.27786e+06	375204	96804.2	541100	194044	39108.7	75240.1	64263.2	19489	2874.9	5861.12	2.43392e+06	450980	716022
30.0628	198.028	9.84609	46.6667	MAM	outlier excl	lot02_2020-B13_COL1108	COL1108	MAM_COL1108	17578.8	33862.8	13326.2	56543.1	6602.62	102350	45031.5	5807.39	5224.98	344530	193677	79425.6	83843.8	1.08558e+06	453216	498469	596783	122026	391812	144729	13259	147339	190006	239286	218673	80935.3	156072	924415	1.50529e+06	428809	356306	141109	187640	261040	167271	6567.08	53936.4	2654.36	292554	640109	853133
34.5441	175.582	25.8389	47	MAM	HCA10	lot03_2020-B12_COL1137	COL1137	MAM_COL1137	12233.7	25333.6	24971.5	41688	591060	45231.8	40441.2	7414.85	2294.33	787399	261162	57642	276056	862662	710338	488794	93571.4	133509	541817	108181	23110	3.09271e+06	254234	16281.9	222145	85920.1	859683	982950	1.18317e+06	432695	82014	26323.3	161756	102417	125460	138362	70667.4	1213.74	945347	720001	1.18728e+06
39.4617	181.196	33	30	MAM	HCA5	lot02_2020-B9_COL1535	COL1535	MAM_COL1535	11689	49540	80193.8	61672.2	774545	61723.2	81081.8	1.63345e+06	374901	1.37078e+06	365057	56586.7	117466	153644	750990	552529	1.08315e+06	175843	354898	124787	131583	2.16006e+06	203186	273451	188446	94281.1	1.22051e+06	846522	745323	325394	270314	13974.7	168609	217305	121836	30449	46533.5	3399.58	472438	627175	1.04834e+06
39.2002	185.565	28.1254	24.5	MAM	HCA10	lot03_2020-B12_COL1722	COL1722	MAM_COL1722	9288.59	48896.5	37394.6	60683.5	880266	86578	64488.6	977049	202325	107207	91151.5	32307.2	36868.3	25907.2	239806	549030	1.33242e+06	77090.6	541375	114491	171535	2.86667e+06	98511.7	91294	112171	24106.6	280281	1.99143e+06	929920	521862	70366.8	15037.4	161119	77734.3	170590	145503	18533	5495.53	966331	543960	734416
41.4183	241.899	63.51	36.3333	MAM	HCA10	lot08_2020-B11_COL1805	COL1805	MAM_COL1805	22223.8	1566.81	54488.6	24489.9	352887	24690.7	26695.5	721267	186687	673134	428702	71171.1	468706	829094	1.24739e+06	278920	469207	137283	175261	72738	11865.1	1.31628e+06	339175	453412	267778	75514.4	106602	1.32085e+06	669576	334336	152608	150879	169172	392225	84229.2	5019.89	44076.5	5145.47	1.09369e+06	1.56539e+06	161977
31.2497	116.417			MAM	HCA10	lot25_2020-B10_COL191	COL191	MAM_COL191	53042.1	37980.1	32161	43262.3	584529	45288.1	81818.4	1.34303e+06	6853.56	84014.4	90518.3	23475.9	57388.8	1.56958e+06	150662	252233	4610.64	11849.4	82546.9	102279	20122.1	499348	42835.6	26068.9	104933	1530.43	383884	649155	439921	241018	545367	138722	155948	33700.2	7306.03	3050.64	15206.7	22065.9	920330	225930	271559
26.6802	222.103			MAM	outlier excl	lot26_2020-B10_COL2014	COL2014	MAM_COL2014	57981.3	15228.2	15675.6	29175.6	176892	12750.7	48785.5	297182	177341	606251	169989	40361.5	397097	367474	1.14966e+06	174667	326043	75752.7	161655	29626.5	3052.87	928122	166734	450732	114690	59469.6	906866	295691	330875	261850	27491.3	121368	119440	162923	20334.9	82781.4	33736.2	5998.17	595121	459622	837228
31.7508	336.002			MAM	outlier excl	lot02_2020-B9_COL2017	COL2017	MAM_COL2017	10230.9	34286	29910.3	44870	5293.46	53164.8	67447	4171.98	186490	136870	25117.8	12592.6	12038.1	1.18879e+06	70730.4	3351.54	849581	55312.6	404982	158413	13323.2	2.61424e+06	32377.1	37166.8	81365.9	90991.3	13686.6	1.04e+06	1.36554e+06	487468	327653	171511	188781	53971.9	106250	179912	64253.8	7728.54	2.14673e+06	554743	949275
42.0906	152.147	32.9307	42.5	MAM	outlier excl	lot25_2020-B9_COL2144	COL2144	MAM_COL2144	64687.9	21898.8	1705.91	34578.9	315504	20595.2	47953.1	388912	247121	646053	528449	181477	60379.7	357332	2.78727e+06	139153	427254	81060.9	146253	39175.6	158717	1.12547e+06	443150	806869	93818.8	14142.7	626557	1.39758e+06	399007	101582	37991.8	134590	153985	616204	37807	12670	3262.41	2287.61	767053	1.05111e+06	883257
35.8644	181.048			MAM	HCA10	lot16_2020-B9_COL226B	COL226B	MAM_COL226B	109598	37318	34626.5	56447.2	356232	24371.3	101527	585819	377278	1.07721e+06	259363	60253.7	234787	555977	994351	294861	781546	88361.5	290739	56961.3	51966.7	1.58093e+06	197302	136378	83665.9	57491.4	1.09036e+06	254067	480106	272153	114131	15920.2	131651	73735.3	81697.3	102055	25243	3118.52	890234	368986	471544
34.9943	206.346			MAM	HCA10	lot22_2020-B12_COL262	COL262	MAM_COL262	88093.2	40421.1	23311.1	61500.7	422203	31571.9	102897	658756	291852	881984	10077.9	11130.8	9323.69	1.08124e+06	24546.1	321734	274855	26708.7	140225	94879.6	19899.8	989446	7690.84	61479.5	112878	81465.6	66897.9	91504.4	592268	263532	357013	296315	186709	44081.4	15441	117083	18630.7	12633.9	1.17554e+06	363231	156950
31.5558	90.0584			MAM	HCA10	lot18_2020-B10_COL299	COL299	MAM_COL299	68431.7	26810.5	1417.4	39160	253110	17955.7	60992.9	334217	192606	622878	85877.4	32514.9	154256	704943	439570	229340	283036	85305.3	137304	57500	3577	970275	109974	233729	185255	75687.3	758145	907626	635937	294477	236120	111894	178637	153999	9852.82	101050	19332.2	2774.71	1.79953e+06	878381	882892
38.5521	234.295	15.5625	40	MAM	HCA10	lot08_2020-B12_COL32	COL32	MAM_COL32	12477.7	19153	54258	28417.5	425511	28967	36260.6	959215	221253	16341.9	510762	67675.3	460309	113926	1.17719e+06	353655	605600	76511.5	207950	93747.2	128524	1.49396e+06	334551	385905	60799.8	79811.5	2.06887e+06	503936	699870	316379	38452.7	38902.6	147046	290560	54395.8	92367.8	55672.1	15146.6	422999	608477	646346
35.5188	137.105	40.1389	33.5	MAM	HCA10	lot14_2020-B12_COL40	COL40	MAM_COL40	98350.7	46506	1209.08	75030.8	567730	45048	117203	700698	373490	985410	86708.4	30582	104101	707047	269374	378952	688463	81221.8	286083	77456.8	12257.7	1.50154e+06	78592.3	56726	90884	62931.7	296773	1.02755e+06	525427	391178	49320.9	55700.7	130069	55467	114360	103292	17888.5	20989.8	2.38764e+06	349539	572353
36.7705	84.8662			MAM	outlier excl	lot12_2020-B10_COL451	COL451	MAM_COL451	108625	36319.1	38232.9	56278.8	432867	30023.2	95563.9	817581	440173	1.13941e+06	287943	55523	315118	786553	894839	323233	489027	38769.3	211686	6912.79	79964.6	268697	193733	168146	39298.7	32987.1	256463	350121	203847	350778	214883	131562	138495	111789	71754	109711	1781.17	23249.5	555280	566402	733731
40.449	161.608	20.299	44.25	MAM	outlier excl	lot18_2020-B9_COL474	COL474	MAM_COL474	89320.1	25568.2	28285.9	44260	293458	17173.4	67269.9	478279	348239	902845	461996	116099	709894	567393	162566	222219	476290	73818	186628	63242.7	48918.7	1.29839e+06	417583	23079.9	81709.7	41109.2	644485	741824	502066	215990	149581	49265.6	139573	453138	61138.9	11672.9	6332.58	4659.78	866146	1.66689e+06	1.3428e+06
42.0681	152.343	52.0714	17	MAM	HCA10	lot23_2020-B10_COL508	COL508	MAM_COL508	98962.8	26757.6	32132.2	47857.8	378164	23283.4	79678.1	755330	393667	967831	312341	52832.2	336772	723963	856910	298445	34089.8	101875	162631	71679	12195.7	1.00054e+06	207115	353900	176925	71815.8	177006	874829	418204	303280	185672	43689.9	121313	220801	51581.2	91519	4580.2	5584.41	798255	393205	452696
39.9388	98.6035			MAM	outlier excl	lot08_2020-B11_COL511	COL511	MAM_COL511	15981.4	21510.5	46772.1	30359.8	423898	34133	36797.8	1.00292e+06	160809	75513.9	319798	41800.5	254890	51535.9	709454	390600	614931	138159	226801	125047	42941.7	1.71847e+06	233204	407237	252115	60969.8	242692	489261	1.04009e+06	362053	353767	153922	209970	426736	99962.2	115529	38758.1	11204.4	910599	64029.2	163823
32.7362	174.132			MAM	HCA10	lot26_2020-B10_COL634	COL634	MAM_COL634	2387.7	28868.4	21816.8	45664.4	277809	21110.3	71052.6	419056	220626	756755	45280.7	11728.9	56190.5	841578	159246	336059	454350	62834.6	234633	108724	68062.1	1.64314e+06	55972.1	88974.2	147857	73366.4	311843	927927	1.04409e+06	61370.7	278122	170767	192179	104400	37541.8	121923	2500.03	4578.13	1.16577e+06	644565	792556
37.3543	114.263			MAM	HCA10	lot08_2020-B10_COL764	COL764	MAM_COL764	8641.53	2156.89	36454.9	27220	327913	28719.7	39880.4	697059	120854	70159.4	30015.4	13703	28928.7	44384.4	72468	498074	495054	48209.3	240448	177052	18172.2	1.89481e+06	32798.2	84591.8	188873	84749.2	161717	686487	1.41936e+06	350120	563128	215406	193740	76015.4	18542.8	119561	25540.7	12456.8	1.4426e+06	602024	881352
36.1663	142.111	69.2857	20	MAM	HCA10	lot20_2020-B11_COL856	COL856	MAM_COL856	95813.7	43006.9	24906.6	61846.3	363224	28345.8	98947.2	485935	280823	889516	43813.1	14071.6	54285.2	778088	140589	340238	537117	127092	256528	98390.4	30261.8	1.7258e+06	62529.3	46066.9	202380	6786.24	276703	636802	947022	415912	241486	152700	177762	116654	113574	124033	5657.66	17313.8	974395	660926	752984
38.6451	176.424	11.05	45	MAM	HCA10	lot18_2020-B12_COL890	COL890	MAM_COL890	100924	39941.5	34616.5	62292.3	430799	36468	104467	659189	338284	987441	121106	28579.7	124401	958521	19029.9	432303	721636	108859	303726	129926	65004.9	2.0474e+06	133404	214213	205562	81305.2	135761	453270	324183	486390	30668.5	190151	206901	198845	130075	138782	11195.5	3039.8	1.00181e+06	663779	701741
41.8757	347.865			MAM	HCA10	lot15_2020-B12_COL955	COL955	MAM_COL955	76343.1	32310.3	29772.4	47166.6	317484	19851.5	63373.8	417401	298214	925613	331996	113232	623023	486358	139679	263296	714862	41211.2	273618	56266.2	99111.8	1.80544e+06	402423	318557	75811.9	86220.2	2.04992e+06	2.01992e+06	585844	309576	74597.3	148907	160627	198487	62988.2	88996.4	22842.3	16972.3	1.18038e+06	1.05661e+06	1.03316e+06
41.8065	260.803	47.0079	28	MAM	HCA1	lot08_2020-B13_COL965	COL965	MAM_COL965	1035.74	61608.3	4319.61	102302	4361.03	61010.5	166244	4211.21	3965.22	1.53898e+06	90358	34351	91060.2	1.14822e+06	252950	595722	119035	31982.2	445297	147643	8830.77	2.66359e+06	95771.1	54457.3	59783.7	139344	380920	1.06677e+06	1.09822e+06	424058	321218	159466	176836	77404	34662.2	128700	5988.45	19945.9	566190	472491	194393
38.3507	150.749	57.8401	60	MAM	HCA8	lot06_2020-B12_CR28	CR28	MAM_CR28	9157.74	58989.6	51848.6	71949.8	1.18251e+06	108386	60231.6	1.62984e+06	3922.18	908068	287644	72382.3	192181	51472.3	518357	646576	1.20331e+06	72008.7	423089	170447	31617.7	2.49845e+06	182919	88834.2	53617.6	72454.6	821740	1.19926e+06	1.03945e+06	412086	348054	165072	193133	129623	99665.6	158635	3854.13	22692.5	490542	599442	655652
41.9239	103.913			MAM	HCA10	lot14_2020-B13_CR59	CR59	MAM_CR59	85508.5	27895.3	1379.7	41551.8	305923	22612.1	65714.8	379333	274429	888140	280369	94844.5	439962	615313	1.22497e+06	209521	419315	129111	171510	71514.7	28709.4	1.31071e+06	351185	466367	250214	73250	431305	1.0293e+06	749077	248664	118399	12971.7	181503	452266	78079.4	64865.1	6641.43	1854.55	941368	751421	137510
37.2991	228.597	38.4656	60	MAM	HCA10	lot19_2020-B12_CR61	CR61	MAM_CR61	104225	36178.4	34292.7	58238.4	398733	27912.1	96271.6	774390	422789	1.06315e+06	356920	68301	386109	757248	983267	354566	722177	90755.9	258948	80614.7	71026.6	1.64301e+06	304105	282980	181348	25706.8	1.43796e+06	59498	601107	477121	14826.4	146466	169266	209932	99709.6	99041.5	6466.8	32236.8	1.04851e+06	746517	556802
36.5772	525.953	14.8074	33.3333	MAM	outlier excl	lot01_2020-B12_CR77	CR77	MAM_CR77	18848.5	19243.4	73108.4	17914.6	500085	34595.2	34645.8	1.03434e+06	234382	101113	716693	102724	841939	51504.9	2.25797e+06	334661	926506	134034	340995	27739.1	12715.9	1.64064e+06	353528	596252	53205.6	84525.6	1.51808e+06	379986	385752	450115	32014.1	126996	121322	222712	26355.4	94516.5	11295.4	25533	237815	518617	684902
38.2194	67.2057			MAM	outlier excl	lot16_2020-B9_ECU183	ECU183	MAM_ECU183	106295	48322.8	31975.3	78518.1	458723	40075.1	137319	556726	321218	1.04425e+06	18986.6	9102.66	19246.9	736879	69182.9	424385	949014	67977.9	54796.2	95915.8	36094.7	418698	27162.9	35092.8	18044.6	31158	102205	218758	284321	274056	80644.4	154595	152712	26467.8	30405.6	128569	8855.02	4818.98	1.56807e+06	332617	540262
38.2194	67.2057			MAM	HCA2	lot05_2020-B12_ECU183	ECU183_lot05	MAM_ECU183_lot05	15087.1	49744.4	47989.9	71083.7	832384	73074.3	82437.2	1.19133e+06	229643	15073.8	38817.3	12491.4	28496.7	54607.5	65806.7	627450	1.18755e+06	49459.7	502203	129601	5356.09	2.79204e+06	22995	76167.2	127755	77914.4	17859.9	730444	1.00307e+06	440143	84263.8	175787	167324	47231.5	116975	172713	10480.5	6296.11	1.46089e+06	421679	718404
39.9375	164.588	67.3095	50	MAM	HCA10	lot15_2020-B12_ECU21	ECU21	MAM_ECU21	75635	24490.2	20923.5	43210.9	235341	21428.8	76319.4	257734	193818	834278	68969.9	36593.1	144094	518972	379832	284354	736638	159594	399675	81326	37770.5	2.50673e+06	146057	183270	258911	100373	134848	170692	442441	304193	100182	150411	197671	143223	131474	107771	5672.92	1053.78	1.22329e+06	726510	866228
39.421	125.299			MAM	HCA10	lot07_2020-B9_ECU43	ECU43	MAM_ECU43	9634.92	36219.9	46356.8	55315.9	524242	44180.9	62797.5	849542	160404	111862	22666.1	7641.57	21486.9	33292.1	56832	12868.9	915272	47883.8	19893.8	168766	85605.1	401390	3691.26	8900.75	1117.45	10509.3	14627.8	572292	417143	345842	49567.6	162416	199330	22242.3	165121	162211	10433.3	4549.62	1.976e+06	35320.2	655258
39.6816	170.973	24.5714	60	MAM	HCA5	lot02_2020-B12_GUA62	GUA62	MAM_GUA62	12029.3	41187.2	9789.84	56823.3	7811.4	79568	45854.5	2274.64	4289.15	121109	380549	90243.7	298445	1.39562e+06	772679	604232	54535.3	130830	385994	197955	172791	2.91964e+06	330683	268083	286246	12704.7	2.0075e+06	500697	1.71152e+06	416084	288958	160413	217729	281511	195067	155827	73072.8	2621.13	1.70109e+06	1.09945e+06	1.42839e+06
36.9984	322.905	75.8024	50	MAM	HCA10	lot04_2020-B11_MEX83	MEX83	MAM_MEX83	16695	1239.82	37353.8	32774.7	509018	40175.7	35051.3	961672	173608	52465.1	280367	49002.4	228967	60016	579113	402052	493339	107544	197982	130296	110112	1.43528e+06	232335	17648.4	260711	61305.6	1.29572e+06	461322	946960	613042	392006	135172	169677	260047	115455	119876	12122.2	2834.44	1.06462e+06	1.12264e+06	136058
38.9638	707.567	33.8571	35	ND	outlier excl	lot28_2020-B2R_BRA1000b	BRA1000b	ND_BRA1000b	69310.4	29631.6	25612.3	50624.1	429360	24724.4	75391	1.16159e+06	377017	68785.8	451737	60415.8	396399	139985	93204.6	270527	476423	89809.7	160065	55373.2	24326.5	926410	201584	357646	82685.9	3344.18	1.24618e+06	678366	299625	121226	144477	129350	120617	207686	54795.6	16835	9134.41	16380.9	2.88174e+06	512810	94660.6
39.832	785.226	85.2381	60	ND	HCA6	lot28_2020-B2R_BRA1442b	BRA1442b	ND_BRA1442b	74489.4	33906.5	29942.5	54926.5	473568	34907.1	85387.2	777253	321848	809396	250044	54240.3	227961	29453	644501	344764	617755	100411	227642	95025.9	3112.65	1.53183e+06	198352	298809	139508	11676.3	1.1595e+06	533094	645609	252378	259447	145318	180633	281078	109060	67119.7	35565	3723.96	1.16816e+06	685857	563996
26.8266	1135.81			ND	HCA6	lot28_2020-B2R_BRA475b	BRA475b	ND_BRA475b	73320.1	39401.6	24513.4	63506.9	537917	37806.9	10502.7	742205	300803	783779	189963	45106	167985	733150	440040	357629	696162	90581.1	300876	96482.5	4872.3	1.86386e+06	144344	102571	115159	9288.17	626813	214110	179471	264925	182094	140739	63794	6199.95	82134.6	74529.6	3567.71	5589.19	373051	266219	390335
32.8894	274.043			ND	outlier excl	lot28_2020-B2R_CG1139-2b	CG1139-2b	ND_CG1139-2b	67165	16868.6	19728.2	29015.5	195688	10931.9	43419.4	380119	231574	600356	450793	73416	22008.6	418274	1.83563e+06	175478	339966	106887	105880	37395.9	78470.9	980334	427792	557784	169765	14000	2.58809e+06	679549	400282	370042	60393.4	105153	132700	433524	7101.46	44271.6	9409.73	1616.09	901874	1.35054e+06	58409.5
40.4851	151.517			ND	HCA6	lot28_2020-B2R_CG1320-10b	CG1320-10b	ND_CG1320-10b	74943.2	32438.2	27847.6	48530.1	391415	22268.9	72429.2	922267	354212	817086	438825	57313.4	376369	871829	33586.2	315069	603995	110133	191720	90415.1	51904.9	1.41085e+06	294266	274456	159025	18866.3	286446	111002	589292	251052	170173	163223	184476	248158	104756	5916.36	28484.5	15332.2	835650	985156	84038.6
30.4762	983.838			ND	outlier excl	lot28_2020-B2R_CG406-6b	CG406-6b	ND_CG406-6b	69199.4	38540.7	20346.7	66367.7	560236	54166.4	97153	486102	212227	718835	20135.9	12010.5	22106.1	1.07479e+06	54654.7	417588	452588	27793.6	256527	154452	60869.7	1.80518e+06	25026.8	17672.3	99721.7	3102.27	63331.7	585218	1.37219e+06	293098	449148	145832	173670	25547.2	71566.5	82068.6	8864.55	1541.63	2.10932e+06	151895	331768
30.5674	413.372	8.95	30	ND	HCA6	lot28_2020-B2R_CG7-64b	CG7-64b	ND_CG7-64b	99695.7	45554.6	28792.1	62669	429616	30741.2	118507	727882	327698	1.08058e+06	39808.2	10337.1	37019.3	953139	103567	418275	524632	18307.5	6946.65	107667	13794.8	174161	30823.4	22207.4	17997.1	13279.5	21353.7	222828	167147	70985.6	178732	137572	153043	18169	18950.9	123374	33582.3	11937.6	979997	119309	279761
34.0034	315.049	14.9286	23	ND	outlier excl	lot08_2020-B11_CM3320-8	CM3320-8	ND_CM3320-8	10583.2	24611.3	38774.7	34351.6	474511	38522.6	46264.1	1.2648e+06	2301.14	56695.2	142009	18922.4	88077.7	1.79857e+06	244006	554399	539465	105423	207275	219410	103282	1.72494e+06	114713	135695	255723	56759.2	699015	1.10506e+06	276841	69753.8	679987	166832	219057	151945	71805.1	132845	4364.01	18822.6	1.14516e+06	712794	107636
32.4996	236.571	43.6905	22.6667	ND	HCA10	lot23_2020-B13_CM5253-1	CM5253-1	ND_CM5253-1	81375.3	35294.3	27942.3	62972.5	496713	36908.7	92978.2	642545	332275	914042	182019	55626.5	245815	34488.1	630826	293551	736241	70228	298621	54775.7	4758.5	1.48934e+06	132353	110120	32280.8	53922.7	609639	882722	426149	254706	103362	57861	114094	101087	87868.8	75715.6	46429.3	3485.03	135664	246276	467864
36.8424	126.238	21.2679	21.6667	ND	HCA10	lot14_2020-B10_CM5948-1	CM5948-1	ND_CM5948-1	104604	43133.8	42278.8	67369.9	545507	37462.9	114210	970608	481052	957238	308214	61710.2	114840	144393	811964	329946	643262	199597	227814	72876	48817.4	265898	181855	14935.1	190865	51536.1	201038	758989	454651	274952	163896	143844	159546	136439	61577	60130.2	47691.2	9108.53	961989	1.11793e+06	1.07926e+06
33.6056	210.163	17.2857	27.5	ND	HCA9	lot02_2020-B10_CM6370-2	CM6370-2	ND_CM6370-2	18355.6	19130.8	19160	28076.8	367584	29678.5	34008.9	626980	163366	665005	218257	43213	265649	771874	663379	360867	640500	180402	321884	82673	7218.98	1.9713e+06	209745	297129	279732	83172	995192	1.00567e+06	908704	485343	186026	203006	163565	201962	22759.6	144525	56392	4507.9	1.63365e+06	1.44069e+06	1.42786e+06
38.1607	122.646	4.71	60	ND	HCA10	lot23_2020-B13_CM8296-4	CM8296-4	ND_CM8296-4	87857.2	40594	29199.9	59807.6	408500	26734.5	106785	714275	323941	883251	58452.2	17825.1	36513.6	711524	170278	366279	668367	53049.8	278039	70283.6	31572	1.52895e+06	36647.5	144203	78343.5	49835.8	188257	742043	518315	316715	119057	143326	147556	73074.6	42649.3	116412	6090.48	1428.61	1.20762e+06	505187	673853
35.1646	436.218	16.0325	45	ND	HCA10	lot08_2020-B13_CM976-15	CM976-15	ND_CM976-15	12053.8	30026.1	6172.85	16725.2	580468	45577.8	48094.6	1.00248e+06	206583	66963.9	243306	54393	238660	903610	621935	418451	778694	92940.6	315903	85536.8	6422.98	1.66292e+06	177487	252041	144144	74060.5	746067	820265	582898	401432	61543.9	172309	145069	146911	30192.5	122652	28828.6	5720.41	570758	619211	930987
40.1052	120.6	19		ND	outlier excl	lot15_2020-B10_COL1178	COL1178	ND_COL1178	106228	44526.2	36091	64134.3	429805	32379.9	105775	677474	361776	1.00128e+06	140774	35813	136614	797466	400520	315740	498865	95878.4	202389	79896.4	31210.9	1.22529e+06	118933	201231	131173	56998.3	623561	1.74241e+06	521090	352441	168581	124504	127534	167163	80326	100508	44744.8	19539.3	564638	646776	443167
40.5212	214.496	5	45	ND	HCA10	lot18_2020-B10_COL2177	COL2177	ND_COL2177	106749	44461.6	2363.08	74821.9	397180	29101.8	127073	525349	327013	977631	22658.8	10273.9	42707.4	530962	117915	347730	908922	29370.1	359785	53837.2	11062.9	1.74761e+06	7362.26	42270.5	18204.4	42235.2	23452.9	574154	454218	369679	59192	147684	126434	16601	78434.9	124250	6754.02	9621.3	1.07888e+06	420577	626852
40.5473	82.1905	85.1786	36.6667	ND	HCA4	lot10_2020-B13_COL337	COL337	ND_COL337	104362	36250.8	40909.2	63727.7	437596	27665.6	99261.1	708489	409460	1.02673e+06	312464	65251.9	414520	500315	1.14181e+06	314739	922797	111165	313764	22670.6	44456	1.63431e+06	219819	132417	113394	22939.7	1.07305e+06	1.0699e+06	387316	386973	54620.7	14383	40819	125157	66835.2	102706	55083.9	4549.6	633369	522795	852098
36.8895	258.272			ND	HCA10	lot13_2020-B13_COL497	COL497	ND_COL497	91526.6	41217.1	37012.3	65773.9	365030	24126.1	99652.3	539663	315870	990404	119694	32392.8	141426	922065	20264.5	420179	798297	64941.2	364552	132854	26571.1	2.45359e+06	149272	75584.1	138284	88629.1	779607	375433	1.33542e+06	350939	173964	164218	199186	160171	111926	137120	13687	9439.37	1.01607e+06	592942	578999
34.5372	348.376			ND	outlier excl	lot25_2020-B13_COL674	COL674	ND_COL674	88495	25078.2	28643.7	46379.6	291253	18364.4	72695.4	801680	368694	898745	393418	46718.3	34554.3	32621.1	1.08229e+06	258343	395086	76823	131344	59881	26118.5	873841	246310	352996	75663.8	12010	1.56721e+06	1.52435e+06	334619	344942	183575	118997	136351	280290	37400.2	88971.3	9588.27	3295.19	968619	681473	569557
38.4745	106.42	58.2313	15	ND	HCA6	lot28_2020-B2R_IND102b	IND102b	ND_IND102b	78341.1	22797.6	21407.6	41792	285687	19447.3	72305.5	523369	276098	758127	299613	56336.2	223069	576301	996678	280387	728621	205645	281345	61117.2	27053.3	1.78777e+06	274980	190025	216432	22712.6	205597	362988	551036	261731	132674	126882	143037	222983	108943	80320.8	3963.55	3799.97	949659	71693.6	78301
33.7314	151.57	6.08844	45	ND	HCA10	lot26_2020-B12_IND125	IND125	ND_IND125	72614.4	21661.3	28309.2	36815.4	270735	16610.1	56763.5	504493	278105	749001	395914	86964.9	605931	19951.8	1.65192e+06	230346	535058	139218	190805	54725.1	101672	278973	337554	417018	165836	29820.1	411479	1.14668e+06	520542	228736	112575	33897.6	179299	325850	67914.5	70805.3	23432.6	6995.95	889556	1.04744e+06	1.02531e+06
39.2196	156.883	2.39	60	ND	outlier excl	lot17_2020-B10_IND127	IND127	ND_IND127	19782.5	3364.78	3161.94	8580.11	32854	1151.93	18052.2	1376.11	40436.5	1.46547e+06			2629.69	609711	3886.54	232422	33886.8		116146	11050.8	9107	246894			57222.2	6314.97	2222.62	305321	11676.3	12662.9	20150.5	9177.85			1932.81	3843.9			41429.8	1663.03	5672.44
38.8384	156.152	40.4738	39.6667	ND	HCA9	lot01_2020-B12_IND129	IND129	ND_IND129	10466.8	43798.1	50812.2	71215.9	933847	81559	71896.1	3379.13	6434.58	79323.6	225055	67702.4	217302	87079.7	550707	653407	1.72495e+06	122920	735980	131672	30331.6	4.05216e+06	207199	8685.67	50794	22930.3	656174	1.21688e+06	1.28581e+06	561861	75942	37523.5	181254	98190.7	90144.5	188716	107210	4661.95	919307	69087.7	131969
40.0874	136.783	63.5952	21.3333	ND	HCA10	lot20_2020-B12_IND135	IND135	ND_IND135	95986.3	39815.4	30486.6	59464.5	377588	28736.4	98595.2	493155	298398	1.07537e+06	174761	53335.7	240573	649087	642994	348457	932263	39375.3	393523	87300	75606.6	2.40642e+06	196814	28091.5	39178.8	77881	895375	1.06339e+06	869577	320230	103567	155123	156176	67150.6	179436	115472	15071.6	6249.38	1.26033e+06	629937	630891
32.04	222.185	67.1429	52.5	ND	HCA6	lot28_2020-B7R_IND16b	IND16b	ND_IND16b	77729.7	40855.7	26737.2	63440.9	509964	35959.1	101395	817053	276971	794264	54956.3	14786.3	26190.1	32558.3	114313	7738.38	552342	69818	243202	180361	15826.4	180618	47699.1	25339.2	160569	8461.89	259894	137637	227807	170495	45447.2	162598	180266	51109.9	82889.6	56484.9	11194.2	9079.01	850172	308443	513059
34.8194	469.621			ND	outlier excl	lot02_2020-B13_IND17	IND17	ND_IND17	12560.8	41560	54216.2	57026.3	9561.23	58533.2	67993.7	973210	2701.96	4269.97	151511	35138.6	78391.4	103172	344930	583613	1.45293e+06	175694	579015	118287	35016.2	3.08532e+06	134861	132889	94594	77872.3	58930.4	1.94601e+06	223509	802158	77144.4	165543	146890	156320	200811	160104	3946.1	27010.2	1.34926e+06	43579.1	726451
34.6584	612.221	8.50476	38.3333	ND	HCA3	lot09_2020-B10_IND21	IND21	ND_IND21	99447.1	37066.9	37234.3	56914.6	406850	27898	95621.3	552112	373858	1.00681e+06	282855	64137.3	324107	756402	815725	354007	62937.9	129018	282180	97963.4	33163.9	1.78579e+06	255290	255104	184405	79225	1.3223e+06	753577	758807	393646	92726.3	38043.6	154807	200331	115654	102904	6420.51	4060.73	817642	409018	60521.1
35.4496	323.066	36.25	24.3333	ND	outlier excl	lot28_2020-B2R_IND27b	IND27b	ND_IND27b	70702.6	32152.2	24881.3	49111.7	356555	24425.2	80495.8	563530	250761	681980	97721.3	19663.6	86875.2	40444	245405	381237	27597.4	72429.6	236226	144450	28257.5	1.81576e+06	90602.9	160696	140360	49638.2	637527	249136	1.21732e+06	208282	354789	24539.7	169652	155612	98140.2	79660.9	1919.84	1312.88	789863	475713	625004
36.2198	665.882	14.9365	35	ND	HCA3	lot09_2020-B13_IND29	IND29	ND_IND29	93529	41918.5	37215.4	74247.4	520769	38645.3	109854	512009	301485	921371	80109.6	34236.7	90863.1	922040	251790	418721	701366	121995	336860	127359	11557.8	393688	111125	177612	198001	84798.2	540907	801723	1.24152e+06	502389	299549	170509	186349	172427	170567	124686	19080.8	19691.4	1.02801e+06	888237	151584
38.2909	171.52	76.5306	45	ND	HCA10	lot21_2020-B13_IND39	IND39	ND_IND39	101568	34595.6	31152.5	50445.1	357616	22660.2	92219.7	644083	370298	893057	263606	52547.3	158967	682069	777328	289944	482060	136499	174039	55599.8	93552.2	1.08891e+06	200082	376838	186135	57306	118236	981886	382819	474325	26431	125447	163066	282767	57846.4	12041.7	79383.8	3535.23	727102	600735	763946
37.2857	143.574	11.9312	30	ND	HCA8	lot06_2020-B11_IND90	IND90	ND_IND90	27315.7	22731.4	55165.5	38404.6	392422	30713	59430.9	594226	195416	846717	213227	43362.9	5674.67	711693	666107	408951	68759.2	99923	491340	29989.9	21689.2	284537	178178	210563	64355.8	76810.9	72531	342954	175192	397112	62226.7	108775	130408	121230	144782	118439	67774.7	3698.01	1.14261e+06	16491.2	357184
38.1523	126.544	41.7857	25	ND	outlier excl	lot28_2020-B2R_IND91b	IND91b	ND_IND91b	67459.8	20600.3	22605.8	38227.9	277439	18312.1	60240.7	450834	255740	717872	382191	93263.3	530661	494057	1.37297e+06	217325	600310	86655.4	228045	59677.5	23232	1.56318e+06	332368	10640.2	125212	25079.6	1.94359e+06	1.09137e+06	546952	191844	93141.9	113960	140474	186462	26351.9	6857.58	34945.6	3065.65	676067	768467	77758.9
38.3858	86.9804	31.6929	40	ND	HCA6	lot28_2020-B2R_MAL13b	MAL13b	ND_MAL13b	75333.5	21817.7	24291.6	36839.7	294233	15999.4	65260.8	630824	312953	717694	476341	69467.4	572060	44712.3	1.60666e+06	220152	543804	89933.7	194927	59325.7	23827.2	1.31204e+06	329535	308993	122372	15831.2	323416	376529	502925	232851	152911	150706	184482	268198	80820.9	73999.2	23862.1	6904.28	838290	1.07951e+06	669830
34.4202	228.405	50	55	ND	HCA10	lot15_2020-B13_MAL2	MAL2	ND_MAL2	85349.5	37679.1	30072.5	52848.2	320611	25316.7	101083	416779	278202	819505	110080	36704.3	176912	507825	452803	284671	707397	183211	331815	62975.8	29130	2.01924e+06	119568	97277	194269	38104.3	598954	92982.8	753200	275608	56470.7	133182	143973	96847.3	86197.5	86099.8	10333.3	8171.2	577774	492280	667010
36.1818	159.661	64.3519	20.5	ND	outlier excl	lot07_2020-B13_MAL3	MAL3	ND_MAL3	10467.7	31774.7	36874.1	44154.3	411392	33541.7	61608	905252	158021	99536.5	20435.9	7826.05	6990.42	37317	44345.9	574540	906906	144426	387182	141866	22742.1	259458	32401.1	43739.4	219862	63535.1	73556.7	194023	219212	675586	284079	9772.53	158539	61437.1	106934	194456	17544.5	21877.8	1.04625e+06	436945	522436
35.6807	275.524	9.98148	60	ND	HCA10	lot19_2020-B11_MAL59	MAL59	ND_MAL59	102078	35812	30312.4	58048.6	344275	24766.7	104241	474674	312828	965185	122507	33503.7	159774	601592	400158	346056	834865	163581	373745	84886.3	18766.6	267981	133335	103453	181413	65611.6	489700	471156	803058	337374	60532.3	116665	130848	62311.9	106688	108557	4128.21	12271.9	181378	383349	299494
38.4105	215.871			ND	HCA4	lot10_2020-B13_MEX36	MEX36	ND_MEX36	79994.1	25149	31128.4	38287.4	322983	22878.4	60536.8	444389	322601	743777	443229	130093	731110	510079	1.95222e+06	168966	368720	129860	109250	48700.8	165323	1.1438e+06	426453	759952	234450	25064.9	700498	1.95778e+06	533836	168387	88466.2	147205	173033	732753	76600.4	41176.5	2471.64	2321.52	947291	1.34656e+06	147190
35.1699	43.112	10.7407	20	ND	outlier excl	lot15_2020-B10_MEX6	MEX6	ND_MEX6	91880.6	32146.4	30471.6	49776.7	364486	26053	76933	719879	373934	792405	315554	54093.7	5113.25	909409	879279	225623	313990	93816.1	85467.7	88997.4	90905.6	923456	212215	232804	223720	52104.3	324543	1.30622e+06	626267	55498	321884	153200	187582	227794	31408.8	81742.5	1556.42	1414.16	822118	808311	802630
37.2448	206.222	21.0667	27.5	ND	HCA10	lot19_2020-B11_NGA1	NGA1	ND_NGA1	96906.7	33772.5	31226	53336.3	346779	28348.8	84670.1	626073	316229	760469	167666	32009.4	168264	803320	453859	303970	38183.3	185900	189972	95774.3	44846.2	1.46166e+06	150918	203734	272684	61703.3	926127	343611	811485	224344	245027	154712	182408	174568	108710	84375.5	5140.42	6218.62	834503	1.18395e+06	106115
33.8316	311.191	35.1743	50	ND	HCA10	lot18_2020-B10_NGA19	NGA19	ND_NGA19	125234	44323	29081.6	63420.9	502254	34246	118103	843972	456162	1.43191e+06	83348.6	27714.1	80596.4	1.03533e+06	211517	306376	15432.3	16684.7	11551.3	75631.8	3380.07	704404	57843	114979	103201	95581.3	297508	697849	353099	43090.6	262492	169951	134491	66836.1	19187.5	42966.7	20622.4	16940.2	890028	228806	289692
39.5363	270.518	26.0036	50	ND	HCA10	lot07_2020-B12_NGA2	NGA2	ND_NGA2	12068.8	27388.6	18298.7	12686.2	468402	1476.65	2208.01	1.26501e+06	246537	85217.7	330655	37956.2	224158	31410.7	607051	13938.8	693382	169850	251405	17426.8	19423.8	273133	195333	160452	242497	75767.5	194980	357333	92842.4	316470	106481	135932	161635	11403.2	31060.4	96935.2	45994.1	20236.6	979282	603638	557590
30.2542	695.04			ND	HCA4	lot10_2020-B11_PAR128	PAR128	ND_PAR128	100966	44616.2	3895.28	71266.6	577534	41560.2	103376	793703	439785	969391	290419	74271.9	292657	736640	778506	321149	529365	85711.6	216287	34305.2	21393.8	1.28558e+06	203003	267349	148867	11396.6	240162	336400	475193	350778	154031	115657	140233	194787	49809.1	66961	14667.5	20292.5	455124	874049	829673
35.1791	193.805	8.61111	30	ND	HCA10	lot25_2020-B13_PAR59	PAR59	ND_PAR59	77021.9	30696.7	31071.7	52121.6	362255	29733.2	88404.8	1.14471e+06	381860	821421	201855	21601	154028	58377.7	418423	366275	376404	90621.4	130145	126247	112306	1.01008e+06	129675	211874	195954	50445.9	927078	358898	609350	66289.9	154021	161466	187669	192216	32267.3	14170.6	19888.3	2654.53	940428	823061	809311
35.7732	254.78	2.53079	22.5	ND	outlier excl	lot01_2020-B10_PSEXXX-1	PSEXXX-1	ND_PSEXXX-1	6583.23	9468.73	17403.3	9816.1	281547	17096.2	18581	807434	128654	92804	317685	10510.3	1.46327e+06	71651.1	1910.73	29541.1	160067	38794.9	14667.8	3837.08	8864.9	33688.6	42069.3	788841	27583.2	14947.4	100424	370721	12525	59017.3	10209.9	565644	49511.7	2040.85	12924	24164.8	12616.6	11856	128648	28414.5	17027.9
36.7058	413.319	16.881	45	ND	HCA5	lot02_2020-B12_SG104-74	SG104-74	ND_SG104-74	13081.1	18305.1	22822.7	10499.3	311978	23209.8	39865.9	1.06864e+06	243258	100421	605999	43217.3	599291	62531.4	1.43151e+06	273639	735418	358824	241361	36578.2	105346	1.21226e+06	244974	578036	255888	55964.8	950745	585528	247284	241593	31729.3	82141.7	86433.6	215165	60911.2	46091.1	10468.2	19347.2	1.0158e+06	416287	414347
35.2192	257.078			ND	outlier excl	lot28_2020-B2R_SG106-59b	SG106-59b	ND_SG106-59b	73758.2	38357.3	27360.3	55983.8	396248	29232.3	93146.2	807613	284086	773340	85767.9	14790.9	72992.6	37705.5	191933	414042	755570	142420	276297	103902	35059.1	1.77187e+06	72785.9	139464	206707	47015.3	309205	493220	725458	344270	159949	131809	169435	111020	116185	6788.39	55335.5	17197.9	787108	534563	77143.9
29.5155	777.832	7.97619	27.5	ND	outlier excl	lot02_2020-B13_SG638-6	SG638-6	ND_SG638-6	9240.08	77491	61853.1	25144.4	7557.11	93551.4	80168.7	1.8745e+06	3128.3	40640.2	40158	14460.6	2957.55	74148.2	28742.1	679128	793081	105650	295725	168429	38041.1	1.79384e+06	17337.9	77633.9	191771	65473.8	116622	954921	828375	382976	407377	123680	149833	69406.9	129022	137161	70741.1	3847.61	1.26984e+06	249513	52805
39.3277	369.32			ND	outlier excl	lot28_2020-B2R_SM1712-10b	SM1712-10b	ND_SM1712-10b	75769.5	48652.9	28490.3	75429.4	766963	59839.7	113037	1.34114e+06	425168	1.03427e+06	220552	44101	6604.84	194379	22374.3	400141	447459	38460.3	158331	119658	4230.49	981639	118624	53039.1	31270.8	54558.4	706308	505878	473514	336189	386466	15309.3	152856	48018	74499.3	24054.9	24278.8	37006.1	808812	208466	495271
41.3633	395.692	29.4524	25	ND	HCA8	lot06_2020-B10_SM643-17	SM643-17	ND_SM643-17	9368.14	48033.1	19530.8	61138.9	4296.71	59793.2	71029.5	1.70945e+06	230360	66084.3	111555	19173	82135.3	189534	205771	681232	914406	60360	312497	193059	15994.1	2.09345e+06	87758.2	4592.6	168474	66143.1	406286	988140	990881	511987	56315.6	181218	214982	53341.5	85051.6	189103	11498.8	36124.1	521564	692890	1.00552e+06
35.7018	129.325	25.2381	60	ND	HCA10	lot19_2020-B11_SM653-14	SM653-14	ND_SM653-14	105902	41320	36245.6	64375.9	412983	32625.2	115300	757154	386555	1.08304e+06	142754	32962	153246	1.0341e+06	19371.3	413570	61625	127299	253594	124548	100934	1.64161e+06	139606	155090	246748	77236.4	841486	397054	183238	530616	330154	22310.3	197315	147169	92554	138734	3656.5	27710	1.1048e+06	566750	880809
36.7278	547.52	34.519	41	ND	HCA2	lot05_2020-B11_SM890-9	SM890-9	ND_SM890-9	18980	19218.3	40303.4	30246.2	482327	38094.8	30632.4	918945	188717	127217	409280	68994.2	381732	1.01684e+06	1.08664e+06	325946	50997.3	115905	185122	98894.5	163331	1.473e+06	282360	376169	231195	70141.8	2.10661e+06	1.65132e+06	805834	281683	159456	182518	179683	340864	81152.7	65269.6	10789.4	3129.66	1.83414e+06	1.88387e+06	1.68489e+06
34.9192	203.202	21.8214	24.3333	ND	outlier excl	lot23_2020-B13_TAI1	TAI1	ND_TAI1	92428.2	35233.6	34515.3	56347	490113	33796.8	87768.5	667431	374238	874955	327144	100377	207999	689915	1.10801e+06	306913	643620	67219.1	245179	74737	78860.4	1.50591e+06	262024	7464.01	62575.4	31613.4	307152	1.33459e+06	555309	206253	34836.4	17384.4	169468	215543	79461.3	7927.1	39091.3	7030.77	64040.1	679082	861397
39.491	473.917	47.1362	34.25	ND	outlier excl	lot11_2020-B13_TAI16	TAI16	ND_TAI16	80931.6	20329.2	1848.15	36228	262312	15233.8	51961.1	480117	338493	728048	521384	94754.3	901641	426184	2.18457e+06	135043	272731	137159	75906	4106.44	79776.4	198901	307855	937863	209357	37700.1	518753	1.21633e+06	220207	95452.6	90762.1	14501.9	110988	730334	30616.5	26042.1	5525.97	1533.45	857353	1.57205e+06	73917.5
35.1991	570.93	30.8571	44.25	ND	outlier excl	lot03_2020-B12_TAI8	TAI8	ND_TAI8	12242.6	26687.7	35371	38978.8	672581	51824.3	41547	869187	250898	900673	592839	162916	725377	34446.2	1.8138e+06	307346	947710	247687	313347	15415.6	33902.1	216331	363878	513037	245179	24440.6	159086	612005	417052	425111	46649.4	104505	114808	272478	55767.7	13107.7	74050.6	18752.7	1.14878e+06	508941	484171
36.465	374.012	30.6973	37.75	ND	outlier excl	lot25_2020-B10_TMS30555	TMS30555	ND_TMS30555	57629.6	23526.3	6911.48	38736.6	228496	16538.6	74389.6	499942	202783	638032	15546.8	1237.7	59538.4	21873.3	62668.1	35138.4	250438	31058.5	21384.3	1925.22	1038.03	32575.1		101318	46928.5	1166.35		214537		12471.6	7191.34	61088.2	52727.1		1425.01	9073.49	8224.19	1023.32	339984	1717.49	1491.52
35.1626	628.615	0	28.5	ND	outlier excl	lot10_2020-B10_CT5-5	CT5-5	ND_CT5-5	111571	54524.8	31226.1	80105.5	483862	35471.2	138556	942113	414293	1.11205e+06	55520.8	12051.7	62762.8	787814	1224.8	411359	617934	22585.5	213994	46365.5	928.389	1.07233e+06	13244.3	103322	42495.1	33509.1	98036	739882	207074	532184	74503.1	399220	135412	28464.4	28717.6	104159	64531.5	4455.13	346485	193367	371168
34.9776	425.865			SAV	HCA10	lot13_2020-B13_BRA136	BRA136	SAV_BRA136	88917.5	36238.3	29317.2	46881.5	382672	26472.5	67507.1	738196	399299	847036	290542	49282.7	277872	51307.9	731508	161139	124178	69474	3893.29	50799.8	76176.3	410457	164571	248565	208662	9483.45	1.60007e+06	950213	296968	134999	281093	33648.7	125647	241005	45932.2	5313.57	27936.5	31577	1.46707e+06	1.16923e+06	147157
37.6397	225.138			SAV	HCA5	lot02_2020-B10_BRA294	BRA294	SAV_BRA294	8065.64	28266.5	52690.7	41779.3	543066	48334	41563.3	765830	147954	181356	101042	24726.5	84730.4	24859.4	222855	554809	16938.9	44823.2	310677	217305	22450	2.37932e+06	92691.5	214540	158271	94170.6	749002	140311	1.92454e+06	275694	592949	10833.2	179513	232380	115393	132591	29961.8	13739.8	82887.9	483901	867060
38.7264	80.1822	39.4276	45.3333	SAV	outlier excl	lot01_2020-B9_COL1292	COL1292	SAV_COL1292	7731.5	7070.11	30275.4	77908.9	619347	50478.6	85315.3	824409	242155	1.04492e+06	50976.7	16353.7	74794.7	168593	114173	139190	1.54262e+06	121147	404201	7534.45	2318.2	1.48783e+06	20426.4	53000.8	25935.6	4354.36	59944.7	504837	76854.5	702893	11704.9	118013	1374.22	12773.6	26953.6	69772.7	143057	41260	3.60421e+06	183164	228971
38.7559	222.961	35.2383	32.6	SAV	outlier excl	lot17_2020-B13_COL1505	COL1505	SAV_COL1505	66056.8	18242.6	22909.1	31735.6	208963	12754.6	68081.1	286001	215863	652823	271440	94938.6	707116	247913	1.8406e+06	177895	473354	130051	219904	24004.7	118230	1.25906e+06	299897	673197	140985	14519.8	1.77613e+06	178541	375107	191698	44305.5	134746	123561	335250	25584.5	60765.3	32342.7	2068.91	412530	1.31586e+06	1.08968e+06
38.8182	155.976	29.7012	19	SAV	HCA2	lot05_2020-B13_COL1516	COL1516	SAV_COL1516	19368.9	25369.7	20697.2	40309	443280	38304.9	46279.7	653803	147270	68438.7	85445.8	20500.2	103761	758338	257698	430827	1.01332e+06	115580	477766	89973.4	24713.8	2.58563e+06	74978.5	236193	78074.7	56802.3	324778	1.35675e+06	951783	82699	99614.1	147955	155497	155167	78813.5	146885	7497.87	2736.2	1.72829e+06	836431	984749
41.4718	221.571	33.3821	24.5	SAV	HCA6	lot28_2020-B2R_COL1736b	COL1736b	SAV_COL1736b	72766.2	18092.7	21085.7	35485.3	241589	14938.3	50846.2	534854	287806	607238	536647	73885	736752	41722.1	1.81489e+06	148061	15235.2	150874	85702.3	35338.4	70212.5	760903	286810	472292	208844	12605.3	2.46787e+06	1.62586e+06	242313	111223	104727	5384.26	103540	329454	12874.6	44519.2	5887.31	7570.03	487881	631162	59431.9
32.974	225.222	30.8294	22.6667	SAV	HCA7	lot06_2020-B12_COL688	COL688	SAV_COL688	6594.75	21240.8	42400.7	41107.8	466245	34024.8	42284	3283.74	181429	135995	244933	47170.6	400830	211480	840852	207570	698239	37331.5	213526	3951.38	3875.56	778589	59893	231864	43233.3	9356.84	200430	410119	54627.9	273495	15020.2	74356.4	9808.82	6094.09	11156.2	30455.2	4872.88	37042.7	1.29429e+06	164933	198704
42.0409	117.008			SAV	HCA10	lot19_2020-B11_CR127	CR127	SAV_CR127	95744.4	32034.6	27933.3	47288.3	334659	21732.7	76552.8	496815	321945	892303	307207	89043.5	474174	509343	1.34243e+06	220387	482601	103826	189330	56683.5	60095.2	1.26698e+06	258757	351569	152512	52905.1	1.80026e+06	956534	478900	208412	103457	151345	137039	222780	70653.2	57034.9	5627.8	2129.92	1.34328e+06	879283	932711
37.6953	190.667	42.8214	40	SAV	HCA7	lot15_2020-B9_CR138	CR138	SAV_CR138	96006.9	42088.8	28583.4	63888.2	394224	30994.7	6491.69	512542	300670	877321	42689.2	20845.2	53013.3	59001.2	149199	372256	589980	58403.4	274013	107750	16924.2	1.80857e+06	59267.6	99340.2	127485	69143.4	19993.2	195586	947465	396917	249330	159708	163442	71965	87980.3	127853	52979.9	3634.28	2.6175e+06	567336	649040
39.9325	264.351	24.2483	33.5	SAV	outlier excl	lot11_2020-B12_CUB23	CUB23	SAV_CUB23	101632	45671.4	40628.8	72493.8	529430	35747.1	118463	887024	404559	964453	191826	40656.7	172457	1.05173e+06	465805	462865	728456	96203.8	283861	127758	128008	1.95275e+06	178722	154071	164530	76982	852834	1.23842e+06	927310	438976	308882	160371	196359	127774	70369.4	134393	70066.7	9678.23	1.13466e+06	741730	936180
40.3447	157.422	39.2306	30	SAV	outlier excl	lot18_2020-B11_CUB29	CUB29	SAV_CUB29	101765	34145.5	38224.8	53523.4	417592	27798.5	89567.9	872665	451168	1.0718e+06	403297	62473.8	357361	829917	946659	297988	502871	86040.7	182329	79994.1	19714.1	1.17088e+06	237425	21326.3	145926	57039.6	1.48409e+06	1.04828e+06	475966	237192	206216	125933	179050	238498	79860.1	76242.2	4740	16323.6	763194	395897	432663
31.665	178.289	47.037	30.6667	SAV	outlier excl	lot15_2020-B9_CUB39	CUB39	SAV_CUB39	92352.2	32692.1	30128.6	51990.4	438572	31936.7	89931.5	864329	454069	846923	330888	58439	379125	616356	964953	233322	312605	19951	151174	26654.1	11688.8	690915	155653	208548	40382.7	48030.8	1.15987e+06	572400	262263	281608	132411	169021	139035	116420	31356.6	90534.7	22652.7	7072.18	1.55765e+06	559868	665081
38.119	120.935	22.1738	40	SAV	HCA10	lot07_2020-B13_CUB46	CUB46	SAV_CUB46	16485.2	16084.5	11874	21338.7	320330	23669.8	27530.3	858121	169089	140072	335811	42293.9	307059	975058	821642	206249	253702	107257	96581.5	69585.4	12988.8	796485	233597	437050	264949	9034.13	1.98359e+06	1.10542e+06	539086	267253	346193	74290.8	170569	424141	94888.9	62453	5956.42	1507.53	233817	1.69237e+06	259530
38.8001	206.411	60.7211	42.6667	SAV	HCA7	lot22_2020-B9_CUB56	CUB56	SAV_CUB56	97002	51846.2	34123.6	70341.7	463029	36442.5	122018	689647	322259	957603	20407.3	10399.7	17791.5	923473	50886.2	442994	685942	29689.3	309373	115191	35264.6	1.89089e+06	13397.8	11098.8	37675	67523.2	8670.45	144919	231956	392290	20979.3	159764	160204	31386.1	86602.1	131537	59382.3	21513.8	1.23895e+06	418482	487243
36.1138	304.487	34.131	44.6667	SAV	HCA10	lot17_2020-B12_ECU33	ECU33	SAV_ECU33	89941.6	38783.4	2941.85	58287.2	334719	25764.4	100641	361898	240730	987059	9696.03	3226.49	5554.43	677037	20723.4	367937	676709	808.423	13582.4	87593.8	20683	476262	10213.7	38172.6	85774.8	45812.7	11477.4	478514	347099	343288	95753	22208.8	159065	24902.1	124799	122607	45250	4547.64	542428	297979	134145
41.5306	171.718	69.4762	45	SAV	HCA7	lot23_2020-B9_GUA66	GUA66	SAV_GUA66	83149.8	32204.1	30130.3	48037.2	343374	26971.8	88806.4	543736	289432	825313	121231	32403.4	139814	723993	405752	318118	77845	31308.4	9404.53	8417.18	53424.4	330196	108685	107218	86682	21601.5	136832	355337	259191	456453	43466.2	64879.1	154624	75482.5	106791	80942	61539.3	11200.2	1.73648e+06	571342	130629
38.218	216.3	30.6156	46.6667	SAV	outlier excl	lot24_2020-B13_PAN135	PAN135	SAV_PAN135	83368.1	36381.7	27743.5	54400.3	343373	25249.1	89015.4	484833	271318	782298	40673.3	10680.8	52353.4	577388	135661	355028	817425	63100.6	365748	67375.5	4819.43	1.94153e+06	18931.7	81814.8	111205	49124.1	136244	116324	593371	314255	70590.7	137326	160606	36660.4	43986.1	121088	56418.7	2145.72	1.36144e+06	371689	568887
35.9494	76.2377	14.5556	28.3333	SAV	HCA7	lot07_2020-B9_VEN117B	VEN117B	SAV_VEN117B	13083.9	31699.1	37943.1	48414.8	6414.14	39041.6	64314.2	3920.02	1974.61	29568.6	44774.9	14575.2	31326.6	781229	46738.2	512001	129366	49738.3	481020	79113.3	55663.9	2.47787e+06	45506.2	77040.9	83410	51291.5	20848.8	790435	679213	705597	79895.1	39100.1	126861	36332.7	112148	168984	36559.1	27559	973490	332582	551297
38.115	154.355	30.6905	43.5	SAV	HCA9	lot07_2020-B10_VEN164	VEN164	SAV_VEN164	16080.9	16009.5	14202.1	25691.7	224553	16087.4	35826.2	427630	107515	434957	76416.3	15537.3	145026	69820.8	320888	62000.1	444191	14635.4	120182	4054.31	2701.05	296395	13848.1	262861	40208.9	2824.19	13521.9	434866	3548.05	21161.7	7608.72	273899	29696.5	4090.32	7380.59	9750.12	36765.7	5190.73	2170.01	3533.18	65274.3
42.169	102.693	52.019		SAV	HCA2	lot05_2020-B11_VEN204	VEN204	SAV_VEN204	18971.5	35792.9	55057.2	50242.9	686220	60396.5	51198.7	894675	170741	904405	97221.9	27711.1	83650.8	1.39666e+06	217278	593516	1.00589e+06	114494	406798	198840	72825.6	2.81486e+06	106667	101611	88781.5	88831.9	520784	1.87636e+06	1.54395e+06	403792	219700	169855	239408	114024	226875	137051	62929.4	16542.2	1.24656e+06	958461	912509
[truncated: 462 more columns]
